# Supplementary material for: FlhE functions as a chaperone to prevent formation of periplasmic flagella in Gram-negative bacteria
Source: Nat Commun. 2024 Jul 14;15:5921. doi: 10.1038/s41467-024-50278-0 (PMC11247099; doi:10.1038/s41467-024-50278-0)
Supplement: Supplementary file 4 — Supplementary Dataset 1 [file 41467_2024_50278_MOESM4_ESM.xlsx]

## Sheet: final SI
Supplementary Dataset 1. The presence of FlhE domain containing proteins across representative set of bacterial species (GTDB, v.95).
Genome ID	CheckM estimated completeness	Phylum	Class	Order	Family	Genus	Species	Number of FlhE homologs	IDs of all FlhE homologs in the genome	FlhE homolog ID	Operon*	Domains	Length
GCF_000160615.1	99.05	p__Actinobacteriota	c__Actinomycetia	o__Actinomycetales	f__Actinomycetaceae	g__Mobiluncus	s__Mobiluncus mulieris	1	GCF_000160615.1_WP_004012052.1	GCF_000160615.1_WP_004012052.1	unknown	FlhE	167
GCF_000298215.1	99.45	p__Actinobacteriota	c__Actinomycetia	o__Actinomycetales	f__Dermatophilaceae	g__Kineosphaera	s__Kineosphaera limosa	2	GCF_000298215.1_WP_006594498.1,GCF_000298215.1_WP_040562323.1	GCF_000298215.1_WP_006594498.1	unknown	FlhE	131
GCF_000298215.1	99.45	p__Actinobacteriota	c__Actinomycetia	o__Actinomycetales	f__Dermatophilaceae	g__Kineosphaera	s__Kineosphaera limosa	2	GCF_000298215.1_WP_006594498.1,GCF_000298215.1_WP_040562323.1	GCF_000298215.1_WP_040562323.1	unknown	FlhE	160
GCF_003319105.1	99.53	p__Actinobacteriota	c__Actinomycetia	o__Mycobacteriales	f__Geodermatophilaceae	g__Blastococcus	s__Blastococcus sp003319105	1	GCF_003319105.1_WP_158544805.1	GCF_003319105.1_WP_158544805.1	NA	FlhE	149
GCF_003319185.1	99.53	p__Actinobacteriota	c__Actinomycetia	o__Mycobacteriales	f__Geodermatophilaceae	g__Blastococcus	s__Blastococcus sp003319185	1	GCF_003319185.1_WP_113831784.1	GCF_003319185.1_WP_113831784.1	unknown	FlhE	140
GCF_900129455.1	95.64	p__Actinobacteriota	c__Actinomycetia	o__Mycobacteriales	f__Jatrophihabitantaceae	g__Jatrophihabitans	s__Jatrophihabitans endophyticus	1	GCF_900129455.1_WP_143168062.1	GCF_900129455.1_WP_143168062.1	NA	FlhE	187
GCF_900091495.1	100	p__Actinobacteriota	c__Actinomycetia	o__Mycobacteriales	f__Micromonosporaceae	g__Micromonospora	s__Micromonospora echinospora	2	GCF_900091495.1_WP_088980277.1,GCF_900091495.1_WP_088983824.1	GCF_900091495.1_WP_088983824.1	unknown	FlhE	149
GCF_900091495.1	100	p__Actinobacteriota	c__Actinomycetia	o__Mycobacteriales	f__Micromonosporaceae	g__Micromonospora	s__Micromonospora echinospora	2	GCF_900091495.1_WP_088980277.1,GCF_900091495.1_WP_088983824.1	GCF_900091495.1_WP_088980277.1	unknown	FlhE	167
GCF_900091415.1	100	p__Actinobacteriota	c__Actinomycetia	o__Mycobacteriales	f__Micromonosporaceae	g__Micromonospora	s__Micromonospora inyonensis	1	GCF_900091415.1_WP_176737903.1	GCF_900091415.1_WP_176737903.1	NA	FlhE	167
GCF_900090325.1	98.77	p__Actinobacteriota	c__Actinomycetia	o__Mycobacteriales	f__Micromonosporaceae	g__Micromonospora	s__Micromonospora pallida	1	GCF_900090325.1_WP_091642945.1	GCF_900090325.1_WP_091642945.1	unknown	FlhE	149
GCF_002140155.1	98.46	p__Actinobacteriota	c__Actinomycetia	o__Mycobacteriales	f__Micromonosporaceae	g__Micromonospora	s__Micromonospora sp002140155	1	GCF_002140155.1_WP_140157985.1	GCF_002140155.1_WP_140157985.1	NA	FlhE	173
GCF_003751085.1	99.47	p__Actinobacteriota	c__Actinomycetia	o__Mycobacteriales	f__Micromonosporaceae	g__Micromonospora	s__Micromonospora sp003751085	1	GCF_003751085.1_WP_123602300.1	GCF_003751085.1_WP_123602300.1	NA	FlhE	140
GCA_900315105.1	97.69	p__Bacteroidota	c__Bacteroidia	o__Bacteroidales	f__Bacteroidaceae	g__Prevotella	s__Prevotella sp900315105	1	GCA_900315105.1_OMXX01000254.1_3	GCA_900315105.1_OMXX01000254.1_3	NA	FlhE	125
GCA_900548175.1	90.1	p__Bacteroidota	c__Bacteroidia	o__Bacteroidales	f__Tannerellaceae	g__Parabacteroides	s__Parabacteroides sp900548175	1	GCA_900548175.1_URJW01000278.1_2	GCA_900548175.1_URJW01000278.1_2	NA	FlhE	180
GCF_003660105.1	99.19	p__Campylobacterota	c__Campylobacteria	o__Campylobacterales	f__Arcobacteraceae	g__Aliarcobacter	s__Aliarcobacter cryaerophilus	1	GCF_003660105.1_WP_105918261.1	GCF_003660105.1_WP_105918261.1	unknown	PPC,FlhE	287
GCF_002993025.1	98.78	p__Campylobacterota	c__Campylobacteria	o__Campylobacterales	f__Arcobacteraceae	g__Aliarcobacter	s__Aliarcobacter cryaerophilus_B	1	GCF_002993025.1_WP_105938447.1	GCF_002993025.1_WP_105938447.1	unknown	FlhE	62
GCF_004115775.1	99.59	p__Campylobacterota	c__Campylobacteria	o__Campylobacterales	f__Arcobacteraceae	g__Aliarcobacter	s__Aliarcobacter defluvii	1	GCF_004115775.1_WP_129011778.1	GCF_004115775.1_WP_129011778.1	unknown	PPC,FlhE	293
GCF_004299785.1	97.97	p__Campylobacterota	c__Campylobacteria	o__Campylobacterales	f__Arcobacteraceae	g__Aliarcobacter	s__Aliarcobacter porcinus	1	GCF_004299785.1_WP_066246246.1	GCF_004299785.1_WP_066246246.1	unknown	PPC,FlhE	267
GCF_003316695.1	99.19	p__Campylobacterota	c__Campylobacteria	o__Campylobacterales	f__Arcobacteraceae	g__Aliarcobacter	s__Aliarcobacter sp003316695	1	GCF_003316695.1_WP_113893117.1	GCF_003316695.1_WP_113893117.1	unknown	PPC,FlhE	285
GCF_004214815.1	97.97	p__Campylobacterota	c__Campylobacteria	o__Campylobacterales	f__Arcobacteraceae	g__Aliarcobacter	s__Aliarcobacter thereius	1	GCF_004214815.1_WP_066185334.1	GCF_004214815.1_WP_066185334.1	unknown	PPC,FlhE	285
GCF_004116465.1	100	p__Campylobacterota	c__Campylobacteria	o__Campylobacterales	f__Arcobacteraceae	g__Arcobacter	s__Arcobacter sp004116465	1	GCF_004116465.1_WP_129101368.1	GCF_004116465.1_WP_129101368.1	NA	PPC,FlhE	293
GCF_003346815.1	100	p__Campylobacterota	c__Campylobacteria	o__Campylobacterales	f__Arcobacteraceae	g__Halarcobacter	s__Halarcobacter bivalviorum	1	GCF_003346815.1_WP_114839441.1	GCF_003346815.1_WP_114839441.1	unknown	PPC,FlhE	282
GCF_004116625.1	99.59	p__Campylobacterota	c__Campylobacteria	o__Campylobacterales	f__Arcobacteraceae	g__Halarcobacter	s__Halarcobacter mediterraneus	1	GCF_004116625.1_WP_129060111.1	GCF_004116625.1_WP_129060111.1	unknown	PPC,FlhE	283
GCF_000177635.2	94.77	p__Chrysiogenetota	c__Chrysiogenetes	o__Chrysiogenales	f__Chrysiogenaceae	g__Desulfurispirillum	s__Desulfurispirillum indicum	2	GCF_000177635.2_WP_013505308.1,GCF_000177635.2_WP_013505620.1	GCF_000177635.2_WP_013505620.1	unknown	FlhE	180
GCF_000177635.2	94.77	p__Chrysiogenetota	c__Chrysiogenetes	o__Chrysiogenales	f__Chrysiogenaceae	g__Desulfurispirillum	s__Desulfurispirillum indicum	2	GCF_000177635.2_WP_013505308.1,GCF_000177635.2_WP_013505620.1	GCF_000177635.2_WP_013505308.1	unknown	FlhE	197
GCA_002067555.1	60.92	p__Desulfobacterota	c__Syntrophorhabdia	o__Syntrophorhabdales	f__Syntrophorhabdaceae	g__Delta-02	s__Delta-02 sp002067555	1	GCA_002067555.1_OPY03603.1	GCA_002067555.1_OPY03603.1	NA	FlhE	180
GCF_002243625.1	98.66	p__Firmicutes	c__Bacilli	o__Bacillales	f__Aeribacillaceae	g__Aeribacillus	s__Aeribacillus pallidus	1	GCF_002243625.1_WP_094244402.1	GCF_002243625.1_WP_094244402.1	unknown	FlhE	157
GCF_000269905.1	98.48	p__Firmicutes	c__Bacilli	o__Bacillales	f__Alkalibacillaceae	g__Alkalibacillus	s__Alkalibacillus haloalkaliphilus	1	GCF_000269905.1_WP_017186668.1	GCF_000269905.1_WP_017186668.1	unknown	PPC,FlhE	245
GCF_003176895.1	100	p__Firmicutes	c__Bacilli	o__Bacillales	f__Amphibacillaceae	g__Gracilibacillus	s__Gracilibacillus dipsosauri	1	GCF_003176895.1_WP_109983296.1	GCF_003176895.1_WP_109983296.1	unknown	PPC,FlhE	279
GCF_003628505.1	98.67	p__Firmicutes	c__Bacilli	o__Bacillales	f__Amphibacillaceae	g__Oceanobacillus	s__Oceanobacillus halophilus	1	GCF_003628505.1_WP_077706737.1	GCF_003628505.1_WP_077706737.1	unknown	PPC,FlhE	279
GCF_000496855.1	98.68	p__Firmicutes	c__Bacilli	o__Bacillales	f__Amphibacillaceae	g__Sediminibacillus	s__Sediminibacillus halophilus_B	1	GCF_000496855.1_WP_026772074.1	GCF_000496855.1_WP_026772074.1	unknown	PPC,FlhE	279
GCF_900166595.1	99.33	p__Firmicutes	c__Bacilli	o__Bacillales	f__Amphibacillaceae	g__Virgibacillus	s__Virgibacillus dokdonensis	1	GCF_900166595.1_WP_077706737.1	GCF_900166595.1_WP_077706737.1	unknown	PPC,FlhE	279
GCF_900162615.1	100	p__Firmicutes	c__Bacilli	o__Bacillales	f__Amphibacillaceae	g__Virgibacillus	s__Virgibacillus proomii	1	GCF_900162615.1_WP_077319656.1	GCF_900162615.1_WP_077319656.1	unknown	maybe PPC	198
GCF_000691145.1	99.59	p__Firmicutes	c__Bacilli	o__Bacillales	f__Bacillaceae	g__Bacillus	s__Bacillus altitudinis	1	GCF_000691145.1_WP_008347513.1	GCF_000691145.1_WP_008347513.1	unknown	PPC,FlhE	285
GCF_000196735.1	99.3	p__Firmicutes	c__Bacilli	o__Bacillales	f__Bacillaceae	g__Bacillus	s__Bacillus amyloliquefaciens	1	GCF_000196735.1_WP_013350858.1	GCF_000196735.1_WP_013350858.1	unknown	PPC,FlhE	293
GCF_001307105.1	99.59	p__Firmicutes	c__Bacilli	o__Bacillales	f__Bacillaceae	g__Bacillus	s__Bacillus australimaris	1	GCF_001307105.1_WP_060698924.1	GCF_001307105.1_WP_060698924.1	unknown	PPC,FlhE	285
GCF_001969855.1	97.93	p__Firmicutes	c__Bacilli	o__Bacillales	f__Bacillaceae	g__Bacillus	s__Bacillus haynesii	1	GCF_001969855.1_WP_076793109.1	GCF_001969855.1_WP_076793109.1	unknown	PPC,FlhE	275
GCA_000332645.1	99.75	p__Firmicutes	c__Bacilli	o__Bacillales	f__Bacillaceae	g__Bacillus	s__Bacillus inaquosorum	1	GCA_000332645.1_ELS59817.1	GCA_000332645.1_ELS59817.1	NA	PPC,FlhE	285
GCF_000011645.1	98.82	p__Firmicutes	c__Bacilli	o__Bacillales	f__Bacillaceae	g__Bacillus	s__Bacillus licheniformis	1	GCF_000011645.1_WP_003178619.1	GCF_000011645.1_WP_003178619.1	unknown	PPC,FlhE	275
GCF_001939535.1	99.38	p__Firmicutes	c__Bacilli	o__Bacillales	f__Bacillaceae	g__Bacillus	s__Bacillus licheniformis_A	1	GCF_001939535.1_NZ_MIZD01000050.1_153	GCF_001939535.1_NZ_MIZD01000050.1_153	NA	PPC,FlhE	285
GCA_001274925.1	99.75	p__Firmicutes	c__Bacilli	o__Bacillales	f__Bacillaceae	g__Bacillus	s__Bacillus marinus	1	GCA_001274925.1_LILA01000004.1_41	GCA_001274925.1_LILA01000004.1_41	NA	PPC,FlhE	285
GCF_000245335.1	99.61	p__Firmicutes	c__Bacilli	o__Bacillales	f__Bacillaceae	g__Bacillus	s__Bacillus mojavensis	1	GCF_000245335.1_WP_010332838.1	GCF_000245335.1_WP_010332838.1	unknown	PPC,FlhE	285
GCF_001042485.2	99.17	p__Firmicutes	c__Bacilli	o__Bacillales	f__Bacillaceae	g__Bacillus	s__Bacillus paralicheniformis	1	GCF_001042485.2_WP_023857769.1	GCF_001042485.2_WP_023857769.1	unknown	PPC,FlhE	275
GCF_900186955.1	99.59	p__Firmicutes	c__Bacilli	o__Bacillales	f__Bacillaceae	g__Bacillus	s__Bacillus pumilus	1	GCF_900186955.1_WP_003214534.1	GCF_900186955.1_WP_003214534.1	unknown	PPC,FlhE	285
GCA_003431975.1	99.59	p__Firmicutes	c__Bacilli	o__Bacillales	f__Bacillaceae	g__Bacillus	s__Bacillus pumilus_N	1	GCA_003431975.1_AVM26035.1	GCA_003431975.1_AVM26035.1	NA	PPC,FlhE	285
GCF_000691165.1	99.59	p__Firmicutes	c__Bacilli	o__Bacillales	f__Bacillaceae	g__Bacillus	s__Bacillus safensis	1	GCF_000691165.1_WP_034283603.1	GCF_000691165.1_WP_034283603.1	unknown	PPC,FlhE	285
GCF_000262045.1	99.07	p__Firmicutes	c__Bacilli	o__Bacillales	f__Bacillaceae	g__Bacillus	s__Bacillus siamensis	1	GCF_000262045.1_WP_016936912.1	GCF_000262045.1_WP_016936912.1	unknown	PPC,FlhE	288
GCF_900166645.1	99.03	p__Firmicutes	c__Bacilli	o__Bacillales	f__Bacillaceae	g__Bacillus	s__Bacillus sonorensis_A	2	GCF_900166645.1_WP_026585748.1,GCF_900166645.1_WP_026588318.1	GCF_900166645.1_WP_026588318.1	unknown	FlhE	170
GCF_900166645.1	99.03	p__Firmicutes	c__Bacilli	o__Bacillales	f__Bacillaceae	g__Bacillus	s__Bacillus sonorensis_A	2	GCF_900166645.1_WP_026585748.1,GCF_900166645.1_WP_026588318.1	GCF_900166645.1_WP_026585748.1	unknown	PPC,FlhE	275
GCF_000009045.1	99.81	p__Firmicutes	c__Bacilli	o__Bacillales	f__Bacillaceae	g__Bacillus	s__Bacillus subtilis	1	GCF_000009045.1_NP_388086.1	GCF_000009045.1_NP_388086.1	unknown	PPC,FlhE	285
GCF_002153395.1	99.29	p__Firmicutes	c__Bacilli	o__Bacillales	f__Bacillaceae	g__Bacillus	s__Bacillus subtilis_G	1	GCF_002153395.1_WP_087991808.1	GCF_002153395.1_WP_087991808.1	unknown	PPC,FlhE	293
GCF_001969815.1	99.03	p__Firmicutes	c__Bacilli	o__Bacillales	f__Bacillaceae	g__Bacillus	s__Bacillus swezeyi	1	GCF_001969815.1_WP_076758003.1	GCF_001969815.1_WP_076758003.1	unknown	PPC,FlhE	275
GCF_004116955.1	98.45	p__Firmicutes	c__Bacilli	o__Bacillales	f__Bacillaceae	g__Bacillus	s__Bacillus vallismortis	1	GCF_004116955.1_WP_010331456.1	GCF_004116955.1_WP_010331456.1	unknown	PPC,FlhE	285
GCF_000300535.1	99.38	p__Firmicutes	c__Bacilli	o__Bacillales	f__Bacillaceae	g__Bacillus	s__Bacillus xiamenensis	1	GCF_000300535.1_WP_034739223.1	GCF_000300535.1_WP_034739223.1	unknown	PPC,FlhE	285
GCF_000715205.1	99.48	p__Firmicutes	c__Bacilli	o__Bacillales	f__Bacillaceae	g__Bacillus	s__Bacillus zhangzhouensis	2	GCF_000715205.1_WP_034323916.1,GCF_000715205.1_WP_034324964.1	GCF_000715205.1_WP_034323916.1	unknown	PPC,FlhE	285
GCF_000715205.1	99.48	p__Firmicutes	c__Bacilli	o__Bacillales	f__Bacillaceae	g__Bacillus	s__Bacillus zhangzhouensis	2	GCF_000715205.1_WP_034323916.1,GCF_000715205.1_WP_034324964.1	GCF_000715205.1_WP_034324964.1	unknown	PPC,FlhE	311
GCF_001591625.1	93.65	p__Firmicutes	c__Bacilli	o__Bacillales	f__Bacillaceae	g__Bacillus_AL	s__Bacillus_AL fastidiosus	1	GCF_001591625.1_WP_066229626.1	GCF_001591625.1_WP_066229626.1	unknown	PPC,FlhE	278
GCF_003581585.1	99.34	p__Firmicutes	c__Bacilli	o__Bacillales	f__Bacillaceae_B	g__Bacillus_BM	s__Bacillus_BM salacetis	1	GCF_003581585.1_WP_136035731.1	GCF_003581585.1_WP_136035731.1	unknown	FlhE	128
GCF_004376175.1	98.67	p__Firmicutes	c__Bacilli	o__Bacillales	f__Bacillaceae_D	g__Bacillus_M	s__Bacillus_M halodurans	1	GCF_004376175.1_WP_134229305.1	GCF_004376175.1_WP_134229305.1	NA	PPC,FlhE	273
GCF_001590835.1	99.43	p__Firmicutes	c__Bacilli	o__Bacillales	f__Bacillaceae_G	g__Bacillus_A	s__Bacillus_A gaemokensis	1	GCF_001590835.1_WP_033677611.1	GCF_001590835.1_WP_033677611.1	unknown	PPC,FlhE	295
GCA_002551005.1	99.43	p__Firmicutes	c__Bacilli	o__Bacillales	f__Bacillaceae_G	g__Bacillus_A	s__Bacillus_A pseudomycoides_C	1	GCA_002551005.1_PEA56601.1	GCA_002551005.1_PEA56601.1	NA	PPC,FlhE	284
GCF_004340305.1	98.79	p__Firmicutes	c__Bacilli	o__Bacillales	f__Bacillaceae_G	g__Bacillus_AW	s__Bacillus_AW sp004340305	2	GCF_004340305.1_WP_131841370.1,GCF_004340305.1_WP_165877559.1	GCF_004340305.1_WP_131841370.1	NA	FlhE	117
GCF_004340305.1	98.79	p__Firmicutes	c__Bacilli	o__Bacillales	f__Bacillaceae_G	g__Bacillus_AW	s__Bacillus_AW sp004340305	2	GCF_004340305.1_WP_131841370.1,GCF_004340305.1_WP_165877559.1	GCF_004340305.1_WP_165877559.1	NA	PPC,FlhE	278
GCF_000307855.1	94.87	p__Firmicutes	c__Bacilli	o__Bacillales	f__Bacillaceae_J	g__Bacillus_B	s__Bacillus_B azotoformans	1	GCF_000307855.1_WP_003333167.1	GCF_000307855.1_WP_003333167.1	NA	PPC,FlhE	357
GCF_002261155.1	98.34	p__Firmicutes	c__Bacilli	o__Bacillales	f__Domibacillaceae	g__FJAT-46582	s__FJAT-46582 sp002261155	1	GCF_002261155.1_NZ_NKXN01000010.1_7	GCF_002261155.1_NZ_NKXN01000010.1_7	NA	PPC,FlhE	283
GCF_001700325.1	98.01	p__Firmicutes	c__Bacilli	o__Bacillales	f__Planococcaceae	g__Caryophanon	s__Caryophanon latum	1	GCF_001700325.1_WP_066461751.1	GCF_001700325.1_WP_066461751.1	unknown	PPC,FlhE	283
GCF_001281525.1	99.34	p__Firmicutes	c__Bacilli	o__Bacillales	f__Planococcaceae	g__Lysinibacillus	s__Lysinibacillus macroides	2	GCF_001281525.1_WP_053994076.1,GCF_001281525.1_WP_053995390.1	GCF_001281525.1_WP_053994076.1	unknown	FlhE	182
GCF_001281525.1	99.34	p__Firmicutes	c__Bacilli	o__Bacillales	f__Planococcaceae	g__Lysinibacillus	s__Lysinibacillus macroides	2	GCF_001281525.1_WP_053994076.1,GCF_001281525.1_WP_053995390.1	GCF_001281525.1_WP_053995390.1	unknown	PPC,FlhE	283
GCF_003049665.1	99.34	p__Firmicutes	c__Bacilli	o__Bacillales	f__Planococcaceae	g__Lysinibacillus	s__Lysinibacillus mangiferihumi	2	GCF_003049665.1_WP_107897370.1,GCF_003049665.1_WP_107895439.1	GCF_003049665.1_WP_107895439.1	unknown	FlhE	186
GCF_003049665.1	99.34	p__Firmicutes	c__Bacilli	o__Bacillales	f__Planococcaceae	g__Lysinibacillus	s__Lysinibacillus mangiferihumi	2	GCF_003049665.1_WP_107897370.1,GCF_003049665.1_WP_107895439.1	GCF_003049665.1_WP_107897370.1	unknown	PPC,FlhE	275
GCF_003049575.1	99.34	p__Firmicutes	c__Bacilli	o__Bacillales	f__Planococcaceae	g__Lysinibacillus	s__Lysinibacillus parviboronicapiens	1	GCF_003049575.1_WP_054768555.1	GCF_003049575.1_WP_054768555.1	unknown	FlhE	187
GCF_001278875.1	99.01	p__Firmicutes	c__Bacilli	o__Bacillales	f__Planococcaceae	g__Lysinibacillus	s__Lysinibacillus sp001278875	2	GCF_001278875.1_WP_053592634.1,GCF_001278875.1_WP_053594930.1	GCF_001278875.1_WP_053592634.1	unknown	FlhE	157
GCF_001278875.1	99.01	p__Firmicutes	c__Bacilli	o__Bacillales	f__Planococcaceae	g__Lysinibacillus	s__Lysinibacillus sp001278875	2	GCF_001278875.1_WP_053592634.1,GCF_001278875.1_WP_053594930.1	GCF_001278875.1_WP_053594930.1	unknown	FlhE	187
GCA_006351725.1	100	p__Firmicutes	c__Bacilli	o__Bacillales	f__Planococcaceae	g__Lysinibacillus	s__Lysinibacillus sp002340205	1	GCA_006351725.1_TNU95274.1	GCA_006351725.1_TNU95274.1	NA	PPC,FlhE	275
GCA_002973635.1	98.68	p__Firmicutes	c__Bacilli	o__Bacillales	f__Planococcaceae	g__Lysinibacillus	s__Lysinibacillus sp002973635	1	GCA_002973635.1_AVK85634.1	GCA_002973635.1_AVK85634.1	NA	PPC,FlhE	300
GCF_002982115.1	99.34	p__Firmicutes	c__Bacilli	o__Bacillales	f__Planococcaceae	g__Lysinibacillus	s__Lysinibacillus sphaericus	1	GCF_002982115.1_WP_024363672.1	GCF_002982115.1_WP_024363672.1	unknown	PPC,FlhE	275
GCF_001728805.1	99.34	p__Firmicutes	c__Bacilli	o__Bacillales	f__Planococcaceae	g__Lysinibacillus	s__Lysinibacillus sphaericus_D	1	GCF_001728805.1_WP_069511092.1	GCF_001728805.1_WP_069511092.1	unknown	PPC,FlhE	275
GCF_003057615.1	98.01	p__Firmicutes	c__Bacilli	o__Bacillales	f__Planococcaceae	g__Metalysinibacillus	s__Metalysinibacillus jejuensis	3	GCF_003057615.1_WP_108308474.1,GCF_003057615.1_WP_108308624.1,GCF_003057615.1_WP_235612346.1	GCF_003057615.1_WP_108308624.1	unknown	FlhE	149
GCF_003057615.1	98.01	p__Firmicutes	c__Bacilli	o__Bacillales	f__Planococcaceae	g__Metalysinibacillus	s__Metalysinibacillus jejuensis	3	GCF_003057615.1_WP_108308474.1,GCF_003057615.1_WP_108308624.1,GCF_003057615.1_WP_235612346.1	GCF_003057615.1_WP_108308474.1	unknown	FlhE	183
GCF_003057615.1	98.01	p__Firmicutes	c__Bacilli	o__Bacillales	f__Planococcaceae	g__Metalysinibacillus	s__Metalysinibacillus jejuensis	3	GCF_003057615.1_WP_108308474.1,GCF_003057615.1_WP_108308624.1,GCF_003057615.1_WP_235612346.1	GCF_003057615.1_WP_235612346.1	NA	PPC,FlhE	286
GCF_000612805.1	99.34	p__Firmicutes	c__Bacilli	o__Bacillales	f__Planococcaceae	g__Metasolibacillus	s__Metasolibacillus ndiopicus	1	GCF_000612805.1_WP_052344384.1	GCF_000612805.1_WP_052344384.1	unknown	FlhE	151
GCF_003351785.1	99.33	p__Firmicutes	c__Bacilli	o__Bacillales	f__Planococcaceae	g__Sporosarcina	s__Sporosarcina sp003351785	1	GCF_003351785.1_WP_240315618.1	GCF_003351785.1_WP_240315618.1	NA	PPC,FlhE	264
GCF_002813185.1	99.34	p__Firmicutes	c__Bacilli	o__Bacillales	f__Planococcaceae	g__Viridibacillus	s__Viridibacillus sp002813185	1	GCF_002813185.1_NZ_PHTX01000001.1_4304	GCF_002813185.1_NZ_PHTX01000001.1_4304	NA	PPC,FlhE	285
GCF_900107275.1	98.67	p__Firmicutes	c__Bacilli	o__Bacillales	f__Salisediminibacteriaceae	g__Bacillus_AR	s__Bacillus_AR caseinilyticus	2	GCF_900107275.1_WP_090886991.1,GCF_900107275.1_WP_090892693.1	GCF_900107275.1_WP_090886991.1	unknown	FlhE	157
GCF_900107275.1	98.67	p__Firmicutes	c__Bacilli	o__Bacillales	f__Salisediminibacteriaceae	g__Bacillus_AR	s__Bacillus_AR caseinilyticus	2	GCF_900107275.1_WP_090886991.1,GCF_900107275.1_WP_090892693.1	GCF_900107275.1_WP_090892693.1	unknown	PPC,FlhE	322
GCF_002019735.1	98.68	p__Firmicutes	c__Bacilli	o__Bacillales	f__Salisediminibacteriaceae	g__Salipaludibacillus	s__Salipaludibacillus agaradhaerens	2	GCF_002019735.1_WP_078578442.1,GCF_002019735.1_WP_245829116.1	GCF_002019735.1_WP_078578442.1	unknown	PPC,FlhE	317
GCF_002019735.1	98.68	p__Firmicutes	c__Bacilli	o__Bacillales	f__Salisediminibacteriaceae	g__Salipaludibacillus	s__Salipaludibacillus agaradhaerens	2	GCF_002019735.1_WP_078578442.1,GCF_002019735.1_WP_245829116.1	GCF_002019735.1_WP_245829116.1	NA	PPC,FlhE	261
GCF_002240415.1	99.85	p__Firmicutes	c__Bacilli	o__Paenibacillales	f__Paenibacillaceae	g__Paenibacillus	s__Paenibacillus kribbensis	1	GCF_002240415.1_WP_094154825.1	GCF_002240415.1_WP_094154825.1	unknown	maybe PPC	195
GCF_000236805.1	99.85	p__Firmicutes	c__Bacilli	o__Paenibacillales	f__Paenibacillaceae	g__Paenibacillus	s__Paenibacillus peoriae	1	GCF_000236805.1_WP_010349407.1	GCF_000236805.1_WP_010349407.1	unknown	maybe PPC	195
GCF_000235585.1	99.85	p__Firmicutes	c__Bacilli	o__Paenibacillales	f__Paenibacillaceae	g__Paenibacillus	s__Paenibacillus terrae_B	1	GCF_000235585.1_WP_014280412.1	GCF_000235585.1_WP_014280412.1	unknown	maybe PPC	195
GCF_005217525.1	97.48	p__Firmicutes	c__Bacilli	o__Paenibacillales	f__Paenibacillaceae	g__Paenibacillus	s__Paenibacillus terrae_C	1	GCF_005217525.1_WP_137062063.1	GCF_005217525.1_WP_137062063.1	NA	FlhE	195
GCF_004115085.1	94.62	p__Firmicutes	c__Bacilli	o__Paenibacillales	f__SCSIO-06110	g__SCSIO-06110	s__SCSIO-06110 sp004115085	1	GCF_004115085.1_WP_128896259.1	GCF_004115085.1_WP_128896259.1	unknown	FlhE	186
GCF_003856495.1	99.46	p__Firmicutes	c__Bacilli	o__Thermoactinomycetales	f__Thermoactinomycetaceae	g__CDF	s__CDF sp003856495	1	GCF_003856495.1_WP_124726756.1	GCF_003856495.1_WP_124726756.1	unknown	FlhE	141
GCF_900106775.1	99.23	p__Firmicutes	c__Bacilli	o__Thermoactinomycetales	f__Thermoactinomycetaceae	g__Marininema	s__Marininema mesophilum	1	GCF_900106775.1_WP_091736110.1	GCF_900106775.1_WP_091736110.1	unknown	FlhE	134
GCF_005473905.1	99.33	p__Firmicutes_A	c__Clostridia	o__Acetivibrionales	f__Acetivibrionaceae	g__Ruminiclostridium	s__Ruminiclostridium sp005473905	1	GCF_005473905.1_WP_137698891.1	GCF_005473905.1_WP_137698891.1	NA	PPC,FlhE	289
GCF_000340885.1	99.19	p__Firmicutes_A	c__Clostridia	o__Clostridiales	f__Clostridiaceae	g__Clostridium	s__Clostridium saccharoperbutylacetonicum	1	GCF_000340885.1_WP_015393217.1	GCF_000340885.1_WP_015393217.1	unknown	PPC,FlhE	290
GCF_000577895.1	96.9	p__Firmicutes_A	c__Clostridia	o__Clostridiales	f__Clostridiaceae	g__Clostridium_AN	s__Clostridium_AN bornimense	1	GCF_000577895.1_WP_051483739.1	GCF_000577895.1_WP_051483739.1	unknown	PPC,FlhE	285
GCF_001889325.1	100	p__Firmicutes_A	c__Clostridia	o__Clostridiales	f__Clostridiaceae	g__Clostridium_F	s__Clostridium_F botulinum_A	1	GCF_001889325.1_WP_072585010.1	GCF_001889325.1_WP_072585010.1	NA	PPC,FlhE	285
GCF_000807255.1	100	p__Firmicutes_A	c__Clostridia	o__Clostridiales	f__Clostridiaceae	g__Clostridium_I	s__Clostridium_I pasteurianum	2	GCF_000807255.1_WP_003441284.1,GCF_000807255.1_WP_003446342.1	GCF_000807255.1_WP_003446342.1	unknown	PPC,FlhE	284
GCF_000807255.1	100	p__Firmicutes_A	c__Clostridia	o__Clostridiales	f__Clostridiaceae	g__Clostridium_I	s__Clostridium_I pasteurianum	2	GCF_000807255.1_WP_003441284.1,GCF_000807255.1_WP_003446342.1	GCF_000807255.1_WP_003441284.1	unknown	PPC,FlhE	295
GCF_000447315.1	98.94	p__Firmicutes_A	c__Clostridia	o__Clostridiales	f__Clostridiaceae	g__Clostridium_J	s__Clostridium_J sp000447315	1	GCF_000447315.1_WP_021285096.1	GCF_000447315.1_WP_021285096.1	unknown	PPC,FlhE	285
GCF_000300195.1	97.12	p__Firmicutes_A	c__Clostridia	o__Clostridiales	f__Clostridiaceae	g__Clostridium_J	s__Clostridium_J tunisiense	1	GCF_000300195.1_WP_017413938.1	GCF_000300195.1_WP_017413938.1	unknown	PPC,FlhE	285
GCF_000145275.1	98.83	p__Firmicutes_A	c__Clostridia	o__Clostridiales	f__Clostridiaceae	g__Clostridium_K	s__Clostridium_K cellulovorans	1	GCF_000145275.1_WP_010076000.1	GCF_000145275.1_WP_010076000.1	unknown	PPC,FlhE	292
GCA_001983555.1	83.45	p__Firmicutes_A	c__Clostridia	o__Lachnospirales	f__Cellulosilyticaceae	g__Epulopiscium_B	s__Epulopiscium_B sp001983555	1	GCA_001983555.1_ONI44794.1	GCA_001983555.1_ONI44794.1	NA	FlhE	160
GCF_000403255.1	97.99	p__Firmicutes_A	c__Clostridia	o__Lachnospirales	f__Lachnospiraceae	g__14-2	s__14-2 sp000403255	1	GCF_000403255.1_NZ_KE159593.1_135	GCF_000403255.1_NZ_KE159593.1_135	NA	FlhE	157
GCF_000403845.2	98.56	p__Firmicutes_A	c__Clostridia	o__Lachnospirales	f__Lachnospiraceae	g__14-2	s__14-2 sp000403845	1	GCF_000403845.2_WP_016214144.1	GCF_000403845.2_WP_016214144.1	unknown	FlhE	157
GCF_004793545.1	98.56	p__Firmicutes_A	c__Clostridia	o__Lachnospirales	f__Lachnospiraceae	g__14-2	s__14-2 sp004793545	2	GCF_004793545.1_WP_004055684.1,GCF_004793545.1_WP_135990406.1	GCF_004793545.1_WP_004055684.1	unknown	FlhE	155
GCF_004793545.1	98.56	p__Firmicutes_A	c__Clostridia	o__Lachnospirales	f__Lachnospiraceae	g__14-2	s__14-2 sp004793545	2	GCF_004793545.1_WP_004055684.1,GCF_004793545.1_WP_135990406.1	GCF_004793545.1_WP_135990406.1	NA	FlhE	148
GCF_001405615.1	99.21	p__Firmicutes_A	c__Clostridia	o__Lachnospirales	f__Lachnospiraceae	g__Agathobacter	s__Agathobacter faecis	2	GCF_001405615.1_WP_015559315.1,GCF_001405615.1_WP_226948375.1	GCF_001405615.1_WP_015559315.1	unknown	FlhE	168
GCF_001405615.1	99.21	p__Firmicutes_A	c__Clostridia	o__Lachnospirales	f__Lachnospiraceae	g__Agathobacter	s__Agathobacter faecis	2	GCF_001405615.1_WP_015559315.1,GCF_001405615.1_WP_226948375.1	GCF_001405615.1_WP_226948375.1	NA	FlhE	143
GCF_000020605.1	99.28	p__Firmicutes_A	c__Clostridia	o__Lachnospirales	f__Lachnospiraceae	g__Agathobacter	s__Agathobacter rectalis	1	GCF_000020605.1_NC_012781.1_1164	GCF_000020605.1_NC_012781.1_1164	NA	FlhE	150
GCA_900546625.1	97.83	p__Firmicutes_A	c__Clostridia	o__Lachnospirales	f__Lachnospiraceae	g__Agathobacter	s__Agathobacter sp900546625	2	GCA_900546625.1_URDU01000005.1_44,GCA_900546625.1_URDU01000030.1_2	GCA_900546625.1_URDU01000005.1_44	NA	FlhE	131
GCA_900546625.1	97.83	p__Firmicutes_A	c__Clostridia	o__Lachnospirales	f__Lachnospiraceae	g__Agathobacter	s__Agathobacter sp900546625	2	GCA_900546625.1_URDU01000005.1_44,GCA_900546625.1_URDU01000030.1_2	GCA_900546625.1_URDU01000030.1_2	NA	FlhE	150
GCA_900547695.1	96.38	p__Firmicutes_A	c__Clostridia	o__Lachnospirales	f__Lachnospiraceae	g__Agathobacter	s__Agathobacter sp900547695	2	GCA_900547695.1_URHX01000012.1_77,GCA_900547695.1_URHX01000012.1_79	GCA_900547695.1_URHX01000012.1_79	NA	FlhE	90
GCA_900547695.1	96.38	p__Firmicutes_A	c__Clostridia	o__Lachnospirales	f__Lachnospiraceae	g__Agathobacter	s__Agathobacter sp900547695	2	GCA_900547695.1_URHX01000012.1_77,GCA_900547695.1_URHX01000012.1_79	GCA_900547695.1_URHX01000012.1_77	NA	FlhE	156
GCF_900101605.1	99.17	p__Firmicutes_A	c__Clostridia	o__Lachnospirales	f__Lachnospiraceae	g__Butyrivibrio	s__Butyrivibrio hungatei_B	1	GCF_900101605.1_WP_074463385.1	GCF_900101605.1_WP_074463385.1	unknown	FlhE	173
GCF_003481335.1	98.66	p__Firmicutes_A	c__Clostridia	o__Lachnospirales	f__Lachnospiraceae	g__CAG-127	s__CAG-127 sp900319515	1	GCF_003481335.1_WP_118585951.1	GCF_003481335.1_WP_118585951.1	NA	FlhE	156
GCA_900539525.1	98.73	p__Firmicutes_A	c__Clostridia	o__Lachnospirales	f__Lachnospiraceae	g__CAG-56	s__CAG-56 sp900539525	1	GCA_900539525.1_UQCM01000106.1_3	GCA_900539525.1_UQCM01000106.1_3	NA	FlhE	132
GCA_900548855.1	95.7	p__Firmicutes_A	c__Clostridia	o__Lachnospirales	f__Lachnospiraceae	g__CAG-590	s__CAG-590 sp900548855	1	GCA_900548855.1_URMF01000109.1_3	GCA_900548855.1_URMF01000109.1_3	NA	FlhE	183
GCA_900314525.1	99.33	p__Firmicutes_A	c__Clostridia	o__Lachnospirales	f__Lachnospiraceae	g__CAG-603	s__CAG-603 sp900314525	1	GCA_900314525.1_OMVN01000051.1_12	GCA_900314525.1_OMVN01000051.1_12	NA	FlhE	155
GCF_000403215.1	98.16	p__Firmicutes_A	c__Clostridia	o__Lachnospirales	f__Lachnospiraceae	g__COE1	s__COE1 sp000403215	1	GCF_000403215.1_NZ_KE159539.1_77	GCF_000403215.1_NZ_KE159539.1_77	NA	PPC,FlhE	302
GCF_000424325.1	99.32	p__Firmicutes_A	c__Clostridia	o__Lachnospirales	f__Lachnospiraceae	g__Enterocloster	s__Enterocloster clostridioformis_A	1	GCF_000424325.1_WP_044918842.1	GCF_000424325.1_WP_044918842.1	unknown	FlhE	158
GCA_900540675.1	99.37	p__Firmicutes_A	c__Clostridia	o__Lachnospirales	f__Lachnospiraceae	g__Enterocloster	s__Enterocloster sp900540675	1	GCA_900540675.1_UQHA01000033.1_29	GCA_900540675.1_UQHA01000033.1_29	NA	FlhE	158
GCF_000364225.1	98.16	p__Firmicutes_A	c__Clostridia	o__Lachnospirales	f__Lachnospiraceae	g__Eubacterium_J	s__Eubacterium_J plexicaudatum	2	GCF_000364225.1_WP_004052536.1,GCF_000364225.1_WP_004055684.1	GCF_000364225.1_WP_004055684.1	unknown	FlhE	155
GCF_000364225.1	98.16	p__Firmicutes_A	c__Clostridia	o__Lachnospirales	f__Lachnospiraceae	g__Eubacterium_J	s__Eubacterium_J plexicaudatum	2	GCF_000364225.1_WP_004052536.1,GCF_000364225.1_WP_004055684.1	GCF_000364225.1_WP_004052536.1	unknown	PPC,FlhE	293
GCF_003609635.1	99.37	p__Firmicutes_A	c__Clostridia	o__Lachnospirales	f__Lachnospiraceae	g__Hungatella	s__Hungatella algidixylanolyticum	1	GCF_003609635.1_WP_120195921.1	GCF_003609635.1_WP_120195921.1	unknown	maybe PPC	192
GCF_900205965.1	99.37	p__Firmicutes_A	c__Clostridia	o__Lachnospirales	f__Lachnospiraceae	g__Hungatella	s__Hungatella amygdalina	1	GCF_900205965.1_WP_097004418.1	GCF_900205965.1_WP_097004418.1	unknown	FlhE	168
GCF_000526575.1	99.37	p__Firmicutes_A	c__Clostridia	o__Lachnospirales	f__Lachnospiraceae	g__Hungatella	s__Hungatella sp000526575	1	GCF_000526575.1_NZ_JAGI01000003.1_386	GCF_000526575.1_NZ_JAGI01000003.1_386	NA	FlhE	192
GCA_002478865.1	58.23	p__Firmicutes_A	c__Clostridia	o__Lachnospirales	f__Lachnospiraceae	g__Hungatella	s__Hungatella sp002478865	1	GCA_002478865.1_DLJZ01000006.1_187	GCA_002478865.1_DLJZ01000006.1_187	NA	FlhE	168
GCF_003432035.1	99.37	p__Firmicutes_A	c__Clostridia	o__Lachnospirales	f__Lachnospiraceae	g__Hungatella	s__Hungatella sp003432035	1	GCF_003432035.1_WP_117415301.1	GCF_003432035.1_WP_117415301.1	unknown	FlhE	168
GCF_900155545.1	99.37	p__Firmicutes_A	c__Clostridia	o__Lachnospirales	f__Lachnospiraceae	g__Hungatella	s__Hungatella sp900155545	1	GCF_900155545.1_WP_077610218.1	GCF_900155545.1_WP_077610218.1	unknown	FlhE	166
GCF_002934545.1	99.37	p__Firmicutes_A	c__Clostridia	o__Lachnospirales	f__Lachnospiraceae	g__Hungatella	s__Hungatella xylanolytica	1	GCF_002934545.1_WP_104438035.1	GCF_002934545.1_WP_104438035.1	unknown	FlhE	167
GCF_000732725.1	97.99	p__Firmicutes_A	c__Clostridia	o__Lachnospirales	f__Lachnospiraceae	g__Kineothrix	s__Kineothrix alysoides	1	GCF_000732725.1_WP_035315809.1	GCF_000732725.1_WP_035315809.1	unknown	PPC,FlhE	298
GCF_003363435.1	99.05	p__Firmicutes_A	c__Clostridia	o__Lachnospirales	f__Lachnospiraceae	g__MCWD5	s__MCWD5 sp003363435	1	GCF_003363435.1_WP_115480213.1	GCF_003363435.1_WP_115480213.1	unknown	FlhE	158
GCF_000225345.1	99.44	p__Firmicutes_A	c__Clostridia	o__Lachnospirales	f__Lachnospiraceae	g__Roseburia	s__Roseburia hominis	1	GCF_000225345.1_WP_044927809.1	GCF_000225345.1_WP_044927809.1	unknown	FlhE	155
GCF_900537995.1	99.03	p__Firmicutes_A	c__Clostridia	o__Lachnospirales	f__Lachnospiraceae	g__Roseburia	s__Roseburia intestinalis	1	GCF_900537995.1_WP_015559315.1	GCF_900537995.1_WP_015559315.1	unknown	FlhE	168
GCF_000174195.1	99.18	p__Firmicutes_A	c__Clostridia	o__Lachnospirales	f__Lachnospiraceae	g__Roseburia	s__Roseburia inulinivorans	1	GCF_000174195.1_WP_044927809.1	GCF_000174195.1_WP_044927809.1	unknown	FlhE	155
GCF_003611745.1	98.66	p__Firmicutes_A	c__Clostridia	o__Lachnospirales	f__Lachnospiraceae	g__TF01-11	s__TF01-11 sp003611745	1	GCF_003611745.1_WP_120439272.1	GCF_003611745.1_WP_120439272.1	unknown	PPC,FlhE	298
GCA_005465875.1	75.97	p__Firmicutes_A	c__Clostridia	o__Lachnospirales	f__Lachnospiraceae	g__UBA629	s__UBA629 sp005465875	1	GCA_005465875.1_PQVO01000007.1_60	GCA_005465875.1_PQVO01000007.1_60	NA	FlhE	167
GCA_900316665.1	94.83	p__Firmicutes_A	c__Clostridia	o__Lachnospirales	f__Lachnospiraceae	g__UBA629	s__UBA629 sp900316665	1	GCA_900316665.1_ONDV01000022.1_20	GCA_900316665.1_ONDV01000022.1_20	NA	PPC,FlhE	315
GCA_002293525.1	77.94	p__Firmicutes_A	c__Clostridia	o__Lachnospirales	f__Lachnospiraceae	g__UBA935	s__UBA935 sp002293525	2	GCA_002293525.1_DBDJ01000050.1_12,GCA_002293525.1_DBDJ01000069.1_3	GCA_002293525.1_DBDJ01000050.1_12	NA	FlhE	143
GCA_002293525.1	77.94	p__Firmicutes_A	c__Clostridia	o__Lachnospirales	f__Lachnospiraceae	g__UBA935	s__UBA935 sp002293525	2	GCA_002293525.1_DBDJ01000050.1_12,GCA_002293525.1_DBDJ01000069.1_3	GCA_002293525.1_DBDJ01000069.1_3	NA	PPC,FlhE	231
GCF_000701665.1	99.33	p__Firmicutes_A	c__Clostridia	o__Oscillospirales	f__Butyricicoccaceae	g__Agathobaculum	s__Agathobaculum desmolans	1	GCF_000701665.1_WP_078096941.1	GCF_000701665.1_WP_078096941.1	unknown	FlhE	158
GCF_003612335.1	98.66	p__Firmicutes_A	c__Clostridia	o__Oscillospirales	f__Oscillospiraceae	g__Lawsonibacter	s__Lawsonibacter sp003612335	1	GCF_003612335.1_WP_120396895.1	GCF_003612335.1_WP_120396895.1	unknown	FlhE	159
GCF_001693775.2	98.95	p__Firmicutes_A	c__Clostridia	o__Peptostreptococcales	f__Filifactoraceae	g__Criibacterium	s__Criibacterium bergeronii	1	GCF_001693775.2_WP_068912170.1	GCF_001693775.2_WP_068912170.1	unknown	FlhE	162
GCF_004138215.1	98.58	p__Firmicutes_A	c__Clostridia	o__Peptostreptococcales	f__Thermotaleaceae	g__Inediibacterium	s__Inediibacterium sp004138215	1	GCF_004138215.1_WP_129597191.1	GCF_004138215.1_WP_129597191.1	NA	FlhE	148
GCF_001855385.1	99.3	p__Firmicutes_A	c__Clostridia	o__Tissierellales	f__Gottschalkiaceae	g__Andreesenia	s__Andreesenia angusta	1	GCF_001855385.1_WP_084655935.1	GCF_001855385.1_WP_084655935.1	unknown	FlhE	133
GCF_900155565.1	99.3	p__Firmicutes_A	c__Clostridia	o__Tissierellales	f__Sporanaerobacteraceae	g__Anaerosalibacter	s__Anaerosalibacter sp900155565	1	GCF_900155565.1_WP_077368404.1	GCF_900155565.1_WP_077368404.1	unknown	PPC,FlhE	294
GCF_900106765.1	98.6	p__Firmicutes_A	c__Clostridia	o__Tissierellales	f__Tepidimicrobiaceae	g__Tepidimicrobium	s__Tepidimicrobium xylanilyticum	1	GCF_900106765.1_WP_093754400.1	GCF_900106765.1_WP_093754400.1	unknown	PPC,FlhE	290
GCF_900128955.1	96.5	p__Firmicutes_A	c__Clostridia	o__Tissierellales	f__Tissierellaceae	g__Tissierella	s__Tissierella praeacuta	2	GCF_900128955.1_WP_072977236.1,GCF_900128955.1_WP_072977247.1	GCF_900128955.1_WP_072977236.1	unknown	FlhE	186
GCF_900128955.1	96.5	p__Firmicutes_A	c__Clostridia	o__Tissierellales	f__Tissierellaceae	g__Tissierella	s__Tissierella praeacuta	2	GCF_900128955.1_WP_072977236.1,GCF_900128955.1_WP_072977247.1	GCF_900128955.1_WP_072977247.1	unknown	PPC,FlhE	294
GCA_002305535.1	90.01	p__Firmicutes_B	c__Syntrophomonadia	o__Syntrophomonadales	f__Syntrophomonadaceae	g__DTU018	s__DTU018 sp002305535	1	GCA_002305535.1_DBRE01000040.1_12	GCA_002305535.1_DBRE01000040.1_12	NA	FlhE	151
GCA_002424365.1	90.44	p__Firmicutes_B	c__Syntrophomonadia	o__Syntrophomonadales	f__Syntrophomonadaceae	g__UBA4844	s__UBA4844 sp002424365	1	GCA_002424365.1_DIRQ01000002.1_12	GCA_002424365.1_DIRQ01000002.1_12	NA	PPC,FlhE	230
GCF_003966895.1	99.37	p__Firmicutes_C	c__Negativicutes	o__Sporomusales	f__Sporomusaceae	g__Methylomusa	s__Methylomusa anaerophila	1	GCF_003966895.1_WP_126307851.1	GCF_003966895.1_WP_126307851.1	unknown	FlhE	82
GCA_003550445.1	62.1	p__Firmicutes_F	c__Halanaerobiia	o__B1SED10-174	f__B1SED10-174	g__T1SED10-26	s__T1SED10-26 sp003550445	1	GCA_003550445.1_PUKG01000103.1_10	GCA_003550445.1_PUKG01000103.1_10	NA	FlhE	160
GCA_003551665.1	87.84	p__Firmicutes_F	c__Halanaerobiia	o__B1SED10-174	f__B1SED10-174	g__T1SED10-26	s__T1SED10-26 sp003551665	1	GCA_003551665.1_PUNE01000013.1_139	GCA_003551665.1_PUNE01000013.1_139	NA	FlhE	155
GCA_003554145.1	89.59	p__Firmicutes_F	c__Halanaerobiia	o__B1SED10-174	f__B1SED10-174	g__T1SED10-26	s__T1SED10-26 sp003554145	1	GCA_003554145.1_PWFS01000136.1_4	GCA_003554145.1_PWFS01000136.1_4	NA	FlhE	151
GCA_003554585.1	88.57	p__Firmicutes_F	c__Halanaerobiia	o__B1SED10-174	f__B1SED10-174	g__T1SED10-26	s__T1SED10-26 sp003554585	1	GCA_003554585.1_PWGV01000124.1_47	GCA_003554585.1_PWGV01000124.1_47	NA	FlhE	122
GCA_007122335.1	93.83	p__Firmicutes_F	c__Halanaerobiia	o__B1SED10-174	f__B1SED10-174	g__T1SED10-26	s__T1SED10-26 sp007122335	1	GCA_007122335.1_SKTZ01000081.1_37	GCA_007122335.1_SKTZ01000081.1_37	NA	FlhE	160
GCF_000517025.1	98.26	p__Firmicutes_F	c__Halanaerobiia	o__Halobacteroidales	f__Halobacteroidaceae	g__Halonatronum	s__Halonatronum saccharophilum	1	GCF_000517025.1_WP_027340419.1	GCF_000517025.1_WP_027340419.1	unknown	FlhE	161
GCF_001693735.1	99.13	p__Firmicutes_F	c__Halanaerobiia	o__Halobacteroidales	f__Halobacteroidaceae	g__Orenia	s__Orenia metallireducens	1	GCF_001693735.1_WP_068718701.1	GCF_001693735.1_WP_068718701.1	unknown	FlhE	153
GCF_003001995.1	99.13	p__Firmicutes_F	c__Halanaerobiia	o__Halobacteroidales	f__Halobacteroidaceae	g__Orenia	s__Orenia metallireducens_B	1	GCF_003001995.1_WP_181186434.1	GCF_003001995.1_WP_181186434.1	NA	FlhE	144
GCF_004340685.1	93.64	p__Firmicutes_G	c__UBA4882	o__UBA8346	f__UBA8346	g__Hydrogenispora	s__Hydrogenispora ethanolica	1	GCF_004340685.1_WP_132012361.1	GCF_004340685.1_WP_132012361.1	unknown	FlhE	140
GCF_002573965.1	100	p__Proteobacteria	c__Alphaproteobacteria	o__Azospirillales	f__Azospirillaceae	g__Azospirillum	s__Azospirillum sp002573965	1	GCF_002573965.1_WP_161957989.1	GCF_002573965.1_WP_161957989.1	NA	FlhE	149
GCF_000376105.1	99.68	p__Proteobacteria	c__Alphaproteobacteria	o__Caulobacterales	f__Caulobacteraceae	g__Asticcacaulis	s__Asticcacaulis benevestitus	1	GCF_000376105.1_WP_018082382.1	GCF_000376105.1_WP_018082382.1	NA	FlhE	145
GCF_001927285.1	99.68	p__Proteobacteria	c__Alphaproteobacteria	o__Rhizobiales	f__Pleomorphomonadaceae	g__Mongoliimonas	s__Mongoliimonas terrestris	1	GCF_001927285.1_WP_075214118.1	GCF_001927285.1_WP_075214118.1	unknown	FlhE	134
GCF_000518785.1	98.72	p__Proteobacteria	c__Alphaproteobacteria	o__Rhizobiales	f__Rhizobiaceae	g__Allorhizobium	s__Allorhizobium selenitireducens	1	GCF_000518785.1_WP_146086536.1	GCF_000518785.1_WP_146086536.1	NA	FlhE	145
GCF_900111905.1	99.61	p__Proteobacteria	c__Alphaproteobacteria	o__Rhizobiales	f__Rhizobiaceae	g__Neorhizobium	s__Neorhizobium sp900111905	1	GCF_900111905.1_WP_143102901.1	GCF_900111905.1_WP_143102901.1	NA	FlhE	105
GCF_002000045.1	100	p__Proteobacteria	c__Alphaproteobacteria	o__Rhizobiales	f__Rhizobiaceae	g__Pseudorhizobium	s__Pseudorhizobium flavum	1	GCF_002000045.1_WP_139346335.1	GCF_002000045.1_WP_139346335.1	FLA	FlhE	162
GCF_000746265.1	100	p__Proteobacteria	c__Alphaproteobacteria	o__Rhizobiales	f__Rhizobiaceae	g__Rhizobium	s__Rhizobium sp000746265	1	GCF_000746265.1_NZ_JQKY01000010.1_14	GCF_000746265.1_NZ_JQKY01000010.1_14	NA	FlhE	160
GCF_001429725.1	99.86	p__Proteobacteria	c__Alphaproteobacteria	o__Rhizobiales	f__Rhizobiaceae	g__Rhizobium	s__Rhizobium sp001429725	1	GCF_001429725.1_WP_162260532.1	GCF_001429725.1_WP_162260532.1	NA	FlhE	146
GCF_900467745.1	100	p__Proteobacteria	c__Alphaproteobacteria	o__Rhizobiales	f__Rhizobiaceae	g__Rhizobium	s__Rhizobium sp900467745	1	GCF_900467745.1_NZ_UBQW01000003.1_23	GCF_900467745.1_NZ_UBQW01000003.1_23	NA	FlhE	160
GCF_900184795.1	98.51	p__Proteobacteria	c__Alphaproteobacteria	o__Rhodospirillales	f__Magnetospirillaceae	g__Magnetospirillum_A	s__Magnetospirillum_A sp900184795	1	GCF_900184795.1_WP_141400639.1	GCF_900184795.1_WP_141400639.1	NA	FlhE	146
GCA_002401565.1	75	p__Proteobacteria	c__Alphaproteobacteria	o__Rhodospirillales	f__Magnetovibrionaceae	g__Magnetovibrio	s__Magnetovibrio sp002401565	1	GCA_002401565.1_PCI41743.1	GCA_002401565.1_PCI41743.1	NA	FlhE	144
GCF_003201855.1	99.57	p__Proteobacteria	c__Gammaproteobacteria	o__Burkholderiales	f__Aquaspirillaceae	g__Rivicola	s__Rivicola pingtungensis	1	GCF_003201855.1_WP_146215175.1	GCF_003201855.1_WP_146215175.1	NA	FlhE	143
GCF_002002905.1	99.57	p__Proteobacteria	c__Gammaproteobacteria	o__Burkholderiales	f__Aquaspirillaceae	g__Rivicola	s__Rivicola sp002002905	2	GCF_002002905.1_WP_150125076.1,GCF_002002905.1_WP_150125100.1	GCF_002002905.1_WP_150125076.1	NA	FlhE	99
GCF_002002905.1	99.57	p__Proteobacteria	c__Gammaproteobacteria	o__Burkholderiales	f__Aquaspirillaceae	g__Rivicola	s__Rivicola sp002002905	2	GCF_002002905.1_WP_150125076.1,GCF_002002905.1_WP_150125100.1	GCF_002002905.1_WP_150125100.1	NA	FlhE	139
GCF_001299355.1	99.14	p__Proteobacteria	c__Gammaproteobacteria	o__Burkholderiales	f__Burkholderiaceae	g__Achromobacter	s__Achromobacter aegrifaciens	1	GCF_001299355.1_WP_054451152.1	GCF_001299355.1_WP_054451152.1	NA	FlhE	143
GCF_003096295.1	99.53	p__Proteobacteria	c__Gammaproteobacteria	o__Burkholderiales	f__Burkholderiaceae	g__Achromobacter	s__Achromobacter dolens	2	GCF_003096295.1_WP_131728096.1,GCF_003096295.1_WP_162876682.1	GCF_003096295.1_WP_131728096.1	unknown	FlhE	136
GCF_003096295.1	99.53	p__Proteobacteria	c__Gammaproteobacteria	o__Burkholderiales	f__Burkholderiaceae	g__Achromobacter	s__Achromobacter dolens	2	GCF_003096295.1_WP_131728096.1,GCF_003096295.1_WP_162876682.1	GCF_003096295.1_WP_162876682.1	NA	FlhE	136
GCF_001299435.1	97.66	p__Proteobacteria	c__Gammaproteobacteria	o__Burkholderiales	f__Burkholderiaceae	g__Achromobacter	s__Achromobacter sp001299435	3	GCF_001299435.1_WP_131727115.1,GCF_001299435.1_WP_156350536.1,GCF_001299435.1_WP_156351034.1	GCF_001299435.1_WP_131727115.1	NA	FlhE	136
GCF_001299435.1	97.66	p__Proteobacteria	c__Gammaproteobacteria	o__Burkholderiales	f__Burkholderiaceae	g__Achromobacter	s__Achromobacter sp001299435	3	GCF_001299435.1_WP_131727115.1,GCF_001299435.1_WP_156350536.1,GCF_001299435.1_WP_156351034.1	GCF_001299435.1_WP_156350536.1	NA	FlhE	136
GCF_001299435.1	97.66	p__Proteobacteria	c__Gammaproteobacteria	o__Burkholderiales	f__Burkholderiaceae	g__Achromobacter	s__Achromobacter sp001299435	3	GCF_001299435.1_WP_131727115.1,GCF_001299435.1_WP_156350536.1,GCF_001299435.1_WP_156351034.1	GCF_001299435.1_WP_156351034.1	NA	FlhE	136
GCF_001457475.1	99.53	p__Proteobacteria	c__Gammaproteobacteria	o__Burkholderiales	f__Burkholderiaceae	g__Achromobacter	s__Achromobacter xylosoxidans	2	GCF_001457475.1_WP_127913771.1,GCF_001457475.1_WP_131728521.1	GCF_001457475.1_WP_127913771.1	NA	FlhE	136
GCF_001457475.1	99.53	p__Proteobacteria	c__Gammaproteobacteria	o__Burkholderiales	f__Burkholderiaceae	g__Achromobacter	s__Achromobacter xylosoxidans	2	GCF_001457475.1_WP_127913771.1,GCF_001457475.1_WP_131728521.1	GCF_001457475.1_WP_131728521.1	NA	FlhE	136
GCF_003076515.1	100	p__Proteobacteria	c__Gammaproteobacteria	o__Burkholderiales	f__Burkholderiaceae	g__Alcaligenes	s__Alcaligenes aquatilis	1	GCF_003076515.1_WP_230018228.1	GCF_003076515.1_WP_230018228.1	NA	FlhE	118
GCF_002443155.1	100	p__Proteobacteria	c__Gammaproteobacteria	o__Burkholderiales	f__Burkholderiaceae	g__Alcaligenes	s__Alcaligenes faecalis	1	GCF_002443155.1_WP_042480468.1	GCF_002443155.1_WP_042480468.1	FLA	FlhE	126
GCF_004319585.1	100	p__Proteobacteria	c__Gammaproteobacteria	o__Burkholderiales	f__Burkholderiaceae	g__Alcaligenes	s__Alcaligenes faecalis_C	1	GCF_004319585.1_WP_039943087.1	GCF_004319585.1_WP_039943087.1	FLA	FlhE	124
GCF_005311025.1	100	p__Proteobacteria	c__Gammaproteobacteria	o__Burkholderiales	f__Burkholderiaceae	g__Alcaligenes	s__Alcaligenes phenolicus	1	GCF_005311025.1_WP_137430439.1	GCF_005311025.1_WP_137430439.1	NA	FlhE	151
GCA_003521065.1	99.05	p__Proteobacteria	c__Gammaproteobacteria	o__Burkholderiales	f__Burkholderiaceae	g__Alcaligenes	s__Alcaligenes sp003521065	1	GCA_003521065.1_HCA17362.1	GCA_003521065.1_HCA17362.1	NA	FlhE	151
GCF_000622895.1	91.65	p__Proteobacteria	c__Gammaproteobacteria	o__Burkholderiales	f__Burkholderiaceae	g__AVCC01	s__AVCC01 sp000622895	2	GCF_000622895.1_WP_081801513.1,GCF_000622895.1_WP_162174114.1	GCF_000622895.1_WP_081801513.1	unknown	FlhE	141
GCF_000622895.1	91.65	p__Proteobacteria	c__Gammaproteobacteria	o__Burkholderiales	f__Burkholderiaceae	g__AVCC01	s__AVCC01 sp000622895	2	GCF_000622895.1_WP_081801513.1,GCF_000622895.1_WP_162174114.1	GCF_000622895.1_WP_162174114.1	NA	FlhE	163
GCF_000732615.1	100	p__Proteobacteria	c__Gammaproteobacteria	o__Burkholderiales	f__Burkholderiaceae	g__Burkholderia	s__Burkholderia paludis	1	GCF_000732615.1_WP_152601962.1	GCF_000732615.1_WP_152601962.1	NA	FlhE	157
GCF_900129885.1	99.76	p__Proteobacteria	c__Gammaproteobacteria	o__Burkholderiales	f__Burkholderiaceae	g__Candidimonas_A	s__Candidimonas_A bauzanensis	1	GCF_900129885.1_WP_143160987.1	GCF_900129885.1_WP_143160987.1	NA	FlhE	145
GCA_002441445.1	74.37	p__Proteobacteria	c__Gammaproteobacteria	o__Burkholderiales	f__Burkholderiaceae	g__Candidimonas_A	s__Candidimonas_A sp002441445	1	GCA_002441445.1_DJWC01000101.1_39	GCA_002441445.1_DJWC01000101.1_39	NA	FlhE	157
GCF_002849615.1	100	p__Proteobacteria	c__Gammaproteobacteria	o__Burkholderiales	f__Burkholderiaceae	g__Candidimonas_A	s__Candidimonas_A sp002849615	1	GCF_002849615.1_WP_102070352.1	GCF_002849615.1_WP_102070352.1	unknown	FlhE	129
GCF_002849655.1	100	p__Proteobacteria	c__Gammaproteobacteria	o__Burkholderiales	f__Burkholderiaceae	g__Candidimonas_A	s__Candidimonas_A sp002849655	1	GCF_002849655.1_WP_102074202.1	GCF_002849655.1_WP_102074202.1	unknown	FlhE	128
GCF_003971065.1	100	p__Proteobacteria	c__Gammaproteobacteria	o__Burkholderiales	f__Burkholderiaceae	g__Candidimonas_A	s__Candidimonas_A sp003971065	1	GCF_003971065.1_WP_148105823.1	GCF_003971065.1_WP_148105823.1	NA	FlhE	147
GCF_004022565.1	100	p__Proteobacteria	c__Gammaproteobacteria	o__Burkholderiales	f__Burkholderiaceae	g__Candidimonas_A	s__Candidimonas_A sp004022565	1	GCF_004022565.1_WP_128354061.1	GCF_004022565.1_WP_128354061.1	NA	FlhE	147
GCF_004339425.1	100	p__Proteobacteria	c__Gammaproteobacteria	o__Burkholderiales	f__Burkholderiaceae	g__Candidimonas_A	s__Candidimonas_A sp004339425	1	GCF_004339425.1_WP_132642094.1	GCF_004339425.1_WP_132642094.1	NA	FlhE	145
GCF_001592225.1	99.76	p__Proteobacteria	c__Gammaproteobacteria	o__Burkholderiales	f__Burkholderiaceae	g__Castellaniella	s__Castellaniella caeni	1	GCF_001592225.1_WP_146030571.1	GCF_001592225.1_WP_146030571.1	NA	FlhE	169
GCF_000612685.1	98.99	p__Proteobacteria	c__Gammaproteobacteria	o__Burkholderiales	f__Burkholderiaceae	g__Castellaniella	s__Castellaniella defragrans	1	GCF_000612685.1_WP_043682698.1	GCF_000612685.1_WP_043682698.1	unknown	FlhE	149
GCA_002421865.1	78.53	p__Proteobacteria	c__Gammaproteobacteria	o__Burkholderiales	f__Burkholderiaceae	g__Castellaniella	s__Castellaniella sp002421865	1	GCA_002421865.1_DISE01000054.1_43	GCA_002421865.1_DISE01000054.1_43	NA	FlhE	145
GCA_004321985.1	98.58	p__Proteobacteria	c__Gammaproteobacteria	o__Burkholderiales	f__Burkholderiaceae	g__Castellaniella	s__Castellaniella sp004321985	1	GCA_004321985.1_TAN30425.1	GCA_004321985.1_TAN30425.1	NA	FlhE	152
GCF_001584165.1	98.1	p__Proteobacteria	c__Gammaproteobacteria	o__Burkholderiales	f__Burkholderiaceae	g__Collimonas	s__Collimonas arenae	1	GCF_001584165.1_WP_128082974.1	GCF_001584165.1_WP_128082974.1	NA	FlhE	173
GCF_000786695.1	99.92	p__Proteobacteria	c__Gammaproteobacteria	o__Burkholderiales	f__Burkholderiaceae	g__Collimonas	s__Collimonas arenae_A	1	GCF_000786695.1_WP_052134736.1	GCF_000786695.1_WP_052134736.1	NA	FlhE	183
GCF_001584145.1	99.87	p__Proteobacteria	c__Gammaproteobacteria	o__Burkholderiales	f__Burkholderiaceae	g__Collimonas	s__Collimonas fungivorans	1	GCF_001584145.1_WP_061539103.1	GCF_001584145.1_WP_061539103.1	NA	FlhE	186
GCF_000221045.1	99.87	p__Proteobacteria	c__Gammaproteobacteria	o__Burkholderiales	f__Burkholderiaceae	g__Collimonas	s__Collimonas fungivorans_A	1	GCF_000221045.1_WP_190275222.1	GCF_000221045.1_WP_190275222.1	NA	FlhE	163
GCF_900107095.1	99.87	p__Proteobacteria	c__Gammaproteobacteria	o__Burkholderiales	f__Burkholderiaceae	g__Collimonas	s__Collimonas sp900107095	1	GCF_900107095.1_WP_092353022.1	GCF_900107095.1_WP_092353022.1	FLA	FlhE	191
GCF_900111995.1	99	p__Proteobacteria	c__Gammaproteobacteria	o__Burkholderiales	f__Burkholderiaceae	g__Collimonas	s__Collimonas sp900111995	1	GCF_900111995.1_WP_092438169.1	GCF_900111995.1_WP_092438169.1	FLA	FlhE	183
GCF_900112135.1	99.87	p__Proteobacteria	c__Gammaproteobacteria	o__Burkholderiales	f__Burkholderiaceae	g__Collimonas	s__Collimonas sp900112135	1	GCF_900112135.1_WP_092398894.1	GCF_900112135.1_WP_092398894.1	FLA	FlhE	186
GCF_900094595.1	99.94	p__Proteobacteria	c__Gammaproteobacteria	o__Burkholderiales	f__Burkholderiaceae	g__Cupriavidus	s__Cupriavidus alkaliphilus	1	GCF_900094595.1_WP_092316059.1	GCF_900094595.1_WP_092316059.1	FLA	FlhE	145
GCF_000832305.1	99.94	p__Proteobacteria	c__Gammaproteobacteria	o__Burkholderiales	f__Burkholderiaceae	g__Cupriavidus	s__Cupriavidus basilensis_A	1	GCF_000832305.1_WP_052495325.1	GCF_000832305.1_WP_052495325.1	NA	FlhE	131
GCF_000876015.1	99.94	p__Proteobacteria	c__Gammaproteobacteria	o__Burkholderiales	f__Burkholderiaceae	g__Cupriavidus	s__Cupriavidus basilensis_B	1	GCF_000876015.1_WP_020205582.1	GCF_000876015.1_WP_020205582.1	FLA	FlhE	146
GCF_000243095.1	97.24	p__Proteobacteria	c__Gammaproteobacteria	o__Burkholderiales	f__Burkholderiaceae	g__Cupriavidus	s__Cupriavidus basilensis_D	1	GCF_000243095.1_WP_050983163.1	GCF_000243095.1_WP_050983163.1	NA	FlhE	134
GCF_001281465.1	98.92	p__Proteobacteria	c__Gammaproteobacteria	o__Burkholderiales	f__Burkholderiaceae	g__Cupriavidus	s__Cupriavidus gilardii	1	GCF_001281465.1_WP_226995088.1	GCF_001281465.1_WP_226995088.1	NA	FlhE	124
GCF_000196015.1	99.94	p__Proteobacteria	c__Gammaproteobacteria	o__Burkholderiales	f__Burkholderiaceae	g__Cupriavidus	s__Cupriavidus metallidurans	1	GCF_000196015.1_WP_011518223.1	GCF_000196015.1_WP_011518223.1	FLA	FlhE	148
GCF_001598055.1	99.94	p__Proteobacteria	c__Gammaproteobacteria	o__Burkholderiales	f__Burkholderiaceae	g__Cupriavidus	s__Cupriavidus nantongensis	1	GCF_001598055.1_WP_062802347.1	GCF_001598055.1_WP_062802347.1	FLA	FlhE	145
GCF_000219215.1	98.87	p__Proteobacteria	c__Gammaproteobacteria	o__Burkholderiales	f__Burkholderiaceae	g__Cupriavidus	s__Cupriavidus necator	1	GCF_000219215.1_WP_041228771.1	GCF_000219215.1_WP_041228771.1	FLA	FlhE	145
GCF_000744095.1	99.48	p__Proteobacteria	c__Gammaproteobacteria	o__Burkholderiales	f__Burkholderiaceae	g__Cupriavidus	s__Cupriavidus necator_A	1	GCF_000744095.1_WP_230625950.1	GCF_000744095.1_WP_230625950.1	NA	FlhE	132
GCF_001592245.1	99.94	p__Proteobacteria	c__Gammaproteobacteria	o__Burkholderiales	f__Burkholderiaceae	g__Cupriavidus	s__Cupriavidus oxalaticus	1	GCF_001592245.1_WP_063241001.1	GCF_001592245.1_WP_063241001.1	FLA	FlhE	145
GCF_004768545.1	99.94	p__Proteobacteria	c__Gammaproteobacteria	o__Burkholderiales	f__Burkholderiaceae	g__Cupriavidus	s__Cupriavidus oxalaticus_A	1	GCF_004768545.1_WP_135703493.1	GCF_004768545.1_WP_135703493.1	NA	FlhE	145
GCF_000974605.1	99.83	p__Proteobacteria	c__Gammaproteobacteria	o__Burkholderiales	f__Burkholderiaceae	g__Cupriavidus	s__Cupriavidus pauculus_A	1	GCF_000974605.1_WP_223506339.1	GCF_000974605.1_WP_223506339.1	NA	FlhE	125
GCF_002858765.1	99.48	p__Proteobacteria	c__Gammaproteobacteria	o__Burkholderiales	f__Burkholderiaceae	g__Cupriavidus	s__Cupriavidus pauculus_B	1	GCF_002858765.1_WP_257993244.1	GCF_002858765.1_WP_257993244.1	NA	FlhE	140
GCF_003854935.1	99.94	p__Proteobacteria	c__Gammaproteobacteria	o__Burkholderiales	f__Burkholderiaceae	g__Cupriavidus	s__Cupriavidus pauculus_C	1	GCF_003854935.1_WP_124686743.1	GCF_003854935.1_WP_124686743.1	NA	FlhE	140
GCA_000471925.1	99.48	p__Proteobacteria	c__Gammaproteobacteria	o__Burkholderiales	f__Burkholderiaceae	g__Cupriavidus	s__Cupriavidus pickettii_A	1	GCA_000471925.1_AGW92725.1	GCA_000471925.1_AGW92725.1	NA	FlhE	145
GCF_000203875.1	99.94	p__Proteobacteria	c__Gammaproteobacteria	o__Burkholderiales	f__Burkholderiaceae	g__Cupriavidus	s__Cupriavidus pinatubonensis	1	GCF_000203875.1_NC_007348.1_2204	GCF_000203875.1_NC_007348.1_2204	NA	FlhE	138
GCF_003148725.1	99.71	p__Proteobacteria	c__Gammaproteobacteria	o__Burkholderiales	f__Burkholderiaceae	g__Cupriavidus	s__Cupriavidus plantarum	1	GCF_003148725.1_WP_109585444.1	GCF_003148725.1_WP_109585444.1	FLA	FlhE	150
GCF_000292345.1	99.25	p__Proteobacteria	c__Gammaproteobacteria	o__Burkholderiales	f__Burkholderiaceae	g__Cupriavidus	s__Cupriavidus sp000292345	1	GCF_000292345.1_WP_019448864.1	GCF_000292345.1_WP_019448864.1	FLA	FlhE	148
GCF_000379565.1	99.48	p__Proteobacteria	c__Gammaproteobacteria	o__Burkholderiales	f__Burkholderiaceae	g__Cupriavidus	s__Cupriavidus sp000379565	1	GCF_000379565.1_WP_018312219.1	GCF_000379565.1_WP_018312219.1	FLA	FlhE	145
GCF_000426345.1	99.94	p__Proteobacteria	c__Gammaproteobacteria	o__Burkholderiales	f__Burkholderiaceae	g__Cupriavidus	s__Cupriavidus sp000426345	1	GCF_000426345.1_WP_029050127.1	GCF_000426345.1_WP_029050127.1	FLA	FlhE	145
GCF_000812465.1	99.48	p__Proteobacteria	c__Gammaproteobacteria	o__Burkholderiales	f__Burkholderiaceae	g__Cupriavidus	s__Cupriavidus sp000812465	1	GCF_000812465.1_WP_039014018.1	GCF_000812465.1_WP_039014018.1	FLA	FlhE	144
GCF_000955785.1	99.94	p__Proteobacteria	c__Gammaproteobacteria	o__Burkholderiales	f__Burkholderiaceae	g__Cupriavidus	s__Cupriavidus sp000955785	1	GCF_000955785.1_NZ_JYOD01000006.1_121	GCF_000955785.1_NZ_JYOD01000006.1_121	NA	FlhE	95
GCF_001652915.1	99.48	p__Proteobacteria	c__Gammaproteobacteria	o__Burkholderiales	f__Burkholderiaceae	g__Cupriavidus	s__Cupriavidus sp001652915	1	GCF_001652915.1_WP_156546353.1	GCF_001652915.1_WP_156546353.1	NA	FlhE	140
GCF_001854325.1	99.94	p__Proteobacteria	c__Gammaproteobacteria	o__Burkholderiales	f__Burkholderiaceae	g__Cupriavidus	s__Cupriavidus sp001854325	1	GCF_001854325.1_WP_071021715.1	GCF_001854325.1_WP_071021715.1	FLA	FlhE	153
GCF_002011925.2	99.94	p__Proteobacteria	c__Gammaproteobacteria	o__Burkholderiales	f__Burkholderiaceae	g__Cupriavidus	s__Cupriavidus sp002011925	1	GCF_002011925.2_WP_234825086.1	GCF_002011925.2_WP_234825086.1	NA	FlhE	132
GCF_003402535.1	99.94	p__Proteobacteria	c__Gammaproteobacteria	o__Burkholderiales	f__Burkholderiaceae	g__Cupriavidus	s__Cupriavidus sp003402535	1	GCF_003402535.1_NZ_BGPQ01000005.1_235	GCF_003402535.1_NZ_BGPQ01000005.1_235	NA	FlhE	142
GCF_004217045.1	99.94	p__Proteobacteria	c__Gammaproteobacteria	o__Burkholderiales	f__Burkholderiaceae	g__Cupriavidus	s__Cupriavidus sp004217045	1	GCF_004217045.1_WP_130393828.1	GCF_004217045.1_WP_130393828.1	NA	FlhE	153
GCF_005503625.1	99.94	p__Proteobacteria	c__Gammaproteobacteria	o__Burkholderiales	f__Burkholderiaceae	g__Cupriavidus	s__Cupriavidus sp005503625	1	GCF_005503625.1_WP_137928429.1	GCF_005503625.1_WP_137928429.1	NA	FlhE	155
GCF_900101625.1	99.94	p__Proteobacteria	c__Gammaproteobacteria	o__Burkholderiales	f__Burkholderiaceae	g__Cupriavidus	s__Cupriavidus sp900101625	1	GCF_900101625.1_WP_092140864.1	GCF_900101625.1_WP_092140864.1	FLA	FlhE	150
GCF_900104095.1	99.48	p__Proteobacteria	c__Gammaproteobacteria	o__Burkholderiales	f__Burkholderiaceae	g__Cupriavidus	s__Cupriavidus sp900104095	1	GCF_900104095.1_WP_254775964.1	GCF_900104095.1_WP_254775964.1	NA	FlhE	140
GCF_900115455.1	99.94	p__Proteobacteria	c__Gammaproteobacteria	o__Burkholderiales	f__Burkholderiaceae	g__Cupriavidus	s__Cupriavidus sp900115455	1	GCF_900115455.1_WP_255370854.1	GCF_900115455.1_WP_255370854.1	NA	FlhE	150
GCF_000069785.1	99.94	p__Proteobacteria	c__Gammaproteobacteria	o__Burkholderiales	f__Burkholderiaceae	g__Cupriavidus	s__Cupriavidus taiwanensis	1	GCF_000069785.1_WP_012355125.1	GCF_000069785.1_WP_012355125.1	FLA	FlhE	145
GCF_900250125.1	99.94	p__Proteobacteria	c__Gammaproteobacteria	o__Burkholderiales	f__Burkholderiaceae	g__Cupriavidus	s__Cupriavidus taiwanensis_A	1	GCF_900250125.1_WP_018006613.1	GCF_900250125.1_WP_018006613.1	FLA	FlhE	145
GCF_900250115.1	99.94	p__Proteobacteria	c__Gammaproteobacteria	o__Burkholderiales	f__Burkholderiaceae	g__Cupriavidus	s__Cupriavidus taiwanensis_B	1	GCF_900250115.1_WP_115689007.1	GCF_900250115.1_WP_115689007.1	FLA	FlhE	145
GCF_900250075.1	99.94	p__Proteobacteria	c__Gammaproteobacteria	o__Burkholderiales	f__Burkholderiaceae	g__Cupriavidus	s__Cupriavidus taiwanensis_C	1	GCF_900250075.1_WP_115682265.1	GCF_900250075.1_WP_115682265.1	FLA	FlhE	145
GCF_900249755.1	99.94	p__Proteobacteria	c__Gammaproteobacteria	o__Burkholderiales	f__Burkholderiaceae	g__Cupriavidus	s__Cupriavidus taiwanensis_D	1	GCF_900249755.1_WP_116357898.1	GCF_900249755.1_WP_116357898.1	FLA	FlhE	145
GCF_003315175.1	100	p__Proteobacteria	c__Gammaproteobacteria	o__Burkholderiales	f__Burkholderiaceae	g__Eoetvoesia	s__Eoetvoesia caeni	1	GCF_003315175.1_WP_113931256.1	GCF_003315175.1_WP_113931256.1	unknown	FlhE	150
GCA_004322135.1	96.21	p__Proteobacteria	c__Gammaproteobacteria	o__Burkholderiales	f__Burkholderiaceae	g__Eoetvoesia	s__Eoetvoesia sp004322135	1	GCA_004322135.1_TAL77487.1	GCA_004322135.1_TAL77487.1	NA	FlhE	230
GCF_002213425.1	99.87	p__Proteobacteria	c__Gammaproteobacteria	o__Burkholderiales	f__Burkholderiaceae	g__Herbaspirillum	s__Herbaspirillum aquaticum	1	GCF_002213425.1_WP_241517268.1	GCF_002213425.1_WP_241517268.1	NA	FlhE	171
GCF_001189915.1	99.52	p__Proteobacteria	c__Gammaproteobacteria	o__Burkholderiales	f__Burkholderiaceae	g__Herbaspirillum	s__Herbaspirillum autotrophicum	1	GCF_001189915.1_WP_050462742.1	GCF_001189915.1_WP_050462742.1	TCS	FlhE	187
GCF_001189955.1	99.87	p__Proteobacteria	c__Gammaproteobacteria	o__Burkholderiales	f__Burkholderiaceae	g__Herbaspirillum	s__Herbaspirillum chlorophenolicum	1	GCF_001189955.1_WP_082221359.1	GCF_001189955.1_WP_082221359.1	TCS	FlhE	196
GCF_000300975.2	99.59	p__Proteobacteria	c__Gammaproteobacteria	o__Burkholderiales	f__Burkholderiaceae	g__Herbaspirillum	s__Herbaspirillum frisingense	1	GCF_000300975.2_WP_006462567.1	GCF_000300975.2_WP_006462567.1	TCS	FlhE	188
GCF_001267925.1	96.55	p__Proteobacteria	c__Gammaproteobacteria	o__Burkholderiales	f__Burkholderiaceae	g__Herbaspirillum	s__Herbaspirillum hiltneri	1	GCF_001267925.1_WP_144424041.1	GCF_001267925.1_WP_144424041.1	NA	FlhE	181
GCF_004367745.1	99.87	p__Proteobacteria	c__Gammaproteobacteria	o__Burkholderiales	f__Burkholderiaceae	g__Herbaspirillum	s__Herbaspirillum huttiense	1	GCF_004367745.1_WP_134222253.1	GCF_004367745.1_WP_134222253.1	TCS	FlhE	189
GCF_000256565.1	97.64	p__Proteobacteria	c__Gammaproteobacteria	o__Burkholderiales	f__Burkholderiaceae	g__Herbaspirillum	s__Herbaspirillum lusitanum	1	GCF_000256565.1_WP_029363068.1	GCF_000256565.1_WP_029363068.1	NA	FlhE	190
GCF_001189965.1	99.47	p__Proteobacteria	c__Gammaproteobacteria	o__Burkholderiales	f__Burkholderiaceae	g__Herbaspirillum	s__Herbaspirillum rhizosphaerae	1	GCF_001189965.1_WP_050477107.1	GCF_001189965.1_WP_050477107.1	NA	FlhE	186
GCF_002213415.1	99.92	p__Proteobacteria	c__Gammaproteobacteria	o__Burkholderiales	f__Burkholderiaceae	g__Herbaspirillum	s__Herbaspirillum robiniae	1	GCF_002213415.1_WP_079215152.1	GCF_002213415.1_WP_079215152.1	TCS	FlhE	186
GCF_003719195.1	99.95	p__Proteobacteria	c__Gammaproteobacteria	o__Burkholderiales	f__Burkholderiaceae	g__Herbaspirillum	s__Herbaspirillum rubrisubalbicans	1	GCF_003719195.1_WP_058895276.1	GCF_003719195.1_WP_058895276.1	TCS	FlhE	177
GCF_001040945.1	99.87	p__Proteobacteria	c__Gammaproteobacteria	o__Burkholderiales	f__Burkholderiaceae	g__Herbaspirillum	s__Herbaspirillum seropedicae	1	GCF_001040945.1_WP_013234132.1	GCF_001040945.1_WP_013234132.1	NA	FlhE	186
GCF_000261365.1	99.95	p__Proteobacteria	c__Gammaproteobacteria	o__Burkholderiales	f__Burkholderiaceae	g__Herbaspirillum	s__Herbaspirillum sp000261365	1	GCF_000261365.1_WP_008328351.1	GCF_000261365.1_WP_008328351.1	TCS	FlhE	189
GCF_000282135.1	99.47	p__Proteobacteria	c__Gammaproteobacteria	o__Burkholderiales	f__Burkholderiaceae	g__Herbaspirillum	s__Herbaspirillum sp000282135	1	GCF_000282135.1_WP_007875817.1	GCF_000282135.1_WP_007875817.1	TCS	FlhE	180
GCF_000282575.1	99.32	p__Proteobacteria	c__Gammaproteobacteria	o__Burkholderiales	f__Burkholderiaceae	g__Herbaspirillum	s__Herbaspirillum sp000282575	1	GCF_000282575.1_WP_008120430.1	GCF_000282575.1_WP_008120430.1	TCS	FlhE	183
GCF_000577615.1	99.52	p__Proteobacteria	c__Gammaproteobacteria	o__Burkholderiales	f__Burkholderiaceae	g__Herbaspirillum	s__Herbaspirillum sp000577615	1	GCF_000577615.1_WP_231502279.1	GCF_000577615.1_WP_231502279.1	NA	FlhE	186
GCF_002257565.1	99.47	p__Proteobacteria	c__Gammaproteobacteria	o__Burkholderiales	f__Burkholderiaceae	g__Herbaspirillum	s__Herbaspirillum sp002257565	1	GCF_002257565.1_WP_232511940.1	GCF_002257565.1_WP_232511940.1	NA	FlhE	204
GCF_004134995.1	99.34	p__Proteobacteria	c__Gammaproteobacteria	o__Burkholderiales	f__Burkholderiaceae	g__Herbaspirillum	s__Herbaspirillum sp004134995	1	GCF_004134995.1_WP_129168176.1	GCF_004134995.1_WP_129168176.1	NA	FlhE	201
GCF_004563925.1	99.46	p__Proteobacteria	c__Gammaproteobacteria	o__Burkholderiales	f__Burkholderiaceae	g__Herbaspirillum	s__Herbaspirillum sp004563925	1	GCF_004563925.1_WP_116433840.1	GCF_004563925.1_WP_116433840.1	TCS	FlhE	180
GCF_006715495.1	99.85	p__Proteobacteria	c__Gammaproteobacteria	o__Burkholderiales	f__Burkholderiaceae	g__Herbaspirillum	s__Herbaspirillum sp006715495	1	GCF_006715495.1_WP_141915402.1	GCF_006715495.1_WP_141915402.1	NA	FlhE	192
GCF_002005365.1	95.89	p__Proteobacteria	c__Gammaproteobacteria	o__Burkholderiales	f__Burkholderiaceae	g__Paenalcaligenes	s__Paenalcaligenes hominis	1	GCF_002005365.1_WP_077733120.1	GCF_002005365.1_WP_077733120.1	FLA	FlhE	129
GCF_004791645.1	98.58	p__Proteobacteria	c__Gammaproteobacteria	o__Burkholderiales	f__Burkholderiaceae	g__Paenalcaligenes	s__Paenalcaligenes sp004791645	1	GCF_004791645.1_WP_135863151.1	GCF_004791645.1_WP_135863151.1	NA	FlhE	147
GCF_001636975.1	97.15	p__Proteobacteria	c__Gammaproteobacteria	o__Burkholderiales	f__Burkholderiaceae	g__Paraburkholderia	s__Paraburkholderia kirstenboschensis	1	GCF_001636975.1_WP_128596279.1	GCF_001636975.1_WP_128596279.1	unknown	FlhE	155
GCF_004342005.1	100	p__Proteobacteria	c__Gammaproteobacteria	o__Burkholderiales	f__Burkholderiaceae	g__Paracandidimonas	s__Paracandidimonas soli	1	GCF_004342005.1_WP_132474623.1	GCF_004342005.1_WP_132474623.1	unknown	FlhE	150
GCA_004297945.1	90.05	p__Proteobacteria	c__Gammaproteobacteria	o__Burkholderiales	f__Burkholderiaceae	g__Paralcaligenes	s__Paralcaligenes sp004297945	1	GCA_004297945.1_TAM79427.1	GCA_004297945.1_TAM79427.1	NA	FlhE	138
GCF_002236805.1	100	p__Proteobacteria	c__Gammaproteobacteria	o__Burkholderiales	f__Burkholderiaceae	g__Pusillimonas_A	s__Pusillimonas_A sp002236805	1	GCF_002236805.1_WP_093970320.1	GCF_002236805.1_WP_093970320.1	unknown	FlhE	164
GCF_003576595.1	100	p__Proteobacteria	c__Gammaproteobacteria	o__Burkholderiales	f__Burkholderiaceae	g__Pusillimonas_A	s__Pusillimonas_A sp002359265	1	GCF_003576595.1_WP_119440653.1	GCF_003576595.1_WP_119440653.1	unknown	FlhE	150
GCA_002384935.1	99.05	p__Proteobacteria	c__Gammaproteobacteria	o__Burkholderiales	f__Burkholderiaceae	g__Pusillimonas_A	s__Pusillimonas_A sp002384935	1	GCA_002384935.1_DGCD01000018.1_232	GCA_002384935.1_DGCD01000018.1_232	NA	FlhE	149
GCF_003123725.1	99.13	p__Proteobacteria	c__Gammaproteobacteria	o__Burkholderiales	f__Burkholderiaceae	g__QETA01	s__QETA01 sp003123725	1	GCF_003123725.1_WP_162300452.1	GCF_003123725.1_WP_162300452.1	NA	FlhE	148
GCF_900156335.1	99.97	p__Proteobacteria	c__Gammaproteobacteria	o__Burkholderiales	f__Burkholderiaceae	g__Sphaerotilus	s__Sphaerotilus natans	1	GCF_900156335.1_WP_081838207.1	GCF_900156335.1_WP_081838207.1	unknown	FlhE	146
GCF_900090205.1	99.47	p__Proteobacteria	c__Gammaproteobacteria	o__Burkholderiales	f__Chromobacteriaceae	g__Vogesella	s__Vogesella sp900090205	1	GCF_900090205.1_WP_088965942.1	GCF_900090205.1_WP_088965942.1	unknown	FlhE	138
GCF_003030465.1	99.59	p__Proteobacteria	c__Gammaproteobacteria	o__Burkholderiales	f__Rhodocyclaceae	g__Thauera	s__Thauera aromatica	1	GCF_003030465.1_WP_107219783.1	GCF_003030465.1_WP_107219783.1	FLA	FlhE	134
GCF_001922305.1	99.38	p__Proteobacteria	c__Gammaproteobacteria	o__Burkholderiales	f__Rhodocyclaceae	g__Thauera	s__Thauera chlorobenzoica	1	GCF_001922305.1_WP_075146946.1	GCF_001922305.1_WP_075146946.1	FLA	FlhE	134
GCF_002284945.1	94.82	p__Proteobacteria	c__Gammaproteobacteria	o__Burkholderiales	f__Rhodocyclaceae	g__Uliginosibacterium	s__Uliginosibacterium carminicum	1	GCF_002284945.1_NZ_MQNN01000057.1_18	GCF_002284945.1_NZ_MQNN01000057.1_18	NA	FlhE	143
GCF_002855595.1	98.7	p__Proteobacteria	c__Gammaproteobacteria	o__Burkholderiales	f__Rhodocyclaceae	g__Uliginosibacterium	s__Uliginosibacterium sp002855595	1	GCF_002855595.1_WP_143707308.1	GCF_002855595.1_WP_143707308.1	NA	FlhE	116
GCA_003562815.1	91.73	p__Proteobacteria	c__Gammaproteobacteria	o__Chromatiales	f__Chromatiaceae	g__PWTO01	s__PWTO01 sp003562815	1	GCA_003562815.1_PWTO01000056.1_8	GCA_003562815.1_PWTO01000056.1_8	NA	FlhE	141
GCF_002936955.1	99.46	p__Proteobacteria	c__Gammaproteobacteria	o__Enterobacterales	f__Aeromonadaceae	g__Oceanisphaera	s__Oceanisphaera arctica	1	GCF_002936955.1_WP_181068200.1	GCF_002936955.1_WP_181068200.1	NA	FlhE	176
GCF_003075035.1	100	p__Proteobacteria	c__Gammaproteobacteria	o__Enterobacterales	f__Aeromonadaceae	g__Zobellella_A	s__Zobellella_A maritima	1	GCF_003075035.1_WP_116474193.1	GCF_003075035.1_WP_116474193.1	FLA	FlhE	144
GCF_003987335.1	99.1	p__Proteobacteria	c__Gammaproteobacteria	o__Enterobacterales	f__Alteromonadaceae	g__Aliidiomarina	s__Aliidiomarina maris	1	GCF_003987335.1_WP_111568910.1	GCF_003987335.1_WP_111568910.1	unknown	FlhE	179
GCF_002499975.1	99.33	p__Proteobacteria	c__Gammaproteobacteria	o__Enterobacterales	f__Alteromonadaceae	g__Alteromonas_C	s__Alteromonas_C pelagimontana	1	GCF_002499975.1_WP_075610344.1	GCF_002499975.1_WP_075610344.1	unknown	FlhE	173
GCF_002843355.1	94.44	p__Proteobacteria	c__Gammaproteobacteria	o__Enterobacterales	f__Alteromonadaceae	g__Colwellia	s__Colwellia echini	1	GCF_002843355.1_WP_101343872.1	GCF_002843355.1_WP_101343872.1	unknown	FlhE	189
GCF_001854475.1	100	p__Proteobacteria	c__Gammaproteobacteria	o__Enterobacterales	f__Alteromonadaceae	g__Pseudoalteromonas	s__Pseudoalteromonas byunsanensis	1	GCF_001854475.1_WP_070991115.1	GCF_001854475.1_WP_070991115.1	unknown	FlhE	168
GCF_000238375.2	99.89	p__Proteobacteria	c__Gammaproteobacteria	o__Enterobacterales	f__Alteromonadaceae	g__Pseudoalteromonas	s__Pseudoalteromonas citrea	2	GCF_000238375.2_WP_010365644.1,GCF_000238375.2_WP_040697541.1	GCF_000238375.2_WP_040697541.1	unknown	FlhE	157
GCF_000238375.2	99.89	p__Proteobacteria	c__Gammaproteobacteria	o__Enterobacterales	f__Alteromonadaceae	g__Pseudoalteromonas	s__Pseudoalteromonas citrea	2	GCF_000238375.2_WP_010365644.1,GCF_000238375.2_WP_040697541.1	GCF_000238375.2_WP_010365644.1	unknown	FlhE	168
GCF_900112265.1	99.83	p__Proteobacteria	c__Gammaproteobacteria	o__Enterobacterales	f__Alteromonadaceae	g__Pseudoalteromonas	s__Pseudoalteromonas denitrificans	2	GCF_900112265.1_WP_091982490.1,GCF_900112265.1_WP_091990001.1	GCF_900112265.1_WP_091982490.1	unknown	FlhE	100
GCF_900112265.1	99.83	p__Proteobacteria	c__Gammaproteobacteria	o__Enterobacterales	f__Alteromonadaceae	g__Pseudoalteromonas	s__Pseudoalteromonas denitrificans	2	GCF_900112265.1_WP_091982490.1,GCF_900112265.1_WP_091990001.1	GCF_900112265.1_WP_091990001.1	NA	FlhE	75
GCA_000814665.1	99.89	p__Proteobacteria	c__Gammaproteobacteria	o__Enterobacterales	f__Alteromonadaceae	g__Pseudoalteromonas	s__Pseudoalteromonas elyakovii	1	GCA_000814665.1_KID34504.1	GCA_000814665.1_KID34504.1	NA	FlhE	157
GCF_001625695.1	100	p__Proteobacteria	c__Gammaproteobacteria	o__Enterobacterales	f__Alteromonadaceae	g__Pseudoalteromonas	s__Pseudoalteromonas luteoviolacea_B	1	GCF_001625695.1_WP_063360033.1	GCF_001625695.1_WP_063360033.1	unknown	FlhE	173
GCF_001696455.1	99.55	p__Proteobacteria	c__Gammaproteobacteria	o__Enterobacterales	f__Alteromonadaceae	g__Pseudoalteromonas	s__Pseudoalteromonas luteoviolacea_C	1	GCF_001696455.1_WP_065793009.1	GCF_001696455.1_WP_065793009.1	unknown	FlhE	157
GCF_001625575.1	100	p__Proteobacteria	c__Gammaproteobacteria	o__Enterobacterales	f__Alteromonadaceae	g__Pseudoalteromonas	s__Pseudoalteromonas luteoviolacea_E	1	GCF_001625575.1_WP_063372994.1	GCF_001625575.1_WP_063372994.1	unknown	FlhE	157
GCF_001625565.1	100	p__Proteobacteria	c__Gammaproteobacteria	o__Enterobacterales	f__Alteromonadaceae	g__Pseudoalteromonas	s__Pseudoalteromonas luteoviolacea_F	1	GCF_001625565.1_WP_023398811.1	GCF_001625565.1_WP_023398811.1	unknown	FlhE	173
GCF_000814765.1	100	p__Proteobacteria	c__Gammaproteobacteria	o__Enterobacterales	f__Alteromonadaceae	g__Pseudoalteromonas	s__Pseudoalteromonas luteoviolacea_H	2	GCF_000814765.1_WP_039610069.1,GCF_000814765.1_WP_039610457.1	GCF_000814765.1_WP_039610457.1	unknown	FlhE	157
GCF_000814765.1	100	p__Proteobacteria	c__Gammaproteobacteria	o__Enterobacterales	f__Alteromonadaceae	g__Pseudoalteromonas	s__Pseudoalteromonas luteoviolacea_H	2	GCF_000814765.1_WP_039610069.1,GCF_000814765.1_WP_039610457.1	GCF_000814765.1_WP_039610069.1	unknown	FlhE	176
GCF_001653135.1	100	p__Proteobacteria	c__Gammaproteobacteria	o__Enterobacterales	f__Alteromonadaceae	g__Pseudoalteromonas	s__Pseudoalteromonas neustonica	2	GCF_001653135.1_WP_054204536.1,GCF_001653135.1_WP_244507116.1	GCF_001653135.1_WP_054204536.1	unknown	FlhE	140
GCF_001653135.1	100	p__Proteobacteria	c__Gammaproteobacteria	o__Enterobacterales	f__Alteromonadaceae	g__Pseudoalteromonas	s__Pseudoalteromonas neustonica	2	GCF_001653135.1_WP_054204536.1,GCF_001653135.1_WP_244507116.1	GCF_001653135.1_WP_244507116.1	NA	FlhE	122
GCF_000238315.3	100	p__Proteobacteria	c__Gammaproteobacteria	o__Enterobacterales	f__Alteromonadaceae	g__Pseudoalteromonas	s__Pseudoalteromonas piscicida	1	GCF_000238315.3_WP_010378028.1	GCF_000238315.3_WP_010378028.1	unknown	FlhE	157
GCF_000238295.2	99.89	p__Proteobacteria	c__Gammaproteobacteria	o__Enterobacterales	f__Alteromonadaceae	g__Pseudoalteromonas	s__Pseudoalteromonas rubra	1	GCF_000238295.2_WP_010386448.1	GCF_000238295.2_WP_010386448.1	unknown	FlhE	172
GCF_000967655.1	99.89	p__Proteobacteria	c__Gammaproteobacteria	o__Enterobacterales	f__Alteromonadaceae	g__Pseudoalteromonas	s__Pseudoalteromonas rubra_A	3	GCF_000967655.1_WP_046004034.1,GCF_000967655.1_WP_046004864.1,GCF_000967655.1_WP_046006971.1	GCF_000967655.1_WP_046004034.1	unknown	FlhE	157
GCF_000967655.1	99.89	p__Proteobacteria	c__Gammaproteobacteria	o__Enterobacterales	f__Alteromonadaceae	g__Pseudoalteromonas	s__Pseudoalteromonas rubra_A	3	GCF_000967655.1_WP_046004034.1,GCF_000967655.1_WP_046004864.1,GCF_000967655.1_WP_046006971.1	GCF_000967655.1_WP_046004864.1	unknown	FlhE	168
GCF_000967655.1	99.89	p__Proteobacteria	c__Gammaproteobacteria	o__Enterobacterales	f__Alteromonadaceae	g__Pseudoalteromonas	s__Pseudoalteromonas rubra_A	3	GCF_000967655.1_WP_046004034.1,GCF_000967655.1_WP_046004864.1,GCF_000967655.1_WP_046006971.1	GCF_000967655.1_WP_046006971.1	unknown	FlhE	172
GCF_003947175.1	99.72	p__Proteobacteria	c__Gammaproteobacteria	o__Enterobacterales	f__Alteromonadaceae	g__Pseudoalteromonas	s__Pseudoalteromonas rubra_D	1	GCF_003947175.1_WP_125563660.1	GCF_003947175.1_WP_125563660.1	NA	FlhE	172
GCF_005887115.1	99.89	p__Proteobacteria	c__Gammaproteobacteria	o__Enterobacterales	f__Alteromonadaceae	g__Pseudoalteromonas	s__Pseudoalteromonas rubra_F	2	GCF_005887115.1_WP_138543649.1,GCF_005887115.1_WP_138546849.1	GCF_005887115.1_WP_138546849.1	NA	FlhE	144
GCF_005887115.1	99.89	p__Proteobacteria	c__Gammaproteobacteria	o__Enterobacterales	f__Alteromonadaceae	g__Pseudoalteromonas	s__Pseudoalteromonas rubra_F	2	GCF_005887115.1_WP_138543649.1,GCF_005887115.1_WP_138546849.1	GCF_005887115.1_WP_138543649.1	NA	FlhE	172
GCF_002591815.1	99.89	p__Proteobacteria	c__Gammaproteobacteria	o__Enterobacterales	f__Alteromonadaceae	g__Pseudoalteromonas	s__Pseudoalteromonas sp002591815	1	GCF_002591815.1_WP_236596603.1	GCF_002591815.1_WP_236596603.1	NA	FlhE	109
GCF_004369005.1	100	p__Proteobacteria	c__Gammaproteobacteria	o__Enterobacterales	f__Alteromonadaceae	g__Rheinheimera	s__Rheinheimera aquimaris	1	GCF_004369005.1_WP_134059648.1	GCF_004369005.1_WP_134059648.1	unknown	FlhE	146
GCF_001922585.1	99.48	p__Proteobacteria	c__Gammaproteobacteria	o__Enterobacterales	f__Enterobacteriaceae	g__1-19	s__1-19 sp001922585	1	GCF_001922585.1_WP_139308804.1	GCF_001922585.1_WP_139308804.1	NA	FlhE	123
GCF_002837195.1	100	p__Proteobacteria	c__Gammaproteobacteria	o__Enterobacterales	f__Enterobacteriaceae	g__1-19	s__1-19 sp002837195	1	GCF_002837195.1_NZ_KZ478059.1_808	GCF_002837195.1_NZ_KZ478059.1_808	NA	FlhE	131
GCF_004346745.1	99.94	p__Proteobacteria	c__Gammaproteobacteria	o__Enterobacterales	f__Enterobacteriaceae	g__159R	s__159R sp004346745	1	GCF_004346745.1_WP_132921217.1	GCF_004346745.1_WP_132921217.1	NA	FlhE	199
GCF_002847015.1	99.37	p__Proteobacteria	c__Gammaproteobacteria	o__Enterobacterales	f__Enterobacteriaceae	g__ATCC-39006	s__ATCC-39006 sp002847015	1	GCF_002847015.1_WP_021016452.1	GCF_002847015.1_WP_021016452.1	FLA	FlhE	139
GCF_900635495.1	97.82	p__Proteobacteria	c__Gammaproteobacteria	o__Enterobacterales	f__Enterobacteriaceae	g__Atlantibacter	s__Atlantibacter hermannii	1	GCF_900635495.1_WP_002462939.1	GCF_900635495.1_WP_002462939.1	FLA	FlhE	130
GCA_002345315.1	96.97	p__Proteobacteria	c__Gammaproteobacteria	o__Enterobacterales	f__Enterobacteriaceae	g__Atlantibacter	s__Atlantibacter sp002345315	1	GCA_002345315.1_DDVL01000033.1_11	GCA_002345315.1_DDVL01000033.1_11	NA	FlhE	130
GCA_002358165.1	98.83	p__Proteobacteria	c__Gammaproteobacteria	o__Enterobacterales	f__Enterobacteriaceae	g__Atlantibacter	s__Atlantibacter sp002358165	1	GCA_002358165.1_DEOJ01000013.1_115	GCA_002358165.1_DEOJ01000013.1_115	NA	FlhE	130
GCF_003940265.1	99.4	p__Proteobacteria	c__Gammaproteobacteria	o__Enterobacterales	f__Enterobacteriaceae	g__Atlantibacter	s__Atlantibacter subterranea	1	GCF_003940265.1_WP_125292167.1	GCF_003940265.1_WP_125292167.1	NA	FlhE	130
GCF_005217455.1	100	p__Proteobacteria	c__Gammaproteobacteria	o__Enterobacterales	f__Enterobacteriaceae	g__BGMRC-2031	s__BGMRC-2031 sp005217455	1	GCF_005217455.1_WP_136988575.1	GCF_005217455.1_WP_136988575.1	NA	FlhE	199
GCF_003751845.1	98.81	p__Proteobacteria	c__Gammaproteobacteria	o__Enterobacterales	f__Enterobacteriaceae	g__BIGb0383	s__BIGb0383 sp003751845	2	GCF_003751845.1_WP_123346757.1,GCF_003751845.1_WP_123349397.1	GCF_003751845.1_WP_123346757.1	NA	FlhE	132
GCF_003751845.1	98.81	p__Proteobacteria	c__Gammaproteobacteria	o__Enterobacterales	f__Enterobacteriaceae	g__BIGb0383	s__BIGb0383 sp003751845	2	GCF_003751845.1_WP_123346757.1,GCF_003751845.1_WP_123349397.1	GCF_003751845.1_WP_123349397.1	NA	FlhE	134
GCF_004343195.1	100	p__Proteobacteria	c__Gammaproteobacteria	o__Enterobacterales	f__Enterobacteriaceae	g__Biostraticola	s__Biostraticola tofi	1	GCF_004343195.1_WP_165911708.1	GCF_004343195.1_WP_165911708.1	FLA	FlhE	133
GCF_003666245.1	98.98	p__Proteobacteria	c__Gammaproteobacteria	o__Enterobacterales	f__Enterobacteriaceae	g__Brenneria	s__Brenneria alni	1	GCF_003666245.1_WP_121573685.1	GCF_003666245.1_WP_121573685.1	FLA	FlhE	136
GCF_002291445.1	99.21	p__Proteobacteria	c__Gammaproteobacteria	o__Enterobacterales	f__Enterobacteriaceae	g__Brenneria	s__Brenneria goodwinii	1	GCF_002291445.1_WP_095834303.1	GCF_002291445.1_WP_095834303.1	FLA	FlhE	138
GCF_005484965.1	99.65	p__Proteobacteria	c__Gammaproteobacteria	o__Enterobacterales	f__Enterobacteriaceae	g__Brenneria	s__Brenneria nigrifluens	3	GCF_005484965.1_WP_009113343.1,GCF_005484965.1_WP_009114540.1,GCF_005484965.1_WP_071778492.1	GCF_005484965.1_WP_009113343.1	FLA	FlhE	136
GCF_005484965.1	99.65	p__Proteobacteria	c__Gammaproteobacteria	o__Enterobacterales	f__Enterobacteriaceae	g__Brenneria	s__Brenneria nigrifluens	3	GCF_005484965.1_WP_009113343.1,GCF_005484965.1_WP_009114540.1,GCF_005484965.1_WP_071778492.1	GCF_005484965.1_WP_009114540.1	NA	FlhE	87
GCF_005484965.1	99.65	p__Proteobacteria	c__Gammaproteobacteria	o__Enterobacterales	f__Enterobacteriaceae	g__Brenneria	s__Brenneria nigrifluens	3	GCF_005484965.1_WP_009113343.1,GCF_005484965.1_WP_009114540.1,GCF_005484965.1_WP_071778492.1	GCF_005484965.1_WP_071778492.1	NA	FlhE	87
GCF_003115845.1	99.67	p__Proteobacteria	c__Gammaproteobacteria	o__Enterobacterales	f__Enterobacteriaceae	g__Brenneria	s__Brenneria roseae	1	GCF_003115845.1_WP_136154950.1	GCF_003115845.1_WP_136154950.1	FLA	FlhE	137
GCF_005484945.1	98.92	p__Proteobacteria	c__Gammaproteobacteria	o__Enterobacterales	f__Enterobacteriaceae	g__Brenneria	s__Brenneria rubrifaciens	1	GCF_005484945.1_WP_137715288.1	GCF_005484945.1_WP_137715288.1	FLA	FlhE	124
GCF_003315515.1	99.4	p__Proteobacteria	c__Gammaproteobacteria	o__Enterobacterales	f__Enterobacteriaceae	g__Brenneria	s__Brenneria salicis	1	GCF_003315515.1_WP_113866744.1	GCF_003315515.1_WP_113866744.1	FLA	FlhE	136
GCF_000735355.1	100	p__Proteobacteria	c__Gammaproteobacteria	o__Enterobacterales	f__Enterobacteriaceae	g__Buttiauxella	s__Buttiauxella agrestis	1	GCF_000735355.1_WP_034496049.1	GCF_000735355.1_WP_034496049.1	FLA	FlhE	130
GCF_001654925.1	100	p__Proteobacteria	c__Gammaproteobacteria	o__Enterobacterales	f__Enterobacteriaceae	g__Buttiauxella	s__Buttiauxella brennerae	1	GCF_001654925.1_WP_064559117.1	GCF_001654925.1_WP_064559117.1	FLA	FlhE	130
GCF_001654915.1	100	p__Proteobacteria	c__Gammaproteobacteria	o__Enterobacterales	f__Enterobacteriaceae	g__Buttiauxella	s__Buttiauxella ferragutiae	1	GCF_001654915.1_WP_064545841.1	GCF_001654915.1_WP_064545841.1	FLA	FlhE	130
GCF_001654835.1	99.89	p__Proteobacteria	c__Gammaproteobacteria	o__Enterobacterales	f__Enterobacteriaceae	g__Buttiauxella	s__Buttiauxella gaviniae	1	GCF_001654835.1_WP_064511965.1	GCF_001654835.1_WP_064511965.1	FLA	FlhE	130
GCF_003601925.1	99.34	p__Proteobacteria	c__Gammaproteobacteria	o__Enterobacterales	f__Enterobacteriaceae	g__Buttiauxella	s__Buttiauxella izardii	1	GCF_003601925.1_WP_120065382.1	GCF_003601925.1_WP_120065382.1	FLA	FlhE	130
GCF_001654865.1	100	p__Proteobacteria	c__Gammaproteobacteria	o__Enterobacterales	f__Enterobacteriaceae	g__Buttiauxella	s__Buttiauxella noackiae	1	GCF_001654865.1_WP_064554476.1	GCF_001654865.1_WP_064554476.1	FLA	FlhE	130
GCF_003628475.1	96.71	p__Proteobacteria	c__Gammaproteobacteria	o__Enterobacterales	f__Enterobacteriaceae	g__Buttiauxella	s__Buttiauxella sp002321695	1	GCF_003628475.1_WP_121269047.1	GCF_003628475.1_WP_121269047.1	NA	FlhE	131
GCF_006376615.1	100	p__Proteobacteria	c__Gammaproteobacteria	o__Enterobacterales	f__Enterobacteriaceae	g__Buttiauxella	s__Buttiauxella sp006376615	1	GCF_006376615.1_WP_139876856.1	GCF_006376615.1_WP_139876856.1	NA	FlhE	130
GCF_003818135.1	99.73	p__Proteobacteria	c__Gammaproteobacteria	o__Enterobacterales	f__Enterobacteriaceae	g__Buttiauxella	s__Buttiauxella warmboldiae	2	GCF_003818135.1_WP_124022981.1,GCF_003818135.1_WP_124024360.1	GCF_003818135.1_WP_124022981.1	FLA	FlhE	130
GCF_003818135.1	99.73	p__Proteobacteria	c__Gammaproteobacteria	o__Enterobacterales	f__Enterobacteriaceae	g__Buttiauxella	s__Buttiauxella warmboldiae	2	GCF_003818135.1_WP_124022981.1,GCF_003818135.1_WP_124024360.1	GCF_003818135.1_WP_124024360.1	FLA	FlhE	131
GCF_000412335.2	99.95	p__Proteobacteria	c__Gammaproteobacteria	o__Enterobacterales	f__Enterobacteriaceae	g__Cedecea	s__Cedecea davisae	1	GCF_000412335.2_WP_016536970.1	GCF_000412335.2_WP_016536970.1	FLA	FlhE	131
GCF_900635955.1	99.99	p__Proteobacteria	c__Gammaproteobacteria	o__Enterobacterales	f__Enterobacteriaceae	g__Cedecea	s__Cedecea lapagei	1	GCF_900635955.1_WP_126355839.1	GCF_900635955.1_WP_126355839.1	FLA	FlhE	131
GCF_000963575.1	99.99	p__Proteobacteria	c__Gammaproteobacteria	o__Enterobacterales	f__Enterobacteriaceae	g__Cedecea	s__Cedecea michiganensis_A	1	GCF_000963575.1_NZ_CP011077.1_2679	GCF_000963575.1_NZ_CP011077.1_2679	NA	FlhE	131
GCF_001571265.1	99.33	p__Proteobacteria	c__Gammaproteobacteria	o__Enterobacterales	f__Enterobacteriaceae	g__Cedecea	s__Cedecea neteri	1	GCF_001571265.1_WP_061272157.1	GCF_001571265.1_WP_061272157.1	FLA	FlhE	131
GCF_000757825.1	99.99	p__Proteobacteria	c__Gammaproteobacteria	o__Enterobacterales	f__Enterobacteriaceae	g__Cedecea	s__Cedecea neteri_A	1	GCF_000757825.1_WP_038481778.1	GCF_000757825.1_WP_038481778.1	FLA	FlhE	131
GCF_000758325.1	99.82	p__Proteobacteria	c__Gammaproteobacteria	o__Enterobacterales	f__Enterobacteriaceae	g__Cedecea	s__Cedecea neteri_B	1	GCF_000758325.1_WP_039304161.1	GCF_000758325.1_WP_039304161.1	FLA	FlhE	131
GCF_000758305.1	99.99	p__Proteobacteria	c__Gammaproteobacteria	o__Enterobacterales	f__Enterobacteriaceae	g__Cedecea	s__Cedecea neteri_C	1	GCF_000758305.1_WP_039294599.1	GCF_000758305.1_WP_039294599.1	FLA	FlhE	131
GCF_000277545.1	99.99	p__Proteobacteria	c__Gammaproteobacteria	o__Enterobacterales	f__Enterobacteriaceae	g__Cedecea	s__Cedecea sp000277545	1	GCF_000277545.1_NZ_AKXM01000004.1_165	GCF_000277545.1_NZ_AKXM01000004.1_165	NA	FlhE	131
GCF_000520015.2	100	p__Proteobacteria	c__Gammaproteobacteria	o__Enterobacterales	f__Enterobacteriaceae	g__Chania	s__Chania multitudinisentens	1	GCF_000520015.2_WP_024911989.1	GCF_000520015.2_WP_024911989.1	FLA	FlhE	135
GCF_000743355.1	100	p__Proteobacteria	c__Gammaproteobacteria	o__Enterobacterales	f__Enterobacteriaceae	g__Chania	s__Chania sp000743355	1	GCF_000743355.1_WP_037395923.1	GCF_000743355.1_WP_037395923.1	FLA	FlhE	141
GCF_002075345.1	99.97	p__Proteobacteria	c__Gammaproteobacteria	o__Enterobacterales	f__Enterobacteriaceae	g__Citrobacter	s__Citrobacter braakii	1	GCF_002075345.1_WP_016153427.1	GCF_002075345.1_WP_016153427.1	FLA	FlhE	130
GCF_900079995.1	100	p__Proteobacteria	c__Gammaproteobacteria	o__Enterobacterales	f__Enterobacteriaceae	g__Citrobacter	s__Citrobacter europaeus	1	GCF_900079995.1_WP_047410505.1	GCF_900079995.1_WP_047410505.1	FLA	FlhE	130
GCF_900635425.1	99.33	p__Proteobacteria	c__Gammaproteobacteria	o__Enterobacterales	f__Enterobacteriaceae	g__Citrobacter	s__Citrobacter freundii	1	GCF_900635425.1_VDZ61573.1	GCF_900635425.1_VDZ61573.1	NA	FlhE	130
GCA_001686385.1	98.77	p__Proteobacteria	c__Gammaproteobacteria	o__Enterobacterales	f__Enterobacteriaceae	g__Citrobacter	s__Citrobacter freundii_A	1	GCA_001686385.1_BDFL01000056.1_1294	GCA_001686385.1_BDFL01000056.1_1294	NA	FlhE	130
GCF_004353845.1	99.77	p__Proteobacteria	c__Gammaproteobacteria	o__Enterobacterales	f__Enterobacteriaceae	g__Citrobacter	s__Citrobacter freundii_E	1	GCF_004353845.1_WP_103771201.1	GCF_004353845.1_WP_103771201.1	FLA	FlhE	130
GCF_002386385.1	99.97	p__Proteobacteria	c__Gammaproteobacteria	o__Enterobacterales	f__Enterobacteriaceae	g__Citrobacter	s__Citrobacter gillenii	1	GCF_002386385.1_WP_096757450.1	GCF_002386385.1_WP_096757450.1	FLA	FlhE	130
GCF_001037495.1	99.64	p__Proteobacteria	c__Gammaproteobacteria	o__Enterobacterales	f__Enterobacteriaceae	g__Citrobacter	s__Citrobacter murliniae	1	GCF_001037495.1_WP_045444162.1	GCF_001037495.1_WP_045444162.1	FLA	FlhE	130
GCF_002042885.1	99.97	p__Proteobacteria	c__Gammaproteobacteria	o__Enterobacterales	f__Enterobacteriaceae	g__Citrobacter	s__Citrobacter portucalensis	1	GCF_002042885.1_WP_003833862.1	GCF_002042885.1_WP_003833862.1	FLA	FlhE	130
GCF_000155975.1	99.87	p__Proteobacteria	c__Gammaproteobacteria	o__Enterobacterales	f__Enterobacteriaceae	g__Citrobacter	s__Citrobacter portucalensis_A	1	GCF_000155975.1_WP_006684121.1	GCF_000155975.1_WP_006684121.1	FLA	FlhE	130
GCF_004684345.1	99.9	p__Proteobacteria	c__Gammaproteobacteria	o__Enterobacterales	f__Enterobacteriaceae	g__Citrobacter	s__Citrobacter sp004684345	1	GCF_004684345.1_WP_135322268.1	GCF_004684345.1_WP_135322268.1	NA	FlhE	130
GCF_005281345.1	99.22	p__Proteobacteria	c__Gammaproteobacteria	o__Enterobacterales	f__Enterobacteriaceae	g__Citrobacter	s__Citrobacter sp005281345	2	GCF_005281345.1_WP_137381557.1,GCF_005281345.1_WP_137383574.1	GCF_005281345.1_WP_137381557.1	NA	FlhE	130
GCF_005281345.1	99.22	p__Proteobacteria	c__Gammaproteobacteria	o__Enterobacterales	f__Enterobacteriaceae	g__Citrobacter	s__Citrobacter sp005281345	2	GCF_005281345.1_WP_137381557.1,GCF_005281345.1_WP_137383574.1	GCF_005281345.1_WP_137383574.1	NA	FlhE	131
GCF_000759755.1	99.87	p__Proteobacteria	c__Gammaproteobacteria	o__Enterobacterales	f__Enterobacteriaceae	g__Citrobacter	s__Citrobacter werkmanii	1	GCF_000759755.1_NZ_BBMW01000003.1_338	GCF_000759755.1_NZ_BBMW01000003.1_338	NA	FlhE	130
GCF_003818115.1	99.2	p__Proteobacteria	c__Gammaproteobacteria	o__Enterobacterales	f__Enterobacteriaceae	g__Citrobacter	s__Citrobacter youngae	1	GCF_003818115.1_WP_048211357.1	GCF_003818115.1_WP_048211357.1	FLA	FlhE	130
GCF_900460855.1	98.9	p__Proteobacteria	c__Gammaproteobacteria	o__Enterobacterales	f__Enterobacteriaceae	g__Citrobacter_A	s__Citrobacter_A amalonaticus	1	GCF_900460855.1_WP_043000346.1	GCF_900460855.1_WP_043000346.1	FLA	FlhE	130
GCF_000981805.1	99.94	p__Proteobacteria	c__Gammaproteobacteria	o__Enterobacterales	f__Enterobacteriaceae	g__Citrobacter_A	s__Citrobacter_A amalonaticus_C	1	GCF_000981805.1_WP_046481198.1	GCF_000981805.1_WP_046481198.1	FLA	FlhE	130
GCF_002249995.1	99.97	p__Proteobacteria	c__Gammaproteobacteria	o__Enterobacterales	f__Enterobacteriaceae	g__Citrobacter_A	s__Citrobacter_A farmeri	1	GCF_002249995.1_WP_042318388.1	GCF_002249995.1_WP_042318388.1	FLA	FlhE	130
GCF_000759815.1	99.91	p__Proteobacteria	c__Gammaproteobacteria	o__Enterobacterales	f__Enterobacteriaceae	g__Citrobacter_A	s__Citrobacter_A rodentium	1	GCF_000759815.1_WP_012906154.1	GCF_000759815.1_WP_012906154.1	FLA	FlhE	130
GCF_000759835.1	100	p__Proteobacteria	c__Gammaproteobacteria	o__Enterobacterales	f__Enterobacteriaceae	g__Citrobacter_A	s__Citrobacter_A sedlakii	1	GCF_000759835.1_WP_042283891.1	GCF_000759835.1_WP_042283891.1	FLA	FlhE	130
GCA_900446925.1	91.45	p__Proteobacteria	c__Gammaproteobacteria	o__Enterobacterales	f__Enterobacteriaceae	g__Citrobacter_B	s__Citrobacter_B koseri	1	GCA_900446925.1_SQB29602.1	GCA_900446925.1_SQB29602.1	NA	FlhE	130
GCF_002918555.1	99.87	p__Proteobacteria	c__Gammaproteobacteria	o__Enterobacterales	f__Enterobacteriaceae	g__Citrobacter_C	s__Citrobacter_C amalonaticus_A	2	GCF_002918555.1_WP_103774873.1,GCF_002918555.1_WP_258041666.1	GCF_002918555.1_WP_103774873.1	FLA	FlhE	130
GCF_002918555.1	99.87	p__Proteobacteria	c__Gammaproteobacteria	o__Enterobacterales	f__Enterobacteriaceae	g__Citrobacter_C	s__Citrobacter_C amalonaticus_A	2	GCF_002918555.1_WP_103774873.1,GCF_002918555.1_WP_258041666.1	GCF_002918555.1_WP_258041666.1	NA	FlhE	135
GCF_001277255.1	99.7	p__Proteobacteria	c__Gammaproteobacteria	o__Enterobacterales	f__Enterobacteriaceae	g__Cronobacter	s__Cronobacter condimenti	1	GCF_001277255.1_WP_053531923.1	GCF_001277255.1_WP_053531923.1	FLA	FlhE	134
GCF_001277235.1	99.67	p__Proteobacteria	c__Gammaproteobacteria	o__Enterobacterales	f__Enterobacteriaceae	g__Cronobacter	s__Cronobacter dublinensis	1	GCF_001277235.1_WP_007719397.1	GCF_001277235.1_WP_007719397.1	FLA	FlhE	132
GCF_001277215.2	99.97	p__Proteobacteria	c__Gammaproteobacteria	o__Enterobacterales	f__Enterobacteriaceae	g__Cronobacter	s__Cronobacter malonaticus	1	GCF_001277215.2_WP_023898507.1	GCF_001277215.2_WP_023898507.1	FLA	FlhE	133
GCF_001277195.1	99.4	p__Proteobacteria	c__Gammaproteobacteria	o__Enterobacterales	f__Enterobacteriaceae	g__Cronobacter	s__Cronobacter muytjensii	1	GCF_001277195.1_WP_038862292.1	GCF_001277195.1_WP_038862292.1	FLA	FlhE	132
GCF_000982825.1	99.97	p__Proteobacteria	c__Gammaproteobacteria	o__Enterobacterales	f__Enterobacteriaceae	g__Cronobacter	s__Cronobacter sakazakii	1	GCF_000982825.1_WP_007900770.1	GCF_000982825.1_WP_007900770.1	FLA	FlhE	133
GCF_000027065.2	99.97	p__Proteobacteria	c__Gammaproteobacteria	o__Enterobacterales	f__Enterobacteriaceae	g__Cronobacter	s__Cronobacter turicensis	1	GCF_000027065.2_NC_013282.2_2452	GCF_000027065.2_NC_013282.2_2452	NA	FlhE	133
GCF_001277175.1	99.67	p__Proteobacteria	c__Gammaproteobacteria	o__Enterobacterales	f__Enterobacteriaceae	g__Cronobacter	s__Cronobacter universalis	1	GCF_001277175.1_WP_038856897.1	GCF_001277175.1_WP_038856897.1	FLA	FlhE	133
GCF_000406105.1	99.64	p__Proteobacteria	c__Gammaproteobacteria	o__Enterobacterales	f__Enterobacteriaceae	g__Dickeya	s__Dickeya chrysanthemi	1	GCF_000406105.1_WP_040001499.1	GCF_000406105.1_WP_040001499.1	FLA	FlhE	140
GCF_000406145.1	97.03	p__Proteobacteria	c__Gammaproteobacteria	o__Enterobacterales	f__Enterobacteriaceae	g__Dickeya	s__Dickeya dadantii	2	GCF_000406145.1_WP_013318514.1,GCF_000406145.1_WP_050570170.1	GCF_000406145.1_WP_013318514.1	FLA	FlhE	140
GCF_000406145.1	97.03	p__Proteobacteria	c__Gammaproteobacteria	o__Enterobacterales	f__Enterobacteriaceae	g__Dickeya	s__Dickeya dadantii	2	GCF_000406145.1_WP_013318514.1,GCF_000406145.1_WP_050570170.1	GCF_000406145.1_WP_050570170.1	NA	FlhE	140
GCF_000365305.1	99.8	p__Proteobacteria	c__Gammaproteobacteria	o__Enterobacterales	f__Enterobacteriaceae	g__Dickeya	s__Dickeya dianthicola	1	GCF_000365305.1_WP_235048689.1	GCF_000365305.1_WP_235048689.1	NA	FlhE	149
GCF_002812485.1	99.96	p__Proteobacteria	c__Gammaproteobacteria	o__Enterobacterales	f__Enterobacteriaceae	g__Dickeya	s__Dickeya fangzhongdai	2	GCF_002812485.1_WP_049855046.1,GCF_002812485.1_WP_225622633.1	GCF_002812485.1_WP_049855046.1	FLA	FlhE	140
GCF_002812485.1	99.96	p__Proteobacteria	c__Gammaproteobacteria	o__Enterobacterales	f__Enterobacteriaceae	g__Dickeya	s__Dickeya fangzhongdai	2	GCF_002812485.1_WP_049855046.1,GCF_002812485.1_WP_225622633.1	GCF_002812485.1_WP_225622633.1	NA	FlhE	140
GCF_001644705.1	99.99	p__Proteobacteria	c__Gammaproteobacteria	o__Enterobacterales	f__Enterobacteriaceae	g__Dickeya	s__Dickeya solani	2	GCF_001644705.1_WP_022632007.1,GCF_001644705.1_WP_023637888.1	GCF_001644705.1_WP_023637888.1	FLA	FlhE	140
GCF_001644705.1	99.99	p__Proteobacteria	c__Gammaproteobacteria	o__Enterobacterales	f__Enterobacteriaceae	g__Dickeya	s__Dickeya solani	2	GCF_001644705.1_WP_022632007.1,GCF_001644705.1_WP_023637888.1	GCF_001644705.1_WP_022632007.1	NA	FlhE	140
GCF_000406125.1	99.27	p__Proteobacteria	c__Gammaproteobacteria	o__Enterobacterales	f__Enterobacteriaceae	g__Dickeya	s__Dickeya sp000406125	1	GCF_000406125.1_WP_128569738.1	GCF_000406125.1_WP_128569738.1	FLA	FlhE	140
GCF_000784735.1	99.97	p__Proteobacteria	c__Gammaproteobacteria	o__Enterobacterales	f__Enterobacteriaceae	g__Dickeya	s__Dickeya sp000784735	1	GCF_000784735.1_WP_235425218.1	GCF_000784735.1_WP_235425218.1	NA	FlhE	141
GCF_003934295.1	99.4	p__Proteobacteria	c__Gammaproteobacteria	o__Enterobacterales	f__Enterobacteriaceae	g__Dickeya	s__Dickeya sp003934295	2	GCF_003934295.1_WP_125260020.1,GCF_003934295.1_WP_125260269.1	GCF_003934295.1_WP_125260020.1	FLA	FlhE	142
GCF_003934295.1	99.4	p__Proteobacteria	c__Gammaproteobacteria	o__Enterobacterales	f__Enterobacteriaceae	g__Dickeya	s__Dickeya sp003934295	2	GCF_003934295.1_WP_125260020.1,GCF_003934295.1_WP_125260269.1	GCF_003934295.1_WP_125260269.1	unknown	FlhE	156
GCF_000406165.1	99.8	p__Proteobacteria	c__Gammaproteobacteria	o__Enterobacterales	f__Enterobacteriaceae	g__Dickeya	s__Dickeya zeae	1	GCF_000406165.1_WP_269077922.1	GCF_000406165.1_WP_269077922.1	NA	FlhE	129
GCF_000816045.1	99.89	p__Proteobacteria	c__Gammaproteobacteria	o__Enterobacterales	f__Enterobacteriaceae	g__Dickeya	s__Dickeya zeae_A	1	GCF_000816045.1_WP_016940920.1	GCF_000816045.1_WP_016940920.1	FLA	FlhE	140
GCF_003332275.1	99.87	p__Proteobacteria	c__Gammaproteobacteria	o__Enterobacterales	f__Enterobacteriaceae	g__DSM-105170	s__DSM-105170 sp003332275	1	GCF_003332275.1_WP_114193652.1	GCF_003332275.1_WP_114193652.1	FLA	FlhE	134
GCF_000264765.2	99.83	p__Proteobacteria	c__Gammaproteobacteria	o__Enterobacterales	f__Enterobacteriaceae	g__Edwardsiella	s__Edwardsiella anguillarum	1	GCF_000264765.2_WP_034164411.1	GCF_000264765.2_WP_034164411.1	FLA	FlhE	134
GCF_000474215.1	99.75	p__Proteobacteria	c__Gammaproteobacteria	o__Enterobacterales	f__Enterobacteriaceae	g__Edwardsiella	s__Edwardsiella hoshinae	1	GCF_000474215.1_WP_024524354.1	GCF_000474215.1_WP_024524354.1	FLA	FlhE	135
GCF_000264785.1	99.25	p__Proteobacteria	c__Gammaproteobacteria	o__Enterobacterales	f__Enterobacteriaceae	g__Edwardsiella	s__Edwardsiella ictaluri	1	GCF_000264785.1_WP_015870697.1	GCF_000264785.1_WP_015870697.1	FLA	FlhE	134
GCF_000341505.1	99.75	p__Proteobacteria	c__Gammaproteobacteria	o__Enterobacterales	f__Enterobacteriaceae	g__Edwardsiella	s__Edwardsiella tarda	1	GCF_000341505.1_WP_005284274.1	GCF_000341505.1_WP_005284274.1	FLA	FlhE	135
GCF_003363015.1	99.82	p__Proteobacteria	c__Gammaproteobacteria	o__Enterobacterales	f__Enterobacteriaceae	g__Enterobacillus	s__Enterobacillus tribolii	1	GCF_003363015.1_WP_115456546.1	GCF_003363015.1_WP_115456546.1	FLA	FlhE	133
GCF_001521715.1	98.97	p__Proteobacteria	c__Gammaproteobacteria	o__Enterobacterales	f__Enterobacteriaceae	g__Enterobacter	s__Enterobacter asburiae	1	GCF_001521715.1_WP_029741776.1	GCF_001521715.1_WP_029741776.1	FLA	FlhE	130
GCF_003634515.1	99.67	p__Proteobacteria	c__Gammaproteobacteria	o__Enterobacterales	f__Enterobacteriaceae	g__Enterobacter	s__Enterobacter asburiae_A	1	GCF_003634515.1_WP_121424215.1	GCF_003634515.1_WP_121424215.1	NA	FlhE	130
GCF_900324475.1	99.89	p__Proteobacteria	c__Gammaproteobacteria	o__Enterobacterales	f__Enterobacteriaceae	g__Enterobacter	s__Enterobacter bugandensis	1	GCF_900324475.1_WP_028013640.1	GCF_900324475.1_WP_028013640.1	FLA	FlhE	130
GCF_900185905.1	100	p__Proteobacteria	c__Gammaproteobacteria	o__Enterobacterales	f__Enterobacteriaceae	g__Enterobacter	s__Enterobacter cancerogenus	1	GCF_900185905.1_WP_088208254.1	GCF_900185905.1_WP_088208254.1	FLA	FlhE	130
GCF_001984825.1	99.37	p__Proteobacteria	c__Gammaproteobacteria	o__Enterobacterales	f__Enterobacteriaceae	g__Enterobacter	s__Enterobacter chengduensis	1	GCF_001984825.1_WP_032641332.1	GCF_001984825.1_WP_032641332.1	FLA	FlhE	130
GCF_003594915.1	99.97	p__Proteobacteria	c__Gammaproteobacteria	o__Enterobacterales	f__Enterobacteriaceae	g__Enterobacter	s__Enterobacter chuandaensis	1	GCF_003594915.1_WP_080329478.1	GCF_003594915.1_WP_080329478.1	FLA	FlhE	130
GCF_000025565.1	100	p__Proteobacteria	c__Gammaproteobacteria	o__Enterobacterales	f__Enterobacteriaceae	g__Enterobacter	s__Enterobacter cloacae	2	GCF_000025565.1_WP_013096068.1,GCF_000025565.1_WP_044158142.1	GCF_000025565.1_WP_013096068.1	FLA	FlhE	130
GCF_000025565.1	100	p__Proteobacteria	c__Gammaproteobacteria	o__Enterobacterales	f__Enterobacteriaceae	g__Enterobacter	s__Enterobacter cloacae	2	GCF_000025565.1_WP_013096068.1,GCF_000025565.1_WP_044158142.1	GCF_000025565.1_WP_044158142.1	FLA	FlhE	135
GCF_003046225.1	98.78	p__Proteobacteria	c__Gammaproteobacteria	o__Enterobacterales	f__Enterobacteriaceae	g__Enterobacter	s__Enterobacter cloacae_I	1	GCF_003046225.1_WP_049006633.1	GCF_003046225.1_WP_049006633.1	FLA	FlhE	130
GCF_900322725.1	99.97	p__Proteobacteria	c__Gammaproteobacteria	o__Enterobacterales	f__Enterobacteriaceae	g__Enterobacter	s__Enterobacter cloacae_J	1	GCF_900322725.1_WP_107533272.1	GCF_900322725.1_WP_107533272.1	FLA	FlhE	130
GCF_004006055.1	98.78	p__Proteobacteria	c__Gammaproteobacteria	o__Enterobacterales	f__Enterobacteriaceae	g__Enterobacter	s__Enterobacter cloacae_K	1	GCF_004006055.1_WP_111964826.1	GCF_004006055.1_WP_111964826.1	FLA	FlhE	130
GCF_001022965.1	99.97	p__Proteobacteria	c__Gammaproteobacteria	o__Enterobacterales	f__Enterobacteriaceae	g__Enterobacter	s__Enterobacter cloacae_L	2	GCF_001022965.1_WP_023336119.1,GCF_001022965.1_WP_082132626.1	GCF_001022965.1_WP_023336119.1	FLA	FlhE	130
GCF_001022965.1	99.97	p__Proteobacteria	c__Gammaproteobacteria	o__Enterobacterales	f__Enterobacteriaceae	g__Enterobacter	s__Enterobacter cloacae_L	2	GCF_001022965.1_WP_023336119.1,GCF_001022965.1_WP_082132626.1	GCF_001022965.1_WP_082132626.1	FLA	FlhE	135
GCF_002208095.1	99.67	p__Proteobacteria	c__Gammaproteobacteria	o__Enterobacterales	f__Enterobacteriaceae	g__Enterobacter	s__Enterobacter cloacae_M	1	GCF_002208095.1_WP_063409030.1	GCF_002208095.1_WP_063409030.1	FLA	FlhE	130
GCF_003401145.1	99.67	p__Proteobacteria	c__Gammaproteobacteria	o__Enterobacterales	f__Enterobacteriaceae	g__Enterobacter	s__Enterobacter cloacae_N	1	GCF_003401145.1_WP_116339065.1	GCF_003401145.1_WP_116339065.1	FLA	FlhE	130
GCA_002003685.1	99.44	p__Proteobacteria	c__Gammaproteobacteria	o__Enterobacterales	f__Enterobacteriaceae	g__Enterobacter	s__Enterobacter himalayensis	2	GCA_002003685.1_OOK63877.1,GCA_002003685.1_OOK75217.1	GCA_002003685.1_OOK75217.1	NA	FlhE	130
GCA_002003685.1	99.44	p__Proteobacteria	c__Gammaproteobacteria	o__Enterobacterales	f__Enterobacteriaceae	g__Enterobacter	s__Enterobacter himalayensis	2	GCA_002003685.1_OOK63877.1,GCA_002003685.1_OOK75217.1	GCA_002003685.1_OOK63877.1	NA	FlhE	138
GCF_001875655.1	99.97	p__Proteobacteria	c__Gammaproteobacteria	o__Enterobacterales	f__Enterobacteriaceae	g__Enterobacter	s__Enterobacter hormaechei	1	GCF_001875655.1_WP_006811098.1	GCF_001875655.1_WP_006811098.1	FLA	FlhE	130
GCF_003594935.1	99.97	p__Proteobacteria	c__Gammaproteobacteria	o__Enterobacterales	f__Enterobacteriaceae	g__Enterobacter	s__Enterobacter huaxiensis	1	GCF_003594935.1_WP_119937213.1	GCF_003594935.1_WP_119937213.1	FLA	FlhE	130
GCF_001729765.1	99.11	p__Proteobacteria	c__Gammaproteobacteria	o__Enterobacterales	f__Enterobacteriaceae	g__Enterobacter	s__Enterobacter kobei	1	GCF_001729765.1_WP_014884333.1	GCF_001729765.1_WP_014884333.1	FLA	FlhE	130
GCF_001750725.1	99.87	p__Proteobacteria	c__Gammaproteobacteria	o__Enterobacterales	f__Enterobacteriaceae	g__Enterobacter	s__Enterobacter ludwigii	2	GCF_001750725.1_WP_040017796.1,GCF_001750725.1_WP_040017911.1	GCF_001750725.1_WP_040017796.1	FLA	FlhE	130
GCF_001750725.1	99.87	p__Proteobacteria	c__Gammaproteobacteria	o__Enterobacterales	f__Enterobacteriaceae	g__Enterobacter	s__Enterobacter ludwigii	2	GCF_001750725.1_WP_040017796.1,GCF_001750725.1_WP_040017911.1	GCF_001750725.1_WP_040017911.1	FLA	FlhE	136
GCF_000211415.1	96.76	p__Proteobacteria	c__Gammaproteobacteria	o__Enterobacterales	f__Enterobacteriaceae	g__Enterobacter	s__Enterobacter mori	2	GCF_000211415.1_WP_010432148.1,GCF_000211415.1_WP_029485122.1	GCF_000211415.1_WP_010432148.1	FLA	FlhE	135
GCF_000211415.1	96.76	p__Proteobacteria	c__Gammaproteobacteria	o__Enterobacterales	f__Enterobacteriaceae	g__Enterobacter	s__Enterobacter mori	2	GCF_000211415.1_WP_010432148.1,GCF_000211415.1_WP_029485122.1	GCF_000211415.1_WP_029485122.1	NA	FlhE	131
GCF_004402045.1	99.01	p__Proteobacteria	c__Gammaproteobacteria	o__Enterobacterales	f__Enterobacteriaceae	g__Enterobacter	s__Enterobacter nimipressuralis_A	2	GCF_004402045.1_WP_134347993.1,GCF_004402045.1_WP_134350691.1	GCF_004402045.1_WP_134350691.1	NA	FlhE	130
GCF_004402045.1	99.01	p__Proteobacteria	c__Gammaproteobacteria	o__Enterobacterales	f__Enterobacteriaceae	g__Enterobacter	s__Enterobacter nimipressuralis_A	2	GCF_004402045.1_WP_134347993.1,GCF_004402045.1_WP_134350691.1	GCF_004402045.1_WP_134347993.1	NA	FlhE	135
GCF_001729805.1	99.07	p__Proteobacteria	c__Gammaproteobacteria	o__Enterobacterales	f__Enterobacteriaceae	g__Enterobacter	s__Enterobacter roggenkampii	1	GCF_001729805.1_WP_023325526.1	GCF_001729805.1_WP_023325526.1	FLA	FlhE	130
GCA_007035645.1	99.97	p__Proteobacteria	c__Gammaproteobacteria	o__Enterobacterales	f__Enterobacteriaceae	g__Enterobacter	s__Enterobacter sesami	1	GCA_007035645.1_BBJ62606.1	GCA_007035645.1_BBJ62606.1	NA	FlhE	130
GCF_002939185.1	98.78	p__Proteobacteria	c__Gammaproteobacteria	o__Enterobacterales	f__Enterobacteriaceae	g__Enterobacter	s__Enterobacter sichuanensis	2	GCF_002939185.1_WP_047958967.1,GCF_002939185.1_WP_104557512.1	GCF_002939185.1_WP_047958967.1	FLA	FlhE	130
GCF_002939185.1	98.78	p__Proteobacteria	c__Gammaproteobacteria	o__Enterobacterales	f__Enterobacteriaceae	g__Enterobacter	s__Enterobacter sichuanensis	2	GCF_002939185.1_WP_047958967.1,GCF_002939185.1_WP_104557512.1	GCF_002939185.1_WP_104557512.1	FLA	FlhE	135
GCF_001654845.1	99.61	p__Proteobacteria	c__Gammaproteobacteria	o__Enterobacterales	f__Enterobacteriaceae	g__Enterobacter	s__Enterobacter soli	1	GCF_001654845.1_WP_014070706.1	GCF_001654845.1_WP_014070706.1	FLA	FlhE	130
GCF_000493015.1	99.07	p__Proteobacteria	c__Gammaproteobacteria	o__Enterobacterales	f__Enterobacteriaceae	g__Enterobacter	s__Enterobacter sp000493015	1	GCF_000493015.1_WP_023336119.1	GCF_000493015.1_WP_023336119.1	FLA	FlhE	130
GCF_000568095.1	98.78	p__Proteobacteria	c__Gammaproteobacteria	o__Enterobacterales	f__Enterobacteriaceae	g__Enterobacter	s__Enterobacter sp000568095	2	GCF_000568095.1_WP_032647804.1,GCF_000568095.1_WP_050597539.1	GCF_000568095.1_WP_032647804.1	FLA	FlhE	130
GCF_000568095.1	98.78	p__Proteobacteria	c__Gammaproteobacteria	o__Enterobacterales	f__Enterobacteriaceae	g__Enterobacter	s__Enterobacter sp000568095	2	GCF_000568095.1_WP_032647804.1,GCF_000568095.1_WP_050597539.1	GCF_000568095.1_WP_050597539.1	FLA	FlhE	130
GCF_000762975.1	99.45	p__Proteobacteria	c__Gammaproteobacteria	o__Enterobacterales	f__Enterobacteriaceae	g__Enterobacter	s__Enterobacter sp000762975	1	GCF_000762975.1_WP_047652334.1	GCF_000762975.1_WP_047652334.1	FLA	FlhE	130
GCF_003057745.1	99.83	p__Proteobacteria	c__Gammaproteobacteria	o__Enterobacterales	f__Enterobacteriaceae	g__Enterobacter	s__Enterobacter sp003057745	2	GCF_003057745.1_WP_146745788.1,GCF_003057745.1_WP_258458390.1	GCF_003057745.1_WP_146745788.1	NA	FlhE	131
GCF_003057745.1	99.83	p__Proteobacteria	c__Gammaproteobacteria	o__Enterobacterales	f__Enterobacteriaceae	g__Enterobacter	s__Enterobacter sp003057745	2	GCF_003057745.1_WP_146745788.1,GCF_003057745.1_WP_258458390.1	GCF_003057745.1_WP_258458390.1	NA	FlhE	135
GCF_004331265.1	99.59	p__Proteobacteria	c__Gammaproteobacteria	o__Enterobacterales	f__Enterobacteriaceae	g__Enterobacter	s__Enterobacter sp004331265	1	GCF_004331265.1_WP_131632253.1	GCF_004331265.1_WP_131632253.1	FLA	FlhE	130
GCF_900021175.1	99.67	p__Proteobacteria	c__Gammaproteobacteria	o__Enterobacterales	f__Enterobacteriaceae	g__Enterobacter_A	s__Enterobacter_A timonensis	1	GCF_900021175.1_WP_061709510.1	GCF_900021175.1_WP_061709510.1	FLA	FlhE	130
GCF_000164865.1	99.05	p__Proteobacteria	c__Gammaproteobacteria	o__Enterobacterales	f__Enterobacteriaceae	g__Enterobacter_B	s__Enterobacter_B lignolyticus	1	GCF_000164865.1_WP_013365912.1	GCF_000164865.1_WP_013365912.1	FLA	FlhE	130
GCA_900156385.1	98.46	p__Proteobacteria	c__Gammaproteobacteria	o__Enterobacterales	f__Enterobacteriaceae	g__Enterobacter_D	s__Enterobacter_D kobei_A	1	GCA_900156385.1_SIQ91767.1	GCA_900156385.1_SIQ91767.1	NA	FlhE	130
GCF_001888805.2	98.28	p__Proteobacteria	c__Gammaproteobacteria	o__Enterobacterales	f__Enterobacteriaceae	g__Enterobacter_D	s__Enterobacter_D sp001888805	1	GCF_001888805.2_WP_072568859.1	GCF_001888805.2_WP_072568859.1	FLA	FlhE	130
GCF_900116015.1	98.45	p__Proteobacteria	c__Gammaproteobacteria	o__Enterobacterales	f__Enterobacteriaceae	g__Enterobacter_D	s__Enterobacter_D sp900116015	1	GCF_900116015.1_WP_090461561.1	GCF_900116015.1_WP_090461561.1	FLA	FlhE	130
GCF_000696075.1	100	p__Proteobacteria	c__Gammaproteobacteria	o__Enterobacterales	f__Enterobacteriaceae	g__Erwinia	s__Erwinia amylovora	2	GCF_000696075.1_WP_004158022.1,GCF_000696075.1_WP_004159342.1	GCF_000696075.1_WP_004158022.1	FLA	FlhE	130
GCF_000696075.1	100	p__Proteobacteria	c__Gammaproteobacteria	o__Enterobacterales	f__Enterobacteriaceae	g__Erwinia	s__Erwinia amylovora	2	GCF_000696075.1_WP_004158022.1,GCF_000696075.1_WP_004159342.1	GCF_000696075.1_WP_004159342.1	FLA	FlhE	140
GCF_002752575.1	99.97	p__Proteobacteria	c__Gammaproteobacteria	o__Enterobacterales	f__Enterobacteriaceae	g__Erwinia	s__Erwinia aphidicola	2	GCF_002752575.1_NZ_MTCH01000020.1_33,GCF_002752575.1_NZ_MTCH01000027.1_33	GCF_002752575.1_NZ_MTCH01000027.1_33	NA	FlhE	129
GCF_002752575.1	99.97	p__Proteobacteria	c__Gammaproteobacteria	o__Enterobacterales	f__Enterobacteriaceae	g__Erwinia	s__Erwinia aphidicola	2	GCF_002752575.1_NZ_MTCH01000020.1_33,GCF_002752575.1_NZ_MTCH01000027.1_33	GCF_002752575.1_NZ_MTCH01000020.1_33	NA	FlhE	138
GCF_000196615.1	100	p__Proteobacteria	c__Gammaproteobacteria	o__Enterobacterales	f__Enterobacteriaceae	g__Erwinia	s__Erwinia billingiae	1	GCF_000196615.1_WP_013202544.1	GCF_000196615.1_WP_013202544.1	FLA	FlhE	129
GCF_001267535.1	99.47	p__Proteobacteria	c__Gammaproteobacteria	o__Enterobacterales	f__Enterobacteriaceae	g__Erwinia	s__Erwinia iniecta	1	GCF_001267535.1_WP_156322188.1	GCF_001267535.1_WP_156322188.1	NA	FlhE	132
GCF_000590885.1	97.38	p__Proteobacteria	c__Gammaproteobacteria	o__Enterobacterales	f__Enterobacteriaceae	g__Erwinia	s__Erwinia mallotivora	1	GCF_000590885.1_WP_034935781.1	GCF_000590885.1_WP_034935781.1	FLA	FlhE	130
GCF_000770305.1	99.52	p__Proteobacteria	c__Gammaproteobacteria	o__Enterobacterales	f__Enterobacteriaceae	g__Erwinia	s__Erwinia oleae	1	GCF_000770305.1_WP_034915461.1	GCF_000770305.1_WP_034915461.1	FLA	FlhE	128
GCF_001571305.1	100	p__Proteobacteria	c__Gammaproteobacteria	o__Enterobacterales	f__Enterobacteriaceae	g__Erwinia	s__Erwinia persicina	1	GCF_001571305.1_WP_062746319.1	GCF_001571305.1_WP_062746319.1	FLA	FlhE	142
GCF_001050515.1	99.67	p__Proteobacteria	c__Gammaproteobacteria	o__Enterobacterales	f__Enterobacteriaceae	g__Erwinia	s__Erwinia piriflorinigrans	1	GCF_001050515.1_WP_048697318.1	GCF_001050515.1_WP_048697318.1	FLA	FlhE	130
GCF_003846135.1	99.77	p__Proteobacteria	c__Gammaproteobacteria	o__Enterobacterales	f__Enterobacteriaceae	g__Erwinia	s__Erwinia psidii	1	GCF_003846135.1_WP_124232221.1	GCF_003846135.1_WP_124232221.1	FLA	FlhE	130
GCF_000026985.1	100	p__Proteobacteria	c__Gammaproteobacteria	o__Enterobacterales	f__Enterobacteriaceae	g__Erwinia	s__Erwinia pyrifoliae	2	GCF_000026985.1_WP_012667278.1,GCF_000026985.1_WP_012667861.1	GCF_000026985.1_WP_012667861.1	FLA	FlhE	130
GCF_000026985.1	100	p__Proteobacteria	c__Gammaproteobacteria	o__Enterobacterales	f__Enterobacteriaceae	g__Erwinia	s__Erwinia pyrifoliae	2	GCF_000026985.1_WP_012667278.1,GCF_000026985.1_WP_012667861.1	GCF_000026985.1_WP_012667278.1	FLA	FlhE	138
GCF_004364855.1	100	p__Proteobacteria	c__Gammaproteobacteria	o__Enterobacterales	f__Enterobacteriaceae	g__Erwinia	s__Erwinia rhapontici	1	GCF_004364855.1_WP_133841768.1	GCF_004364855.1_WP_133841768.1	FLA	FlhE	130
GCF_000599885.1	100	p__Proteobacteria	c__Gammaproteobacteria	o__Enterobacterales	f__Enterobacteriaceae	g__Erwinia	s__Erwinia sp000599885	1	GCF_000599885.1_WP_024968350.1	GCF_000599885.1_WP_024968350.1	FLA	FlhE	130
GCF_001422605.1	99.52	p__Proteobacteria	c__Gammaproteobacteria	o__Enterobacterales	f__Enterobacteriaceae	g__Erwinia	s__Erwinia sp001422605	1	GCF_001422605.1_WP_056241837.1	GCF_001422605.1_WP_056241837.1	FLA	FlhE	132
GCA_003512805.1	75.16	p__Proteobacteria	c__Gammaproteobacteria	o__Enterobacterales	f__Enterobacteriaceae	g__Erwinia	s__Erwinia sp003512805	1	GCA_003512805.1_HBV40051.1	GCA_003512805.1_HBV40051.1	NA	FlhE	50
GCF_003937915.1	100	p__Proteobacteria	c__Gammaproteobacteria	o__Enterobacterales	f__Enterobacteriaceae	g__Erwinia	s__Erwinia sp003937915	1	GCF_003937915.1_WP_125287934.1	GCF_003937915.1_WP_125287934.1	NA	FlhE	130
GCF_004022165.1	99.92	p__Proteobacteria	c__Gammaproteobacteria	o__Enterobacterales	f__Enterobacteriaceae	g__Erwinia	s__Erwinia sp004022165	1	GCF_004022165.1_WP_128174872.1	GCF_004022165.1_WP_128174872.1	NA	FlhE	133
GCF_900068895.1	99.26	p__Proteobacteria	c__Gammaproteobacteria	o__Enterobacterales	f__Enterobacteriaceae	g__Erwinia	s__Erwinia sp900068895	1	GCF_900068895.1_WP_067701087.1	GCF_900068895.1_WP_067701087.1	FLA	FlhE	129
GCF_000026185.1	99.64	p__Proteobacteria	c__Gammaproteobacteria	o__Enterobacterales	f__Enterobacteriaceae	g__Erwinia	s__Erwinia tasmaniensis	1	GCF_000026185.1_WP_012441214.1	GCF_000026185.1_WP_012441214.1	FLA	FlhE	130
GCF_000336255.1	99.93	p__Proteobacteria	c__Gammaproteobacteria	o__Enterobacterales	f__Enterobacteriaceae	g__Erwinia	s__Erwinia toletana	1	GCF_000336255.1_WP_083865676.1	GCF_000336255.1_WP_083865676.1	unknown	FlhE	146
GCF_000404125.1	97.67	p__Proteobacteria	c__Gammaproteobacteria	o__Enterobacterales	f__Enterobacteriaceae	g__Erwinia	s__Erwinia tracheiphila	1	GCF_000404125.1_WP_020323289.1	GCF_000404125.1_WP_020323289.1	FLA	FlhE	132
GCF_000773975.1	100	p__Proteobacteria	c__Gammaproteobacteria	o__Enterobacterales	f__Enterobacteriaceae	g__Erwinia	s__Erwinia typographi	2	GCF_000773975.1_WP_034895866.1,GCF_000773975.1_WP_269745680.1	GCF_000773975.1_WP_034895866.1	FLA	FlhE	130
GCF_000773975.1	100	p__Proteobacteria	c__Gammaproteobacteria	o__Enterobacterales	f__Enterobacteriaceae	g__Erwinia	s__Erwinia typographi	2	GCF_000773975.1_WP_034895866.1,GCF_000773975.1_WP_269745680.1	GCF_000773975.1_WP_269745680.1	NA	FlhE	133
GCF_001484765.1	99.55	p__Proteobacteria	c__Gammaproteobacteria	o__Enterobacterales	f__Enterobacteriaceae	g__Erwinia_A	s__Erwinia_A teleogrylli	2	GCF_001484765.1_WP_058913564.1,GCF_001484765.1_WP_071608829.1	GCF_001484765.1_WP_058913564.1	FLA	FlhE	143
GCF_001484765.1	99.55	p__Proteobacteria	c__Gammaproteobacteria	o__Enterobacterales	f__Enterobacteriaceae	g__Erwinia_A	s__Erwinia_A teleogrylli	2	GCF_001484765.1_WP_058913564.1,GCF_001484765.1_WP_071608829.1	GCF_001484765.1_WP_071608829.1	FLA	FlhE	152
GCF_001517405.1	100	p__Proteobacteria	c__Gammaproteobacteria	o__Enterobacterales	f__Enterobacteriaceae	g__Erwinia_B	s__Erwinia_B gerundensis	1	GCF_001517405.1_WP_067431488.1	GCF_001517405.1_WP_067431488.1	FLA	FlhE	134
GCF_000759775.1	98.15	p__Proteobacteria	c__Gammaproteobacteria	o__Enterobacterales	f__Enterobacteriaceae	g__Escherichia	s__Escherichia albertii	1	GCF_000759775.1_WP_042326480.1	GCF_000759775.1_WP_042326480.1	FLA	FlhE	131
GCF_003697165.2	99.97	p__Proteobacteria	c__Gammaproteobacteria	o__Enterobacterales	f__Enterobacteriaceae	g__Escherichia	s__Escherichia coli	1	GCF_003697165.2_WP_001202075.1	GCF_003697165.2_WP_001202075.1	FLA	FlhE	130
GCF_003018335.1	99.97	p__Proteobacteria	c__Gammaproteobacteria	o__Enterobacterales	f__Enterobacteriaceae	g__Escherichia	s__Escherichia coli_C	1	GCF_003018335.1_WP_001202067.1	GCF_003018335.1_WP_001202067.1	FLA	FlhE	130
GCF_000026325.1	99.97	p__Proteobacteria	c__Gammaproteobacteria	o__Enterobacterales	f__Enterobacteriaceae	g__Escherichia	s__Escherichia coli_D	1	GCF_000026325.1_WP_001259587.1	GCF_000026325.1_WP_001259587.1	FLA	FlhE	130
GCF_002949675.1	98.68	p__Proteobacteria	c__Gammaproteobacteria	o__Enterobacterales	f__Enterobacteriaceae	g__Escherichia	s__Escherichia dysenteriae	1	GCF_002949675.1_WP_001259578.1	GCF_002949675.1_WP_001259578.1	FLA	FlhE	130
GCF_000026225.1	99.9	p__Proteobacteria	c__Gammaproteobacteria	o__Enterobacterales	f__Enterobacteriaceae	g__Escherichia	s__Escherichia fergusonii	1	GCF_000026225.1_WP_001228746.1	GCF_000026225.1_WP_001228746.1	FLA	FlhE	131
GCF_002950215.1	99.7	p__Proteobacteria	c__Gammaproteobacteria	o__Enterobacterales	f__Enterobacteriaceae	g__Escherichia	s__Escherichia flexneri	1	GCF_002950215.1_WP_001259572.1	GCF_002950215.1_WP_001259572.1	FLA	FlhE	112
GCF_002900365.1	99.97	p__Proteobacteria	c__Gammaproteobacteria	o__Enterobacterales	f__Enterobacteriaceae	g__Escherichia	s__Escherichia marmotae	1	GCF_002900365.1_WP_001257156.1	GCF_002900365.1_WP_001257156.1	FLA	FlhE	131
GCF_000208585.1	98.94	p__Proteobacteria	c__Gammaproteobacteria	o__Enterobacterales	f__Enterobacteriaceae	g__Escherichia	s__Escherichia sp000208585	1	GCF_000208585.1_WP_001221459.1	GCF_000208585.1_WP_001221459.1	FLA	FlhE	130
GCF_001660175.1	99.26	p__Proteobacteria	c__Gammaproteobacteria	o__Enterobacterales	f__Enterobacteriaceae	g__Escherichia	s__Escherichia sp001660175	1	GCF_001660175.1_WP_064529367.1	GCF_001660175.1_WP_064529367.1	FLA	FlhE	130
GCF_004211955.1	98.96	p__Proteobacteria	c__Gammaproteobacteria	o__Enterobacterales	f__Enterobacteriaceae	g__Escherichia	s__Escherichia sp004211955	2	GCF_004211955.1_WP_001259594.1,GCF_004211955.1_WP_130209601.1	GCF_004211955.1_WP_001259594.1	FLA	FlhE	130
GCF_004211955.1	98.96	p__Proteobacteria	c__Gammaproteobacteria	o__Enterobacterales	f__Enterobacteriaceae	g__Escherichia	s__Escherichia sp004211955	2	GCF_004211955.1_WP_001259594.1,GCF_004211955.1_WP_130209601.1	GCF_004211955.1_WP_130209601.1	NA	FlhE	138
GCF_005843885.1	99.26	p__Proteobacteria	c__Gammaproteobacteria	o__Enterobacterales	f__Enterobacteriaceae	g__Escherichia	s__Escherichia sp005843885	1	GCF_005843885.1_WP_135522200.1	GCF_005843885.1_WP_135522200.1	NA	FlhE	130
GCF_000735345.1	99.66	p__Proteobacteria	c__Gammaproteobacteria	o__Enterobacterales	f__Enterobacteriaceae	g__Ewingella	s__Ewingella americana	1	GCF_000735345.1_WP_034789984.1	GCF_000735345.1_WP_034789984.1	FLA	FlhE	139
GCF_006438725.1	99.92	p__Proteobacteria	c__Gammaproteobacteria	o__Enterobacterales	f__Enterobacteriaceae	g__Ewingella	s__Ewingella americana_A	1	GCF_006438725.1_WP_140470329.1	GCF_006438725.1_WP_140470329.1	NA	FlhE	101
GCA_003864575.1	96.08	p__Proteobacteria	c__Gammaproteobacteria	o__Enterobacterales	f__Enterobacteriaceae	g__Ewingella	s__Ewingella sp003864575	2	GCA_003864575.1_GBU13318.1,GCA_003864575.1_GBU14253.1	GCA_003864575.1_GBU14253.1	NA	FlhE	135
GCA_003864575.1	96.08	p__Proteobacteria	c__Gammaproteobacteria	o__Enterobacterales	f__Enterobacteriaceae	g__Ewingella	s__Ewingella sp003864575	2	GCA_003864575.1_GBU13318.1,GCA_003864575.1_GBU14253.1	GCA_003864575.1_GBU13318.1	NA	FlhE	141
GCF_000463115.2	98.94	p__Proteobacteria	c__Gammaproteobacteria	o__Enterobacterales	f__Enterobacteriaceae	g__Franconibacter	s__Franconibacter helveticus	1	GCF_000463115.2_WP_024552269.1	GCF_000463115.2_WP_024552269.1	FLA	FlhE	130
GCF_000621185.1	99.15	p__Proteobacteria	c__Gammaproteobacteria	o__Enterobacterales	f__Enterobacteriaceae	g__Franconibacter	s__Franconibacter pulveris	1	GCF_000621185.1_NZ_JHYZ01000013.1_191	GCF_000621185.1_NZ_JHYZ01000013.1_191	NA	FlhE	131
GCF_000735375.1	99.92	p__Proteobacteria	c__Gammaproteobacteria	o__Enterobacterales	f__Enterobacteriaceae	g__Hafnia	s__Hafnia alvei	1	GCF_000735375.1_WP_043493777.1	GCF_000735375.1_WP_043493777.1	FLA	FlhE	134
GCF_900095695.1	100	p__Proteobacteria	c__Gammaproteobacteria	o__Enterobacterales	f__Enterobacteriaceae	g__Hafnia	s__Hafnia alvei_B	1	GCF_900095695.1_WP_072310137.1	GCF_900095695.1_WP_072310137.1	FLA	FlhE	134
GCF_001655005.1	99.86	p__Proteobacteria	c__Gammaproteobacteria	o__Enterobacterales	f__Enterobacteriaceae	g__Hafnia	s__Hafnia paralvei	1	GCF_001655005.1_WP_008813852.1	GCF_001655005.1_WP_008813852.1	FLA	FlhE	134
GCF_001586165.1	99.67	p__Proteobacteria	c__Gammaproteobacteria	o__Enterobacterales	f__Enterobacteriaceae	g__Hafnia	s__Hafnia proteus	2	GCF_001586165.1_WP_046458507.1,GCF_001586165.1_WP_064645394.1	GCF_001586165.1_WP_046458507.1	FLA	FlhE	134
GCF_001586165.1	99.67	p__Proteobacteria	c__Gammaproteobacteria	o__Enterobacterales	f__Enterobacteriaceae	g__Hafnia	s__Hafnia proteus	2	GCF_001586165.1_WP_046458507.1,GCF_001586165.1_WP_064645394.1	GCF_001586165.1_WP_064645394.1	NA	FlhE	134
GCF_002006995.1	99.95	p__Proteobacteria	c__Gammaproteobacteria	o__Enterobacterales	f__Enterobacteriaceae	g__Izhakiella	s__Izhakiella australiensis	1	GCF_002006995.1_WP_241825869.1	GCF_002006995.1_WP_241825869.1	NA	FlhE	136
GCF_900115045.1	98.55	p__Proteobacteria	c__Gammaproteobacteria	o__Enterobacterales	f__Enterobacteriaceae	g__Izhakiella	s__Izhakiella capsodis	1	GCF_900115045.1_WP_092875183.1	GCF_900115045.1_WP_092875183.1	FLA	FlhE	129
GCF_002752165.1	99.95	p__Proteobacteria	c__Gammaproteobacteria	o__Enterobacterales	f__Enterobacteriaceae	g__Izhakiella	s__Izhakiella sp002752165	1	GCF_002752165.1_WP_099704498.1	GCF_002752165.1_WP_099704498.1	FLA	FlhE	124
GCF_000215745.1	100	p__Proteobacteria	c__Gammaproteobacteria	o__Enterobacterales	f__Enterobacteriaceae	g__Klebsiella_B	s__Klebsiella_B aerogenes	1	GCF_000215745.1_WP_015367334.1	GCF_000215745.1_WP_015367334.1	FLA	FlhE	134
GCF_000735365.1	99.28	p__Proteobacteria	c__Gammaproteobacteria	o__Enterobacterales	f__Enterobacteriaceae	g__Kluyvera	s__Kluyvera ascorbata	1	GCF_000735365.1_WP_035895254.1	GCF_000735365.1_WP_035895254.1	FLA	FlhE	130
GCF_003023805.1	99.59	p__Proteobacteria	c__Gammaproteobacteria	o__Enterobacterales	f__Enterobacteriaceae	g__Kluyvera	s__Kluyvera ascorbata_B	1	GCF_003023805.1_WP_106927811.1	GCF_003023805.1_WP_106927811.1	FLA	FlhE	131
GCF_001571285.1	99.59	p__Proteobacteria	c__Gammaproteobacteria	o__Enterobacterales	f__Enterobacteriaceae	g__Kluyvera	s__Kluyvera cryocrescens	1	GCF_001571285.1_WP_061279124.1	GCF_001571285.1_WP_061279124.1	FLA	FlhE	130
GCF_001266615.1	99.59	p__Proteobacteria	c__Gammaproteobacteria	o__Enterobacterales	f__Enterobacteriaceae	g__Kluyvera	s__Kluyvera cryocrescens_A	1	GCF_001266615.1_WP_052283471.1	GCF_001266615.1_WP_052283471.1	FLA	FlhE	130
GCF_001654985.1	99.59	p__Proteobacteria	c__Gammaproteobacteria	o__Enterobacterales	f__Enterobacteriaceae	g__Kluyvera	s__Kluyvera georgiana	1	GCF_001654985.1_WP_064544662.1	GCF_001654985.1_WP_064544662.1	FLA	FlhE	131
GCA_002211745.1	92.22	p__Proteobacteria	c__Gammaproteobacteria	o__Enterobacterales	f__Enterobacteriaceae	g__Kluyvera	s__Kluyvera georgiana_A	1	GCA_002211745.1_ASG63220.1	GCA_002211745.1_ASG63220.1	NA	FlhE	131
GCF_900116535.1	99.5	p__Proteobacteria	c__Gammaproteobacteria	o__Enterobacterales	f__Enterobacteriaceae	g__Kosakonia	s__Kosakonia arachidis	2	GCF_900116535.1_WP_090123625.1,GCF_900116535.1_WP_244316605.1	GCF_900116535.1_WP_090123625.1	FLA	FlhE	136
GCF_900116535.1	99.5	p__Proteobacteria	c__Gammaproteobacteria	o__Enterobacterales	f__Enterobacteriaceae	g__Kosakonia	s__Kosakonia arachidis	2	GCF_900116535.1_WP_090123625.1,GCF_900116535.1_WP_244316605.1	GCF_900116535.1_WP_244316605.1	NA	FlhE	134
GCF_001975225.1	99.12	p__Proteobacteria	c__Gammaproteobacteria	o__Enterobacterales	f__Enterobacteriaceae	g__Kosakonia	s__Kosakonia cowanii	2	GCF_001975225.1_WP_054804581.1,GCF_001975225.1_WP_076770064.1	GCF_001975225.1_WP_054804581.1	FLA	FlhE	134
GCF_001975225.1	99.12	p__Proteobacteria	c__Gammaproteobacteria	o__Enterobacterales	f__Enterobacteriaceae	g__Kosakonia	s__Kosakonia cowanii	2	GCF_001975225.1_WP_054804581.1,GCF_001975225.1_WP_076770064.1	GCF_001975225.1_WP_076770064.1	FLA	FlhE	137
GCF_001658025.1	94.29	p__Proteobacteria	c__Gammaproteobacteria	o__Enterobacterales	f__Enterobacteriaceae	g__Kosakonia	s__Kosakonia oryzae	2	GCF_001658025.1_WP_064564323.1,GCF_001658025.1_WP_064565603.1	GCF_001658025.1_WP_064564323.1	FLA	FlhE	135
GCF_001658025.1	94.29	p__Proteobacteria	c__Gammaproteobacteria	o__Enterobacterales	f__Enterobacteriaceae	g__Kosakonia	s__Kosakonia oryzae	2	GCF_001658025.1_WP_064564323.1,GCF_001658025.1_WP_064565603.1	GCF_001658025.1_WP_064565603.1	FLA	FlhE	136
GCF_900094925.1	99.24	p__Proteobacteria	c__Gammaproteobacteria	o__Enterobacterales	f__Enterobacteriaceae	g__Kosakonia	s__Kosakonia oryzendophytica	1	GCF_900094925.1_WP_061496730.1	GCF_900094925.1_WP_061496730.1	FLA	FlhE	136
GCF_900094795.1	98.75	p__Proteobacteria	c__Gammaproteobacteria	o__Enterobacterales	f__Enterobacteriaceae	g__Kosakonia	s__Kosakonia oryziphila	1	GCF_900094795.1_WP_244153190.1	GCF_900094795.1_WP_244153190.1	NA	FlhE	137
GCF_900184035.1	99.59	p__Proteobacteria	c__Gammaproteobacteria	o__Enterobacterales	f__Enterobacteriaceae	g__Kosakonia	s__Kosakonia pseudosacchari	3	GCF_900184035.1_WP_017459684.1,GCF_900184035.1_WP_086874049.1,GCF_900184035.1_WP_244173043.1	GCF_900184035.1_WP_086874049.1	FLA	FlhE	140
GCF_900184035.1	99.59	p__Proteobacteria	c__Gammaproteobacteria	o__Enterobacterales	f__Enterobacteriaceae	g__Kosakonia	s__Kosakonia pseudosacchari	3	GCF_900184035.1_WP_017459684.1,GCF_900184035.1_WP_086874049.1,GCF_900184035.1_WP_244173043.1	GCF_900184035.1_WP_017459684.1	unknown	FlhE	141
GCF_900184035.1	99.59	p__Proteobacteria	c__Gammaproteobacteria	o__Enterobacterales	f__Enterobacteriaceae	g__Kosakonia	s__Kosakonia pseudosacchari	3	GCF_900184035.1_WP_017459684.1,GCF_900184035.1_WP_086874049.1,GCF_900184035.1_WP_244173043.1	GCF_900184035.1_WP_244173043.1	NA	FlhE	135
GCF_000280495.2	99.57	p__Proteobacteria	c__Gammaproteobacteria	o__Enterobacterales	f__Enterobacteriaceae	g__Kosakonia	s__Kosakonia radicincitans	2	GCF_000280495.2_NZ_CP018016.1_1202,GCF_000280495.2_NZ_CP018016.1_2062	GCF_000280495.2_NZ_CP018016.1_1202	NA	FlhE	134
GCF_000280495.2	99.57	p__Proteobacteria	c__Gammaproteobacteria	o__Enterobacterales	f__Enterobacteriaceae	g__Kosakonia	s__Kosakonia radicincitans	2	GCF_000280495.2_NZ_CP018016.1_1202,GCF_000280495.2_NZ_CP018016.1_2062	GCF_000280495.2_NZ_CP018016.1_2062	NA	FlhE	136
GCF_000300455.3	99.49	p__Proteobacteria	c__Gammaproteobacteria	o__Enterobacterales	f__Enterobacteriaceae	g__Kosakonia	s__Kosakonia sacchari	2	GCF_000300455.3_WP_017459684.1,GCF_000300455.3_WP_274519672.1	GCF_000300455.3_WP_017459684.1	unknown	FlhE	141
GCF_000300455.3	99.49	p__Proteobacteria	c__Gammaproteobacteria	o__Enterobacterales	f__Enterobacteriaceae	g__Kosakonia	s__Kosakonia sacchari	2	GCF_000300455.3_WP_017459684.1,GCF_000300455.3_WP_274519672.1	GCF_000300455.3_WP_274519672.1	NA	FlhE	116
GCA_900109485.1	99.5	p__Proteobacteria	c__Gammaproteobacteria	o__Enterobacterales	f__Enterobacteriaceae	g__Kosakonia	s__Kosakonia sacchari_B	2	GCA_900109485.1_SEK34309.1,GCA_900109485.1_SEL34252.1	GCA_900109485.1_SEK34309.1	NA	FlhE	135
GCA_900109485.1	99.5	p__Proteobacteria	c__Gammaproteobacteria	o__Enterobacterales	f__Enterobacteriaceae	g__Kosakonia	s__Kosakonia sacchari_B	2	GCA_900109485.1_SEK34309.1,GCA_900109485.1_SEL34252.1	GCA_900109485.1_SEL34252.1	NA	FlhE	136
GCF_000410515.1	99.49	p__Proteobacteria	c__Gammaproteobacteria	o__Enterobacterales	f__Enterobacteriaceae	g__Kosakonia	s__Kosakonia sp000410515	3	GCF_000410515.1_NC_021500.1_889,GCF_000410515.1_NC_021500.1_1678,GCF_000410515.1_NC_021500.1_2886	GCF_000410515.1_NC_021500.1_2886	NA	FlhE	140
GCF_000410515.1	99.49	p__Proteobacteria	c__Gammaproteobacteria	o__Enterobacterales	f__Enterobacteriaceae	g__Kosakonia	s__Kosakonia sp000410515	3	GCF_000410515.1_NC_021500.1_889,GCF_000410515.1_NC_021500.1_1678,GCF_000410515.1_NC_021500.1_2886	GCF_000410515.1_NC_021500.1_889	NA	FlhE	140
GCF_000410515.1	99.49	p__Proteobacteria	c__Gammaproteobacteria	o__Enterobacterales	f__Enterobacteriaceae	g__Kosakonia	s__Kosakonia sp000410515	3	GCF_000410515.1_NC_021500.1_889,GCF_000410515.1_NC_021500.1_1678,GCF_000410515.1_NC_021500.1_2886	GCF_000410515.1_NC_021500.1_1678	NA	FlhE	159
GCF_000814905.1	99.21	p__Proteobacteria	c__Gammaproteobacteria	o__Enterobacterales	f__Enterobacteriaceae	g__Kosakonia	s__Kosakonia sp000814905	1	GCF_000814905.1_NZ_JXAG01000035.1_214	GCF_000814905.1_NZ_JXAG01000035.1_214	NA	FlhE	140
GCF_004331415.1	99.49	p__Proteobacteria	c__Gammaproteobacteria	o__Enterobacterales	f__Enterobacteriaceae	g__Kosakonia	s__Kosakonia sp004331415	3	GCF_004331415.1_WP_131409069.1,GCF_004331415.1_WP_131409528.1,GCF_004331415.1_WP_131412951.1	GCF_004331415.1_WP_131409528.1	FLA	FlhE	140
GCF_004331415.1	99.49	p__Proteobacteria	c__Gammaproteobacteria	o__Enterobacterales	f__Enterobacteriaceae	g__Kosakonia	s__Kosakonia sp004331415	3	GCF_004331415.1_WP_131409069.1,GCF_004331415.1_WP_131409528.1,GCF_004331415.1_WP_131412951.1	GCF_004331415.1_WP_131412951.1	unknown	FlhE	141
GCF_004331415.1	99.49	p__Proteobacteria	c__Gammaproteobacteria	o__Enterobacterales	f__Enterobacteriaceae	g__Kosakonia	s__Kosakonia sp004331415	3	GCF_004331415.1_WP_131409069.1,GCF_004331415.1_WP_131409528.1,GCF_004331415.1_WP_131412951.1	GCF_004331415.1_WP_131409069.1	FLA	FlhE	159
GCF_006171285.1	99.7	p__Proteobacteria	c__Gammaproteobacteria	o__Enterobacterales	f__Enterobacteriaceae	g__Leclercia	s__Leclercia adecarboxylata_A	1	GCF_006171285.1_WP_139563137.1	GCF_006171285.1_WP_139563137.1	NA	FlhE	130
GCA_002360945.1	98.16	p__Proteobacteria	c__Gammaproteobacteria	o__Enterobacterales	f__Enterobacteriaceae	g__Leclercia	s__Leclercia adecarboxylata_B	1	GCA_002360945.1_DERO01000024.1_299	GCA_002360945.1_DERO01000024.1_299	NA	FlhE	130
GCF_006874705.1	99.7	p__Proteobacteria	c__Gammaproteobacteria	o__Enterobacterales	f__Enterobacteriaceae	g__Leclercia	s__Leclercia adecarboxylata_C	1	GCF_006874705.1_WP_142486237.1	GCF_006874705.1_WP_142486237.1	NA	FlhE	130
GCF_000755535.1	99.67	p__Proteobacteria	c__Gammaproteobacteria	o__Enterobacterales	f__Enterobacteriaceae	g__Leclercia	s__Leclercia sp000755535	1	GCF_000755535.1_NZ_KN150796.1_1231	GCF_000755535.1_NZ_KN150796.1_1231	NA	FlhE	130
GCA_002469605.1	61.83	p__Proteobacteria	c__Gammaproteobacteria	o__Enterobacterales	f__Enterobacteriaceae	g__Leclercia	s__Leclercia sp002469605	1	GCA_002469605.1_DKMV01000049.1_8	GCA_002469605.1_DKMV01000049.1_8	NA	FlhE	130
GCF_002902985.1	99.7	p__Proteobacteria	c__Gammaproteobacteria	o__Enterobacterales	f__Enterobacteriaceae	g__Leclercia	s__Leclercia sp002902985	1	GCF_002902985.1_WP_103180080.1	GCF_002902985.1_WP_103180080.1	FLA	FlhE	130
GCF_003024485.1	99.7	p__Proteobacteria	c__Gammaproteobacteria	o__Enterobacterales	f__Enterobacteriaceae	g__Leclercia	s__Leclercia sp003024485	1	GCF_003024485.1_NZ_PVZP01000002.1_553	GCF_003024485.1_NZ_PVZP01000002.1_553	NA	FlhE	130
GCF_001652505.2	99.94	p__Proteobacteria	c__Gammaproteobacteria	o__Enterobacterales	f__Enterobacteriaceae	g__Lelliottia	s__Lelliottia amnigena_A	1	GCF_001652505.2_WP_064326526.1	GCF_001652505.2_WP_064326526.1	FLA	FlhE	130
GCF_002271215.1	98.97	p__Proteobacteria	c__Gammaproteobacteria	o__Enterobacterales	f__Enterobacteriaceae	g__Lelliottia	s__Lelliottia jeotgali	1	GCF_002271215.1_NZ_CP018628.1_2506	GCF_002271215.1_NZ_CP018628.1_2506	NA	FlhE	130
GCF_004115925.1	98.51	p__Proteobacteria	c__Gammaproteobacteria	o__Enterobacterales	f__Enterobacteriaceae	g__Lelliottia	s__Lelliottia nimipressuralis	1	GCF_004115925.1_WP_100779764.1	GCF_004115925.1_WP_100779764.1	FLA	FlhE	130
GCF_000016325.1	99.7	p__Proteobacteria	c__Gammaproteobacteria	o__Enterobacterales	f__Enterobacteriaceae	g__Lelliottia	s__Lelliottia sp000016325	1	GCF_000016325.1_NC_009436.1_2528	GCF_000016325.1_NC_009436.1_2528	NA	FlhE	130
GCF_002111595.1	96.92	p__Proteobacteria	c__Gammaproteobacteria	o__Enterobacterales	f__Enterobacteriaceae	g__Lonsdalea	s__Lonsdalea britannica	1	GCF_002111595.1_WP_118895023.1	GCF_002111595.1_WP_118895023.1	FLA	FlhE	136
GCF_002111585.1	98.16	p__Proteobacteria	c__Gammaproteobacteria	o__Enterobacterales	f__Enterobacteriaceae	g__Lonsdalea	s__Lonsdalea iberica	1	GCF_002111585.1_WP_094109738.1	GCF_002111585.1_WP_094109738.1	FLA	FlhE	136
GCF_002111555.1	97.93	p__Proteobacteria	c__Gammaproteobacteria	o__Enterobacterales	f__Enterobacteriaceae	g__Lonsdalea	s__Lonsdalea populi	1	GCF_002111555.1_WP_143112330.1	GCF_002111555.1_WP_143112330.1	NA	FlhE	134
GCF_000688655.1	98.34	p__Proteobacteria	c__Gammaproteobacteria	o__Enterobacterales	f__Enterobacteriaceae	g__Lonsdalea	s__Lonsdalea quercina	3	GCF_000688655.1_WP_026741842.1,GCF_000688655.1_WP_071999738.1,GCF_000688655.1_WP_139171446.1	GCF_000688655.1_WP_071999738.1	unknown	FlhE	149
GCF_000688655.1	98.34	p__Proteobacteria	c__Gammaproteobacteria	o__Enterobacterales	f__Enterobacteriaceae	g__Lonsdalea	s__Lonsdalea quercina	3	GCF_000688655.1_WP_026741842.1,GCF_000688655.1_WP_071999738.1,GCF_000688655.1_WP_139171446.1	GCF_000688655.1_WP_026741842.1	unknown	FlhE	153
GCF_000688655.1	98.34	p__Proteobacteria	c__Gammaproteobacteria	o__Enterobacterales	f__Enterobacteriaceae	g__Lonsdalea	s__Lonsdalea quercina	3	GCF_000688655.1_WP_026741842.1,GCF_000688655.1_WP_071999738.1,GCF_000688655.1_WP_139171446.1	GCF_000688655.1_WP_139171446.1	NA	FlhE	136
GCF_000688695.1	98.32	p__Proteobacteria	c__Gammaproteobacteria	o__Enterobacterales	f__Enterobacteriaceae	g__Lonsdalea	s__Lonsdalea quercina_D	1	GCF_000688695.1_WP_026741078.1	GCF_000688695.1_WP_026741078.1	FLA	FlhE	136
GCF_000302695.1	100	p__Proteobacteria	c__Gammaproteobacteria	o__Enterobacterales	f__Enterobacteriaceae	g__LSJC7	s__LSJC7 sp000302695	1	GCF_000302695.1_NZ_AMFN01000022.1_16	GCF_000302695.1_NZ_AMFN01000022.1_16	NA	FlhE	164
GCF_005671395.1	100	p__Proteobacteria	c__Gammaproteobacteria	o__Enterobacterales	f__Enterobacteriaceae	g__LSJC7	s__LSJC7 sp005671395	1	GCF_005671395.1_WP_138094910.1	GCF_005671395.1_WP_138094910.1	NA	FlhE	139
GCF_001655675.1	99.89	p__Proteobacteria	c__Gammaproteobacteria	o__Enterobacterales	f__Enterobacteriaceae	g__Mangrovibacter	s__Mangrovibacter phragmitis	1	GCF_001655675.1_WP_064594214.1	GCF_001655675.1_WP_064594214.1	FLA	FlhE	133
GCF_003182475.1	99.89	p__Proteobacteria	c__Gammaproteobacteria	o__Enterobacterales	f__Enterobacteriaceae	g__Mangrovibacter	s__Mangrovibacter plantisponsor	1	GCF_003182475.1_WP_110026364.1	GCF_003182475.1_WP_110026364.1	FLA	FlhE	133
GCF_002101395.1	99.79	p__Proteobacteria	c__Gammaproteobacteria	o__Enterobacterales	f__Enterobacteriaceae	g__Mixta	s__Mixta alhagi	2	GCF_002101395.1_WP_085071436.1,GCF_002101395.1_WP_237172459.1	GCF_002101395.1_WP_085071436.1	FLA	FlhE	131
GCF_002101395.1	99.79	p__Proteobacteria	c__Gammaproteobacteria	o__Enterobacterales	f__Enterobacteriaceae	g__Mixta	s__Mixta alhagi	2	GCF_002101395.1_WP_085071436.1,GCF_002101395.1_WP_237172459.1	GCF_002101395.1_WP_237172459.1	NA	FlhE	142
GCF_002953215.1	99.48	p__Proteobacteria	c__Gammaproteobacteria	o__Enterobacterales	f__Enterobacteriaceae	g__Mixta	s__Mixta calida	2	GCF_002953215.1_WP_038625584.1,GCF_002953215.1_WP_244947400.1	GCF_002953215.1_WP_038625584.1	FLA	FlhE	131
GCF_002953215.1	99.48	p__Proteobacteria	c__Gammaproteobacteria	o__Enterobacterales	f__Enterobacteriaceae	g__Mixta	s__Mixta calida	2	GCF_002953215.1_WP_038625584.1,GCF_002953215.1_WP_244947400.1	GCF_002953215.1_WP_244947400.1	NA	FlhE	136
GCF_002953195.1	99.63	p__Proteobacteria	c__Gammaproteobacteria	o__Enterobacterales	f__Enterobacteriaceae	g__Mixta	s__Mixta gaviniae	2	GCF_002953195.1_WP_104955667.1,GCF_002953195.1_WP_104957643.1	GCF_002953195.1_WP_104957643.1	FLA	FlhE	131
GCF_002953195.1	99.63	p__Proteobacteria	c__Gammaproteobacteria	o__Enterobacterales	f__Enterobacteriaceae	g__Mixta	s__Mixta gaviniae	2	GCF_002953195.1_WP_104955667.1,GCF_002953195.1_WP_104957643.1	GCF_002953195.1_WP_104955667.1	FLA	FlhE	132
GCF_006517625.1	99.95	p__Proteobacteria	c__Gammaproteobacteria	o__Enterobacterales	f__Enterobacteriaceae	g__Mixta	s__Mixta sp006517625	2	GCF_006517625.1_WP_141175291.1,GCF_006517625.1_WP_141177482.1	GCF_006517625.1_WP_141175291.1	FLA	FlhE	131
GCF_006517625.1	99.95	p__Proteobacteria	c__Gammaproteobacteria	o__Enterobacterales	f__Enterobacteriaceae	g__Mixta	s__Mixta sp006517625	2	GCF_006517625.1_WP_141175291.1,GCF_006517625.1_WP_141177482.1	GCF_006517625.1_WP_141177482.1	FLA	FlhE	136
GCF_002895925.1	99.35	p__Proteobacteria	c__Gammaproteobacteria	o__Enterobacterales	f__Enterobacteriaceae	g__Mixta	s__Mixta theicola	2	GCF_002895925.1_WP_103061081.1,GCF_002895925.1_WP_240614137.1	GCF_002895925.1_WP_103061081.1	FLA	FlhE	132
GCF_002895925.1	99.35	p__Proteobacteria	c__Gammaproteobacteria	o__Enterobacterales	f__Enterobacteriaceae	g__Mixta	s__Mixta theicola	2	GCF_002895925.1_WP_103061081.1,GCF_002895925.1_WP_240614137.1	GCF_002895925.1_WP_240614137.1	NA	FlhE	142
GCF_000633515.1	100	p__Proteobacteria	c__Gammaproteobacteria	o__Enterobacterales	f__Enterobacteriaceae	g__Morganella	s__Morganella morganii_B	1	GCF_000633515.1_WP_025152264.1	GCF_000633515.1_WP_025152264.1	FLA	FlhE	138
GCF_900130115.1	99.99	p__Proteobacteria	c__Gammaproteobacteria	o__Enterobacterales	f__Enterobacteriaceae	g__Nissabacter	s__Nissabacter archeti	1	GCF_900130115.1_WP_072928472.1	GCF_900130115.1_WP_072928472.1	FLA	FlhE	134
GCF_002858675.1	99.99	p__Proteobacteria	c__Gammaproteobacteria	o__Enterobacterales	f__Enterobacteriaceae	g__Nissabacter	s__Nissabacter sp002858675	1	GCF_002858675.1_WP_101818441.1	GCF_002858675.1_WP_101818441.1	FLA	FlhE	134
GCF_002858715.1	99.9	p__Proteobacteria	c__Gammaproteobacteria	o__Enterobacterales	f__Enterobacteriaceae	g__Nissabacter	s__Nissabacter sp002858715	1	GCF_002858715.1_WP_101824115.1	GCF_002858715.1_WP_101824115.1	FLA	FlhE	133
GCF_005491205.1	99.94	p__Proteobacteria	c__Gammaproteobacteria	o__Enterobacterales	f__Enterobacteriaceae	g__Nissabacter	s__Nissabacter sp005491205	1	GCF_005491205.1_WP_137762884.1	GCF_005491205.1_WP_137762884.1	NA	FlhE	133
GCF_001598475.1	100	p__Proteobacteria	c__Gammaproteobacteria	o__Enterobacterales	f__Enterobacteriaceae	g__Pantoea	s__Pantoea agglomerans	1	GCF_001598475.1_WP_062757847.1	GCF_001598475.1_WP_062757847.1	FLA	FlhE	130
GCF_002307475.1	100	p__Proteobacteria	c__Gammaproteobacteria	o__Enterobacterales	f__Enterobacteriaceae	g__Pantoea	s__Pantoea allii	1	GCF_002307475.1_WP_096011144.1	GCF_002307475.1_WP_096011144.1	FLA	FlhE	130
GCF_000710035.1	100	p__Proteobacteria	c__Gammaproteobacteria	o__Enterobacterales	f__Enterobacteriaceae	g__Pantoea	s__Pantoea ananatis	1	GCF_000710035.1_WP_013026097.1	GCF_000710035.1_WP_013026097.1	FLA	FlhE	130
GCF_006494375.1	99.89	p__Proteobacteria	c__Gammaproteobacteria	o__Enterobacterales	f__Enterobacteriaceae	g__Pantoea	s__Pantoea anthophila	1	GCF_006494375.1_WP_140923177.1	GCF_006494375.1_WP_140923177.1	NA	FlhE	130
GCF_002095305.1	99.3	p__Proteobacteria	c__Gammaproteobacteria	o__Enterobacterales	f__Enterobacteriaceae	g__Pantoea	s__Pantoea brenneri	1	GCF_002095305.1_NZ_MIEI01000020.1_34	GCF_002095305.1_NZ_MIEI01000020.1_34	NA	FlhE	130
GCF_000773965.1	100	p__Proteobacteria	c__Gammaproteobacteria	o__Enterobacterales	f__Enterobacteriaceae	g__Pantoea	s__Pantoea cancerogenus_A	2	GCF_000773965.1_NZ_JRUP01000018.1_181,GCF_000773965.1_NZ_JRUP01000027.1_15	GCF_000773965.1_NZ_JRUP01000027.1_15	NA	FlhE	134
GCF_000773965.1	100	p__Proteobacteria	c__Gammaproteobacteria	o__Enterobacterales	f__Enterobacteriaceae	g__Pantoea	s__Pantoea cancerogenus_A	2	GCF_000773965.1_NZ_JRUP01000018.1_181,GCF_000773965.1_NZ_JRUP01000027.1_15	GCF_000773965.1_NZ_JRUP01000018.1_181	NA	FlhE	135
GCF_002095315.1	99.32	p__Proteobacteria	c__Gammaproteobacteria	o__Enterobacterales	f__Enterobacteriaceae	g__Pantoea	s__Pantoea conspicua	1	GCF_002095315.1_WP_094120017.1	GCF_002095315.1_WP_094120017.1	FLA	FlhE	108
GCF_002095535.1	99.95	p__Proteobacteria	c__Gammaproteobacteria	o__Enterobacterales	f__Enterobacteriaceae	g__Pantoea	s__Pantoea cypripedii	1	GCF_002095535.1_WP_084875438.1	GCF_002095535.1_WP_084875438.1	FLA	FlhE	131
GCF_006494415.1	100	p__Proteobacteria	c__Gammaproteobacteria	o__Enterobacterales	f__Enterobacteriaceae	g__Pantoea	s__Pantoea deleyi	1	GCF_006494415.1_WP_140916811.1	GCF_006494415.1_WP_140916811.1	FLA	FlhE	130
GCF_000465555.2	99.98	p__Proteobacteria	c__Gammaproteobacteria	o__Enterobacterales	f__Enterobacteriaceae	g__Pantoea	s__Pantoea dispersa	1	GCF_000465555.2_WP_021509955.1	GCF_000465555.2_WP_021509955.1	FLA	FlhE	135
GCF_002858935.1	99.84	p__Proteobacteria	c__Gammaproteobacteria	o__Enterobacterales	f__Enterobacteriaceae	g__Pantoea	s__Pantoea endophytica	1	GCF_002858935.1_WP_101764134.1	GCF_002858935.1_WP_101764134.1	FLA	FlhE	135
GCF_006494355.1	100	p__Proteobacteria	c__Gammaproteobacteria	o__Enterobacterales	f__Enterobacteriaceae	g__Pantoea	s__Pantoea eucalypti	1	GCF_006494355.1_WP_105099091.1	GCF_006494355.1_WP_105099091.1	FLA	FlhE	130
GCF_002095385.1	99.03	p__Proteobacteria	c__Gammaproteobacteria	o__Enterobacterales	f__Enterobacteriaceae	g__Pantoea	s__Pantoea eucrina	1	GCF_002095385.1_WP_071668897.1	GCF_002095385.1_WP_071668897.1	FLA	FlhE	133
GCF_001691555.1	99.28	p__Proteobacteria	c__Gammaproteobacteria	o__Enterobacterales	f__Enterobacteriaceae	g__Pantoea	s__Pantoea eucrina_A	1	GCF_001691555.1_WP_065649092.1	GCF_001691555.1_WP_065649092.1	FLA	FlhE	134
GCF_002077695.1	99.97	p__Proteobacteria	c__Gammaproteobacteria	o__Enterobacterales	f__Enterobacteriaceae	g__Pantoea	s__Pantoea latae	2	GCF_002077695.1_WP_081142837.1,GCF_002077695.1_WP_236722688.1	GCF_002077695.1_WP_081142837.1	FLA	FlhE	133
GCF_002077695.1	99.97	p__Proteobacteria	c__Gammaproteobacteria	o__Enterobacterales	f__Enterobacteriaceae	g__Pantoea	s__Pantoea latae	2	GCF_002077695.1_WP_081142837.1,GCF_002077695.1_WP_236722688.1	GCF_002077695.1_WP_236722688.1	NA	FlhE	127
GCF_900068845.1	100	p__Proteobacteria	c__Gammaproteobacteria	o__Enterobacterales	f__Enterobacteriaceae	g__Pantoea	s__Pantoea ludwigii_A	1	GCF_900068845.1_NZ_CEFQ01000005.1_339	GCF_900068845.1_NZ_CEFQ01000005.1_339	NA	FlhE	135
GCF_900068835.1	99.73	p__Proteobacteria	c__Gammaproteobacteria	o__Enterobacterales	f__Enterobacteriaceae	g__Pantoea	s__Pantoea ludwigii_B	1	GCF_900068835.1_NZ_CEFO01000003.1_130	GCF_900068835.1_NZ_CEFO01000003.1_130	NA	FlhE	135
GCF_900604315.1	99.67	p__Proteobacteria	c__Gammaproteobacteria	o__Enterobacterales	f__Enterobacteriaceae	g__Pantoea	s__Pantoea mediterraneensis	2	GCF_900604315.1_WP_130831347.1,GCF_900604315.1_WP_130835264.1	GCF_900604315.1_WP_130835264.1	FLA	FlhE	131
GCF_900604315.1	99.67	p__Proteobacteria	c__Gammaproteobacteria	o__Enterobacterales	f__Enterobacteriaceae	g__Pantoea	s__Pantoea mediterraneensis	2	GCF_900604315.1_WP_130831347.1,GCF_900604315.1_WP_130835264.1	GCF_900604315.1_WP_130831347.1	FLA	FlhE	136
GCF_002095465.1	99.09	p__Proteobacteria	c__Gammaproteobacteria	o__Enterobacterales	f__Enterobacteriaceae	g__Pantoea	s__Pantoea rodasii	2	GCF_002095465.1_WP_100700758.1,GCF_002095465.1_WP_100704477.1	GCF_002095465.1_WP_100704477.1	FLA	FlhE	131
GCF_002095465.1	99.09	p__Proteobacteria	c__Gammaproteobacteria	o__Enterobacterales	f__Enterobacteriaceae	g__Pantoea	s__Pantoea rodasii	2	GCF_002095465.1_WP_100700758.1,GCF_002095465.1_WP_100704477.1	GCF_002095465.1_WP_100700758.1	FLA	FlhE	136
GCF_002095475.1	99.61	p__Proteobacteria	c__Gammaproteobacteria	o__Enterobacterales	f__Enterobacteriaceae	g__Pantoea	s__Pantoea rwandensis	2	GCF_002095475.1_WP_084934432.1,GCF_002095475.1_WP_245840180.1	GCF_002095475.1_WP_084934432.1	FLA	FlhE	135
GCF_002095475.1	99.61	p__Proteobacteria	c__Gammaproteobacteria	o__Enterobacterales	f__Enterobacteriaceae	g__Pantoea	s__Pantoea rwandensis	2	GCF_002095475.1_WP_084934432.1,GCF_002095475.1_WP_245840180.1	GCF_002095475.1_WP_245840180.1	NA	FlhE	135
GCF_000759475.1	99.92	p__Proteobacteria	c__Gammaproteobacteria	o__Enterobacterales	f__Enterobacteriaceae	g__Pantoea	s__Pantoea rwandensis_B	1	GCF_000759475.1_WP_034828625.1	GCF_000759475.1_WP_034828625.1	FLA	FlhE	134
GCF_002095575.1	99.96	p__Proteobacteria	c__Gammaproteobacteria	o__Enterobacterales	f__Enterobacteriaceae	g__Pantoea	s__Pantoea septica	2	GCF_002095575.1_WP_033791308.1,GCF_002095575.1_WP_084882176.1	GCF_002095575.1_WP_033791308.1	FLA	FlhE	134
GCF_002095575.1	99.96	p__Proteobacteria	c__Gammaproteobacteria	o__Enterobacterales	f__Enterobacteriaceae	g__Pantoea	s__Pantoea septica	2	GCF_002095575.1_WP_033791308.1,GCF_002095575.1_WP_084882176.1	GCF_002095575.1_WP_084882176.1	FLA	FlhE	139
GCF_000175935.2	100	p__Proteobacteria	c__Gammaproteobacteria	o__Enterobacterales	f__Enterobacteriaceae	g__Pantoea	s__Pantoea sp000175935	1	GCF_000175935.2_WP_013509484.1	GCF_000175935.2_WP_013509484.1	FLA	FlhE	131
GCF_000295955.2	98.7	p__Proteobacteria	c__Gammaproteobacteria	o__Enterobacterales	f__Enterobacteriaceae	g__Pantoea	s__Pantoea sp000295955	1	GCF_000295955.2_WP_017346536.1	GCF_000295955.2_WP_017346536.1	FLA	FlhE	129
GCF_000468095.1	96.72	p__Proteobacteria	c__Gammaproteobacteria	o__Enterobacterales	f__Enterobacteriaceae	g__Pantoea	s__Pantoea sp000468095	1	GCF_000468095.1_WP_021182942.1	GCF_000468095.1_WP_021182942.1	FLA	FlhE	131
GCF_001187905.1	100	p__Proteobacteria	c__Gammaproteobacteria	o__Enterobacterales	f__Enterobacteriaceae	g__Pantoea	s__Pantoea sp001187905	1	GCF_001187905.1_WP_049852053.1	GCF_001187905.1_WP_049852053.1	FLA	FlhE	135
GCA_002359495.1	96.03	p__Proteobacteria	c__Gammaproteobacteria	o__Enterobacterales	f__Enterobacteriaceae	g__Pantoea	s__Pantoea sp002359495	1	GCA_002359495.1_DENB01000029.1_56	GCA_002359495.1_DENB01000029.1_56	NA	FlhE	133
GCF_003612015.1	100	p__Proteobacteria	c__Gammaproteobacteria	o__Enterobacterales	f__Enterobacteriaceae	g__Pantoea	s__Pantoea sp002389975	1	GCF_003612015.1_WP_120453811.1	GCF_003612015.1_WP_120453811.1	FLA	FlhE	134
GCA_002419935.1	97.87	p__Proteobacteria	c__Gammaproteobacteria	o__Enterobacterales	f__Enterobacteriaceae	g__Pantoea	s__Pantoea sp002419935	1	GCA_002419935.1_DIHB01000013.1_651	GCA_002419935.1_DIHB01000013.1_651	NA	FlhE	130
GCA_002434205.1	99.92	p__Proteobacteria	c__Gammaproteobacteria	o__Enterobacterales	f__Enterobacteriaceae	g__Pantoea	s__Pantoea sp002434205	1	GCA_002434205.1_DJJQ01000031.1_98	GCA_002434205.1_DJJQ01000031.1_98	NA	FlhE	130
GCF_002920175.1	99.99	p__Proteobacteria	c__Gammaproteobacteria	o__Enterobacterales	f__Enterobacteriaceae	g__Pantoea	s__Pantoea sp002920175	1	GCF_002920175.1_NZ_PQJV01000007.1_278	GCF_002920175.1_NZ_PQJV01000007.1_278	NA	FlhE	134
GCF_003236715.1	100	p__Proteobacteria	c__Gammaproteobacteria	o__Enterobacterales	f__Enterobacteriaceae	g__Pantoea	s__Pantoea sp003236715	1	GCF_003236715.1_WP_111139801.1	GCF_003236715.1_WP_111139801.1	FLA	FlhE	130
GCA_003512445.1	80.31	p__Proteobacteria	c__Gammaproteobacteria	o__Enterobacterales	f__Enterobacteriaceae	g__Pantoea	s__Pantoea sp003512445	1	GCA_003512445.1_HBV90967.1	GCA_003512445.1_HBV90967.1	NA	FlhE	130
GCF_003813865.1	99.99	p__Proteobacteria	c__Gammaproteobacteria	o__Enterobacterales	f__Enterobacteriaceae	g__Pantoea	s__Pantoea sp003813865	2	GCF_003813865.1_WP_123798278.1,GCF_003813865.1_WP_123800355.1	GCF_003813865.1_WP_123800355.1	NA	FlhE	123
GCF_003813865.1	99.99	p__Proteobacteria	c__Gammaproteobacteria	o__Enterobacterales	f__Enterobacteriaceae	g__Pantoea	s__Pantoea sp003813865	2	GCF_003813865.1_WP_123798278.1,GCF_003813865.1_WP_123800355.1	GCF_003813865.1_WP_123798278.1	NA	FlhE	133
GCF_900115075.1	100	p__Proteobacteria	c__Gammaproteobacteria	o__Enterobacterales	f__Enterobacteriaceae	g__Pantoea	s__Pantoea sp900115075	1	GCF_900115075.1_WP_090960168.1	GCF_900115075.1_WP_090960168.1	FLA	FlhE	130
GCF_900215435.1	100	p__Proteobacteria	c__Gammaproteobacteria	o__Enterobacterales	f__Enterobacteriaceae	g__Pantoea	s__Pantoea sp900215435	2	GCF_900215435.1_NZ_OCMY01000001.1_3233,GCF_900215435.1_NZ_OCMY01000001.1_3510	GCF_900215435.1_NZ_OCMY01000001.1_3510	NA	FlhE	135
GCF_900215435.1	100	p__Proteobacteria	c__Gammaproteobacteria	o__Enterobacterales	f__Enterobacteriaceae	g__Pantoea	s__Pantoea sp900215435	2	GCF_900215435.1_NZ_OCMY01000001.1_3233,GCF_900215435.1_NZ_OCMY01000001.1_3510	GCF_900215435.1_NZ_OCMY01000001.1_3233	NA	FlhE	139
GCF_000757405.1	98.84	p__Proteobacteria	c__Gammaproteobacteria	o__Enterobacterales	f__Enterobacteriaceae	g__Pantoea	s__Pantoea stewartii	2	GCF_000757405.1_WP_033741996.1,GCF_000757405.1_WP_110267927.1	GCF_000757405.1_WP_033741996.1	FLA	FlhE	130
GCF_000757405.1	98.84	p__Proteobacteria	c__Gammaproteobacteria	o__Enterobacterales	f__Enterobacteriaceae	g__Pantoea	s__Pantoea stewartii	2	GCF_000757405.1_WP_033741996.1,GCF_000757405.1_WP_110267927.1	GCF_000757405.1_WP_110267927.1	unknown	FlhE	150
GCF_004792415.1	100	p__Proteobacteria	c__Gammaproteobacteria	o__Enterobacterales	f__Enterobacteriaceae	g__Pantoea	s__Pantoea vagans	1	GCF_004792415.1_WP_135908371.1	GCF_004792415.1_WP_135908371.1	FLA	FlhE	130
GCF_001506165.1	100	p__Proteobacteria	c__Gammaproteobacteria	o__Enterobacterales	f__Enterobacteriaceae	g__Pantoea	s__Pantoea vagans_C	2	GCF_001506165.1_WP_039335291.1,GCF_001506165.1_WP_052205873.1	GCF_001506165.1_WP_052205873.1	unknown	FlhE	100
GCF_001506165.1	100	p__Proteobacteria	c__Gammaproteobacteria	o__Enterobacterales	f__Enterobacteriaceae	g__Pantoea	s__Pantoea vagans_C	2	GCF_001506165.1_WP_039335291.1,GCF_001506165.1_WP_052205873.1	GCF_001506165.1_WP_039335291.1	FLA	FlhE	135
GCF_002095485.1	99.12	p__Proteobacteria	c__Gammaproteobacteria	o__Enterobacterales	f__Enterobacteriaceae	g__Pantoea	s__Pantoea wallisii	1	GCF_002095485.1_WP_128599349.1	GCF_002095485.1_WP_128599349.1	FLA	FlhE	135
GCA_000803315.1	99.81	p__Proteobacteria	c__Gammaproteobacteria	o__Enterobacterales	f__Enterobacteriaceae	g__Pectobacterium	s__Pectobacterium actinidiae	1	GCA_000803315.1_KHN92536.1	GCA_000803315.1_KHN92536.1	NA	FlhE	139
GCF_003382565.2	99.97	p__Proteobacteria	c__Gammaproteobacteria	o__Enterobacterales	f__Enterobacteriaceae	g__Pectobacterium	s__Pectobacterium aquaticum	2	GCF_003382565.2_WP_116155366.1,GCF_003382565.2_WP_116156115.1	GCF_003382565.2_WP_116156115.1	FLA	FlhE	139
GCF_003382565.2	99.97	p__Proteobacteria	c__Gammaproteobacteria	o__Enterobacterales	f__Enterobacteriaceae	g__Pectobacterium	s__Pectobacterium aquaticum	2	GCF_003382565.2_WP_116155366.1,GCF_003382565.2_WP_116156115.1	GCF_003382565.2_WP_116155366.1	unknown	FlhE	152
GCF_001038685.1	93.41	p__Proteobacteria	c__Gammaproteobacteria	o__Enterobacterales	f__Enterobacteriaceae	g__Pectobacterium	s__Pectobacterium atrosepticum	1	GCF_001038685.1_WP_011093277.1	GCF_001038685.1_WP_011093277.1	FLA	FlhE	139
GCF_000749845.1	99.64	p__Proteobacteria	c__Gammaproteobacteria	o__Enterobacterales	f__Enterobacteriaceae	g__Pectobacterium	s__Pectobacterium betavasculorum	1	GCF_000749845.1_WP_039323333.1	GCF_000749845.1_WP_039323333.1	FLA	FlhE	139
GCF_000294535.1	99.8	p__Proteobacteria	c__Gammaproteobacteria	o__Enterobacterales	f__Enterobacteriaceae	g__Pectobacterium	s__Pectobacterium brasiliense	1	GCF_000294535.1_WP_219605995.1	GCF_000294535.1_WP_219605995.1	NA	FlhE	135
GCF_900129615.1	99.97	p__Proteobacteria	c__Gammaproteobacteria	o__Enterobacterales	f__Enterobacteriaceae	g__Pectobacterium	s__Pectobacterium carotovorum	1	GCF_900129615.1_WP_039471448.1	GCF_900129615.1_WP_039471448.1	FLA	FlhE	139
GCF_000023605.1	99.97	p__Proteobacteria	c__Gammaproteobacteria	o__Enterobacterales	f__Enterobacteriaceae	g__Pectobacterium	s__Pectobacterium carotovorum_B	2	GCF_000023605.1_WP_015840806.1,GCF_000023605.1_WP_015841862.1	GCF_000023605.1_WP_015841862.1	unknown	FlhE	150
GCF_000023605.1	99.97	p__Proteobacteria	c__Gammaproteobacteria	o__Enterobacterales	f__Enterobacteriaceae	g__Pectobacterium	s__Pectobacterium carotovorum_B	2	GCF_000023605.1_WP_015840806.1,GCF_000023605.1_WP_015841862.1	GCF_000023605.1_WP_015840806.1	NA	FlhE	135
GCA_000803215.1	99.55	p__Proteobacteria	c__Gammaproteobacteria	o__Enterobacterales	f__Enterobacteriaceae	g__Pectobacterium	s__Pectobacterium fontis	1	GCA_000803215.1_KHN53577.1	GCA_000803215.1_KHN53577.1	NA	FlhE	140
GCF_001742145.1	99.96	p__Proteobacteria	c__Gammaproteobacteria	o__Enterobacterales	f__Enterobacteriaceae	g__Pectobacterium	s__Pectobacterium parmentieri	1	GCF_001742145.1_WP_025918915.1	GCF_001742145.1_WP_025918915.1	FLA	FlhE	140
GCF_002847345.1	99.96	p__Proteobacteria	c__Gammaproteobacteria	o__Enterobacterales	f__Enterobacteriaceae	g__Pectobacterium	s__Pectobacterium peruviense	1	GCF_002847345.1_WP_048259587.1	GCF_002847345.1_WP_048259587.1	FLA	FlhE	139
GCF_002307355.1	99.93	p__Proteobacteria	c__Gammaproteobacteria	o__Enterobacterales	f__Enterobacteriaceae	g__Pectobacterium	s__Pectobacterium polaris	2	GCF_002307355.1_WP_095994913.1,GCF_002307355.1_WP_125460897.1	GCF_002307355.1_WP_095994913.1	FLA	FlhE	141
GCF_002307355.1	99.93	p__Proteobacteria	c__Gammaproteobacteria	o__Enterobacterales	f__Enterobacteriaceae	g__Pectobacterium	s__Pectobacterium polaris	2	GCF_002307355.1_WP_095994913.1,GCF_002307355.1_WP_125460897.1	GCF_002307355.1_WP_125460897.1	NA	FlhE	156
GCF_005497185.1	99.75	p__Proteobacteria	c__Gammaproteobacteria	o__Enterobacterales	f__Enterobacteriaceae	g__Pectobacterium	s__Pectobacterium polonicum	2	GCF_005497185.1_WP_137742074.1,GCF_005497185.1_WP_137740157.1	GCF_005497185.1_WP_137742074.1	FLA	FlhE	139
GCF_005497185.1	99.75	p__Proteobacteria	c__Gammaproteobacteria	o__Enterobacterales	f__Enterobacteriaceae	g__Pectobacterium	s__Pectobacterium polonicum	2	GCF_005497185.1_WP_137742074.1,GCF_005497185.1_WP_137740157.1	GCF_005497185.1_WP_137740157.1	unknown	FlhE	157
GCF_003028395.1	99.88	p__Proteobacteria	c__Gammaproteobacteria	o__Enterobacterales	f__Enterobacteriaceae	g__Pectobacterium	s__Pectobacterium punjabense	3	GCF_003028395.1_WP_107167788.1,GCF_003028395.1_WP_107170069.1,GCF_003028395.1_WP_107168424.1	GCF_003028395.1_WP_107167788.1	FLA	FlhE	139
GCF_003028395.1	99.88	p__Proteobacteria	c__Gammaproteobacteria	o__Enterobacterales	f__Enterobacteriaceae	g__Pectobacterium	s__Pectobacterium punjabense	3	GCF_003028395.1_WP_107167788.1,GCF_003028395.1_WP_107170069.1,GCF_003028395.1_WP_107168424.1	GCF_003028395.1_WP_107170069.1	unknown	FlhE	152
GCF_003028395.1	99.88	p__Proteobacteria	c__Gammaproteobacteria	o__Enterobacterales	f__Enterobacteriaceae	g__Pectobacterium	s__Pectobacterium punjabense	3	GCF_003028395.1_WP_107167788.1,GCF_003028395.1_WP_107170069.1,GCF_003028395.1_WP_107168424.1	GCF_003028395.1_WP_107168424.1	unknown	FlhE	157
GCF_001742185.1	99.33	p__Proteobacteria	c__Gammaproteobacteria	o__Enterobacterales	f__Enterobacteriaceae	g__Pectobacterium	s__Pectobacterium wasabiae	1	GCF_001742185.1_WP_005970705.1	GCF_001742185.1_WP_005970705.1	FLA	FlhE	140
GCF_004137795.1	99.96	p__Proteobacteria	c__Gammaproteobacteria	o__Enterobacterales	f__Enterobacteriaceae	g__Pectobacterium	s__Pectobacterium zantedeschiae	1	GCF_004137795.1_WP_129705805.1	GCF_004137795.1_WP_129705805.1	FLA	FlhE	139
GCF_003634575.1	100	p__Proteobacteria	c__Gammaproteobacteria	o__Enterobacterales	f__Enterobacteriaceae	g__Photorhabdus	s__Photorhabdus asymbiotica	2	GCF_003634575.1_WP_015834024.1,GCF_003634575.1_WP_015836161.1	GCF_003634575.1_WP_015834024.1	unknown	FlhE	140
GCF_003634575.1	100	p__Proteobacteria	c__Gammaproteobacteria	o__Enterobacterales	f__Enterobacteriaceae	g__Photorhabdus	s__Photorhabdus asymbiotica	2	GCF_003634575.1_WP_015834024.1,GCF_003634575.1_WP_015836161.1	GCF_003634575.1_WP_015836161.1	NA	FlhE	151
GCF_000711895.1	100	p__Proteobacteria	c__Gammaproteobacteria	o__Enterobacterales	f__Enterobacteriaceae	g__Photorhabdus	s__Photorhabdus australis	1	GCF_000711895.1_WP_157835573.1	GCF_000711895.1_WP_157835573.1	NA	FlhE	151
GCF_003287735.1	100	p__Proteobacteria	c__Gammaproteobacteria	o__Enterobacterales	f__Enterobacteriaceae	g__Photorhabdus	s__Photorhabdus bodei	2	GCF_003287735.1_WP_112894301.1,GCF_003287735.1_WP_238399132.1	GCF_003287735.1_WP_112894301.1	unknown	FlhE	143
GCF_003287735.1	100	p__Proteobacteria	c__Gammaproteobacteria	o__Enterobacterales	f__Enterobacteriaceae	g__Photorhabdus	s__Photorhabdus bodei	2	GCF_003287735.1_WP_112894301.1,GCF_003287735.1_WP_238399132.1	GCF_003287735.1_WP_238399132.1	NA	FlhE	138
GCF_001280945.1	100	p__Proteobacteria	c__Gammaproteobacteria	o__Enterobacterales	f__Enterobacteriaceae	g__Photorhabdus	s__Photorhabdus heterorhabditis	2	GCF_001280945.1_WP_054476116.1,GCF_001280945.1_WP_149617177.1	GCF_001280945.1_WP_054476116.1	NA	FlhE	138
GCF_001280945.1	100	p__Proteobacteria	c__Gammaproteobacteria	o__Enterobacterales	f__Enterobacteriaceae	g__Photorhabdus	s__Photorhabdus heterorhabditis	2	GCF_001280945.1_WP_054476116.1,GCF_001280945.1_WP_149617177.1	GCF_001280945.1_WP_149617177.1	NA	FlhE	151
GCF_000517265.1	100	p__Proteobacteria	c__Gammaproteobacteria	o__Enterobacterales	f__Enterobacteriaceae	g__Photorhabdus	s__Photorhabdus khanii	3	GCF_000517265.1_WP_036844122.1,GCF_000517265.1_WP_241826167.1,GCF_000517265.1_WP_036848250.1	GCF_000517265.1_WP_036844122.1	unknown	FlhE	143
GCF_000517265.1	100	p__Proteobacteria	c__Gammaproteobacteria	o__Enterobacterales	f__Enterobacteriaceae	g__Photorhabdus	s__Photorhabdus khanii	3	GCF_000517265.1_WP_036844122.1,GCF_000517265.1_WP_241826167.1,GCF_000517265.1_WP_036848250.1	GCF_000517265.1_WP_036848250.1	unknown	FlhE	176
GCF_000517265.1	100	p__Proteobacteria	c__Gammaproteobacteria	o__Enterobacterales	f__Enterobacteriaceae	g__Photorhabdus	s__Photorhabdus khanii	3	GCF_000517265.1_WP_036844122.1,GCF_000517265.1_WP_241826167.1,GCF_000517265.1_WP_036848250.1	GCF_000517265.1_WP_241826167.1	NA	FlhE	88
GCF_003343245.1	100	p__Proteobacteria	c__Gammaproteobacteria	o__Enterobacterales	f__Enterobacteriaceae	g__Photorhabdus	s__Photorhabdus laumondii	3	GCF_003343245.1_WP_011148661.1,GCF_003343245.1_WP_228902392.1,GCF_003343245.1_WP_011145370.1	GCF_003343245.1_WP_011148661.1	unknown	FlhE	143
GCF_003343245.1	100	p__Proteobacteria	c__Gammaproteobacteria	o__Enterobacterales	f__Enterobacteriaceae	g__Photorhabdus	s__Photorhabdus laumondii	3	GCF_003343245.1_WP_011148661.1,GCF_003343245.1_WP_228902392.1,GCF_003343245.1_WP_011145370.1	GCF_003343245.1_WP_011145370.1	unknown	FlhE	175
GCF_003343245.1	100	p__Proteobacteria	c__Gammaproteobacteria	o__Enterobacterales	f__Enterobacteriaceae	g__Photorhabdus	s__Photorhabdus laumondii	3	GCF_003343245.1_WP_011148661.1,GCF_003343245.1_WP_228902392.1,GCF_003343245.1_WP_011145370.1	GCF_003343245.1_WP_228902392.1	NA	FlhE	138
GCF_001083805.1	99.46	p__Proteobacteria	c__Gammaproteobacteria	o__Enterobacterales	f__Enterobacteriaceae	g__Photorhabdus	s__Photorhabdus luminescens	3	GCF_001083805.1_WP_049581285.1,GCF_001083805.1_WP_049585367.1,GCF_001083805.1_WP_049584755.1	GCF_001083805.1_WP_049581285.1	unknown	FlhE	140
GCF_001083805.1	99.46	p__Proteobacteria	c__Gammaproteobacteria	o__Enterobacterales	f__Enterobacteriaceae	g__Photorhabdus	s__Photorhabdus luminescens	3	GCF_001083805.1_WP_049581285.1,GCF_001083805.1_WP_049585367.1,GCF_001083805.1_WP_049584755.1	GCF_001083805.1_WP_049585367.1	unknown	FlhE	143
GCF_001083805.1	99.46	p__Proteobacteria	c__Gammaproteobacteria	o__Enterobacterales	f__Enterobacteriaceae	g__Photorhabdus	s__Photorhabdus luminescens	3	GCF_001083805.1_WP_049581285.1,GCF_001083805.1_WP_049585367.1,GCF_001083805.1_WP_049584755.1	GCF_001083805.1_WP_049584755.1	unknown	FlhE	176
GCF_000612035.1	95.68	p__Proteobacteria	c__Gammaproteobacteria	o__Enterobacterales	f__Enterobacteriaceae	g__Photorhabdus	s__Photorhabdus luminescens_B	2	GCF_000612035.1_WP_036775917.1,GCF_000612035.1_WP_036776617.1	GCF_000612035.1_WP_036775917.1	unknown	FlhE	140
GCF_000612035.1	95.68	p__Proteobacteria	c__Gammaproteobacteria	o__Enterobacterales	f__Enterobacteriaceae	g__Photorhabdus	s__Photorhabdus luminescens_B	2	GCF_000612035.1_WP_036775917.1,GCF_000612035.1_WP_036776617.1	GCF_000612035.1_WP_036776617.1	unknown	FlhE	143
GCF_001684335.1	100	p__Proteobacteria	c__Gammaproteobacteria	o__Enterobacterales	f__Enterobacteriaceae	g__Photorhabdus	s__Photorhabdus namnaonensis	5	GCF_001684335.1_WP_046394502.1,GCF_001684335.1_WP_065391469.1,GCF_001684335.1_WP_065392145.1,GCF_001684335.1_WP_240492603.1,GCF_001684335.1_WP_131817502.1	GCF_001684335.1_WP_065391469.1	unknown	FlhE	138
GCF_001684335.1	100	p__Proteobacteria	c__Gammaproteobacteria	o__Enterobacterales	f__Enterobacteriaceae	g__Photorhabdus	s__Photorhabdus namnaonensis	5	GCF_001684335.1_WP_046394502.1,GCF_001684335.1_WP_065391469.1,GCF_001684335.1_WP_065392145.1,GCF_001684335.1_WP_240492603.1,GCF_001684335.1_WP_131817502.1	GCF_001684335.1_WP_046394502.1	unknown	FlhE	141
GCF_001684335.1	100	p__Proteobacteria	c__Gammaproteobacteria	o__Enterobacterales	f__Enterobacteriaceae	g__Photorhabdus	s__Photorhabdus namnaonensis	5	GCF_001684335.1_WP_046394502.1,GCF_001684335.1_WP_065391469.1,GCF_001684335.1_WP_065392145.1,GCF_001684335.1_WP_240492603.1,GCF_001684335.1_WP_131817502.1	GCF_001684335.1_WP_065392145.1	unknown	FlhE	143
GCF_001684335.1	100	p__Proteobacteria	c__Gammaproteobacteria	o__Enterobacterales	f__Enterobacteriaceae	g__Photorhabdus	s__Photorhabdus namnaonensis	5	GCF_001684335.1_WP_046394502.1,GCF_001684335.1_WP_065391469.1,GCF_001684335.1_WP_065392145.1,GCF_001684335.1_WP_240492603.1,GCF_001684335.1_WP_131817502.1	GCF_001684335.1_WP_240492603.1	NA	FlhE	125
GCF_001684335.1	100	p__Proteobacteria	c__Gammaproteobacteria	o__Enterobacterales	f__Enterobacteriaceae	g__Photorhabdus	s__Photorhabdus namnaonensis	5	GCF_001684335.1_WP_046394502.1,GCF_001684335.1_WP_065391469.1,GCF_001684335.1_WP_065392145.1,GCF_001684335.1_WP_240492603.1,GCF_001684335.1_WP_131817502.1	GCF_001684335.1_WP_131817502.1	NA	FlhE	157
GCF_003545805.1	100	p__Proteobacteria	c__Gammaproteobacteria	o__Enterobacterales	f__Enterobacteriaceae	g__Photorhabdus	s__Photorhabdus sp003545805	2	GCF_003545805.1_WP_118986211.1,GCF_003545805.1_WP_118987408.1	GCF_003545805.1_WP_118986211.1	NA	FlhE	140
GCF_003545805.1	100	p__Proteobacteria	c__Gammaproteobacteria	o__Enterobacterales	f__Enterobacteriaceae	g__Photorhabdus	s__Photorhabdus sp003545805	2	GCF_003545805.1_WP_118986211.1,GCF_003545805.1_WP_118987408.1	GCF_003545805.1_WP_118987408.1	NA	FlhE	176
GCF_004365015.1	100	p__Proteobacteria	c__Gammaproteobacteria	o__Enterobacterales	f__Enterobacteriaceae	g__Photorhabdus	s__Photorhabdus temperata_C	2	GCF_004365015.1_WP_133812796.1,GCF_004365015.1_WP_133813873.1	GCF_004365015.1_WP_133812796.1	unknown	FlhE	139
GCF_004365015.1	100	p__Proteobacteria	c__Gammaproteobacteria	o__Enterobacterales	f__Enterobacteriaceae	g__Photorhabdus	s__Photorhabdus temperata_C	2	GCF_004365015.1_WP_133812796.1,GCF_004365015.1_WP_133813873.1	GCF_004365015.1_WP_133813873.1	unknown	FlhE	143
GCF_001010285.1	100	p__Proteobacteria	c__Gammaproteobacteria	o__Enterobacterales	f__Enterobacteriaceae	g__Photorhabdus	s__Photorhabdus thracensis	1	GCF_001010285.1_WP_046976008.1	GCF_001010285.1_WP_046976008.1	NA	FlhE	135
GCF_004346725.1	99.31	p__Proteobacteria	c__Gammaproteobacteria	o__Enterobacterales	f__Enterobacteriaceae	g__Phytobacter	s__Phytobacter diazotrophicus	1	GCF_004346725.1_TCW50922.1	GCF_004346725.1_TCW50922.1	NA	FlhE	131
GCF_000321045.1	97.43	p__Proteobacteria	c__Gammaproteobacteria	o__Enterobacterales	f__Enterobacteriaceae	g__Phytobacter	s__Phytobacter massiliensis	1	GCF_000321045.1_WP_044173645.1	GCF_000321045.1_WP_044173645.1	FLA	FlhE	130
GCA_002377245.1	85.68	p__Proteobacteria	c__Gammaproteobacteria	o__Enterobacterales	f__Enterobacteriaceae	g__Phytobacter	s__Phytobacter sp002377245	1	GCA_002377245.1_DFPL01000303.1_6	GCA_002377245.1_DFPL01000303.1_6	NA	FlhE	131
GCF_900112785.1	99.17	p__Proteobacteria	c__Gammaproteobacteria	o__Enterobacterales	f__Enterobacteriaceae	g__Phytobacter	s__Phytobacter sp900112785	1	GCF_900112785.1_NZ_FONB01000008.1_144	GCF_900112785.1_NZ_FONB01000008.1_144	NA	FlhE	131
GCF_901456055.1	99.34	p__Proteobacteria	c__Gammaproteobacteria	o__Enterobacterales	f__Enterobacteriaceae	g__Phytobacter	s__Phytobacter ursingii	1	GCF_901456055.1_VTP14570.1	GCF_901456055.1_VTP14570.1	NA	FlhE	131
GCF_001598855.1	99.93	p__Proteobacteria	c__Gammaproteobacteria	o__Enterobacterales	f__Enterobacteriaceae	g__Pluralibacter	s__Pluralibacter gergoviae	2	GCF_001598855.1_WP_048252893.1,GCF_001598855.1_WP_048253454.1	GCF_001598855.1_WP_048252893.1	FLA	FlhE	131
GCF_001598855.1	99.93	p__Proteobacteria	c__Gammaproteobacteria	o__Enterobacterales	f__Enterobacteriaceae	g__Pluralibacter	s__Pluralibacter gergoviae	2	GCF_001598855.1_WP_048252893.1,GCF_001598855.1_WP_048253454.1	GCF_001598855.1_WP_048253454.1	FLA	FlhE	132
GCA_002470465.1	98.35	p__Proteobacteria	c__Gammaproteobacteria	o__Enterobacterales	f__Enterobacteriaceae	g__Pluralibacter	s__Pluralibacter sp002470465	1	GCA_002470465.1_DKMD01000025.1_27	GCA_002470465.1_DKMD01000025.1_27	NA	FlhE	130
GCF_003208195.1	100	p__Proteobacteria	c__Gammaproteobacteria	o__Enterobacterales	f__Enterobacteriaceae	g__Pluralibacter	s__Pluralibacter sp003208195	1	GCF_003208195.1_NZ_QKME01000020.1_35	GCF_003208195.1_NZ_QKME01000020.1_35	NA	FlhE	130
GCF_900215375.1	100	p__Proteobacteria	c__Gammaproteobacteria	o__Enterobacterales	f__Enterobacteriaceae	g__Pluralibacter	s__Pluralibacter sp900215375	2	GCF_900215375.1_WP_141398708.1,GCF_900215375.1_WP_255252498.1	GCF_900215375.1_WP_141398708.1	NA	FlhE	131
GCF_900215375.1	100	p__Proteobacteria	c__Gammaproteobacteria	o__Enterobacterales	f__Enterobacteriaceae	g__Pluralibacter	s__Pluralibacter sp900215375	2	GCF_900215375.1_WP_141398708.1,GCF_900215375.1_WP_255252498.1	GCF_900215375.1_WP_255252498.1	NA	FlhE	142
GCA_002298805.1	97.07	p__Proteobacteria	c__Gammaproteobacteria	o__Enterobacterales	f__Enterobacteriaceae	g__Pseudescherichia	s__Pseudescherichia sp002298805	1	GCA_002298805.1_DBLT01000003.1_541	GCA_002298805.1_DBLT01000003.1_541	NA	FlhE	131
GCA_002480085.1	95.6	p__Proteobacteria	c__Gammaproteobacteria	o__Enterobacterales	f__Enterobacteriaceae	g__Pseudescherichia	s__Pseudescherichia sp002480085	1	GCA_002480085.1_DKPJ01000017.1_47	GCA_002480085.1_DKPJ01000017.1_47	NA	FlhE	131
GCF_002918705.1	97.9	p__Proteobacteria	c__Gammaproteobacteria	o__Enterobacterales	f__Enterobacteriaceae	g__Pseudescherichia	s__Pseudescherichia sp002918705	1	GCF_002918705.1_NZ_PQKR01000002.1_522	GCF_002918705.1_NZ_PQKR01000002.1_522	NA	FlhE	131
GCF_000759795.1	98.02	p__Proteobacteria	c__Gammaproteobacteria	o__Enterobacterales	f__Enterobacteriaceae	g__Pseudescherichia	s__Pseudescherichia vulneris	1	GCF_000759795.1_WP_042391374.1	GCF_000759795.1_WP_042391374.1	FLA	FlhE	131
GCF_003315335.1	100	p__Proteobacteria	c__Gammaproteobacteria	o__Enterobacterales	f__Enterobacteriaceae	g__Pseudocitrobacter	s__Pseudocitrobacter faecalis	1	GCF_003315335.1_NZ_QNRL01000001.1_608	GCF_003315335.1_NZ_QNRL01000001.1_608	NA	FlhE	131
GCF_000330845.1	100	p__Proteobacteria	c__Gammaproteobacteria	o__Enterobacterales	f__Enterobacteriaceae	g__Pseudocitrobacter	s__Pseudocitrobacter sp000330845	1	GCF_000330845.1_NC_020063.1_1682	GCF_000330845.1_NC_020063.1_1682	NA	FlhE	131
GCF_000241955.1	100	p__Proteobacteria	c__Gammaproteobacteria	o__Enterobacterales	f__Enterobacteriaceae	g__Rahnella	s__Rahnella aquatilis	1	GCF_000241955.1_WP_015696939.1	GCF_000241955.1_WP_015696939.1	FLA	FlhE	138
GCF_000255535.1	99.73	p__Proteobacteria	c__Gammaproteobacteria	o__Enterobacterales	f__Enterobacteriaceae	g__Rahnella	s__Rahnella aquatilis_B	1	GCF_000255535.1_WP_015689761.1	GCF_000255535.1_WP_015689761.1	FLA	FlhE	138
GCF_003614975.1	100	p__Proteobacteria	c__Gammaproteobacteria	o__Enterobacterales	f__Enterobacteriaceae	g__Rahnella	s__Rahnella bruchi	2	GCF_003614975.1_WP_120508214.1,GCF_003614975.1_WP_120509110.1	GCF_003614975.1_WP_120509110.1	FLA	FlhE	127
GCF_003614975.1	100	p__Proteobacteria	c__Gammaproteobacteria	o__Enterobacterales	f__Enterobacteriaceae	g__Rahnella	s__Rahnella bruchi	2	GCF_003614975.1_WP_120508214.1,GCF_003614975.1_WP_120509110.1	GCF_003614975.1_WP_120508214.1	FLA	FlhE	138
GCF_003263515.1	99.84	p__Proteobacteria	c__Gammaproteobacteria	o__Enterobacterales	f__Enterobacteriaceae	g__Rahnella	s__Rahnella inusitata	1	GCF_003263515.1_WP_112164364.1	GCF_003263515.1_WP_112164364.1	FLA	FlhE	138
GCF_001422575.1	99.99	p__Proteobacteria	c__Gammaproteobacteria	o__Enterobacterales	f__Enterobacteriaceae	g__Rahnella	s__Rahnella sp001422575	1	GCF_001422575.1_NZ_LMLJ01000001.1_365	GCF_001422575.1_NZ_LMLJ01000001.1_365	NA	FlhE	141
GCF_002834385.1	99.84	p__Proteobacteria	c__Gammaproteobacteria	o__Enterobacterales	f__Enterobacteriaceae	g__Rahnella	s__Rahnella sp002834385	1	GCF_002834385.1_WP_101078648.1	GCF_002834385.1_WP_101078648.1	FLA	FlhE	139
GCF_002951615.1	99.47	p__Proteobacteria	c__Gammaproteobacteria	o__Enterobacterales	f__Enterobacteriaceae	g__Rahnella	s__Rahnella sp002951615	1	GCF_002951615.1_WP_104922315.1	GCF_002951615.1_WP_104922315.1	FLA	FlhE	138
GCF_004195115.1	99.95	p__Proteobacteria	c__Gammaproteobacteria	o__Enterobacterales	f__Enterobacteriaceae	g__Rahnella	s__Rahnella sp004195115	1	GCF_004195115.1_WP_129952755.1	GCF_004195115.1_WP_129952755.1	NA	FlhE	138
GCF_003610915.1	100	p__Proteobacteria	c__Gammaproteobacteria	o__Enterobacterales	f__Enterobacteriaceae	g__Rahnella	s__Rahnella variigena	2	GCF_003610915.1_WP_113878040.1,GCF_003610915.1_WP_120162749.1	GCF_003610915.1_WP_113878040.1	FLA	FlhE	133
GCF_003610915.1	100	p__Proteobacteria	c__Gammaproteobacteria	o__Enterobacterales	f__Enterobacteriaceae	g__Rahnella	s__Rahnella variigena	2	GCF_003610915.1_WP_113878040.1,GCF_003610915.1_WP_120162749.1	GCF_003610915.1_WP_120162749.1	FLA	FlhE	138
GCF_004330295.1	100	p__Proteobacteria	c__Gammaproteobacteria	o__Enterobacterales	f__Enterobacteriaceae	g__Rahnella	s__Rahnella victoriana	1	GCF_004330295.1_WP_131694333.1	GCF_004330295.1_WP_131694333.1	NA	FlhE	138
GCF_003602095.1	100	p__Proteobacteria	c__Gammaproteobacteria	o__Enterobacterales	f__Enterobacteriaceae	g__Rahnella	s__Rahnella woolbedingensis	1	GCF_003602095.1_WP_120131078.1	GCF_003602095.1_WP_120131078.1	FLA	FlhE	138
GCF_900111105.1	93.16	p__Proteobacteria	c__Gammaproteobacteria	o__Enterobacterales	f__Enterobacteriaceae	g__Rosenbergiella	s__Rosenbergiella nectarea	1	GCF_900111105.1_WP_092675111.1	GCF_900111105.1_WP_092675111.1	FLA	FlhE	137
GCF_002752555.1	93.32	p__Proteobacteria	c__Gammaproteobacteria	o__Enterobacterales	f__Enterobacteriaceae	g__Rosenbergiella	s__Rosenbergiella sp002752555	1	GCF_002752555.1_NZ_MTCG01000009.1_14	GCF_002752555.1_NZ_MTCG01000009.1_14	NA	FlhE	135
GCF_000018625.1	99.85	p__Proteobacteria	c__Gammaproteobacteria	o__Enterobacterales	f__Enterobacteriaceae	g__Salmonella	s__Salmonella arizonae	1	GCF_000018625.1_WP_000280012.1	GCF_000018625.1_WP_000280012.1	FLA	FlhE	130
GCF_000252995.1	100	p__Proteobacteria	c__Gammaproteobacteria	o__Enterobacterales	f__Enterobacteriaceae	g__Salmonella	s__Salmonella bongori	1	GCF_000252995.1_WP_001233633.1	GCF_000252995.1_WP_001233633.1	FLA	FlhE	130
GCA_003325215.1	100	p__Proteobacteria	c__Gammaproteobacteria	o__Enterobacterales	f__Enterobacteriaceae	g__Salmonella	s__Salmonella diarizonae	1	GCA_003325215.1_AXD71663.1	GCA_003325215.1_AXD71663.1	NA	FlhE	130
GCF_000006945.2	100	p__Proteobacteria	c__Gammaproteobacteria	o__Enterobacterales	f__Enterobacteriaceae	g__Salmonella	s__Salmonella enterica	1	GCF_000006945.2_NP_460869.1	GCF_000006945.2_NP_460869.1	FLA	FlhE	130
GCF_900478215.1	100	p__Proteobacteria	c__Gammaproteobacteria	o__Enterobacterales	f__Enterobacteriaceae	g__Salmonella	s__Salmonella houtenae	1	GCF_900478215.1_NZ_LS483478.1_1709	GCF_900478215.1_NZ_LS483478.1_1709	NA	FlhE	130
GCF_004342665.1	99.73	p__Proteobacteria	c__Gammaproteobacteria	o__Enterobacterales	f__Enterobacteriaceae	g__Samsonia	s__Samsonia erythrinae	1	GCF_004342665.1_WP_132454760.1	GCF_004342665.1_WP_132454760.1	FLA	FlhE	139
GCF_900187015.1	99.86	p__Proteobacteria	c__Gammaproteobacteria	o__Enterobacterales	f__Enterobacteriaceae	g__Serratia	s__Serratia ficaria	1	GCF_900187015.1_WP_061794707.1	GCF_900187015.1_WP_061794707.1	FLA	FlhE	134
GCF_001590905.1	100	p__Proteobacteria	c__Gammaproteobacteria	o__Enterobacterales	f__Enterobacteriaceae	g__Serratia	s__Serratia grimesii	1	GCF_001590905.1_WP_061806544.1	GCF_001590905.1_WP_061806544.1	FLA	FlhE	134
GCF_000422085.1	100	p__Proteobacteria	c__Gammaproteobacteria	o__Enterobacterales	f__Enterobacteriaceae	g__Serratia	s__Serratia liquefaciens	1	GCF_000422085.1_WP_020827528.1	GCF_000422085.1_WP_020827528.1	FLA	FlhE	134
GCA_006974205.1	97.25	p__Proteobacteria	c__Gammaproteobacteria	o__Enterobacterales	f__Enterobacteriaceae	g__Serratia	s__Serratia marcescens	1	GCA_006974205.1_QDL86122.1	GCA_006974205.1_QDL86122.1	NA	FlhE	134
GCF_000513215.1	99.86	p__Proteobacteria	c__Gammaproteobacteria	o__Enterobacterales	f__Enterobacteriaceae	g__Serratia	s__Serratia marcescens_B	1	GCF_000513215.1_WP_038629510.1	GCF_000513215.1_WP_038629510.1	FLA	FlhE	134
GCF_001902635.1	99.88	p__Proteobacteria	c__Gammaproteobacteria	o__Enterobacterales	f__Enterobacteriaceae	g__Serratia	s__Serratia marcescens_F	1	GCF_001902635.1_WP_073531726.1	GCF_001902635.1_WP_073531726.1	FLA	FlhE	134
GCF_003186475.1	99.86	p__Proteobacteria	c__Gammaproteobacteria	o__Enterobacterales	f__Enterobacteriaceae	g__Serratia	s__Serratia marcescens_I	1	GCF_003186475.1_WP_110158032.1	GCF_003186475.1_WP_110158032.1	FLA	FlhE	134
GCF_006715005.1	99.88	p__Proteobacteria	c__Gammaproteobacteria	o__Enterobacterales	f__Enterobacteriaceae	g__Serratia	s__Serratia marcescens_J	1	GCF_006715005.1_WP_141968160.1	GCF_006715005.1_WP_141968160.1	NA	FlhE	134
GCF_000738675.1	99.81	p__Proteobacteria	c__Gammaproteobacteria	o__Enterobacterales	f__Enterobacteriaceae	g__Serratia	s__Serratia nematodiphila	1	GCF_000738675.1_WP_033632741.1	GCF_000738675.1_WP_033632741.1	FLA	FlhE	134
GCF_001590925.1	99.54	p__Proteobacteria	c__Gammaproteobacteria	o__Enterobacterales	f__Enterobacteriaceae	g__Serratia	s__Serratia plymuthica	1	GCF_001590925.1_WP_063201870.1	GCF_001590925.1_WP_063201870.1	FLA	FlhE	134
GCF_000261045.2	99.98	p__Proteobacteria	c__Gammaproteobacteria	o__Enterobacterales	f__Enterobacteriaceae	g__Serratia	s__Serratia plymuthica_A	1	GCF_000261045.2_WP_006321469.1	GCF_000261045.2_WP_006321469.1	FLA	FlhE	134
GCF_900456965.1	99.98	p__Proteobacteria	c__Gammaproteobacteria	o__Enterobacterales	f__Enterobacteriaceae	g__Serratia	s__Serratia proteamaculans_B	1	GCF_900456965.1_WP_112349620.1	GCF_900456965.1_WP_112349620.1	FLA	FlhE	134
GCF_004684015.1	100	p__Proteobacteria	c__Gammaproteobacteria	o__Enterobacterales	f__Enterobacteriaceae	g__Serratia	s__Serratia proteamaculans_D	1	GCF_004684015.1_WP_135317039.1	GCF_004684015.1_WP_135317039.1	NA	FlhE	134
GCF_900457075.1	99.1	p__Proteobacteria	c__Gammaproteobacteria	o__Enterobacterales	f__Enterobacteriaceae	g__Serratia	s__Serratia quinivorans	1	GCF_900457075.1_WP_012145697.1	GCF_900457075.1_WP_012145697.1	FLA	FlhE	134
GCF_001642805.2	99.77	p__Proteobacteria	c__Gammaproteobacteria	o__Enterobacterales	f__Enterobacteriaceae	g__Serratia	s__Serratia sp001642805	1	GCF_001642805.2_WP_019452960.1	GCF_001642805.2_WP_019452960.1	FLA	FlhE	134
GCF_000821185.1	98.66	p__Proteobacteria	c__Gammaproteobacteria	o__Enterobacterales	f__Enterobacteriaceae	g__Serratia	s__Serratia symbiotica	2	GCF_000821185.1_WP_040266368.1,GCF_000821185.1_WP_152609093.1	GCF_000821185.1_WP_152609093.1	unknown	FlhE	127
GCF_000821185.1	98.66	p__Proteobacteria	c__Gammaproteobacteria	o__Enterobacterales	f__Enterobacteriaceae	g__Serratia	s__Serratia symbiotica	2	GCF_000821185.1_WP_040266368.1,GCF_000821185.1_WP_152609093.1	GCF_000821185.1_WP_040266368.1	FLA	FlhE	134
GCF_006711245.1	99.86	p__Proteobacteria	c__Gammaproteobacteria	o__Enterobacterales	f__Enterobacteriaceae	g__Serratia	s__Serratia ureilytica	1	GCF_006711245.1_WP_033643530.1	GCF_006711245.1_WP_033643530.1	FLA	FlhE	134
GCF_001006005.1	99.94	p__Proteobacteria	c__Gammaproteobacteria	o__Enterobacterales	f__Enterobacteriaceae	g__Serratia_A	s__Serratia_A fonticola	1	GCF_001006005.1_WP_037412861.1	GCF_001006005.1_WP_037412861.1	FLA	FlhE	133
GCF_006715025.1	100	p__Proteobacteria	c__Gammaproteobacteria	o__Enterobacterales	f__Enterobacteriaceae	g__Serratia_A	s__Serratia_A fonticola_A	1	GCF_006715025.1_WP_142013504.1	GCF_006715025.1_WP_142013504.1	NA	FlhE	133
GCF_000633355.1	99.94	p__Proteobacteria	c__Gammaproteobacteria	o__Enterobacterales	f__Enterobacteriaceae	g__Serratia_A	s__Serratia_A sp000633355	1	GCF_000633355.1_WP_029987724.1	GCF_000633355.1_WP_029987724.1	FLA	FlhE	133
GCF_900635445.1	97.26	p__Proteobacteria	c__Gammaproteobacteria	o__Enterobacterales	f__Enterobacteriaceae	g__Serratia_B	s__Serratia_B odorifera	1	GCF_900635445.1_WP_102991017.1	GCF_900635445.1_WP_102991017.1	FLA	FlhE	134
GCF_901472405.1	96.39	p__Proteobacteria	c__Gammaproteobacteria	o__Enterobacterales	f__Enterobacteriaceae	g__Serratia_B	s__Serratia_B rubidaea	1	GCF_901472405.1_WP_061322943.1	GCF_901472405.1_WP_061322943.1	FLA	FlhE	133
GCF_900478395.1	99.88	p__Proteobacteria	c__Gammaproteobacteria	o__Enterobacterales	f__Enterobacteriaceae	g__Serratia_B	s__Serratia_B rubidaea_A	1	GCF_900478395.1_WP_111736877.1	GCF_900478395.1_WP_111736877.1	FLA	FlhE	134
GCF_000696575.1	98.71	p__Proteobacteria	c__Gammaproteobacteria	o__Enterobacterales	f__Enterobacteriaceae	g__Siccibacter	s__Siccibacter colletis	1	GCF_000696575.1_WP_031521181.1	GCF_000696575.1_WP_031521181.1	FLA	FlhE	130
GCF_000463155.2	99.32	p__Proteobacteria	c__Gammaproteobacteria	o__Enterobacterales	f__Enterobacteriaceae	g__Siccibacter	s__Siccibacter turicensis	1	GCF_000463155.2_WP_024549578.1	GCF_000463155.2_WP_024549578.1	FLA	FlhE	130
GCF_000010085.1	100	p__Proteobacteria	c__Gammaproteobacteria	o__Enterobacterales	f__Enterobacteriaceae	g__Sodalis	s__Sodalis glossinidius	2	GCF_000010085.1_WP_148203309.1,GCF_000010085.1_WP_158302448.1	GCF_000010085.1_WP_158302448.1	NA	FlhE	68
GCF_000010085.1	100	p__Proteobacteria	c__Gammaproteobacteria	o__Enterobacterales	f__Enterobacteriaceae	g__Sodalis	s__Sodalis glossinidius	2	GCF_000010085.1_WP_148203309.1,GCF_000010085.1_WP_158302448.1	GCF_000010085.1_WP_148203309.1	NA	FlhE	70
GCF_000517405.1	99.38	p__Proteobacteria	c__Gammaproteobacteria	o__Enterobacterales	f__Enterobacteriaceae	g__Sodalis_A	s__Sodalis_A pierantonius	1	GCF_000517405.1_WP_025246714.1	GCF_000517405.1_WP_025246714.1	FLA	FlhE	156
GCF_000517425.1	98.69	p__Proteobacteria	c__Gammaproteobacteria	o__Enterobacterales	f__Enterobacteriaceae	g__Sodalis_A	s__Sodalis_A praecaptivus	1	GCF_000517425.1_WP_071882061.1	GCF_000517425.1_WP_071882061.1	NA	FlhE	144
GCF_002915575.1	99.79	p__Proteobacteria	c__Gammaproteobacteria	o__Enterobacterales	f__Enterobacteriaceae	g__Superficieibacter	s__Superficieibacter electus	1	GCF_002915575.1_WP_103676119.1	GCF_002915575.1_WP_103676119.1	FLA	FlhE	130
GCF_001187865.1	99.69	p__Proteobacteria	c__Gammaproteobacteria	o__Enterobacterales	f__Enterobacteriaceae	g__Superficieibacter	s__Superficieibacter sp001187865	1	GCF_001187865.1_WP_049840969.1	GCF_001187865.1_WP_049840969.1	FLA	FlhE	130
GCA_002421005.1	98.43	p__Proteobacteria	c__Gammaproteobacteria	o__Enterobacterales	f__Enterobacteriaceae	g__Superficieibacter	s__Superficieibacter sp002421005	1	GCA_002421005.1_DIJC01000005.1_123	GCA_002421005.1_DIJC01000005.1_123	NA	FlhE	130
GCF_002163585.1	97.9	p__Proteobacteria	c__Gammaproteobacteria	o__Enterobacterales	f__Enterobacteriaceae	g__Tatumella	s__Tatumella citrea	1	GCF_002163585.1_WP_157665922.1	GCF_002163585.1_WP_157665922.1	NA	FlhE	143
GCF_000757425.2	97.9	p__Proteobacteria	c__Gammaproteobacteria	o__Enterobacterales	f__Enterobacteriaceae	g__Tatumella	s__Tatumella morbirosei	1	GCF_000757425.2_WP_156994557.1	GCF_000757425.2_WP_156994557.1	NA	FlhE	160
GCF_000734965.1	99.9	p__Proteobacteria	c__Gammaproteobacteria	o__Enterobacterales	f__Enterobacteriaceae	g__Trabulsiella	s__Trabulsiella guamensis	1	GCF_000734965.1_WP_038153407.1	GCF_000734965.1_WP_038153407.1	FLA	FlhE	130
GCF_001297775.1	100	p__Proteobacteria	c__Gammaproteobacteria	o__Enterobacterales	f__Enterobacteriaceae	g__Trabulsiella	s__Trabulsiella odontotermitis	1	GCF_001297775.1_WP_054180669.1	GCF_001297775.1_WP_054180669.1	FLA	FlhE	130
GCF_001037465.1	100	p__Proteobacteria	c__Gammaproteobacteria	o__Enterobacterales	f__Enterobacteriaceae	g__Xenorhabdus	s__Xenorhabdus khoisanae	1	GCF_001037465.1_WP_047962799.1	GCF_001037465.1_WP_047962799.1	unknown	FlhE	177
GCF_000798625.1	100	p__Proteobacteria	c__Gammaproteobacteria	o__Enterobacterales	f__Enterobacteriaceae	g__Xenorhabdus	s__Xenorhabdus sp000798625	1	GCF_000798625.1_WP_197056381.1	GCF_000798625.1_WP_197056381.1	NA	FlhE	113
GCF_002127535.1	100	p__Proteobacteria	c__Gammaproteobacteria	o__Enterobacterales	f__Enterobacteriaceae	g__Xenorhabdus	s__Xenorhabdus vietnamensis	1	GCF_002127535.1_WP_086110788.1	GCF_002127535.1_WP_086110788.1	unknown	FlhE	176
GCF_000173735.1	99.84	p__Proteobacteria	c__Gammaproteobacteria	o__Enterobacterales	f__Enterobacteriaceae	g__Yersinia	s__Yersinia aldovae	1	GCF_000173735.1_WP_042545644.1	GCF_000173735.1_WP_042545644.1	FLA	FlhE	135
GCF_001047675.1	87.38	p__Proteobacteria	c__Gammaproteobacteria	o__Enterobacterales	f__Enterobacteriaceae	g__Yersinia	s__Yersinia aleksiciae	1	GCF_001047675.1_WP_048616026.1	GCF_001047675.1_WP_048616026.1	FLA	FlhE	140
GCF_000167975.1	100	p__Proteobacteria	c__Gammaproteobacteria	o__Enterobacterales	f__Enterobacteriaceae	g__Yersinia	s__Yersinia bercovieri	2	GCF_000167975.1_WP_032896476.1,GCF_000167975.1_WP_032898548.1	GCF_000167975.1_WP_032898548.1	FLA	FlhE	140
GCF_000167975.1	100	p__Proteobacteria	c__Gammaproteobacteria	o__Enterobacterales	f__Enterobacteriaceae	g__Yersinia	s__Yersinia bercovieri	2	GCF_000167975.1_WP_032896476.1,GCF_000167975.1_WP_032898548.1	GCF_000167975.1_WP_032896476.1	NA	FlhE	134
GCF_901472495.1	99.63	p__Proteobacteria	c__Gammaproteobacteria	o__Enterobacterales	f__Enterobacteriaceae	g__Yersinia	s__Yersinia enterocolitica	1	GCF_901472495.1_WP_005164470.1	GCF_901472495.1_WP_005164470.1	FLA	FlhE	140
GCF_002082245.2	99.95	p__Proteobacteria	c__Gammaproteobacteria	o__Enterobacterales	f__Enterobacteriaceae	g__Yersinia	s__Yersinia enterocolitica_E	1	GCF_002082245.2_NZ_NBTC02000002.1_1240	GCF_002082245.2_NZ_NBTC02000002.1_1240	NA	FlhE	139
GCF_001995075.1	99.95	p__Proteobacteria	c__Gammaproteobacteria	o__Enterobacterales	f__Enterobacteriaceae	g__Yersinia	s__Yersinia enterocolitica_F	2	GCF_001995075.1_NZ_MTHH01000003.1_198,GCF_001995075.1_NZ_MTHH01000005.1_333	GCF_001995075.1_NZ_MTHH01000003.1_198	NA	FlhE	133
GCF_001995075.1	99.95	p__Proteobacteria	c__Gammaproteobacteria	o__Enterobacterales	f__Enterobacteriaceae	g__Yersinia	s__Yersinia enterocolitica_F	2	GCF_001995075.1_NZ_MTHH01000003.1_198,GCF_001995075.1_NZ_MTHH01000005.1_333	GCF_001995075.1_NZ_MTHH01000005.1_333	NA	FlhE	140
GCF_001656035.1	99.78	p__Proteobacteria	c__Gammaproteobacteria	o__Enterobacterales	f__Enterobacteriaceae	g__Yersinia	s__Yersinia entomophaga	1	GCF_001656035.1_WP_064517623.1	GCF_001656035.1_WP_064517623.1	FLA	FlhE	136
GCF_000754805.1	99.95	p__Proteobacteria	c__Gammaproteobacteria	o__Enterobacterales	f__Enterobacteriaceae	g__Yersinia	s__Yersinia frederiksenii	1	GCF_000754805.1_WP_032910776.1	GCF_000754805.1_WP_032910776.1	FLA	FlhE	140
GCF_001155565.1	99.87	p__Proteobacteria	c__Gammaproteobacteria	o__Enterobacterales	f__Enterobacteriaceae	g__Yersinia	s__Yersinia frederiksenii_A	2	GCF_001155565.1_WP_050097924.1,GCF_001155565.1_WP_050140806.1	GCF_001155565.1_WP_050097924.1	FLA	FlhE	133
GCF_001155565.1	99.87	p__Proteobacteria	c__Gammaproteobacteria	o__Enterobacterales	f__Enterobacteriaceae	g__Yersinia	s__Yersinia frederiksenii_A	2	GCF_001155565.1_WP_050097924.1,GCF_001155565.1_WP_050140806.1	GCF_001155565.1_WP_050140806.1	FLA	FlhE	140
GCF_001098625.1	99.95	p__Proteobacteria	c__Gammaproteobacteria	o__Enterobacterales	f__Enterobacteriaceae	g__Yersinia	s__Yersinia frederiksenii_C	1	GCF_001098625.1_WP_050121948.1	GCF_001098625.1_WP_050121948.1	FLA	FlhE	140
GCF_004124235.1	99.84	p__Proteobacteria	c__Gammaproteobacteria	o__Enterobacterales	f__Enterobacteriaceae	g__Yersinia	s__Yersinia hibernica	1	GCF_004124235.1_WP_129196682.1	GCF_004124235.1_WP_129196682.1	FLA	FlhE	140
GCF_900635455.1	99.95	p__Proteobacteria	c__Gammaproteobacteria	o__Enterobacterales	f__Enterobacteriaceae	g__Yersinia	s__Yersinia intermedia	1	GCF_900635455.1_WP_032907148.1	GCF_900635455.1_WP_032907148.1	FLA	FlhE	140
GCF_900460525.1	99.95	p__Proteobacteria	c__Gammaproteobacteria	o__Enterobacterales	f__Enterobacteriaceae	g__Yersinia	s__Yersinia kristensenii	1	GCF_900460525.1_WP_032820654.1	GCF_900460525.1_WP_032820654.1	FLA	FlhE	140
GCF_000834865.1	99.95	p__Proteobacteria	c__Gammaproteobacteria	o__Enterobacterales	f__Enterobacteriaceae	g__Yersinia	s__Yersinia kristensenii_B	1	GCF_000834865.1_WP_032820654.1	GCF_000834865.1_WP_032820654.1	FLA	FlhE	140
GCF_001123825.1	99.95	p__Proteobacteria	c__Gammaproteobacteria	o__Enterobacterales	f__Enterobacteriaceae	g__Yersinia	s__Yersinia kristensenii_C	1	GCF_001123825.1_WP_050114409.1	GCF_001123825.1_WP_050114409.1	FLA	FlhE	140
GCF_000312485.1	99.76	p__Proteobacteria	c__Gammaproteobacteria	o__Enterobacterales	f__Enterobacteriaceae	g__Yersinia	s__Yersinia massiliensis	2	GCF_000312485.1_WP_019210373.1,GCF_000312485.1_WP_019211813.1	GCF_000312485.1_WP_019211813.1	FLA	FlhE	137
GCF_000312485.1	99.76	p__Proteobacteria	c__Gammaproteobacteria	o__Enterobacterales	f__Enterobacteriaceae	g__Yersinia	s__Yersinia massiliensis	2	GCF_000312485.1_WP_019210373.1,GCF_000312485.1_WP_019211813.1	GCF_000312485.1_WP_019210373.1	FLA	FlhE	140
GCF_000167995.1	99.84	p__Proteobacteria	c__Gammaproteobacteria	o__Enterobacterales	f__Enterobacteriaceae	g__Yersinia	s__Yersinia mollaretii	2	GCF_000167995.1_WP_032814052.1,GCF_000167995.1_WP_032815465.1	GCF_000167995.1_WP_032815465.1	FLA	FlhE	140
GCF_000167995.1	99.84	p__Proteobacteria	c__Gammaproteobacteria	o__Enterobacterales	f__Enterobacteriaceae	g__Yersinia	s__Yersinia mollaretii	2	GCF_000167995.1_WP_032814052.1,GCF_000167995.1_WP_032815465.1	GCF_000167995.1_WP_032814052.1	NA	FlhE	133
GCF_001112925.1	99.78	p__Proteobacteria	c__Gammaproteobacteria	o__Enterobacterales	f__Enterobacteriaceae	g__Yersinia	s__Yersinia nurmii	1	GCF_001112925.1_WP_049597498.1	GCF_001112925.1_WP_049597498.1	FLA	FlhE	136
GCF_001244635.1	99.87	p__Proteobacteria	c__Gammaproteobacteria	o__Enterobacterales	f__Enterobacteriaceae	g__Yersinia	s__Yersinia pekkanenii	1	GCF_001244635.1_WP_049610853.1	GCF_001244635.1_WP_049610853.1	FLA	FlhE	140
GCF_900460465.1	99.53	p__Proteobacteria	c__Gammaproteobacteria	o__Enterobacterales	f__Enterobacteriaceae	g__Yersinia	s__Yersinia pestis	1	GCF_900460465.1_WP_002211101.1	GCF_900460465.1_WP_002211101.1	FLA	FlhE	140
GCF_000173775.1	99.6	p__Proteobacteria	c__Gammaproteobacteria	o__Enterobacterales	f__Enterobacteriaceae	g__Yersinia	s__Yersinia rohdei	1	GCF_000173775.1_WP_032817240.1	GCF_000173775.1_WP_032817240.1	FLA	FlhE	140
GCF_000754815.1	100	p__Proteobacteria	c__Gammaproteobacteria	o__Enterobacterales	f__Enterobacteriaceae	g__Yersinia	s__Yersinia ruckeri	1	GCF_000754815.1_WP_038242036.1	GCF_000754815.1_WP_038242036.1	FLA	FlhE	136
GCF_001053095.1	99.92	p__Proteobacteria	c__Gammaproteobacteria	o__Enterobacterales	f__Enterobacteriaceae	g__Yersinia	s__Yersinia similis	1	GCF_001053095.1_WP_025383551.1	GCF_001053095.1_WP_025383551.1	FLA	FlhE	140
GCF_000735455.1	100	p__Proteobacteria	c__Gammaproteobacteria	o__Enterobacterales	f__Enterobacteriaceae	g__Yokenella	s__Yokenella regensburgei	1	GCF_000735455.1_WP_006820433.1	GCF_000735455.1_WP_006820433.1	FLA	FlhE	130
GCF_001644035.1	99.93	p__Proteobacteria	c__Gammaproteobacteria	o__Methylococcales	f__Methylomonadaceae	g__Methylomonas	s__Methylomonas methanica_A	1	GCF_001644035.1_WP_082879736.1	GCF_001644035.1_WP_082879736.1	unknown	FlhE	164
GCF_000732535.1	98.01	p__Proteobacteria	c__Gammaproteobacteria	o__Nevskiales	f__Salinisphaeraceae	g__Salinisphaera	s__Salinisphaera hydrothermalis	1	GCF_000732535.1_WP_037335994.1	GCF_000732535.1_WP_037335994.1	FLA	FlhE	137
GCF_000215955.2	97.52	p__Proteobacteria	c__Gammaproteobacteria	o__Nevskiales	f__Salinisphaeraceae	g__Salinisphaera	s__Salinisphaera shabanensis	1	GCF_000215955.2_WP_006914621.1	GCF_000215955.2_WP_006914621.1	FLA	FlhE	140
GCA_002433465.1	81.49	p__Proteobacteria	c__Gammaproteobacteria	o__Nevskiales	f__Salinisphaeraceae	g__Salinisphaera	s__Salinisphaera sp002433465	1	GCA_002433465.1_DJIE01000118.1_1	GCA_002433465.1_DJIE01000118.1_1	NA	FlhE	68
GCA_002729955.1	98.79	p__Proteobacteria	c__Gammaproteobacteria	o__Nevskiales	f__Salinisphaeraceae	g__Salinisphaera	s__Salinisphaera sp002729955	1	GCA_002729955.1_MBS64192.1	GCA_002729955.1_MBS64192.1	NA	FlhE	139
GCF_003177035.1	98.33	p__Proteobacteria	c__Gammaproteobacteria	o__Nevskiales	f__Salinisphaeraceae	g__Salinisphaera	s__Salinisphaera sp003177035	1	GCF_003177035.1_WP_109993525.1	GCF_003177035.1_WP_109993525.1	FLA	FlhE	138
GCF_003602005.1	98.73	p__Proteobacteria	c__Gammaproteobacteria	o__Nevskiales	f__Salinisphaeraceae	g__Salinisphaera	s__Salinisphaera sp003602005	1	GCF_003602005.1_WP_158583335.1	GCF_003602005.1_WP_158583335.1	NA	FlhE	135
GCF_000260985.4	100	p__Proteobacteria	c__Gammaproteobacteria	o__Nitrosococcales	f__Methylophagaceae	g__Methylophaga	s__Methylophaga nitratireducenticrescens	1	GCF_000260985.4_WP_041354369.1	GCF_000260985.4_WP_041354369.1	unknown	FlhE	101
GCF_000300005.1	100	p__Proteobacteria	c__Gammaproteobacteria	o__Pseudomonadales	f__Alcanivoracaceae	g__Alcanivorax	s__Alcanivorax dieselolei	1	GCF_000300005.1_WP_014995714.1	GCF_000300005.1_WP_014995714.1	FLA	FlhE	130
GCF_005938655.1	100	p__Proteobacteria	c__Gammaproteobacteria	o__Pseudomonadales	f__Alcanivoracaceae	g__Alcanivorax	s__Alcanivorax gelatiniphagus	1	GCF_005938655.1_WP_138774026.1	GCF_005938655.1_WP_138774026.1	FLA	FlhE	138
GCF_002864685.1	100	p__Proteobacteria	c__Gammaproteobacteria	o__Pseudomonadales	f__Alcanivoracaceae	g__Alcanivorax	s__Alcanivorax mobilis	1	GCF_002864685.1_WP_101676084.1	GCF_002864685.1_WP_101676084.1	FLA	FlhE	130
GCF_900182625.1	100	p__Proteobacteria	c__Gammaproteobacteria	o__Pseudomonadales	f__Alcanivoracaceae	g__Alcanivorax	s__Alcanivorax sp002354605	1	GCF_900182625.1_WP_142948138.1	GCF_900182625.1_WP_142948138.1	NA	FlhE	129
GCA_002389055.1	90.78	p__Proteobacteria	c__Gammaproteobacteria	o__Pseudomonadales	f__Alcanivoracaceae	g__Alcanivorax	s__Alcanivorax sp002389055	1	GCA_002389055.1_DGNT01000084.1_11	GCA_002389055.1_DGNT01000084.1_11	NA	FlhE	129
GCF_004360225.1	100	p__Proteobacteria	c__Gammaproteobacteria	o__Pseudomonadales	f__Alcanivoracaceae	g__Alcanivorax	s__Alcanivorax sp004360225	1	GCF_004360225.1_WP_133491380.1	GCF_004360225.1_WP_133491380.1	NA	FlhE	130
GCF_900217905.1	100	p__Proteobacteria	c__Gammaproteobacteria	o__Pseudomonadales	f__Alcanivoracaceae	g__Alcanivorax	s__Alcanivorax xenomutans	1	GCF_900217905.1_WP_022995624.1	GCF_900217905.1_WP_022995624.1	FLA	FlhE	130
GCF_000299335.2	99.26	p__Proteobacteria	c__Gammaproteobacteria	o__Pseudomonadales	f__Alcanivoracaceae	g__Alcanivorax_A	s__Alcanivorax_A pacificus	1	GCF_000299335.2_WP_008733818.1	GCF_000299335.2_WP_008733818.1	FLA	FlhE	135
GCA_004172865.1	99.88	p__Proteobacteria	c__Gammaproteobacteria	o__Pseudomonadales	f__Cellvibrionaceae	g__Cellvibrio	s__Cellvibrio sp004172865	1	GCA_004172865.1_RYY02347.1	GCA_004172865.1_RYY02347.1	NA	FlhE	95
GCF_900106955.1	100	p__Proteobacteria	c__Gammaproteobacteria	o__Pseudomonadales	f__Halomonadaceae	g__Aidingimonas	s__Aidingimonas halophila	1	GCF_900106955.1_WP_175529881.1	GCF_900106955.1_WP_175529881.1	NA	FlhE	126
GCF_900221025.1	98.71	p__Proteobacteria	c__Gammaproteobacteria	o__Pseudomonadales	f__Halomonadaceae	g__Chromohalobacter	s__Chromohalobacter canadensis	1	GCF_900221025.1_WP_179703120.1	GCF_900221025.1_WP_179703120.1	NA	FlhE	143
GCF_000761475.1	99.14	p__Proteobacteria	c__Gammaproteobacteria	o__Pseudomonadales	f__Halomonadaceae	g__Chromohalobacter	s__Chromohalobacter israelensis	1	GCF_000761475.1_NZ_JQNW01000001.1_192	GCF_000761475.1_NZ_JQNW01000001.1_192	NA	FlhE	155
GCF_000821045.2	98.6	p__Proteobacteria	c__Gammaproteobacteria	o__Pseudomonadales	f__Halomonadaceae	g__Chromohalobacter	s__Chromohalobacter japonicus	1	GCF_000821045.2_WP_052444952.1	GCF_000821045.2_WP_052444952.1	NA	FlhE	143
GCF_004364315.1	99.14	p__Proteobacteria	c__Gammaproteobacteria	o__Pseudomonadales	f__Halomonadaceae	g__Chromohalobacter	s__Chromohalobacter marismortui	1	GCF_004364315.1_WP_133696417.1	GCF_004364315.1_WP_133696417.1	FLA	FlhE	143
GCF_001720485.1	98.71	p__Proteobacteria	c__Gammaproteobacteria	o__Pseudomonadales	f__Halomonadaceae	g__Cobetia	s__Cobetia marina	1	GCF_001720485.1_WP_084208629.1	GCF_001720485.1_WP_084208629.1	FLA	FlhE	143
GCF_004364445.1	100	p__Proteobacteria	c__Gammaproteobacteria	o__Pseudomonadales	f__Halomonadaceae	g__Halomonas	s__Halomonas alkaliantarctica	1	GCF_004364445.1_WP_133733453.1	GCF_004364445.1_WP_133733453.1	FLA	FlhE	143
GCF_000712975.1	100	p__Proteobacteria	c__Gammaproteobacteria	o__Pseudomonadales	f__Halomonadaceae	g__Halomonas	s__Halomonas alkaliantarctica_A	1	GCF_000712975.1_WP_198023738.1	GCF_000712975.1_WP_198023738.1	NA	FlhE	157
GCF_003989795.1	100	p__Proteobacteria	c__Gammaproteobacteria	o__Pseudomonadales	f__Halomonadaceae	g__Halomonas	s__Halomonas andesensis	1	GCF_003989795.1_WP_126947090.1	GCF_003989795.1_WP_126947090.1	FLA	FlhE	165
GCF_900103865.1	100	p__Proteobacteria	c__Gammaproteobacteria	o__Pseudomonadales	f__Halomonadaceae	g__Halomonas	s__Halomonas arcis	1	GCF_900103865.1_WP_089703711.1	GCF_900103865.1_WP_089703711.1	FLA	FlhE	135
GCF_002549795.1	100	p__Proteobacteria	c__Gammaproteobacteria	o__Pseudomonadales	f__Halomonadaceae	g__Halomonas	s__Halomonas beimenensis	1	GCF_002549795.1_WP_097790786.1	GCF_002549795.1_WP_097790786.1	FLA	FlhE	129
GCF_000236035.1	100	p__Proteobacteria	c__Gammaproteobacteria	o__Pseudomonadales	f__Halomonadaceae	g__Halomonas	s__Halomonas boliviensis	1	GCF_000236035.1_WP_007112060.1	GCF_000236035.1_WP_007112060.1	FLA	FlhE	143
GCF_000696485.1	99.86	p__Proteobacteria	c__Gammaproteobacteria	o__Pseudomonadales	f__Halomonadaceae	g__Halomonas	s__Halomonas campaniensis	1	GCF_000696485.1_WP_232482871.1	GCF_000696485.1_WP_232482871.1	NA	FlhE	142
GCF_002211105.1	93.97	p__Proteobacteria	c__Gammaproteobacteria	o__Pseudomonadales	f__Halomonadaceae	g__Halomonas	s__Halomonas campaniensis_A	1	GCF_002211105.1_WP_088702026.1	GCF_002211105.1_WP_088702026.1	FLA	FlhE	142
GCF_001545155.1	98.91	p__Proteobacteria	c__Gammaproteobacteria	o__Pseudomonadales	f__Halomonadaceae	g__Halomonas	s__Halomonas chromatireducens	1	GCF_001545155.1_WP_066450427.1	GCF_001545155.1_WP_066450427.1	FLA	FlhE	159
GCF_900142755.1	99.03	p__Proteobacteria	c__Gammaproteobacteria	o__Pseudomonadales	f__Halomonadaceae	g__Halomonas	s__Halomonas cupida	1	GCF_900142755.1_WP_073435254.1	GCF_900142755.1_WP_073435254.1	FLA	FlhE	135
GCF_900109725.1	100	p__Proteobacteria	c__Gammaproteobacteria	o__Pseudomonadales	f__Halomonadaceae	g__Halomonas	s__Halomonas daqiaonensis	1	GCF_900109725.1_WP_089714245.1	GCF_900109725.1_WP_089714245.1	FLA	FlhE	131
GCF_900108215.1	100	p__Proteobacteria	c__Gammaproteobacteria	o__Pseudomonadales	f__Halomonadaceae	g__Halomonas	s__Halomonas daqingensis	1	GCF_900108215.1_WP_103969882.1	GCF_900108215.1_WP_103969882.1	FLA	FlhE	138
GCF_003056305.1	100	p__Proteobacteria	c__Gammaproteobacteria	o__Pseudomonadales	f__Halomonadaceae	g__Halomonas	s__Halomonas denitrificans	1	GCF_003056305.1_WP_108446263.1	GCF_003056305.1_WP_108446263.1	FLA	FlhE	139
GCF_000196875.2	99.86	p__Proteobacteria	c__Gammaproteobacteria	o__Pseudomonadales	f__Halomonadaceae	g__Halomonas	s__Halomonas elongata	1	GCF_000196875.2_WP_013334086.1	GCF_000196875.2_WP_013334086.1	NA	FlhE	132
GCF_002879615.1	99.57	p__Proteobacteria	c__Gammaproteobacteria	o__Pseudomonadales	f__Halomonadaceae	g__Halomonas	s__Halomonas endophytica	1	GCF_002879615.1_WP_165789495.1	GCF_002879615.1_WP_165789495.1	NA	FlhE	123
GCF_900100195.1	100	p__Proteobacteria	c__Gammaproteobacteria	o__Pseudomonadales	f__Halomonadaceae	g__Halomonas	s__Halomonas gudaonensis	1	GCF_900100195.1_WP_143005134.1	GCF_900100195.1_WP_143005134.1	NA	FlhE	127
GCF_004551485.1	100	p__Proteobacteria	c__Gammaproteobacteria	o__Pseudomonadales	f__Halomonadaceae	g__Halomonas	s__Halomonas gudaonensis_A	1	GCF_004551485.1_TFH86709.1	GCF_004551485.1_TFH86709.1	NA	FlhE	136
GCF_006540005.1	99.57	p__Proteobacteria	c__Gammaproteobacteria	o__Pseudomonadales	f__Halomonadaceae	g__Halomonas	s__Halomonas halmophila	1	GCF_006540005.1_WP_170214860.1	GCF_006540005.1_WP_170214860.1	NA	FlhE	113
GCF_001431725.1	99.57	p__Proteobacteria	c__Gammaproteobacteria	o__Pseudomonadales	f__Halomonadaceae	g__Halomonas	s__Halomonas huangheensis	1	GCF_001431725.1_WP_021819363.1	GCF_001431725.1_WP_021819363.1	FLA	FlhE	137
GCF_002442575.1	100	p__Proteobacteria	c__Gammaproteobacteria	o__Pseudomonadales	f__Halomonadaceae	g__Halomonas	s__Halomonas hydrothermalis	1	GCF_002442575.1_WP_227407420.1	GCF_002442575.1_WP_227407420.1	NA	FlhE	137
GCF_000334215.1	98.15	p__Proteobacteria	c__Gammaproteobacteria	o__Pseudomonadales	f__Halomonadaceae	g__Halomonas	s__Halomonas jeotgali	1	GCF_000334215.1_WP_083871868.1	GCF_000334215.1_WP_083871868.1	FLA	FlhE	139
GCF_002087295.1	84.85	p__Proteobacteria	c__Gammaproteobacteria	o__Pseudomonadales	f__Halomonadaceae	g__Halomonas	s__Halomonas lionensis	1	GCF_002087295.1_WP_243470650.1	GCF_002087295.1_WP_243470650.1	NA	FlhE	119
GCF_900129255.1	100	p__Proteobacteria	c__Gammaproteobacteria	o__Pseudomonadales	f__Halomonadaceae	g__Halomonas	s__Halomonas meridiana	1	GCF_900129255.1_WP_232068198.1	GCF_900129255.1_WP_232068198.1	NA	FlhE	160
GCF_002374315.1	99.57	p__Proteobacteria	c__Gammaproteobacteria	o__Pseudomonadales	f__Halomonadaceae	g__Halomonas	s__Halomonas nigrificans	1	GCF_002374315.1_WP_096654387.1	GCF_002374315.1_WP_096654387.1	FLA	FlhE	140
GCF_003966155.1	100	p__Proteobacteria	c__Gammaproteobacteria	o__Pseudomonadales	f__Halomonadaceae	g__Halomonas	s__Halomonas nitroreducens	1	GCF_003966155.1_WP_126483232.1	GCF_003966155.1_WP_126483232.1	FLA	FlhE	130
GCF_900116405.1	100	p__Proteobacteria	c__Gammaproteobacteria	o__Pseudomonadales	f__Halomonadaceae	g__Halomonas	s__Halomonas saccharevitans	1	GCF_900116405.1_WP_089848078.1	GCF_900116405.1_WP_089848078.1	FLA	FlhE	141
GCF_000821105.2	98.05	p__Proteobacteria	c__Gammaproteobacteria	o__Pseudomonadales	f__Halomonadaceae	g__Halomonas	s__Halomonas salina_A	1	GCF_000821105.2_WP_179862057.1	GCF_000821105.2_WP_179862057.1	NA	FlhE	125
GCA_002433675.1	86.58	p__Proteobacteria	c__Gammaproteobacteria	o__Pseudomonadales	f__Halomonadaceae	g__Halomonas	s__Halomonas salina_B	1	GCA_002433675.1_DJIP01000367.1_21	GCA_002433675.1_DJIP01000367.1_21	NA	FlhE	144
GCF_002930105.1	100	p__Proteobacteria	c__Gammaproteobacteria	o__Pseudomonadales	f__Halomonadaceae	g__Halomonas	s__Halomonas saliphila	1	GCF_002930105.1_WP_104203804.1	GCF_002930105.1_WP_104203804.1	FLA	FlhE	144
GCF_900104135.1	100	p__Proteobacteria	c__Gammaproteobacteria	o__Pseudomonadales	f__Halomonadaceae	g__Halomonas	s__Halomonas shengliensis	1	GCF_900104135.1_WP_089677142.1	GCF_900104135.1_WP_089677142.1	FLA	FlhE	135
GCF_003002925.1	100	p__Proteobacteria	c__Gammaproteobacteria	o__Pseudomonadales	f__Halomonadaceae	g__Halomonas	s__Halomonas songnenensis	1	GCF_003002925.1_WP_244183082.1	GCF_003002925.1_WP_244183082.1	NA	FlhE	125
GCF_000219565.1	100	p__Proteobacteria	c__Gammaproteobacteria	o__Pseudomonadales	f__Halomonadaceae	g__Halomonas	s__Halomonas sp000219565	1	GCF_000219565.1_WP_143759763.1	GCF_000219565.1_WP_143759763.1	NA	FlhE	137
GCF_000246875.1	100	p__Proteobacteria	c__Gammaproteobacteria	o__Pseudomonadales	f__Halomonadaceae	g__Halomonas	s__Halomonas sp000246875	1	GCF_000246875.1_WP_035591396.1	GCF_000246875.1_WP_035591396.1	FLA	FlhE	138
GCF_000686925.1	100	p__Proteobacteria	c__Gammaproteobacteria	o__Pseudomonadales	f__Halomonadaceae	g__Halomonas	s__Halomonas sp000686925	1	GCF_000686925.1_NZ_KK366039.1_2556	GCF_000686925.1_NZ_KK366039.1_2556	NA	FlhE	135
GCA_001507855.1	99.57	p__Proteobacteria	c__Gammaproteobacteria	o__Pseudomonadales	f__Halomonadaceae	g__Halomonas	s__Halomonas sp001507855	2	GCA_001507855.1_KUJ86302.1,GCA_001507855.1_KUJ89066.1	GCA_001507855.1_KUJ89066.1	NA	FlhE	146
GCA_001507855.1	99.57	p__Proteobacteria	c__Gammaproteobacteria	o__Pseudomonadales	f__Halomonadaceae	g__Halomonas	s__Halomonas sp001507855	2	GCA_001507855.1_KUJ86302.1,GCA_001507855.1_KUJ89066.1	GCA_001507855.1_KUJ86302.1	NA	FlhE	154
GCF_001882345.1	100	p__Proteobacteria	c__Gammaproteobacteria	o__Pseudomonadales	f__Halomonadaceae	g__Halomonas	s__Halomonas sp001882345	1	GCF_001882345.1_WP_083571033.1	GCF_001882345.1_WP_083571033.1	FLA	FlhE	142
GCF_002082565.1	100	p__Proteobacteria	c__Gammaproteobacteria	o__Pseudomonadales	f__Halomonadaceae	g__Halomonas	s__Halomonas sp002082565	1	GCF_002082565.1_WP_232318739.1	GCF_002082565.1_WP_232318739.1	NA	FlhE	137
GCF_002119345.1	99.57	p__Proteobacteria	c__Gammaproteobacteria	o__Pseudomonadales	f__Halomonadaceae	g__Halomonas	s__Halomonas sp002119345	1	GCF_002119345.1_WP_085917575.1	GCF_002119345.1_WP_085917575.1	FLA	FlhE	135
GCA_002364315.1	99.03	p__Proteobacteria	c__Gammaproteobacteria	o__Pseudomonadales	f__Halomonadaceae	g__Halomonas	s__Halomonas sp002364315	1	GCA_002364315.1_DEXX01000037.1_53	GCA_002364315.1_DEXX01000037.1_53	NA	FlhE	142
GCA_002366715.1	98.06	p__Proteobacteria	c__Gammaproteobacteria	o__Pseudomonadales	f__Halomonadaceae	g__Halomonas	s__Halomonas sp002366715	1	GCA_002366715.1_DFBS01000036.1_53	GCA_002366715.1_DFBS01000036.1_53	NA	FlhE	142
GCA_002696125.1	70.69	p__Proteobacteria	c__Gammaproteobacteria	o__Pseudomonadales	f__Halomonadaceae	g__Halomonas	s__Halomonas sp002696125	1	GCA_002696125.1_MAO61817.1	GCA_002696125.1_MAO61817.1	NA	FlhE	125
GCF_002813215.1	100	p__Proteobacteria	c__Gammaproteobacteria	o__Pseudomonadales	f__Halomonadaceae	g__Halomonas	s__Halomonas sp002813215	1	GCF_002813215.1_NZ_PHUC01000002.1_3094	GCF_002813215.1_NZ_PHUC01000002.1_3094	NA	FlhE	138
GCF_002966495.1	100	p__Proteobacteria	c__Gammaproteobacteria	o__Pseudomonadales	f__Halomonadaceae	g__Halomonas	s__Halomonas sp002966495	1	GCF_002966495.1_WP_050949556.1	GCF_002966495.1_WP_050949556.1	FLA	FlhE	145
GCF_003030865.2	99.78	p__Proteobacteria	c__Gammaproteobacteria	o__Pseudomonadales	f__Halomonadaceae	g__Halomonas	s__Halomonas sp003030865	1	GCF_003030865.2_WP_107180982.1	GCF_003030865.2_WP_107180982.1	FLA	FlhE	129
GCF_003031405.1	100	p__Proteobacteria	c__Gammaproteobacteria	o__Pseudomonadales	f__Halomonadaceae	g__Halomonas	s__Halomonas sp003031405	1	GCF_003031405.1_WP_078089796.1	GCF_003031405.1_WP_078089796.1	FLA	FlhE	140
GCF_003045775.1	99.57	p__Proteobacteria	c__Gammaproteobacteria	o__Pseudomonadales	f__Halomonadaceae	g__Halomonas	s__Halomonas sp003045775	1	GCF_003045775.1_WP_108132022.1	GCF_003045775.1_WP_108132022.1	FLA	FlhE	144
GCF_003182195.1	100	p__Proteobacteria	c__Gammaproteobacteria	o__Pseudomonadales	f__Halomonadaceae	g__Halomonas	s__Halomonas sp003182195	1	GCF_003182195.1_WP_110070557.1	GCF_003182195.1_WP_110070557.1	FLA	FlhE	136
GCF_003202205.1	100	p__Proteobacteria	c__Gammaproteobacteria	o__Pseudomonadales	f__Halomonadaceae	g__Halomonas	s__Halomonas sp003202205	1	GCF_003202205.1_WP_110284249.1	GCF_003202205.1_WP_110284249.1	FLA	FlhE	141
GCF_003254665.1	99.57	p__Proteobacteria	c__Gammaproteobacteria	o__Pseudomonadales	f__Halomonadaceae	g__Halomonas	s__Halomonas sp003254665	1	GCF_003254665.1_WP_111415337.1	GCF_003254665.1_WP_111415337.1	FLA	FlhE	140
GCF_003336665.1	99.14	p__Proteobacteria	c__Gammaproteobacteria	o__Pseudomonadales	f__Halomonadaceae	g__Halomonas	s__Halomonas sp003336665	1	GCF_003336665.1_WP_235825502.1	GCF_003336665.1_WP_235825502.1	NA	FlhE	133
GCF_003339685.1	99.14	p__Proteobacteria	c__Gammaproteobacteria	o__Pseudomonadales	f__Halomonadaceae	g__Halomonas	s__Halomonas sp003339685	1	GCF_003339685.1_WP_181870024.1	GCF_003339685.1_WP_181870024.1	NA	FlhE	143
GCA_003552795.1	84.06	p__Proteobacteria	c__Gammaproteobacteria	o__Pseudomonadales	f__Halomonadaceae	g__Halomonas	s__Halomonas sp003552795	1	GCA_003552795.1_PUOM01000142.1_21	GCA_003552795.1_PUOM01000142.1_21	NA	FlhE	127
GCA_003553625.1	92.69	p__Proteobacteria	c__Gammaproteobacteria	o__Pseudomonadales	f__Halomonadaceae	g__Halomonas	s__Halomonas sp003553625	1	GCA_003553625.1_PWEV01000069.1_14	GCA_003553625.1_PWEV01000069.1_14	NA	FlhE	127
GCF_003990185.1	100	p__Proteobacteria	c__Gammaproteobacteria	o__Pseudomonadales	f__Halomonadaceae	g__Halomonas	s__Halomonas sp003990185	1	GCF_003990185.1_WP_127063268.1	GCF_003990185.1_WP_127063268.1	FLA	FlhE	134
GCF_003990195.1	100	p__Proteobacteria	c__Gammaproteobacteria	o__Pseudomonadales	f__Halomonadaceae	g__Halomonas	s__Halomonas sp003990195	1	GCF_003990195.1_WP_126949769.1	GCF_003990195.1_WP_126949769.1	NA	FlhE	134
GCF_004347715.1	99.28	p__Proteobacteria	c__Gammaproteobacteria	o__Pseudomonadales	f__Halomonadaceae	g__Halomonas	s__Halomonas sp004347715	1	GCF_004347715.1_WP_132043857.1	GCF_004347715.1_WP_132043857.1	NA	FlhE	131
GCF_006228115.1	100	p__Proteobacteria	c__Gammaproteobacteria	o__Pseudomonadales	f__Halomonadaceae	g__Halomonas	s__Halomonas sp006228115	1	GCF_006228115.1_WP_168444484.1	GCF_006228115.1_WP_168444484.1	FLA	FlhE	124
GCA_007116835.1	71.2	p__Proteobacteria	c__Gammaproteobacteria	o__Pseudomonadales	f__Halomonadaceae	g__Halomonas	s__Halomonas sp007116835	1	GCA_007116835.1_SKHS01000161.1_5	GCA_007116835.1_SKHS01000161.1_5	NA	FlhE	126
GCF_900086985.1	100	p__Proteobacteria	c__Gammaproteobacteria	o__Pseudomonadales	f__Halomonadaceae	g__Halomonas	s__Halomonas sp900086985	1	GCF_900086985.1_WP_074397923.1	GCF_900086985.1_WP_074397923.1	FLA	FlhE	135
GCF_900155385.1	99.52	p__Proteobacteria	c__Gammaproteobacteria	o__Pseudomonadales	f__Halomonadaceae	g__Halomonas	s__Halomonas sp900155385	1	GCF_900155385.1_WP_083651638.1	GCF_900155385.1_WP_083651638.1	FLA	FlhE	138
GCF_900163645.1	100	p__Proteobacteria	c__Gammaproteobacteria	o__Pseudomonadales	f__Halomonadaceae	g__Halomonas	s__Halomonas sp900163645	1	GCF_900163645.1_WP_087109032.1	GCF_900163645.1_WP_087109032.1	FLA	FlhE	133
GCF_000275725.1	99.78	p__Proteobacteria	c__Gammaproteobacteria	o__Pseudomonadales	f__Halomonadaceae	g__Halomonas	s__Halomonas stevensii	1	GCF_000275725.1_WP_237718621.1	GCF_000275725.1_WP_237718621.1	NA	FlhE	136
GCF_900142895.1	100	p__Proteobacteria	c__Gammaproteobacteria	o__Pseudomonadales	f__Halomonadaceae	g__Halomonas	s__Halomonas subglaciescola	1	GCF_900142895.1_WP_079553506.1	GCF_900142895.1_WP_079553506.1	FLA	FlhE	134
GCF_900111305.1	100	p__Proteobacteria	c__Gammaproteobacteria	o__Pseudomonadales	f__Halomonadaceae	g__Halomonas	s__Halomonas subterranea	1	GCF_900111305.1_WP_092827333.1	GCF_900111305.1_WP_092827333.1	FLA	FlhE	135
GCF_000336575.1	100	p__Proteobacteria	c__Gammaproteobacteria	o__Pseudomonadales	f__Halomonadaceae	g__Halomonas	s__Halomonas titanicae	1	GCF_000336575.1_WP_039860577.1	GCF_000336575.1_WP_039860577.1	FLA	FlhE	143
GCF_003028575.1	100	p__Proteobacteria	c__Gammaproteobacteria	o__Pseudomonadales	f__Halomonadaceae	g__Halomonas	s__Halomonas urumqiensis	1	GCF_003028575.1_WP_102587687.1	GCF_003028575.1_WP_102587687.1	FLA	FlhE	135
GCF_004363555.1	99.57	p__Proteobacteria	c__Gammaproteobacteria	o__Pseudomonadales	f__Halomonadaceae	g__Halomonas	s__Halomonas ventosae	1	GCF_004363555.1_WP_133635099.1	GCF_004363555.1_WP_133635099.1	FLA	FlhE	131
GCF_002257525.1	100	p__Proteobacteria	c__Gammaproteobacteria	o__Pseudomonadales	f__Halomonadaceae	g__Halomonas	s__Halomonas ventosae_B	1	GCF_002257525.1_NZ_CP022737.1_4415	GCF_002257525.1_NZ_CP022737.1_4415	NA	FlhE	142
GCF_004361885.1	99.93	p__Proteobacteria	c__Gammaproteobacteria	o__Pseudomonadales	f__Halomonadaceae	g__Halomonas	s__Halomonas ventosae_C	1	GCF_004361885.1_WP_133481301.1	GCF_004361885.1_WP_133481301.1	NA	FlhE	137
GCF_003950215.1	99.86	p__Proteobacteria	c__Gammaproteobacteria	o__Pseudomonadales	f__Halomonadaceae	g__Halomonas	s__Halomonas venusta	1	GCF_003950215.1_WP_164517130.1	GCF_003950215.1_WP_164517130.1	FLA	FlhE	144
GCF_000377665.1	100	p__Proteobacteria	c__Gammaproteobacteria	o__Pseudomonadales	f__Halomonadaceae	g__Halomonas	s__Halomonas zhanjiangensis	1	GCF_000377665.1_WP_026285741.1	GCF_000377665.1_WP_026285741.1	NA	FlhE	137
GCF_000759345.1	100	p__Proteobacteria	c__Gammaproteobacteria	o__Pseudomonadales	f__Halomonadaceae	g__Halomonas_A	s__Halomonas_A xinjiangensis	1	GCF_000759345.1_WP_081948782.1	GCF_000759345.1_WP_081948782.1	FLA	FlhE	136
GCF_900102875.1	100	p__Proteobacteria	c__Gammaproteobacteria	o__Pseudomonadales	f__Halomonadaceae	g__Halomonas_B	s__Halomonas_B pantelleriensis	1	GCF_900102875.1_WP_089656862.1	GCF_900102875.1_WP_089656862.1	FLA	FlhE	140
GCF_001971685.1	100	p__Proteobacteria	c__Gammaproteobacteria	o__Pseudomonadales	f__Halomonadaceae	g__Halomonas_B	s__Halomonas_B sp001971685	1	GCF_001971685.1_WP_076747830.1	GCF_001971685.1_WP_076747830.1	FLA	FlhE	147
GCF_002286975.1	100	p__Proteobacteria	c__Gammaproteobacteria	o__Pseudomonadales	f__Halomonadaceae	g__Halomonas_B	s__Halomonas_B sp002286975	1	GCF_002286975.1_WP_095619376.1	GCF_002286975.1_WP_095619376.1	FLA	FlhE	145
GCF_900128925.1	99.5	p__Proteobacteria	c__Gammaproteobacteria	o__Pseudomonadales	f__Halomonadaceae	g__Halomonas_C	s__Halomonas_C ilicicola	1	GCF_900128925.1_WP_072824251.1	GCF_900128925.1_WP_072824251.1	FLA	FlhE	145
GCF_000378505.1	99.57	p__Proteobacteria	c__Gammaproteobacteria	o__Pseudomonadales	f__Halomonadaceae	g__Halomonas_C	s__Halomonas_C lutea	1	GCF_000378505.1_WP_019018468.1	GCF_000378505.1_WP_019018468.1	FLA	FlhE	138
GCF_900102945.1	99.93	p__Proteobacteria	c__Gammaproteobacteria	o__Pseudomonadales	f__Halomonadaceae	g__Halomonas_C	s__Halomonas_C muralis	1	GCF_900102945.1_WP_175488701.1	GCF_900102945.1_WP_175488701.1	NA	FlhE	146
GCF_001039575.1	96.77	p__Proteobacteria	c__Gammaproteobacteria	o__Pseudomonadales	f__Halomonadaceae	g__Halomonas_C	s__Halomonas_C sp001039575	1	GCF_001039575.1_WP_053070753.1	GCF_001039575.1_WP_053070753.1	FLA	FlhE	151
GCA_001577635.1	100	p__Proteobacteria	c__Gammaproteobacteria	o__Pseudomonadales	f__Halomonadaceae	g__Halomonas_C	s__Halomonas_C sp001577635	1	GCA_001577635.1_KXS39172.1	GCA_001577635.1_KXS39172.1	NA	FlhE	141
GCF_004117855.1	99.57	p__Proteobacteria	c__Gammaproteobacteria	o__Pseudomonadales	f__Halomonadaceae	g__Halomonas_C	s__Halomonas_C sp004117855	1	GCF_004117855.1_WP_129138433.1	GCF_004117855.1_WP_129138433.1	FLA	FlhE	133
GCF_900961225.1	100	p__Proteobacteria	c__Gammaproteobacteria	o__Pseudomonadales	f__Halomonadaceae	g__Halomonas_C	s__Halomonas_C sp900961225	1	GCF_900961225.1_WP_136064738.1	GCF_900961225.1_WP_136064738.1	NA	FlhE	142
GCF_900113605.1	100	p__Proteobacteria	c__Gammaproteobacteria	o__Pseudomonadales	f__Halomonadaceae	g__Halomonas_C	s__Halomonas_C xianhensis	1	GCF_900113605.1_WP_092844510.1	GCF_900113605.1_WP_092844510.1	FLA	FlhE	139
GCF_000731955.1	99.35	p__Proteobacteria	c__Gammaproteobacteria	o__Pseudomonadales	f__Halomonadaceae	g__Halomonas_C	s__Halomonas_C zincidurans	1	GCF_000731955.1_WP_084173376.1	GCF_000731955.1_WP_084173376.1	FLA	FlhE	153
GCF_004798965.1	99.95	p__Proteobacteria	c__Gammaproteobacteria	o__Pseudomonadales	f__Halomonadaceae	g__Halomonas_E	s__Halomonas_E sp004798965	1	GCF_004798965.1_WP_168709063.1	GCF_004798965.1_WP_168709063.1	FLA	FlhE	136
GCF_900100755.1	100	p__Proteobacteria	c__Gammaproteobacteria	o__Pseudomonadales	f__Halomonadaceae	g__Halomonas_E	s__Halomonas_E taeanensis	1	GCF_900100755.1_WP_092524757.1	GCF_900100755.1_WP_092524757.1	FLA	FlhE	143
GCF_000621205.1	99.84	p__Proteobacteria	c__Gammaproteobacteria	o__Pseudomonadales	f__Halomonadaceae	g__Halotalea	s__Halotalea alkalilenta	1	GCF_000621205.1_WP_027350608.1	GCF_000621205.1_WP_027350608.1	FLA	FlhE	133
GCF_001648175.1	99.9	p__Proteobacteria	c__Gammaproteobacteria	o__Pseudomonadales	f__Halomonadaceae	g__Halotalea	s__Halotalea alkalilenta_A	1	GCF_001648175.1_WP_190295610.1	GCF_001648175.1_WP_190295610.1	NA	FlhE	141
GCF_000382245.1	99.09	p__Proteobacteria	c__Gammaproteobacteria	o__Pseudomonadales	f__Halomonadaceae	g__Kushneria	s__Kushneria aurantia	1	GCF_000382245.1_WP_019952185.1	GCF_000382245.1_WP_019952185.1	FLA	FlhE	148
GCF_900112585.1	99.56	p__Proteobacteria	c__Gammaproteobacteria	o__Pseudomonadales	f__Halomonadaceae	g__Kushneria	s__Kushneria avicenniae	1	GCF_900112585.1_WP_090129610.1	GCF_900112585.1_WP_090129610.1	FLA	FlhE	141
GCF_003385845.1	99.12	p__Proteobacteria	c__Gammaproteobacteria	o__Pseudomonadales	f__Halomonadaceae	g__Kushneria	s__Kushneria indalinina	1	GCF_003385845.1_WP_245955149.1	GCF_003385845.1_WP_245955149.1	NA	FlhE	141
GCF_002155145.1	99.09	p__Proteobacteria	c__Gammaproteobacteria	o__Pseudomonadales	f__Halomonadaceae	g__Kushneria	s__Kushneria konosiri	1	GCF_002155145.1_WP_158521526.1	GCF_002155145.1_WP_158521526.1	NA	FlhE	124
GCF_002157205.1	98.68	p__Proteobacteria	c__Gammaproteobacteria	o__Pseudomonadales	f__Halomonadaceae	g__Kushneria	s__Kushneria marisflavi	1	GCF_002157205.1_WP_086901542.1	GCF_002157205.1_WP_086901542.1	FLA	FlhE	142
GCF_900312995.1	99.56	p__Proteobacteria	c__Gammaproteobacteria	o__Pseudomonadales	f__Halomonadaceae	g__Kushneria	s__Kushneria phyllosphaerae	1	GCF_900312995.1_WP_108843678.1	GCF_900312995.1_WP_108843678.1	FLA	FlhE	144
GCF_003633775.1	99.12	p__Proteobacteria	c__Gammaproteobacteria	o__Pseudomonadales	f__Halomonadaceae	g__Kushneria	s__Kushneria sinocarnis	1	GCF_003633775.1_WP_170150007.1	GCF_003633775.1_WP_170150007.1	FLA	FlhE	125
GCF_001854625.1	98.15	p__Proteobacteria	c__Gammaproteobacteria	o__Pseudomonadales	f__Halomonadaceae	g__Kushneria	s__Kushneria sp001854625	1	GCF_001854625.1_WP_070977566.1	GCF_001854625.1_WP_070977566.1	FLA	FlhE	150
GCF_000422425.1	100	p__Proteobacteria	c__Gammaproteobacteria	o__Pseudomonadales	f__Halomonadaceae	g__Oceanospirillum	s__Oceanospirillum beijerinckii	1	GCF_000422425.1_WP_028300531.1	GCF_000422425.1_WP_028300531.1	unknown	FlhE	186
GCF_003206615.1	98.92	p__Proteobacteria	c__Gammaproteobacteria	o__Pseudomonadales	f__Halomonadaceae	g__Salinicola	s__Salinicola acroporae	1	GCF_003206615.1_WP_110716250.1	GCF_003206615.1_WP_110716250.1	FLA	FlhE	141
GCF_003206155.1	98.06	p__Proteobacteria	c__Gammaproteobacteria	o__Pseudomonadales	f__Halomonadaceae	g__Salinicola	s__Salinicola halophilus	1	GCF_003206155.1_WP_162617865.1	GCF_003206155.1_WP_162617865.1	NA	FlhE	138
GCF_003206715.1	97.63	p__Proteobacteria	c__Gammaproteobacteria	o__Pseudomonadales	f__Halomonadaceae	g__Salinicola	s__Salinicola peritrichatus	1	GCF_003206715.1_WP_162619454.1	GCF_003206715.1_WP_162619454.1	NA	FlhE	133
GCF_003206135.1	97.63	p__Proteobacteria	c__Gammaproteobacteria	o__Pseudomonadales	f__Halomonadaceae	g__Salinicola	s__Salinicola salarius	1	GCF_003206135.1_WP_157957041.1	GCF_003206135.1_WP_157957041.1	NA	FlhE	136
GCF_002179555.1	98.49	p__Proteobacteria	c__Gammaproteobacteria	o__Pseudomonadales	f__Halomonadaceae	g__Salinicola	s__Salinicola salarius_A	1	GCF_002179555.1_WP_179208870.1	GCF_002179555.1_WP_179208870.1	NA	FlhE	135
GCF_001937195.1	98.49	p__Proteobacteria	c__Gammaproteobacteria	o__Pseudomonadales	f__Halomonadaceae	g__Salinicola	s__Salinicola socius	1	GCF_001937195.1_WP_158025884.1	GCF_001937195.1_WP_158025884.1	NA	FlhE	121
GCF_000737985.1	97.16	p__Proteobacteria	c__Gammaproteobacteria	o__Pseudomonadales	f__Halomonadaceae	g__Salinicola	s__Salinicola sp000737985	1	GCF_000737985.1_NZ_JNVT01000051.1_163	GCF_000737985.1_NZ_JNVT01000051.1_163	NA	FlhE	148
GCA_002695065.1	94.52	p__Proteobacteria	c__Gammaproteobacteria	o__Pseudomonadales	f__Halomonadaceae	g__Salinicola	s__Salinicola sp002695065	1	GCA_002695065.1_MAM58815.1	GCA_002695065.1_MAM58815.1	NA	FlhE	141
GCF_003206045.1	98.92	p__Proteobacteria	c__Gammaproteobacteria	o__Pseudomonadales	f__Halomonadaceae	g__Salinicola	s__Salinicola sp003206045	1	GCF_003206045.1_WP_110599402.1	GCF_003206045.1_WP_110599402.1	FLA	FlhE	141
GCF_003206575.1	98.49	p__Proteobacteria	c__Gammaproteobacteria	o__Pseudomonadales	f__Halomonadaceae	g__Salinicola	s__Salinicola sp003206575	1	GCF_003206575.1_WP_110689297.1	GCF_003206575.1_WP_110689297.1	FLA	FlhE	146
GCF_003206645.1	98.06	p__Proteobacteria	c__Gammaproteobacteria	o__Pseudomonadales	f__Halomonadaceae	g__Salinicola	s__Salinicola sp003206645	1	GCF_003206645.1_WP_110687235.1	GCF_003206645.1_WP_110687235.1	FLA	FlhE	146
GCF_003206695.1	98.49	p__Proteobacteria	c__Gammaproteobacteria	o__Pseudomonadales	f__Halomonadaceae	g__Salinicola	s__Salinicola sp003206695	1	GCF_003206695.1_WP_110691718.1	GCF_003206695.1_WP_110691718.1	FLA	FlhE	131
GCF_003006155.1	87.47	p__Proteobacteria	c__Gammaproteobacteria	o__Pseudomonadales	f__Halomonadaceae	g__Salinicola	s__Salinicola tamaricis	1	GCF_003006155.1_WP_164999638.1	GCF_003006155.1_WP_164999638.1	NA	FlhE	142
GCF_004339665.1	99.59	p__Proteobacteria	c__Gammaproteobacteria	o__Pseudomonadales	f__Pseudomonadaceae	g__Azotobacter	s__Azotobacter chroococcum	1	GCF_004339665.1_WP_131299739.1	GCF_004339665.1_WP_131299739.1	NA	FlhE	155
GCF_000380335.1	99.59	p__Proteobacteria	c__Gammaproteobacteria	o__Pseudomonadales	f__Pseudomonadaceae	g__Azotobacter	s__Azotobacter vinelandii	1	GCF_000380335.1_WP_012701348.1	GCF_000380335.1_WP_012701348.1	FLA	FlhE	131
GCF_004327305.1	99.9	p__Proteobacteria	c__Gammaproteobacteria	o__Pseudomonadales	f__Pseudomonadaceae	g__P30C	s__P30C sp004327305	1	GCF_004327305.1_WP_131185223.1	GCF_004327305.1_WP_131185223.1	unknown	FlhE	152
GCF_900100795.1	99.61	p__Proteobacteria	c__Gammaproteobacteria	o__Pseudomonadales	f__Pseudomonadaceae	g__Pseudomonas_E	s__Pseudomonas_E abietaniphila	1	GCF_900100795.1_WP_143024379.1	GCF_900100795.1_WP_143024379.1	NA	FlhE	143
GCF_002007785.1	99.93	p__Proteobacteria	c__Gammaproteobacteria	o__Pseudomonadales	f__Pseudomonadaceae	g__Pseudomonas_E	s__Pseudomonas_E azotoformans_B	1	GCF_002007785.1_WP_149873263.1	GCF_002007785.1_WP_149873263.1	NA	FlhE	162
GCF_900100365.1	100	p__Proteobacteria	c__Gammaproteobacteria	o__Pseudomonadales	f__Pseudomonadaceae	g__Pseudomonas_E	s__Pseudomonas_E cannabina	1	GCF_900100365.1_WP_223862753.1	GCF_900100365.1_WP_223862753.1	NA	FlhE	152
GCF_001983175.1	99.86	p__Proteobacteria	c__Gammaproteobacteria	o__Pseudomonadales	f__Pseudomonadaceae	g__Pseudomonas_E	s__Pseudomonas_E cedrina	1	GCF_001983175.1_WP_130926003.1	GCF_001983175.1_WP_130926003.1	NA	FlhE	168
GCF_900104015.1	100	p__Proteobacteria	c__Gammaproteobacteria	o__Pseudomonadales	f__Pseudomonadaceae	g__Pseudomonas_E	s__Pseudomonas_E cichorii	1	GCF_900104015.1_WP_074568969.1	GCF_900104015.1_WP_074568969.1	NA	FlhE	142
GCF_003415775.1	100	p__Proteobacteria	c__Gammaproteobacteria	o__Pseudomonadales	f__Pseudomonadaceae	g__Pseudomonas_E	s__Pseudomonas_E cichorii_A	2	GCF_003415775.1_WP_117166747.1,GCF_003415775.1_WP_117166992.1	GCF_003415775.1_WP_117166992.1	NA	FlhE	139
GCF_003415775.1	100	p__Proteobacteria	c__Gammaproteobacteria	o__Pseudomonadales	f__Pseudomonadaceae	g__Pseudomonas_E	s__Pseudomonas_E cichorii_A	2	GCF_003415775.1_WP_117166747.1,GCF_003415775.1_WP_117166992.1	GCF_003415775.1_WP_117166747.1	NA	FlhE	142
GCF_003700275.1	99.85	p__Proteobacteria	c__Gammaproteobacteria	o__Pseudomonadales	f__Pseudomonadaceae	g__Pseudomonas_E	s__Pseudomonas_E cichorii_B	2	GCF_003700275.1_WP_122316389.1,GCF_003700275.1_WP_183142186.1	GCF_003700275.1_WP_122316389.1	NA	FlhE	139
GCF_003700275.1	99.85	p__Proteobacteria	c__Gammaproteobacteria	o__Pseudomonadales	f__Pseudomonadaceae	g__Pseudomonas_E	s__Pseudomonas_E cichorii_B	2	GCF_003700275.1_WP_122316389.1,GCF_003700275.1_WP_183142186.1	GCF_003700275.1_WP_183142186.1	NA	FlhE	142
GCF_900103225.1	100	p__Proteobacteria	c__Gammaproteobacteria	o__Pseudomonadales	f__Pseudomonadaceae	g__Pseudomonas_E	s__Pseudomonas_E congelans	1	GCF_900103225.1_WP_235809997.1	GCF_900103225.1_WP_235809997.1	NA	FlhE	142
GCF_001870465.1	99.93	p__Proteobacteria	c__Gammaproteobacteria	o__Pseudomonadales	f__Pseudomonadaceae	g__Pseudomonas_E	s__Pseudomonas_E extremorientalis	1	GCF_001870465.1_WP_130898114.1	GCF_001870465.1_WP_130898114.1	NA	FlhE	162
GCF_001708445.1	99.93	p__Proteobacteria	c__Gammaproteobacteria	o__Pseudomonadales	f__Pseudomonadaceae	g__Pseudomonas_E	s__Pseudomonas_E fluorescens_AN	2	GCF_001708445.1_WP_143036974.1,GCF_001708445.1_WP_146015743.1	GCF_001708445.1_WP_143036974.1	NA	FlhE	168
GCF_001708445.1	99.93	p__Proteobacteria	c__Gammaproteobacteria	o__Pseudomonadales	f__Pseudomonadaceae	g__Pseudomonas_E	s__Pseudomonas_E fluorescens_AN	2	GCF_001708445.1_WP_143036974.1,GCF_001708445.1_WP_146015743.1	GCF_001708445.1_WP_146015743.1	NA	FlhE	168
GCF_003851495.1	99.8	p__Proteobacteria	c__Gammaproteobacteria	o__Pseudomonadales	f__Pseudomonadaceae	g__Pseudomonas_E	s__Pseudomonas_E fluorescens_BB	1	GCF_003851495.1_WP_124421749.1	GCF_003851495.1_WP_124421749.1	NA	FlhE	170
GCF_000364705.1	99.92	p__Proteobacteria	c__Gammaproteobacteria	o__Pseudomonadales	f__Pseudomonadaceae	g__Pseudomonas_E	s__Pseudomonas_E fuscovaginae_A	1	GCF_000364705.1_WP_157383985.1	GCF_000364705.1_WP_157383985.1	NA	FlhE	146
GCF_001293465.1	99.96	p__Proteobacteria	c__Gammaproteobacteria	o__Pseudomonadales	f__Pseudomonadaceae	g__Pseudomonas_E	s__Pseudomonas_E fuscovaginae_B	1	GCF_001293465.1_WP_054063951.1	GCF_001293465.1_WP_054063951.1	unknown	FlhE	146
GCF_002895165.1	100	p__Proteobacteria	c__Gammaproteobacteria	o__Pseudomonadales	f__Pseudomonadaceae	g__Pseudomonas_E	s__Pseudomonas_E gingeri	2	GCF_002895165.1_WP_103032626.1,GCF_002895165.1_WP_103032628.1	GCF_002895165.1_WP_103032626.1	unknown	FlhE	146
GCF_002895165.1	100	p__Proteobacteria	c__Gammaproteobacteria	o__Pseudomonadales	f__Pseudomonadaceae	g__Pseudomonas_E	s__Pseudomonas_E gingeri	2	GCF_002895165.1_WP_103032626.1,GCF_002895165.1_WP_103032628.1	GCF_002895165.1_WP_103032628.1	unknown	FlhE	148
GCF_900111735.1	99.68	p__Proteobacteria	c__Gammaproteobacteria	o__Pseudomonadales	f__Pseudomonadaceae	g__Pseudomonas_E	s__Pseudomonas_E graminis	1	GCF_900111735.1_WP_083398704.1	GCF_900111735.1_WP_083398704.1	unknown	FlhE	115
GCF_004682055.1	99.93	p__Proteobacteria	c__Gammaproteobacteria	o__Pseudomonadales	f__Pseudomonadaceae	g__Pseudomonas_E	s__Pseudomonas_E kairouanensis	1	GCF_004682055.1_WP_135289693.1	GCF_004682055.1_WP_135289693.1	unknown	FlhE	169
GCF_002563895.1	99.93	p__Proteobacteria	c__Gammaproteobacteria	o__Pseudomonadales	f__Pseudomonadaceae	g__Pseudomonas_E	s__Pseudomonas_E lurida	1	GCF_002563895.1_WP_141537499.1	GCF_002563895.1_WP_141537499.1	NA	FlhE	168
GCF_005796105.1	100	p__Proteobacteria	c__Gammaproteobacteria	o__Pseudomonadales	f__Pseudomonadaceae	g__Pseudomonas_E	s__Pseudomonas_E mosselii_C	2	GCF_005796105.1_WP_138220651.1,GCF_005796105.1_WP_171030922.1	GCF_005796105.1_WP_171030922.1	NA	FlhE	134
GCF_005796105.1	100	p__Proteobacteria	c__Gammaproteobacteria	o__Pseudomonadales	f__Pseudomonadaceae	g__Pseudomonas_E	s__Pseudomonas_E mosselii_C	2	GCF_005796105.1_WP_138220651.1,GCF_005796105.1_WP_171030922.1	GCF_005796105.1_WP_138220651.1	NA	FlhE	144
GCF_004682045.1	99.93	p__Proteobacteria	c__Gammaproteobacteria	o__Pseudomonadales	f__Pseudomonadaceae	g__Pseudomonas_E	s__Pseudomonas_E nabeulensis	2	GCF_004682045.1_WP_135310954.1,GCF_004682045.1_WP_135310956.1	GCF_004682045.1_WP_135310956.1	unknown	FlhE	154
GCF_004682045.1	99.93	p__Proteobacteria	c__Gammaproteobacteria	o__Pseudomonadales	f__Pseudomonadaceae	g__Pseudomonas_E	s__Pseudomonas_E nabeulensis	2	GCF_004682045.1_WP_135310954.1,GCF_004682045.1_WP_135310956.1	GCF_004682045.1_WP_135310954.1	unknown	FlhE	189
GCF_000346755.1	99.59	p__Proteobacteria	c__Gammaproteobacteria	o__Pseudomonadales	f__Pseudomonadaceae	g__Pseudomonas_E	s__Pseudomonas_E sp000346755	1	GCF_000346755.1_WP_157356483.1	GCF_000346755.1_WP_157356483.1	NA	FlhE	160
GCF_000416235.1	99.35	p__Proteobacteria	c__Gammaproteobacteria	o__Pseudomonadales	f__Pseudomonadaceae	g__Pseudomonas_E	s__Pseudomonas_E sp000416235	2	GCF_000416235.1_WP_044901653.1,GCF_000416235.1_WP_156883326.1	GCF_000416235.1_WP_044901653.1	unknown	FlhE	147
GCF_000416235.1	99.35	p__Proteobacteria	c__Gammaproteobacteria	o__Pseudomonadales	f__Pseudomonadaceae	g__Pseudomonas_E	s__Pseudomonas_E sp000416235	2	GCF_000416235.1_WP_044901653.1,GCF_000416235.1_WP_156883326.1	GCF_000416235.1_WP_156883326.1	NA	FlhE	128
GCF_000829415.1	100	p__Proteobacteria	c__Gammaproteobacteria	o__Pseudomonadales	f__Pseudomonadaceae	g__Pseudomonas_E	s__Pseudomonas_E sp000829415	1	GCF_000829415.1_WP_045483046.1	GCF_000829415.1_WP_045483046.1	unknown	FlhE	147
GCF_001423155.1	100	p__Proteobacteria	c__Gammaproteobacteria	o__Pseudomonadales	f__Pseudomonadaceae	g__Pseudomonas_E	s__Pseudomonas_E sp001423155	1	GCF_001423155.1_WP_056841651.1	GCF_001423155.1_WP_056841651.1	unknown	FlhE	151
GCA_002338065.1	99.03	p__Proteobacteria	c__Gammaproteobacteria	o__Pseudomonadales	f__Pseudomonadaceae	g__Pseudomonas_E	s__Pseudomonas_E sp002338065	1	GCA_002338065.1_DDHJ01000010.1_186	GCA_002338065.1_DDHJ01000010.1_186	NA	FlhE	194
GCF_002699985.1	100	p__Proteobacteria	c__Gammaproteobacteria	o__Pseudomonadales	f__Pseudomonadaceae	g__Pseudomonas_E	s__Pseudomonas_E sp002699985	1	GCF_002699985.1_WP_099267782.1	GCF_002699985.1_WP_099267782.1	unknown	FlhE	147
GCF_002979555.1	99.93	p__Proteobacteria	c__Gammaproteobacteria	o__Pseudomonadales	f__Pseudomonadaceae	g__Pseudomonas_E	s__Pseudomonas_E sp002979555	1	GCF_002979555.1_WP_146116092.1	GCF_002979555.1_WP_146116092.1	NA	FlhE	169
GCF_003852405.1	99.58	p__Proteobacteria	c__Gammaproteobacteria	o__Pseudomonadales	f__Pseudomonadaceae	g__Pseudomonas_E	s__Pseudomonas_E sp003852405	1	GCF_003852405.1_WP_124525782.1	GCF_003852405.1_WP_124525782.1	NA	FlhE	190
GCF_003935425.1	100	p__Proteobacteria	c__Gammaproteobacteria	o__Pseudomonadales	f__Pseudomonadaceae	g__Pseudomonas_E	s__Pseudomonas_E sp003935425	2	GCF_003935425.1_WP_125829988.1,GCF_003935425.1_WP_125830615.1	GCF_003935425.1_WP_125830615.1	NA	FlhE	138
GCF_003935425.1	100	p__Proteobacteria	c__Gammaproteobacteria	o__Pseudomonadales	f__Pseudomonadaceae	g__Pseudomonas_E	s__Pseudomonas_E sp003935425	2	GCF_003935425.1_WP_125829988.1,GCF_003935425.1_WP_125830615.1	GCF_003935425.1_WP_125829988.1	NA	FlhE	148
GCF_004519405.1	99.93	p__Proteobacteria	c__Gammaproteobacteria	o__Pseudomonadales	f__Pseudomonadaceae	g__Pseudomonas_E	s__Pseudomonas_E sp004519405	1	GCF_004519405.1_WP_134656794.1	GCF_004519405.1_WP_134656794.1	NA	FlhE	168
GCF_900187495.1	99.93	p__Proteobacteria	c__Gammaproteobacteria	o__Pseudomonadales	f__Pseudomonadaceae	g__Pseudomonas_E	s__Pseudomonas_E sp900187495	1	GCF_900187495.1_WP_143499380.1	GCF_900187495.1_WP_143499380.1	NA	FlhE	167
GCF_900187575.1	100	p__Proteobacteria	c__Gammaproteobacteria	o__Pseudomonadales	f__Pseudomonadaceae	g__Pseudomonas_E	s__Pseudomonas_E sp900187575	2	GCF_900187575.1_WP_095092337.1,GCF_900187575.1_WP_256582757.1	GCF_900187575.1_WP_095092337.1	unknown	FlhE	147
GCF_900187575.1	100	p__Proteobacteria	c__Gammaproteobacteria	o__Pseudomonadales	f__Pseudomonadaceae	g__Pseudomonas_E	s__Pseudomonas_E sp900187575	2	GCF_900187575.1_WP_095092337.1,GCF_900187575.1_WP_256582757.1	GCF_900187575.1_WP_256582757.1	NA	FlhE	112
GCA_900475325.1	99.92	p__Proteobacteria	c__Gammaproteobacteria	o__Pseudomonadales	f__Pseudomonadaceae	g__Pseudomonas_E	s__Pseudomonas_E sp900475325	1	GCA_900475325.1_SQF94729.1	GCA_900475325.1_SQF94729.1	NA	FlhE	151
GCF_900583165.1	99.93	p__Proteobacteria	c__Gammaproteobacteria	o__Pseudomonadales	f__Pseudomonadaceae	g__Pseudomonas_E	s__Pseudomonas_E sp900583165	1	GCF_900583165.1_WP_163011916.1	GCF_900583165.1_WP_163011916.1	NA	FlhE	168
GCF_900589395.1	100	p__Proteobacteria	c__Gammaproteobacteria	o__Pseudomonadales	f__Pseudomonadaceae	g__Pseudomonas_E	s__Pseudomonas_E sp900589395	3	GCF_900589395.1_WP_122803241.1,GCF_900589395.1_WP_122803246.1,GCF_900589395.1_WP_122803248.1	GCF_900589395.1_WP_122803241.1	NA	FlhE	140
GCF_900589395.1	100	p__Proteobacteria	c__Gammaproteobacteria	o__Pseudomonadales	f__Pseudomonadaceae	g__Pseudomonas_E	s__Pseudomonas_E sp900589395	3	GCF_900589395.1_WP_122803241.1,GCF_900589395.1_WP_122803246.1,GCF_900589395.1_WP_122803248.1	GCF_900589395.1_WP_122803248.1	NA	FlhE	150
GCF_900589395.1	100	p__Proteobacteria	c__Gammaproteobacteria	o__Pseudomonadales	f__Pseudomonadaceae	g__Pseudomonas_E	s__Pseudomonas_E sp900589395	3	GCF_900589395.1_WP_122803241.1,GCF_900589395.1_WP_122803246.1,GCF_900589395.1_WP_122803248.1	GCF_900589395.1_WP_122803246.1	NA	FlhE	151
GCF_900590755.1	99.92	p__Proteobacteria	c__Gammaproteobacteria	o__Pseudomonadales	f__Pseudomonadaceae	g__Pseudomonas_E	s__Pseudomonas_E sp900590755	1	GCF_900590755.1_WP_122725260.1	GCF_900590755.1_WP_122725260.1	NA	FlhE	151
GCF_900601905.1	99.68	p__Proteobacteria	c__Gammaproteobacteria	o__Pseudomonadales	f__Pseudomonadaceae	g__Pseudomonas_E	s__Pseudomonas_E sp900601905	1	GCF_900601905.1_WP_122775138.1	GCF_900601905.1_WP_122775138.1	NA	FlhE	147
GCF_900105675.1	99.8	p__Proteobacteria	c__Gammaproteobacteria	o__Pseudomonadales	f__Pseudomonadaceae	g__Pseudomonas_E	s__Pseudomonas_E synxantha	1	GCF_900105675.1_WP_124356216.1	GCF_900105675.1_WP_124356216.1	unknown	FlhE	170
GCF_001698815.1	100	p__Proteobacteria	c__Gammaproteobacteria	o__Pseudomonadales	f__Pseudomonadaceae	g__Pseudomonas_E	s__Pseudomonas_E syringae_A	3	GCF_001698815.1_WP_065833875.1,GCF_001698815.1_WP_139110492.1,GCF_001698815.1_WP_139110494.1	GCF_001698815.1_WP_065833875.1	unknown	FlhE	147
GCF_001698815.1	100	p__Proteobacteria	c__Gammaproteobacteria	o__Pseudomonadales	f__Pseudomonadaceae	g__Pseudomonas_E	s__Pseudomonas_E syringae_A	3	GCF_001698815.1_WP_065833875.1,GCF_001698815.1_WP_139110492.1,GCF_001698815.1_WP_139110494.1	GCF_001698815.1_WP_139110492.1	NA	FlhE	116
GCF_001698815.1	100	p__Proteobacteria	c__Gammaproteobacteria	o__Pseudomonadales	f__Pseudomonadaceae	g__Pseudomonas_E	s__Pseudomonas_E syringae_A	3	GCF_001698815.1_WP_065833875.1,GCF_001698815.1_WP_139110492.1,GCF_001698815.1_WP_139110494.1	GCF_001698815.1_WP_139110494.1	NA	FlhE	128
GCF_000737245.1	100	p__Proteobacteria	c__Gammaproteobacteria	o__Pseudomonadales	f__Pseudomonadaceae	g__Pseudomonas_E	s__Pseudomonas_E syringae_J	1	GCF_000737245.1_WP_032625719.1	GCF_000737245.1_WP_032625719.1	unknown	FlhE	139
GCF_000452825.1	100	p__Proteobacteria	c__Gammaproteobacteria	o__Pseudomonadales	f__Pseudomonadaceae	g__Pseudomonas_E	s__Pseudomonas_E syringae_O	1	GCF_000452825.1_WP_080266924.1	GCF_000452825.1_WP_080266924.1	unknown	FlhE	140
GCF_001293775.1	100	p__Proteobacteria	c__Gammaproteobacteria	o__Pseudomonadales	f__Pseudomonadaceae	g__Pseudomonas_E	s__Pseudomonas_E syringae_P	1	GCF_001293775.1_WP_230081037.1	GCF_001293775.1_WP_230081037.1	NA	FlhE	152
GCF_001466965.1	100	p__Proteobacteria	c__Gammaproteobacteria	o__Pseudomonadales	f__Pseudomonadaceae	g__Pseudomonas_E	s__Pseudomonas_E syringae_Q	1	GCF_001466965.1_WP_080394500.1	GCF_001466965.1_WP_080394500.1	unknown	FlhE	144
GCF_001401155.1	99.68	p__Proteobacteria	c__Gammaproteobacteria	o__Pseudomonadales	f__Pseudomonadaceae	g__Pseudomonas_E	s__Pseudomonas_E tremae	1	GCF_001401155.1_WP_235662555.1	GCF_001401155.1_WP_235662555.1	NA	FlhE	165
GCF_001186335.1	99.66	p__Proteobacteria	c__Gammaproteobacteria	o__Pseudomonadales	f__Pseudomonadaceae	g__Pseudomonas_E	s__Pseudomonas_E trivialis_B	1	GCF_001186335.1_WP_144424952.1	GCF_001186335.1_WP_144424952.1	NA	FlhE	168
GCF_001642795.1	100	p__Proteobacteria	c__Gammaproteobacteria	o__Pseudomonadales	f__Pseudomonadaceae	g__Pseudomonas_E	s__Pseudomonas_E viridiflava	1	GCF_001642795.1_WP_004887363.1	GCF_001642795.1_WP_004887363.1	unknown	FlhE	144
GCF_002723575.1	100	p__Proteobacteria	c__Gammaproteobacteria	o__Pseudomonadales	f__Pseudomonadaceae	g__Pseudomonas_E	s__Pseudomonas_E viridiflava_B	1	GCF_002723575.1_WP_143518915.1	GCF_002723575.1_WP_143518915.1	NA	FlhE	144
GCF_900105885.1	100	p__Proteobacteria	c__Gammaproteobacteria	o__Pseudomonadales	f__Pseudomonadaceae	g__Pseudomonas_K	s__Pseudomonas_K guangdongensis	1	GCF_900105885.1_WP_090212180.1	GCF_900105885.1_WP_090212180.1	FLA	FlhE	136
GCF_900109175.1	96.89	p__Proteobacteria	c__Gammaproteobacteria	o__Pseudomonadales	f__Pseudomonadaceae	g__Pseudomonas_K	s__Pseudomonas_K linyingensis	1	GCF_900109175.1_WP_170847745.1	GCF_900109175.1_WP_170847745.1	NA	FlhE	141
GCF_900104805.1	99.59	p__Proteobacteria	c__Gammaproteobacteria	o__Pseudomonadales	f__Pseudomonadaceae	g__Pseudomonas_K	s__Pseudomonas_K oryzae	1	GCF_900104805.1_WP_090347799.1	GCF_900104805.1_WP_090347799.1	FLA	FlhE	130
GCF_900115715.1	99.59	p__Proteobacteria	c__Gammaproteobacteria	o__Pseudomonadales	f__Pseudomonadaceae	g__Pseudomonas_K	s__Pseudomonas_K sagittaria	1	GCF_900115715.1_WP_139231015.1	GCF_900115715.1_WP_139231015.1	NA	FlhE	135
GCF_004801855.1	99.36	p__Proteobacteria	c__Gammaproteobacteria	o__Pseudomonadales	f__Pseudomonadaceae	g__Pseudomonas_K	s__Pseudomonas_K sp004801855	1	GCF_004801855.1_WP_136490521.1	GCF_004801855.1_WP_136490521.1	NA	FlhE	76
GCF_000423885.1	99.83	p__Proteobacteria	c__Gammaproteobacteria	o__Xanthomonadales	f__Xanthomonadaceae	g__Thermomonas	s__Thermomonas fusca	1	GCF_000423885.1_WP_156880535.1	GCF_000423885.1_WP_156880535.1	NA	FlhE	150
* FLA - FlhE found in the known flagellar operons; unknown - FlhE found in any other neighborhood; NA - neihborhood information is not available for the protein.
