# Supplementary material for: FlhE functions as a chaperone to prevent formation of periplasmic flagella in Gram-negative bacteria
Source: Nat Commun. 2024 Jul 14;15:5921. doi: 10.1038/s41467-024-50278-0 (PMC11247099; doi:10.1038/s41467-024-50278-0)
Supplement: Supplementary file 7 — Source Data [file 41467_2024_50278_MOESM7_ESM.zip]

Archive with 15 entries (15 files):
- Fig1d - Fig S2f.xlsx
- Fig1e - Fig1f - FigS3.xlsx
- Fig3b - Fig 3c.xlsx
- Fig3e.xlsx
- Fig4d - Fig S10a - FigS10b.xlsx
- Fig5b.xlsx
- FigS11.xlsx
- FigS2c.xlsx
- FigS2d.xlsx
- FigS5b.xlsx
- FigS5c.xlsx
- FigS7b.xlsx
- FigS7e.xlsx
- FigS7f.xlsx
- FigS9c.xlsx
