# Supplementary material for: FlhE functions as a chaperone to prevent formation of periplasmic flagella in Gram-negative bacteria
Source: Nat Commun. 2024 Jul 14;15:5921. doi: 10.1038/s41467-024-50278-0 (PMC11247099; doi:10.1038/s41467-024-50278-0)
Supplement: Supplementary file 7 — Source Data [file 41467_2024_50278_MOESM7_ESM.zip › Fig1d - Fig S2f.xlsx]

## Sheet: Replicate1
# Measurement of the cell curvature using Phase contrast microscopy
NAME = individual cells, IMAGE = name of the strain, Curvature = cell curvature diplayed in Figure 1d and Figure S2f
NAME,ASSOCIATION,EXPERIMENT,IMAGE,INTENSITY,POSITION,SHAPE.angularity.mean,SHAPE.area,SHAPE.circularity,Curvature
b2,0,Experiment 10,EM9659,6753.69,1,0.07335551,2.636607,0.52468395,0.1804601
b5,0,Experiment 10,EM9659,6635.7993,1,0.07975496,2.384425,0.6968226,0.104826435
b7,0,Experiment 10,EM9659,6736.663,1,0.08655061,3.422379,0.42822182,0.004903043
b8,0,Experiment 10,EM9659,6613.832,1,0.011912759,1.7456661,0.6901325,0.026050175
b10,0,Experiment 10,EM9659,6645.889,1,0.012692374,2.3048017,0.58513397,0.02305363
b11,0,Experiment 10,EM9659,6665.14,1,0.045751136,1.8855464,0.57626736,0.11139104
b12,0,Experiment 10,EM9659,6470.216,1,0.028934587,1.671509,0.777782,0.06166573
b15,0,Experiment 10,EM9659,6685.3965,1,0.084493116,2.189823,0.5628053,0.13298126
b16,0,Experiment 10,EM9659,6614.823,1,0.056542132,2.5939524,0.5840584,0.13370089
b17,0,Experiment 10,EM9659,6623.5684,1,0.049492646,2.5374575,0.5871846,0.12371705
b18,0,Experiment 10,EM9659,6672.8784,1,0.08268789,2.4306355,0.5462905,0.19762222
b19,0,Experiment 10,EM9659,6559.6377,1,0.040116593,1.3299726,0.8519644,0.057415586
b20,0,Experiment 10,EM9659,6692.9604,1,0.031993765,4.5306897,0.36900914,0.03135047
b21,0,Experiment 10,EM9659,6660.341,1,0.076900214,2.4474807,0.46608296,0.14186515
b22,0,Experiment 10,EM9659,6762.801,1,0.05357328,2.171968,0.462942,0.12137986
b23,0,Experiment 10,EM9659,6566.3374,1,0.039949074,3.1171772,0.5268068,0.06477747
b25,0,Experiment 10,EM9659,6806.648,1,0.13677762,1.330836,0.6996251,0.26228732
b26,0,Experiment 10,EM9659,6693.059,1,0.047384925,2.6385438,0.49120483,0.10523396
b27,0,Experiment 10,EM9659,6779.9287,1,0.063311435,3.6975293,0.46506536,0.02241127
b29,0,Experiment 10,EM9659,6687.73,1,0.072186336,1.9466053,0.5796095,0.1595006
b31,0,Experiment 10,EM9659,6610.948,1,0.04784775,2.248569,0.5128252,0.12521477
b32,0,Experiment 10,EM9659,6674.5776,1,0.036199536,2.353541,0.61535364,0.003697155
b33,0,Experiment 10,EM9659,6718.071,1,0.053246938,2.1587694,0.653808,0.13729602
b35,0,Experiment 10,EM9659,6707.2466,1,0.049744103,1.6661047,0.66893506,0.107266076
b36,0,Experiment 10,EM9659,6710.6855,1,0.04942162,2.7017612,0.47025624,0.06557405
b38,0,Experiment 10,EM9659,6599.9272,1,0.035291787,2.2140307,0.6771541,0.07752926
b39,0,Experiment 10,EM9659,6648.629,1,0.05820433,1.6303328,0.66199565,0.06894496
b40,0,Experiment 10,EM9659,6545.0386,1,0.06980228,1.5541095,0.87222815,0.082346804
b46,0,Experiment 10,EM9659,6659.756,1,0.06085494,3.4333572,0.44975507,0.13864163
b47,0,Experiment 10,EM9659,6569.6787,1,0.03915819,2.149518,0.74754703,0.043917432
b50,0,Experiment 10,EM9659,6503.566,1,0.032113,1.9472837,0.77769196,0.03128107
b51,0,Experiment 10,EM9659,6653.1294,1,0.056347262,2.97005,0.56364864,0.1059988
b52,0,Experiment 10,EM9659,6614.578,1,0.030830884,3.5115619,0.4436144,0.07677282
b53,0,Experiment 10,EM9659,6731.853,1,0.05935069,5.1496687,0.31013966,0.041223668
b54,0,Experiment 10,EM9659,6648.589,1,0.03444783,3.3216012,0.5075412,0.039232317
b56,0,Experiment 10,EM9659,6760.6636,1,0.03856279,3.8658266,0.38954782,0.08670068
b57,0,Experiment 10,EM9659,6595.5356,1,0,1.5103121,0.75168073,0.005352351
b60,0,Experiment 10,EM9659,6552.9272,1,0.019480152,4.2918816,0.39539164,0.048370104
b62,0,Experiment 10,EM9659,6590.461,1,0.05926252,2.4657905,0.6003285,0.09225831
b63,0,Experiment 10,EM9659,6578.171,1,0.091931105,2.544242,0.6421237,0.047733065
b65,0,Experiment 10,EM9659,6667.8613,1,0.04861602,4.6982007,0.37839043,0.005549179
b70,0,Experiment 10,EM9659,6473.799,1,0.07230845,2.4018946,0.67722154,0.16330706
b77,0,Experiment 10,EM9659,6656.885,1,0.06314082,2.6039438,0.57680005,0.14660002
b90,0,Experiment 10,EM9659,6540.681,1,0.032586023,3.299398,0.52543426,0.052991297
b91,0,Experiment 10,EM9659,6526.1772,1,0.04707082,1.7520804,0.6489651,0.095477104
b92,0,Experiment 10,EM9659,6626.5923,1,0,1.1486464,0.86379665,0.022953853
b93,0,Experiment 10,EM9659,6646.696,1,0.06694973,2.828443,0.50729525,0.17238401
b94,0,Experiment 10,EM9659,6511.759,1,0.028117115,1.9331601,0.8142481,0.031162173
b95,0,Experiment 10,EM9659,6692.0903,1,0.047003094,1.6849774,0.6171496,0.10292381
b101,0,Experiment 10,EM9659,6821.67,1,0.06793047,2.3599706,0.62628055,0.15751018
b102,0,Experiment 10,EM9659,6836.361,1,0.040021226,2.439455,0.47369498,0.0723454
b105,0,Experiment 10,EM9659,6871.7646,1,0.037505496,4.99338,0.3234639,0.035357453
b106,0,Experiment 10,EM9659,6891.7446,1,0.04162876,6.2864704,0.23093437,0.033443414
b107,0,Experiment 10,EM9659,6862.568,1,0.025966361,1.6114601,0.6365517,0.061355185
b108,0,Experiment 10,EM9659,6825.3457,1,0.032297526,2.096477,0.6304197,0.08108443
b113,0,Experiment 10,EM9659,6824.375,1,0.03962705,2.2198281,0.616192,0.06500309
b114,0,Experiment 10,EM9659,6833.0205,1,0.08521579,1.4708397,0.7359215,0.16670744
b117,0,Experiment 10,EM9659,6969.606,2,0.06967852,2.6568077,0.59120077,0.12000105
b118,0,Experiment 10,EM9659,6877.2314,2,0.02964013,2.3130808,0.5600504,0.06831467
b119,0,Experiment 10,EM9659,6737.728,2,0,1.2795259,0.85353625,0.003311067
b121,0,Experiment 10,EM9659,6957.9453,2,0.045890152,2.8240178,0.47193334,0.104572885
b122,0,Experiment 10,EM9659,6965.8135,2,0.043330897,3.595009,0.44425488,0.09494772
b123,0,Experiment 10,EM9659,6882.4146,2,0.044729624,2.811359,0.5719323,0.004807497
b124,0,Experiment 10,EM9659,6968.202,2,0.072671086,3.0963619,0.45126805,0.18936564
b125,0,Experiment 10,EM9659,6884.594,2,0.032192145,2.5956175,0.5668724,0.00495858
b127,0,Experiment 10,EM9659,6918.3174,2,0.04863565,2.4693677,0.61120397,0.10304337
b128,0,Experiment 10,EM9659,6915.064,2,0.046326157,2.2939005,0.49253654,0.10883149
b129,0,Experiment 10,EM9659,7021.9434,2,0.020769604,3.1350324,0.46027565,0.04348904
b132,0,Experiment 10,EM9659,6849.225,2,0.024652997,1.742274,0.71752775,0.057710692
b133,0,Experiment 10,EM9659,6972.2876,2,0.028554132,3.681725,0.4857776,0.016132228
b134,0,Experiment 10,EM9659,7082.029,2,0.034070726,4.6438026,0.40378135,0.098721765
b135,0,Experiment 10,EM9659,6861.821,2,0.031009493,2.7002504,0.59092534,0.062054943
b136,0,Experiment 10,EM9659,6880.802,2,0.030643104,2.4179301,0.6384108,0.0701413
b138,0,Experiment 10,EM9659,6925.1055,2,0.023119865,4.283864,0.3223054,0.044668905
b139,0,Experiment 10,EM9659,6833.2534,2,0.060126197,2.1123893,0.69035697,0.09414294
b140,0,Experiment 10,EM9659,7025.6943,2,0.03349524,6.153498,0.2475993,0.006758309
b141,0,Experiment 10,EM9659,6780.7354,2,0.021277979,1.5401014,0.83234656,0.039007246
b142,0,Experiment 10,EM9659,6893.2617,2,0.111386836,2.6333015,0.6796752,0.1608995
b143,0,Experiment 10,EM9659,6820.4434,2,0.07730907,2.4653356,0.6443879,0.014621112
b144,0,Experiment 10,EM9659,6874.2236,2,0.070894815,2.1306145,0.73752975,0.104194134
b145,0,Experiment 10,EM9659,6871.773,2,0.023192901,2.3620522,0.5882297,0.051189594
b147,0,Experiment 10,EM9659,6959.283,2,0.009409432,2.1227508,0.6033099,0.003285125
b148,0,Experiment 10,EM9659,6993.8584,2,0.019340012,3.0476382,0.49475518,0.044896338
b149,0,Experiment 10,EM9659,6922.6543,2,0.028228827,2.0092678,0.6109579,0.06707776
b150,0,Experiment 10,EM9659,6808.3037,2,0,1.9856151,0.6672674,0.003726628
b156,0,Experiment 10,EM9659,6910.6514,2,0.055360228,3.264613,0.45329905,0.12663044
b157,0,Experiment 10,EM9659,6899.676,2,0.08089708,1.9076263,0.61673933,0.12007396
b158,0,Experiment 10,EM9659,6917.6147,2,0.012861677,1.4520904,0.7572904,0.014168686
b160,0,Experiment 10,EM9659,6880.854,2,0.073489934,3.643756,0.4309105,0.18045306
b165,0,Experiment 10,EM9659,6962.32,2,0.029941246,2.895176,0.5501282,0.047140416
b166,0,Experiment 10,EM9659,6805.9956,2,0.00890139,1.6770829,0.7728722,0.01912764
b168,0,Experiment 10,EM9659,6902.0073,2,0.07286162,2.0496035,0.61002684,0.17367461
b169,0,Experiment 10,EM9659,6812.4043,2,0.02644559,2.8365226,0.5448241,0.033646822
b170,0,Experiment 10,EM9659,6835.036,2,0.02745425,2.5686655,0.5918813,0.033802897
b171,0,Experiment 10,EM9659,6920.651,2,0.08183714,2.44038,0.6366083,0.108349755
b172,0,Experiment 10,EM9659,6792.758,2,0.036717206,2.4068286,0.6916837,0.08800944
b173,0,Experiment 10,EM9659,6823.704,2,0.001722497,2.4581428,0.63427055,0.004918222
b174,0,Experiment 10,EM9659,6793.6353,2,0.060881376,2.3975465,0.607265,0.14960013
b177,0,Experiment 10,EM9659,6987.991,2,0.038751416,2.6917698,0.5080327,0.093106575
b179,0,Experiment 10,EM9659,6823.6816,2,0.002661377,2.0528107,0.69161385,0.004654215
b180,0,Experiment 10,EM9659,6778.8105,2,0.020396795,1.338854,0.8319549,0.03094817
b182,0,Experiment 10,EM9659,6816.2095,2,0.02262071,2.4226177,0.6280745,0.033511747
b185,0,Experiment 10,EM9659,6849.637,2,0.02906295,2.1945412,0.70324963,0.06853583
b187,0,Experiment 10,EM9659,6796.202,2,0.007344802,1.2914871,0.8167147,0.001364516
b188,0,Experiment 10,EM9659,6944.4644,2,0.0658232,4.1438603,0.34364405,0.10507763
b189,0,Experiment 10,EM9659,6954.436,2,0.06571031,2.201819,0.562807,0.062853076
b190,0,Experiment 10,EM9659,6926.576,2,0.07085265,4.2822604,0.36355418,0.016338328
b206,0,Experiment 10,EM9659,6896.9956,2,0.0333099,3.4391549,0.3691742,0.004357226
b207,0,Experiment 10,EM9659,6946.665,2,0.02225515,2.8331304,0.49745852,0.06449745
b215,0,Experiment 10,EM9659,6969.1973,2,0.04730666,6.9027333,0.2060702,0.061864518
b217,0,Experiment 10,EM9659,6866.1265,2,0.046726532,2.2065063,0.5279772,0.100060835
b226,0,Experiment 10,EM9659,7147.6504,2,0.024108266,2.3415296,0.48398688,0.04108223
b266,0,Experiment 10,EM9659,6421.7446,3,0.02872981,2.498851,0.541644,0.075831555
b267,0,Experiment 10,EM9659,6492.57,3,0.07239159,1.8042995,0.561857,0.08734589
b271,0,Experiment 10,EM9659,6530.6035,3,0.04727976,2.2515912,0.6087744,0.10869581
b272,0,Experiment 10,EM9659,6545.506,3,0.04497813,3.9511702,0.4172377,0.015294522
b273,0,Experiment 10,EM9659,6482.905,3,0.030375736,1.9162147,0.6833987,0.0546414
b274,0,Experiment 10,EM9659,6486.986,3,0.0559605,3.2787673,0.53740937,0.046751793
b275,0,Experiment 10,EM9659,6524.8555,3,0.06761499,2.3039384,0.62565166,0.16169953
b277,0,Experiment 10,EM9659,6476.589,3,0.004295517,2.2128048,0.60505813,0.014429663
b278,0,Experiment 10,EM9659,6536.24,3,0.05156991,3.2961292,0.49608937,0.020028234
b279,0,Experiment 10,EM9659,6609.2104,3,0.055234965,4.9472156,0.3016555,0.096335985
b280,0,Experiment 10,EM9659,6514.7,3,0.057119533,3.043876,0.48563924,0.16304447
b281,0,Experiment 10,EM9659,6516.9404,3,0.005136513,1.679442,0.63234144,0.009740491
b282,0,Experiment 10,EM9659,6522.0386,3,0.033493683,4.847918,0.35843474,0.0720879
b283,0,Experiment 10,EM9659,6623.835,3,0.05159021,6.214834,0.22662844,0.07290649
b284,0,Experiment 10,EM9659,6414.743,3,0,1.6942133,0.7511615,0.004611655
b285,0,Experiment 10,EM9659,6889.848,3,0.059770625,2.086794,0.52120864,0.109072395
b286,0,Experiment 10,EM9659,6537.178,3,0.050303448,4.0060463,0.35485852,0.13128754
b287,0,Experiment 10,EM9659,6981.5215,3,0.047218837,3.7958248,0.3324628,0.08656576
b289,0,Experiment 10,EM9659,6744.208,3,0.06504429,3.5421531,0.3753568,0.14584489
b290,0,Experiment 10,EM9659,6571.0713,3,0.072977975,2.3722904,0.5720203,0.18864147
b291,0,Experiment 10,EM9659,6430.822,3,0.057230525,2.236049,0.6624862,0.12902449
b292,0,Experiment 10,EM9659,6492.12,3,0.045289017,2.801059,0.5545261,0.1044257
b294,0,Experiment 10,EM9659,6360.736,3,0.056798946,1.3599104,0.85252434,0.06686327
b295,0,Experiment 10,EM9659,6688.9053,3,0.054713193,4.7406335,0.27013588,0.06218581
b297,0,Experiment 10,EM9659,6542.093,3,0.027890092,3.0097692,0.4752235,0.053482205
b298,0,Experiment 10,EM9659,6664.6904,3,0.038155176,3.5087867,0.3809328,0.08888238
b299,0,Experiment 10,EM9659,6459.403,3,0.030736541,1.7229695,0.7460598,0.044679027
b300,0,Experiment 10,EM9659,6636.5674,3,0.055922344,1.8972648,0.6172165,0.12767322
b301,0,Experiment 10,EM9659,6676.9194,3,0.043201182,7.584372,0.24518594,0.053752184
b302,0,Experiment 10,EM9659,6653.0806,3,0.043148767,2.4775088,0.5573185,0.092135236
b303,0,Experiment 10,EM9659,6509.258,3,0.041459918,2.4888573,0.57060385,0.09950343
b304,0,Experiment 10,EM9659,6494.778,3,0.053357407,1.2903769,0.6755171,0.065037236
b305,0,Experiment 10,EM9659,6461.9106,3,0.052164573,1.9786612,0.69300365,0.07732554
b306,0,Experiment 10,EM9659,6664.51,3,0.023269964,2.7955081,0.50288445,0.06703348
b307,0,Experiment 10,EM9659,6653.261,3,0.058974776,3.1571739,0.45510146,0.10009358
b308,0,Experiment 10,EM9659,6591.9453,3,0.0504259,2.5513961,0.4966163,0.124596156
b309,0,Experiment 10,EM9659,6548.5566,3,0.00896876,2.6329315,0.5382495,0.032174896
b310,0,Experiment 10,EM9659,6458.237,3,0.04156827,2.9422963,0.5153042,0.0969889
b311,0,Experiment 10,EM9659,6418.874,3,0,2.0906794,0.6529582,0.002365888
b312,0,Experiment 10,EM9659,6714.3193,3,0.048929587,2.607891,0.5173623,0.108979516
b313,0,Experiment 10,EM9659,6580.8613,3,0.03547055,3.693135,0.44543937,0.07190797
b314,0,Experiment 10,EM9659,6460.5664,3,0.007292771,1.7306174,0.6298545,0.017649416
b315,0,Experiment 10,EM9659,6519.5566,3,0.042364486,2.6556897,0.48498574,0.08004401
b316,0,Experiment 10,EM9659,6455.423,3,0,3.0819297,0.499937,0.001197035
b317,0,Experiment 10,EM9659,6632.4126,3,0.0162212,1.4548041,0.79682785,0.022233414
b318,0,Experiment 10,EM9659,6683.7563,3,0.030078618,6.2481084,0.2563279,0.048490185
b319,0,Experiment 10,EM9659,6552.4766,3,0.053861536,2.7937813,0.5460189,0.035975043
b320,0,Experiment 10,EM9659,6539.034,3,0.087574124,2.2928522,0.669267,0.19566399
b321,0,Experiment 10,EM9659,6512.0034,3,0.04947069,4.448291,0.37119317,0.06721249
b322,0,Experiment 10,EM9659,6478.2026,3,0.002693801,2.2343836,0.6085682,0.015489064
b323,0,Experiment 10,EM9659,6470.5327,3,0.075474694,2.2403662,0.603828,0.124827154
b324,0,Experiment 10,EM9659,6662.4937,3,0.09689264,3.1780202,0.44360748,0.016602583
b325,0,Experiment 10,EM9659,6394.2534,3,0.025806252,1.6077596,0.87540305,0.02059356
b326,0,Experiment 10,EM9659,6579.693,3,0.01642124,3.5525146,0.43205956,0.032082066
b327,0,Experiment 10,EM9659,6570.366,3,0.11731415,2.8265927,0.55892336,0.28518435
b328,0,Experiment 10,EM9659,6449.377,3,0.014709845,3.200532,0.5056548,0.032196198
b329,0,Experiment 10,EM9659,6542.2734,3,0.058321975,3.8782852,0.42294332,0.13165057
b330,0,Experiment 10,EM9659,6501.4844,3,0.03694559,2.280517,0.6029644,0.06489808
b331,0,Experiment 10,EM9659,6348.0107,3,0.061034024,2.1492097,0.6366928,0.10046746
b332,0,Experiment 10,EM9659,6499.0723,3,0.021234162,3.116098,0.48116863,0.04923489
b333,0,Experiment 10,EM9659,6513.7305,3,0,1.8671671,0.56276083,0.00626445
b334,0,Experiment 10,EM9659,6594.8667,3,0.033494256,6.223068,0.24297476,0.036886558
b335,0,Experiment 10,EM9659,6511.8525,3,0.0392782,3.6753724,0.4454852,0.09023767
b336,0,Experiment 10,EM9659,6547.8774,3,0.026775796,2.840038,0.6209853,0.007394856
b338,0,Experiment 10,EM9659,6431.5093,3,0.037072476,2.455059,0.5910754,0.06020518
b339,0,Experiment 10,EM9659,6487.2954,3,0.003783843,2.0854988,0.69240224,0.001736861
b340,0,Experiment 10,EM9659,6433.7524,3,0.064934604,2.4277983,0.53449434,0.079115294
b341,0,Experiment 10,EM9659,6787.059,3,0.040218282,2.201079,0.567512,0.097616106
b342,0,Experiment 10,EM9659,6412.5605,3,0.005232877,1.9709055,0.6928031,0.013587936
b343,0,Experiment 10,EM9659,6607.3936,3,0.048268795,2.6917698,0.46173957,0.10962768
b397,0,Experiment 10,EM9659,6758.9414,3,0.041631266,4.088352,0.3403385,0.05564915
b409,0,Experiment 10,EM9659,6819.975,4,0.07934254,3.1006906,0.51231235,0.19342503
b417,0,Experiment 10,EM9659,6795.3647,4,0.045593098,1.5165567,0.6652878,0.10964377
b463,0,Experiment 10,EM9659,6790.3813,4,0.05459524,3.4259562,0.40826055,0.04874666
b476,0,Experiment 10,EM9659,6781.8994,4,0.05615655,2.8143501,0.49596515,0.02250018
b478,0,Experiment 10,EM9659,6735.8535,4,0.044480953,2.3176959,0.5382024,0.025890082
b480,0,Experiment 10,EM9659,6638.2812,4,0.07951949,1.522678,0.8313747,0.11806836
b482,0,Experiment 10,EM9659,6845.7007,4,0.023816662,1.8444705,0.70340586,0.054445773
b484,0,Experiment 10,EM9659,6730.891,4,0.018410848,2.249679,0.59774745,0.041098922
b488,0,Experiment 10,EM9659,6673.217,4,0,1.6202797,0.7179199,0.003615196
b489,0,Experiment 10,EM9659,6757.4644,4,0.15425672,1.4905759,0.807666,0.2778019
b490,0,Experiment 10,EM9659,6829.7144,4,0.07565639,2.6737607,0.4293253,0.1106766
b491,0,Experiment 10,EM9659,6828.802,4,0.034083024,5.1008186,0.3035309,0.034678336
b497,0,Experiment 10,EM9659,6938.96,4,0.026055897,3.5409195,0.41076666,0.024714354
b499,0,Experiment 10,EM9659,6704.6465,4,0.0633284,1.8951062,0.7451708,0.13790064
b505,0,Experiment 10,EM9659,6839.457,4,0.027852412,3.625785,0.44741628,0.061937854
b506,0,Experiment 10,EM9659,6617.6553,4,0.060717955,1.8355122,0.6102222,0.1367639
b507,0,Experiment 10,EM9659,6846.309,4,0.047287147,3.737048,0.3728576,0.07264049
b509,0,Experiment 10,EM9659,6756.6245,4,0.03808701,2.8087068,0.50838727,0.09502939
b511,0,Experiment 10,EM9659,6826.2417,4,0.004513966,2.028017,0.67264533,0.006254302
b512,0,Experiment 10,EM9659,6834.1655,4,0.034262564,4.5849023,0.3130613,0.06546389
b513,0,Experiment 10,EM9659,6741.504,4,0.03973624,3.025805,0.49576434,0.066560306
b514,0,Experiment 10,EM9659,6616.24,4,0,2.9300535,0.5129033,0.002677618
b519,0,Experiment 10,EM9659,6904.8047,4,0.042367812,5.2277474,0.2915544,0.076207384
b522,0,Experiment 10,EM9659,6841.8394,4,0.02810448,2.2969227,0.59651464,0.05722575
b527,0,Experiment 10,EM9659,6891.556,4,0.048394933,3.56781,0.49793455,0.09880756
b528,0,Experiment 10,EM9659,6726.6006,4,0.032051276,1.9284726,0.6506224,0.03288517
b549,0,Experiment 10,EM9659,6561.06,4,0.06828496,1.8798414,0.83321065,0.07955506
b550,0,Experiment 10,EM9659,6856.523,4,0.02516143,3.5357387,0.3842017,0.06409985
b553,0,Experiment 10,EM9659,6810.8955,4,0.0326107,4.0340776,0.37763488,0.016562847
b556,0,Experiment 10,EM9659,6766.1685,4,0.039509676,4.6269035,0.34708077,0.058731917
b559,0,Experiment 10,EM9659,6649.4463,4,0.08244403,2.208233,0.6579847,0.18727681
b560,0,Experiment 10,EM9659,6612.146,4,0,1.6167859,0.8021293,0.002058243
b561,0,Experiment 10,EM9659,6679.588,4,0,2.1369362,0.67607903,0.003090427
b562,0,Experiment 10,EM9659,6853.555,4,0.057639416,5.0307555,0.3144472,0.030392991
b564,0,Experiment 10,EM9659,6736.935,4,0,1.8740748,0.7561078,0.003756312
b569,0,Experiment 10,EM9659,6649.314,4,0.042057905,3.5117009,0.47885713,0.03483501
b570,0,Experiment 10,EM9659,6627.8296,4,0.037249286,2.0298674,0.5705348,0.0909857
b571,0,Experiment 10,EM9659,6633.585,4,0.031377275,1.8413867,0.7393612,0.063817605
b572,0,Experiment 10,EM9659,6703.003,4,0.038971573,2.672527,0.5450307,0.09877734
b578,0,Experiment 10,EM9659,6628.565,4,0.051663972,3.322958,0.410445,0.09921228
b581,0,Experiment 10,EM9659,6571.1367,4,0,1.8555721,0.6234674,0.002592028
b590,0,Experiment 10,EM9659,6581.2817,4,0.06665703,2.1532185,0.63467616,0.07280811
b592,0,Experiment 10,EM9659,6545.041,4,0.08850052,1.6881537,0.6279052,0.19130285
b629,0,Experiment 10,EM9659,6817.546,4,0.01817622,2.6460915,0.53559357,0.020378154
b652,0,Experiment 10,EM9659,6687.554,4,0.06473153,2.2203217,0.6041218,0.13441259
b653,0,Experiment 10,EM9659,6758.196,4,0.030173255,2.860391,0.47221765,0.07668174
b656,0,Experiment 10,EM9659,6736.8,4,0.0318264,1.928966,0.6333267,0.03558842
b657,0,Experiment 10,EM9659,6950.807,4,0.03502039,1.5399164,0.71282035,0.01718924
b660,0,Experiment 10,EM9659,6579.867,5,0.02750982,4.6735764,0.36149517,0.02087456
b661,0,Experiment 10,EM9659,6429.4385,5,0.026169611,3.9142034,0.3640869,0.03001607
b663,0,Experiment 10,EM9659,6336.1094,5,0.08967737,1.528013,0.76351076,0.18518509
b665,0,Experiment 10,EM9659,6362.416,5,0.058322113,2.8119295,0.5115835,0.16312777
b666,0,Experiment 10,EM9659,6371.401,5,0.004595267,1.4986862,0.7999622,0.011143104
b667,0,Experiment 10,EM9659,6445.265,5,0,1.8741364,0.69856226,0.006706642
b668,0,Experiment 10,EM9659,6553.201,5,0.011628798,2.952781,0.45373425,0.00645146
b669,0,Experiment 10,EM9659,6773.5293,5,0.026079927,1.7150443,0.7243949,0.05172736
b670,0,Experiment 10,EM9659,6444.7974,5,0.03967105,2.9754007,0.48509225,0.091003716
b671,0,Experiment 10,EM9659,6566.6377,5,0.035239637,2.551828,0.5031617,0.061405342
b672,0,Experiment 10,EM9659,6405.39,5,0.002111954,1.8461357,0.7324482,0.015563165
b673,0,Experiment 10,EM9659,6455.5596,5,0.015062279,2.2930372,0.625425,0.02045698
b674,0,Experiment 10,EM9659,6509.322,5,0.046135183,3.977768,0.39461154,0.04218576
b675,0,Experiment 10,EM9659,6385.1675,5,0.028223595,2.9086983,0.5512718,0.024325686
b676,0,Experiment 10,EM9659,6399.9277,5,0.0403998,2.7923357,0.566231,0.057552285
b677,0,Experiment 10,EM9659,6482.1846,5,0.061594825,2.1391566,0.5816829,0.14807592
b678,0,Experiment 10,EM9659,6610.927,5,0.06359399,7.380719,0.22831729,0.07294531
b679,0,Experiment 10,EM9659,6364.7334,5,0.008008583,1.7133636,0.6997992,0.020109288
b680,0,Experiment 10,EM9659,6425.5225,5,0.049496144,2.781878,0.5122012,0.14330164
b681,0,Experiment 10,EM9659,6539.7676,5,0.048330188,4.0820613,0.3328081,0.085618034
b683,0,Experiment 10,EM9659,6368.504,5,0.06427382,2.0225124,0.66348135,0.083944306
b684,0,Experiment 10,EM9659,6421.467,5,0.04810267,4.633688,0.32535455,0.07520318
b685,0,Experiment 10,EM9659,6458.0693,5,0.068967044,2.3437963,0.6187029,0.15039097
b687,0,Experiment 10,EM9659,6379.817,5,0.048734292,2.5343738,0.6496351,0.016159853
b688,0,Experiment 10,EM9659,6420.0723,5,0.018114068,2.9936104,0.540095,0.016759865
b689,0,Experiment 10,EM9659,6309.606,5,0.07549658,1.7493668,0.77292836,0.17223193
b690,0,Experiment 10,EM9659,6676.8584,5,0.061413094,3.8998716,0.43417472,0.17514513
b691,0,Experiment 10,EM9659,6437.3574,5,0.061154634,3.00206,0.4849718,0.027091902
b692,0,Experiment 10,EM9659,6537.813,5,0.04658062,2.9318113,0.43101838,0.12772714
b693,0,Experiment 10,EM9659,6465.462,5,0.04650605,4.918845,0.30767292,0.001981097
b694,0,Experiment 10,EM9659,6478.813,5,0.043578498,2.3618054,0.56938493,0.114979416
b696,0,Experiment 10,EM9659,6672.5317,5,0.049168326,7.0091853,0.19469403,0.034457758
b697,0,Experiment 10,EM9659,6486.3696,5,0.047968913,3.389691,0.43000102,0.12786894
b698,0,Experiment 10,EM9659,6512.462,5,0.06271173,2.8325136,0.4870256,0.055613477
b699,0,Experiment 10,EM9659,6430.8896,5,0.027093666,3.1452088,0.4502623,0.053595517
b700,0,Experiment 10,EM9659,6572.8687,5,0.054926917,2.6053007,0.5753512,0.064550325
b701,0,Experiment 10,EM9659,6311.737,5,0,1.9026923,0.6583815,0.002937261
b702,0,Experiment 10,EM9659,6611.679,5,0.050253488,5.5927434,0.27349663,0.06448633
b703,0,Experiment 10,EM9659,6525.36,5,0.02236453,2.4112692,0.5389955,0.028993014
b705,0,Experiment 10,EM9659,6267.575,5,0.038400684,2.0366516,0.70740664,0.05750273
b706,0,Experiment 10,EM9659,6356.342,5,0.023898425,2.3952336,0.57278985,0.033611845
b708,0,Experiment 10,EM9659,6431.2524,5,0.08741889,1.6151606,0.65963095,0.17128925
b709,0,Experiment 10,EM9659,6425.1313,5,0.066464275,2.6488438,0.48421505,0.10031525
b712,0,Experiment 10,EM9659,6357.2637,5,0.04573635,2.578472,0.54812956,0.03995761
b713,0,Experiment 10,EM9659,6426.051,5,0.018942911,3.3302357,0.43366948,0.048076503
b715,0,Experiment 10,EM9659,6277.266,5,0,1.5374956,0.7816641,0.006255345
b716,0,Experiment 10,EM9659,6337.918,5,0.003520713,2.549916,0.6764937,0.010373334
b719,0,Experiment 10,EM9659,6337.085,5,0.04197532,3.3033452,0.46340704,0.04510612
b722,0,Experiment 10,EM9659,6253.7983,5,0.05813476,1.949134,0.63009804,0.009160222
b723,0,Experiment 10,EM9659,6295.2803,5,0.035045523,2.5956793,0.609008,0.07741433
b724,0,Experiment 10,EM9659,6345.5747,5,0.043252233,2.3298576,0.5897063,0.012188397
b740,0,Experiment 10,EM9659,6313.755,5,0.007026835,2.5064964,0.5295748,0.023422701
b741,0,Experiment 10,EM9659,6388.9385,5,0.026163299,6.496414,0.2537462,0.008592532
b742,0,Experiment 10,EM9659,6304.72,5,0.05089279,1.493783,0.67291296,0.1177677
b743,0,Experiment 10,EM9659,6390.8,5,0.024497226,3.995407,0.39468414,0.03945524
b751,0,Experiment 10,EM9659,6350.367,5,0.05189978,3.0941415,0.4736909,0.14349452
b772,0,Experiment 10,EM9659,6329.4785,6,0.04869912,3.589119,0.4092351,0.025309075
b773,0,Experiment 10,EM9659,6207.2305,6,0.11058482,1.2580589,0.7826637,0.19860156
b774,0,Experiment 10,EM9659,6199.3276,6,0.07031142,1.8529817,0.6721888,0.15790483
b775,0,Experiment 10,EM9659,6228.6157,6,0.001097527,3.8945675,0.40188414,0.00562904
b776,0,Experiment 10,EM9659,6176.153,6,0.099068284,1.8977274,0.70878875,0.19311085
b777,0,Experiment 10,EM9659,6400.574,6,0.028102836,7.6200666,0.20132029,0.072808035
b779,0,Experiment 10,EM9659,6545.2295,6,0.02957074,3.5588055,0.2892769,0.07771002
b780,0,Experiment 10,EM9659,6169.513,6,0.034862116,2.9511776,0.49186563,0.06419935
b781,0,Experiment 10,EM9659,6239.165,6,0.041600022,2.5173514,0.5473367,0.0969119
b782,0,Experiment 10,EM9659,6275.035,6,0.063266724,2.6261163,0.51081944,0.13640244
b783,0,Experiment 10,EM9659,6284.572,6,0.08832522,2.6140587,0.5208179,0.22051924
b784,0,Experiment 10,EM9659,6242.502,6,0.03286106,2.137183,0.5681987,0.076445766
b785,0,Experiment 10,EM9659,6321.656,6,0.039294925,2.115103,0.59076923,0.06921431
b786,0,Experiment 10,EM9659,6369.955,6,0.016228264,5.2627788,0.29605982,0.004126227
b787,0,Experiment 10,EM9659,6102.126,6,0.026951032,2.3773477,0.6420089,0.021122135
b788,0,Experiment 10,EM9659,6178.197,6,0.005080647,2.25486,0.60526466,0.016406264
b789,0,Experiment 10,EM9659,6101.1777,6,0.041642997,2.1899157,0.72467643,0.09910881
b790,0,Experiment 10,EM9659,6162.312,6,0.030543702,1.9656014,0.64794195,0.015992895
b791,0,Experiment 10,EM9659,6283.268,6,0.04913918,4.0947666,0.33310476,0.08017835
b792,0,Experiment 10,EM9659,6274.8086,6,0.025579743,1.6271257,0.8088855,0.052233763
b793,0,Experiment 10,EM9659,6231.3433,6,0.038718812,3.7062101,0.46507972,0.06027775
b794,0,Experiment 10,EM9659,6469.7056,6,0.03168923,3.4244761,0.37092313,0.071767375
b795,0,Experiment 10,EM9659,6314.3296,6,0.008897843,3.5954409,0.42961016,9.74E-04
b796,0,Experiment 10,EM9659,6256.9736,6,0.04399012,3.218973,0.4504571,0.07004297
b797,0,Experiment 10,EM9659,6205.256,6,0.087847985,2.3898678,0.5735709,0.20089856
b798,0,Experiment 10,EM9659,6233.953,6,0.001167352,2.804143,0.5836445,0.006762376
b799,0,Experiment 10,EM9659,6089.4834,6,0.007873058,2.8295531,0.58905107,0.015884656
b800,0,Experiment 10,EM9659,6206.991,6,0.056370568,1.7106345,0.7101374,0.10394305
b801,0,Experiment 10,EM9659,6184.39,6,0.035478223,4.597546,0.31795067,0.003102882
b803,0,Experiment 10,EM9659,6093.911,6,0.15256782,1.2847028,0.81588763,0.29906222
b804,0,Experiment 10,EM9659,6253.442,6,0.030832887,4.789727,0.3251994,0.060215432
b805,0,Experiment 10,EM9659,6246.0156,6,0.051531352,5.5239134,0.28508222,0.1065716
b806,0,Experiment 10,EM9659,6239.4136,6,0.049906112,3.4565473,0.47125256,0.055609226
b807,0,Experiment 10,EM9659,6332.5537,6,0.047102477,5.875711,0.28381065,0.08547861
b808,0,Experiment 10,EM9659,6304.428,6,0.050020624,2.7766356,0.4787387,0.050576452
b809,0,Experiment 10,EM9659,6078.2,6,0.05236753,3.6361468,0.43830928,0.039624114
b810,0,Experiment 10,EM9659,6215.269,6,0.026575375,3.9272285,0.42799312,0.044796906
b811,0,Experiment 10,EM9659,6104.9053,6,0.002517818,1.5283214,0.7587599,0.008456162
b813,0,Experiment 10,EM9659,6083.228,6,0.04673288,2.6325614,0.6038033,0.10726141
b814,0,Experiment 10,EM9659,6075.4854,6,0.05549496,3.5532546,0.49387538,0.07888854
b815,0,Experiment 10,EM9659,6065.4355,6,0.023521604,1.5285064,0.820992,0.023152223
b817,0,Experiment 10,EM9659,6099.187,6,0.032870576,2.3942468,0.6488088,0.004568656
b818,0,Experiment 10,EM9659,6004.5312,6,0,1.6119535,0.796595,0.00281731
b828,0,Experiment 10,EM9659,6041.748,6,0.028964262,2.741357,0.57964694,0.06713757
b829,0,Experiment 10,EM9659,6119.895,6,0.04069887,4.1611295,0.4133673,0.034910206
b831,0,Experiment 10,EM9659,6015.4614,6,0.013970093,1.4903293,0.75659734,0.026244102
b840,0,Experiment 10,EM9659,5997.3926,6,0.033195287,2.137923,0.6814531,0.072917156
b844,0,Experiment 10,EM9659,6149.328,6,0.040046897,6.2534122,0.25886452,0.015693603
b845,0,Experiment 10,EM9659,5975.133,6,0.041661985,2.1820827,0.6799748,0.10333944
b846,0,Experiment 10,EM9659,6154.9976,6,0.041779343,2.9175026,0.49804446,0.011533064
b847,0,Experiment 10,EM9659,6114.087,6,0.017736435,1.5860498,0.7425387,0.037946787
b853,0,Experiment 10,EM9659,6361.6294,6,0,1.9977498,0.68360955,9.40E-04
b854,0,Experiment 10,EM9659,6413.969,6,0.023302065,1.7462194,0.7684525,0.03973047
b1,0,Experiment 11,EM12322,8411.505,1,0.0558164,2.353117,0.6373211,0.03608218
b3,0,Experiment 11,EM12322,8299.921,1,0.047983762,1.7438083,0.7620685,0.09447643
b12,0,Experiment 11,EM12322,8336.068,1,0.0319218,1.663283,0.8503142,0.020327955
b13,0,Experiment 11,EM12322,8371.551,1,0.07943266,1.521167,0.8645186,0.11636254
b14,0,Experiment 11,EM12322,8256.8,1,0.17044747,1.6538159,0.8264252,0.3274889
b16,0,Experiment 11,EM12322,8621.173,1,0.04051339,2.0526874,0.7019833,0.102797635
b18,0,Experiment 11,EM12322,8277.075,1,0.06400344,2.0516696,0.6631262,0.14904022
b20,0,Experiment 11,EM12322,8326.517,1,0.1093655,2.2501726,0.75637597,0.1345895
b22,0,Experiment 11,EM12322,8345.617,1,0.0595339,2.266825,0.65664864,0.13304257
b25,0,Experiment 11,EM12322,8394.968,1,0.014352953,1.6821404,0.7362583,0.02850068
b26,0,Experiment 11,EM12322,8312.248,1,0.015392028,2.313606,0.6473453,0.038745318
b27,0,Experiment 11,EM12322,8405.673,1,0.03456017,2.492866,0.591291,0.073474355
b28,0,Experiment 11,EM12322,8341.252,1,0.0619049,1.6093246,0.7354809,0.1312481
b29,0,Experiment 11,EM12322,8273.312,1,0.024727484,2.644033,0.6455391,0.028520789
b31,0,Experiment 11,EM12322,8364.817,1,0.01867492,2.2111936,0.6878024,0.045393962
b32,0,Experiment 11,EM12322,8357.911,1,0.064543925,4.185183,0.44830674,0.11319783
b33,0,Experiment 11,EM12322,8365.835,1,0.10330957,1.8545853,0.7992602,0.168846
b34,0,Experiment 11,EM12322,8324.476,1,0,1.385789,0.8761431,0.01909821
b35,0,Experiment 11,EM12322,8298.22,1,0.034955356,2.5273428,0.6702504,0.026001275
b36,0,Experiment 11,EM12322,8255.707,1,0.05945195,1.8878285,0.8056642,0.07077623
b37,0,Experiment 11,EM12322,8370.345,1,0,1.369075,0.83183527,0.011663183
b38,0,Experiment 11,EM12322,8356.111,1,0.030546289,2.0345547,0.67038715,0.0669912
b39,0,Experiment 11,EM12322,8333.247,1,0,1.2682971,0.84644026,9.60E-04
b40,0,Experiment 11,EM12322,8365.158,1,0.08394218,1.3440347,0.79119426,0.18064871
b41,0,Experiment 11,EM12322,8467.969,1,0.07599458,2.4167583,0.66179365,0.18226671
b42,0,Experiment 11,EM12322,8485.553,1,0.071223825,1.8064784,0.6665677,0.1471172
b43,0,Experiment 11,EM12322,8289.729,1,0.03231487,2.092838,0.81484747,0.033588566
b44,0,Experiment 11,EM12322,8442.217,1,0.018926188,1.5048846,0.7296496,0.007066798
b45,0,Experiment 11,EM12322,8424.256,1,0.001941848,1.9594338,0.68293875,0.003978562
b46,0,Experiment 11,EM12322,8430.367,1,0.10181731,1.6489588,0.80700135,0.20170495
b47,0,Experiment 11,EM12322,8452.422,1,0.011908186,1.6236719,0.7143763,0.02219684
b50,0,Experiment 11,EM12322,8533.302,1,0.06186487,1.3748724,0.7787069,0.11941032
b51,0,Experiment 11,EM12322,8817.392,1,0.021879451,1.6553731,0.6762636,0.007375704
b52,0,Experiment 11,EM12322,8416.075,1,0.020783333,1.9325433,0.8036559,0.03132709
b53,0,Experiment 11,EM12322,8333.325,1,0.10303167,2.451312,0.6554812,0.24553913
b57,0,Experiment 11,EM12322,8556.529,1,0.02990374,2.1132529,0.68625814,0.058684766
b61,0,Experiment 11,EM12322,8310.582,1,0.042088185,1.4781175,0.8074287,0.083430685
b67,0,Experiment 11,EM12322,8426.119,1,0.04452659,1.4079306,0.7751757,0.089518435
b69,0,Experiment 11,EM12322,8570.737,1,0.042364635,2.9775746,0.56395435,0.01202434
b75,0,Experiment 11,EM12322,8462.622,1,0.010881881,2.0174088,0.6852786,0.020768352
b77,0,Experiment 11,EM12322,8189.1,1,0.012009428,1.6796117,0.8696593,0.008592841
b78,0,Experiment 11,EM12322,8607.548,1,0.043102063,2.8555803,0.4430206,0.12901497
b79,0,Experiment 11,EM12322,8388.084,1,0.026167328,1.971954,0.74613374,0.029376142
b80,0,Experiment 11,EM12322,8618.063,1,0.14318496,3.678086,0.45794845,0.21866205
b81,0,Experiment 11,EM12322,8319.395,1,0.077201806,1.8123375,0.7815346,0.13251178
b82,0,Experiment 11,EM12322,8462.924,1,0.07059114,1.9288428,0.64651966,0.11889042
b83,0,Experiment 11,EM12322,8479.456,1,0.053627387,1.8833262,0.71979135,0.107661024
b85,0,Experiment 11,EM12322,8249.729,1,0.007703248,1.332193,0.91282517,0.003297917
b86,0,Experiment 11,EM12322,8238.272,1,0.031153874,1.2337587,0.90069795,0.056796737
b87,0,Experiment 11,EM12322,8487.09,1,0,1.3492154,0.7649971,0.00386857
b88,0,Experiment 11,EM12322,8322.575,1,0.052746397,1.5351057,0.82617295,0.067145586
b89,0,Experiment 11,EM12322,8497.117,1,0.021091856,2.0998693,0.59434444,0.04805661
b91,0,Experiment 11,EM12322,8487.363,1,0.055669796,1.7340711,0.7579652,0.09752199
b92,0,Experiment 11,EM12322,8457.579,1,0.2065067,2.0419557,0.6971748,0.47657594
b93,0,Experiment 11,EM12322,8343.9375,1,0.104762584,1.9956065,0.7218178,0.16797042
b94,0,Experiment 11,EM12322,8424.904,1,0.16984865,2.190224,0.74946094,0.24133658
b95,0,Experiment 11,EM12322,8358.116,1,0,1.2497944,0.95600027,0.014921245
b96,0,Experiment 11,EM12322,8282.919,1,0.010017529,1.0033232,0.9131145,0.025577055
b98,0,Experiment 11,EM12322,8450.302,1,0.18153296,2.6627824,0.7357378,0.30994177
b99,0,Experiment 11,EM12322,8475.43,1,0,1.3159106,0.89286333,7.78E-04
b102,0,Experiment 11,EM12322,8512.947,1,0.03064042,2.4517286,0.6391085,0.058789406
b104,0,Experiment 11,EM12322,8505.847,1,0.05912581,2.191704,0.6158549,0.14508611
b105,0,Experiment 11,EM12322,8258.57,1,0,1.6313196,0.8588669,0.005133552
b106,0,Experiment 11,EM12322,8435.586,1,0.024546972,1.6790565,0.683857,0.014619149
b107,0,Experiment 11,EM12322,8424.639,1,0.012602676,1.3844938,0.76867974,0.021803286
b108,0,Experiment 11,EM12322,8386.947,1,0.038973685,1.6154073,0.73454297,0.008191663
b109,0,Experiment 11,EM12322,8414.917,1,0.257071,1.5912305,0.7885548,0.51804125
b110,0,Experiment 11,EM12322,8987.96,1,0.008619905,1.1427255,0.6776008,0.023571847
b115,0,Experiment 11,EM12322,8527.9795,1,0.5323025,3.45186,0.5419491,0.8445785
b116,0,Experiment 11,EM12322,8484.368,1,0.029338086,1.8095621,0.74681246,0.06624236
b219,0,Experiment 11,EM12322,7477.521,2,0.057878308,2.375294,0.59194696,0.1314943
b222,0,Experiment 11,EM12322,7309.9673,2,0.014332082,1.6120691,0.8266335,0.008876315
b224,0,Experiment 11,EM12322,7210.13,2,0,1.4144219,0.88975954,0.002329159
b225,0,Experiment 11,EM12322,7365.1533,2,0.030218467,1.8169941,0.74700814,0.0287192
b226,0,Experiment 11,EM12322,7427.172,2,0.03753898,1.505513,0.753316,0.073295824
b231,0,Experiment 11,EM12322,7294.18,2,0.03904342,2.6760273,0.68512785,0.080353215
b233,0,Experiment 11,EM12322,7367.3174,2,0.10801897,2.4424462,0.71111673,0.1640526
b235,0,Experiment 11,EM12322,7658.544,2,0.0272075,0.9026841,0.8773228,0.03007964
b240,0,Experiment 11,EM12322,7394.524,2,0.031521596,1.3951946,0.7801229,0.056242064
b241,0,Experiment 11,EM12322,7319.2925,2,0.051913045,1.6259539,0.77758044,0.06938543
b242,0,Experiment 11,EM12322,7376.678,2,0.010012239,2.6377113,0.5638222,0.010278985
b243,0,Experiment 11,EM12322,7310.9253,2,0.08415811,1.8518407,0.81881255,0.09874076
b244,0,Experiment 11,EM12322,7268.643,2,0.017905513,1.5066116,0.9384897,0.043071296
b246,0,Experiment 11,EM12322,7293.38,2,0.13319698,2.9150047,0.6141217,0.15871204
b247,0,Experiment 11,EM12322,7418.1445,2,0.04818118,2.0729785,0.6482287,0.08715288
b249,0,Experiment 11,EM12322,7408.2007,2,0,2.0340304,0.67889804,0.003788575
b254,0,Experiment 11,EM12322,7339.5,2,0.13400096,2.131632,0.781502,0.17445555
b255,0,Experiment 11,EM12322,7387.019,2,0.010342144,1.5983849,0.73977923,0.023292236
b256,0,Experiment 11,EM12322,7314.0483,2,0.015767558,1.542368,0.89833,0.025717326
b257,0,Experiment 11,EM12322,7410.065,2,0.013056723,2.026136,0.68312377,0.026769353
b260,0,Experiment 11,EM12322,7452.047,2,0.009737022,2.6770294,0.49809232,0.008700173
b262,0,Experiment 11,EM12322,7443.545,2,0.22070985,3.0354264,0.5630781,0.50443006
b263,0,Experiment 11,EM12322,7554.332,2,0.006047769,1.8650085,0.6859753,0.018845232
b264,0,Experiment 11,EM12322,7491.188,2,0.024747392,2.3489769,0.6169187,0.047508784
b265,0,Experiment 11,EM12322,7423.3447,2,0.025902286,2.2448685,0.7148225,0.052698173
b266,0,Experiment 11,EM12322,7359.53,2,0.071573175,2.0669343,0.7294354,0.089083165
b267,0,Experiment 11,EM12322,7240.717,2,0.12283523,1.6338483,0.8097736,0.23287834
b268,0,Experiment 11,EM12322,7432.8315,2,0.10701531,1.4948932,0.6941117,0.196319
b269,0,Experiment 11,EM12322,7297.048,2,0.06479728,1.4538481,0.8624603,0.09826568
b271,0,Experiment 11,EM12322,7320.365,2,0.07570321,1.3663613,0.770718,0.13831483
b273,0,Experiment 11,EM12322,7435.101,2,0.014239963,1.7362915,0.7045561,0.02376876
b274,0,Experiment 11,EM12322,7412.6626,2,0.1060903,1.8851147,0.6787714,0.23754755
b276,0,Experiment 11,EM12322,7338.335,2,0.028554058,1.5035278,0.8469071,0.056389563
b277,0,Experiment 11,EM12322,7540.5854,2,0.046762794,1.917001,0.64455456,0.11090685
b278,0,Experiment 11,EM12322,7433.166,2,0.034720834,1.8675371,0.8005198,0.031682964
b279,0,Experiment 11,EM12322,7353.328,2,0.07216301,2.5436597,0.69393694,0.0780673
b280,0,Experiment 11,EM12322,7382.984,2,0.06392652,1.9009653,0.8712804,0.0633728
b282,0,Experiment 11,EM12322,7247.701,2,0.08126622,1.4998273,0.82576907,0.14114049
b283,0,Experiment 11,EM12322,7291.729,2,0.043618582,1.9347636,0.7113149,0.10463832
b284,0,Experiment 11,EM12322,7462.887,2,0.007238038,1.5030344,0.771432,0.013585902
b286,0,Experiment 11,EM12322,7327.0884,2,0,1.0775036,0.9626706,0.004009492
b287,0,Experiment 11,EM12322,7318.8076,2,0.016150935,1.4219927,0.92455703,0.058859624
b289,0,Experiment 11,EM12322,7300.052,2,0.01962414,1.1768321,0.9075238,0.065203756
b291,0,Experiment 11,EM12322,7743.716,2,0.024503272,1.3753659,0.7892293,0.001402788
b296,0,Experiment 11,EM12322,7469.0513,2,0.020597717,1.3178842,0.8794229,0.047259778
b298,0,Experiment 11,EM12322,7501.6816,2,0.05529089,2.0565112,0.5818668,0.14161958
b299,0,Experiment 11,EM12322,7316.7173,2,0.11091252,1.9788924,0.7962362,0.15502258
b300,0,Experiment 11,EM12322,7228.2,2,0.008559518,1.4240279,0.92984915,0.011446773
b301,0,Experiment 11,EM12322,7503,2,0.012879296,2.8925858,0.5207344,0.03164461
b302,0,Experiment 11,EM12322,7536.864,2,0.037074868,2.7388902,0.5438487,0.1053177
b310,0,Experiment 11,EM12322,7396.3545,2,0.056478996,2.1838098,0.74103165,0.067655854
b311,0,Experiment 11,EM12322,7237.2183,2,0.012511992,1.2802005,0.8917196,0.006760339
b312,0,Experiment 11,EM12322,7629.8604,2,0.3821832,3.8499143,0.5957866,0.5933162
b316,0,Experiment 11,EM12322,7438.6016,2,0.008857003,1.8944278,0.67890036,0.012713021
b318,0,Experiment 11,EM12322,7413.0713,2,0.008576795,1.5127791,0.7701016,1.70E-04
b320,0,Experiment 11,EM12322,7459.242,2,0.25287616,2.4092956,0.75210935,0.3528482
b321,0,Experiment 11,EM12322,7542.0947,2,0,2.121394,0.6537381,0.005001965
b322,0,Experiment 11,EM12322,7385.61,2,0.14096455,2.4533167,0.6290396,0.31557673
b323,0,Experiment 11,EM12322,7389.64,2,0.025259638,1.0910413,0.91696554,0.016287267
b325,0,Experiment 11,EM12322,7480.225,2,0.055855032,3.5848327,0.49202028,0.1318812
b329,0,Experiment 11,EM12322,7395.227,2,0.048959482,1.5129334,0.77210003,0.089645654
b330,0,Experiment 11,EM12322,7412.581,2,0.034348328,2.4349527,0.66259414,0.04102473
b333,0,Experiment 11,EM12322,7797.335,2,0.087755345,1.500444,0.831916,0.15142235
b342,0,Experiment 11,EM12322,7449.6733,2,0.022796279,2.3979473,0.62656224,0.02779034
b348,0,Experiment 11,EM12322,7403.847,2,0.040693175,1.4467863,0.9151476,0.021883577
b350,0,Experiment 11,EM12322,7550.0103,2,0.04089319,2.9276173,0.54538625,0.008195677
b352,0,Experiment 11,EM12322,7339.827,2,0.07872336,2.0595334,0.72469556,0.08911855
b354,0,Experiment 11,EM12322,7520.12,2,0.03337815,1.9918752,0.61864847,0.033609528
b355,0,Experiment 11,EM12322,7336.679,2,0,2.00677,0.7036201,0.005750735
b356,0,Experiment 11,EM12322,7413.738,2,0.016300706,2.0927765,0.7537291,0.004117294
b365,0,Experiment 11,EM12322,7369.965,2,0.030646715,1.2863064,0.8640649,0.055708483
b366,0,Experiment 11,EM12322,7430.384,2,0.08914762,1.9862627,0.6392487,0.16995057
b367,0,Experiment 11,EM12322,7435.799,2,0.068380594,2.308271,0.6282091,0.040988117
b368,0,Experiment 11,EM12322,7427.4023,2,0.028609525,1.9404378,0.69470584,0.005478862
b369,0,Experiment 11,EM12322,7422.197,2,0.026804086,2.3664927,0.60918015,0.006747298
b370,0,Experiment 11,EM12322,7372.357,2,0.20572738,1.7032334,0.85622835,0.26409104
b371,0,Experiment 11,EM12322,7460.3535,2,0.044359315,1.9943731,0.59812194,0.047904447
b372,0,Experiment 11,EM12322,7330.861,2,0.007427302,1.4798443,0.813211,0.002194846
b374,0,Experiment 11,EM12322,7413.6143,2,0.030987373,2.287178,0.70377123,0.05886239
b375,0,Experiment 11,EM12322,7166.381,2,0.007248424,2.1574125,0.74617183,0.012343856
b376,0,Experiment 11,EM12322,7403.873,2,0.14461626,1.746653,0.80019665,0.22490865
b378,0,Experiment 11,EM12322,7412.6235,2,0.023629947,1.50803,0.72112656,0.022189427
b380,0,Experiment 11,EM12322,7463.675,2,0.018855387,1.5697674,0.72056025,0.029618617
b381,0,Experiment 11,EM12322,7367.5366,2,0.022131696,2.2052727,0.6239039,0.051173672
b385,0,Experiment 11,EM12322,7294.1724,2,0.035449173,1.7272714,0.82605934,0.02950707
b386,0,Experiment 11,EM12322,7483.737,2,0.036804076,2.3157954,0.61357677,0.05849617
b399,0,Experiment 11,EM12322,7366.665,2,0.14362492,1.3638942,0.8829197,0.20328149
b402,0,Experiment 11,EM12322,7430.1465,2,0.028848985,2.1102924,0.67719585,0.066291235
b403,0,Experiment 11,EM12322,7391.6963,2,0,1.5310351,0.881543,0.006254809
b419,0,Experiment 11,EM12322,7566.792,2,0.07667462,1.3698151,0.72482216,0.111431904
b420,0,Experiment 11,EM12322,7425.58,2,0.006097928,1.5092019,0.9124999,0.004556009
b422,0,Experiment 11,EM12322,7826.6284,2,0.10851534,2.949173,0.69561476,0.12833183
b424,0,Experiment 11,EM12322,7421.6343,2,0.01963853,2.1383548,0.73138124,0.014986451
b425,0,Experiment 11,EM12322,7598.7983,2,0.002652776,1.6735058,0.6966877,0.01785501
b427,0,Experiment 11,EM12322,7522.8535,2,0.014804784,1.5652034,0.68752605,0.023305
b430,0,Experiment 11,EM12322,7458.2163,2,0.04008129,2.0657625,0.724703,0.0729862
b435,0,Experiment 11,EM12322,7591.257,2,0.049814854,2.187757,0.5832586,0.056872793
b440,0,Experiment 11,EM12322,7644.622,2,0.019109,2.165677,0.72627467,0.019827118
b442,0,Experiment 11,EM12322,7540.1816,2,0.055888895,1.7805129,0.73009217,0.056704946
b443,0,Experiment 11,EM12322,7608.8784,2,0.066905476,1.5684721,0.73149484,0.14057156
b444,0,Experiment 11,EM12322,7754.6113,2,0.065365024,1.1749202,0.80796075,0.15479034
b447,0,Experiment 11,EM12322,7969.0967,2,0.04219145,1.0805565,0.7572991,0.09640111
b448,0,Experiment 11,EM12322,7663.297,2,0.07415939,1.1596247,0.77001905,0.1368497
b450,0,Experiment 11,EM12322,7554.1187,2,0.056056585,1.5483043,0.680617,0.120252706
b451,0,Experiment 11,EM12322,7573.7085,2,0.08659076,1.8687707,0.64769906,0.20372434
b457,0,Experiment 11,EM12322,7208.2344,3,0.01898344,1.5504215,0.84390086,0.027190248
b460,0,Experiment 11,EM12322,7392.587,3,0.009346032,1.8527582,0.72376287,0.022729151
b465,0,Experiment 11,EM12322,7368.8906,3,0.042205613,2.7928638,0.60470533,0.009321773
b471,0,Experiment 11,EM12322,7319.182,3,0.08177354,1.3970603,0.8301915,0.16062225
b480,0,Experiment 11,EM12322,7822.885,3,0.034856644,2.1181097,0.48788422,0.0854553
b482,0,Experiment 11,EM12322,7423.9463,3,0.039543524,1.555767,0.7741338,0.07673813
b485,0,Experiment 11,EM12322,7442.632,3,0.037641052,1.982485,0.6887926,0.07879078
b503,0,Experiment 11,EM12322,7346.5156,3,0.021001156,1.740948,0.7579292,0.04321058
b509,0,Experiment 11,EM12322,7459.5923,3,0.052247602,2.1279008,0.6467756,0.07174051
b510,0,Experiment 11,EM12322,7409.4297,3,0.014479941,1.6317359,0.77465093,0.029109515
b516,0,Experiment 11,EM12322,7362.548,3,0.015740043,1.7775525,0.7121124,0.03057583
b519,0,Experiment 11,EM12322,7314.2944,3,0.33572,2.2469423,0.7631942,0.43555716
b531,0,Experiment 11,EM12322,7369.643,3,0.03702637,2.257327,0.6644607,0.017592594
b532,0,Experiment 11,EM12322,7413.6187,3,0.02151205,2.4140446,0.6124955,0.05257093
b535,0,Experiment 11,EM12322,7335.8877,3,0.028346308,2.851741,0.624984,0.0526849
b551,0,Experiment 11,EM12322,7418.7456,3,0.14753176,2.19707,0.7254889,0.33952197
b555,0,Experiment 11,EM12322,7448.493,3,0,2.8186367,0.5842672,0.002939983
b556,0,Experiment 11,EM12322,7407.228,3,0.014243816,1.6021471,0.77211493,0.016420491
b557,0,Experiment 11,EM12322,7834.2,3,0.07636358,1.2995049,0.7727969,0.14072819
b558,0,Experiment 11,EM12322,7974.4756,3,0.03740804,1.5537934,0.56997764,0.002703575
b559,0,Experiment 11,EM12322,7471.728,3,0.00405354,3.1955361,0.57334054,0.0069166
b560,0,Experiment 11,EM12322,7409.271,3,0.036811415,3.2526631,0.5740771,0.003768572
b562,0,Experiment 11,EM12322,7220.6577,3,0,1.1057202,0.98172337,0.09526007
b567,0,Experiment 11,EM12322,7428.87,3,0.1062093,1.5343655,0.7208068,0.21178295
b569,0,Experiment 11,EM12322,7418.544,3,0.1193642,2.6099265,0.6380962,0.09365486
b570,0,Experiment 11,EM12322,7843.139,3,0.20064415,1.9839807,0.67221117,0.4101939
b572,0,Experiment 11,EM12322,7482.7466,3,0.051279195,2.2971077,0.5678822,0.09172968
b573,0,Experiment 11,EM12322,7369.793,3,0.07416496,2.1721838,0.7082698,0.17164929
b574,0,Experiment 11,EM12322,7499.417,3,0.007513157,2.6256537,0.5898408,0.013602195
b583,0,Experiment 11,EM12322,7264.0117,3,0,1.3013551,0.84874344,0.030013712
b586,0,Experiment 11,EM12322,7436.6196,3,0.004412114,2.1767383,0.7555624,0.008948589
b587,0,Experiment 11,EM12322,7429.8013,3,0,1.1704795,0.9015862,0.020502737
b588,0,Experiment 11,EM12322,7469.013,3,0.07136067,1.7412256,0.7449251,0.14802045
b589,0,Experiment 11,EM12322,7542.0737,3,0.14020751,2.4236045,0.62089044,0.123178855
b590,0,Experiment 11,EM12322,7341.4424,3,0.002868092,1.600027,0.74119437,0.001165722
b591,0,Experiment 11,EM12322,7511.6562,3,0.03864025,2.4312522,0.5961045,0.02934235
b594,0,Experiment 11,EM12322,7415.231,3,0.09689873,1.6105967,0.84781116,0.18261658
b596,0,Experiment 11,EM12322,7401.523,3,0.006843512,1.672334,0.8241652,0.003115516
b597,0,Experiment 11,EM12322,7522.5186,3,0.04637036,3.9395907,0.48506805,0.046084058
b598,0,Experiment 11,EM12322,7560.6396,3,0.09806261,2.4215074,0.6711618,0.045572877
b599,0,Experiment 11,EM12322,7479.077,3,0.13782474,1.8820926,0.8208079,0.16232373
b601,0,Experiment 11,EM12322,7317.9663,3,0.02511254,1.582596,0.90913177,0.010775855
b602,0,Experiment 11,EM12322,7558.8237,3,0,2.1199138,0.60132134,4.90E-04
b604,0,Experiment 11,EM12322,7422.0503,3,0.12548588,1.8122141,0.77825886,0.15053177
b605,0,Experiment 11,EM12322,7469.6523,3,0.008710591,1.9458652,0.64267355,0.002164637
b606,0,Experiment 11,EM12322,7325.1064,3,0.017018624,1.6374563,0.8174344,0.028789444
b613,0,Experiment 11,EM12322,7576.1323,3,0.1041538,1.3361402,0.76066816,0.20256427
b614,0,Experiment 11,EM12322,7638.352,3,0.07446685,2.5659516,0.5836118,0.17908797
b615,0,Experiment 11,EM12322,7488.383,3,0.08657051,1.9600506,0.67659456,0.18600233
b616,0,Experiment 11,EM12322,7420.1055,3,0.044217367,1.4760205,0.89988494,0.08730578
b618,0,Experiment 11,EM12322,7491.784,3,0,1.9450017,0.770246,0.002750774
b619,0,Experiment 11,EM12322,7573.397,3,0.013141902,2.4014013,0.63147956,0.028233418
b624,0,Experiment 11,EM12322,7506.6875,3,0.007825658,1.2140225,0.89388114,0.002946042
b626,0,Experiment 11,EM12322,7426.021,3,0.054837216,2.225965,0.7090294,0.12057102
b628,0,Experiment 11,EM12322,7484.362,3,0.08779327,1.4936597,0.8272242,0.13743882
b629,0,Experiment 11,EM12322,7404.928,3,0,1.9425656,0.7324205,1.50E-04
b630,0,Experiment 11,EM12322,7447.357,3,0.006508225,1.40349,0.8428286,0.004907935
b631,0,Experiment 11,EM12322,7533.5483,3,0.060178816,2.6610556,0.68024206,0.06475839
b632,0,Experiment 11,EM12322,7560.427,3,0.044524044,3.3549058,0.47477806,0.009636763
b633,0,Experiment 11,EM12322,7474.5522,3,0.122088514,2.3046014,0.7093735,0.26530102
b635,0,Experiment 11,EM12322,7469.412,3,0.0348534,2.451975,0.6517627,0.07653654
b636,0,Experiment 11,EM12322,7487.546,3,0.041947197,2.0872874,0.65665096,0.053028073
b637,0,Experiment 11,EM12322,7997.2603,3,0.025174081,1.4728134,0.5586769,0.05831926
b638,0,Experiment 11,EM12322,7556.9224,3,0.006626575,1.4688661,0.76677954,0.010344952
b639,0,Experiment 11,EM12322,7545.736,3,0,1.750847,0.77669877,0.00493634
b640,0,Experiment 11,EM12322,7499.673,3,0.015593631,2.5104437,0.63636637,0.0320062
b642,0,Experiment 11,EM12322,7370.38,3,0.016144011,1.595116,0.8365052,0.015763337
b643,0,Experiment 11,EM12322,7433.532,3,0.035024058,1.4413588,0.77303165,0.057003155
b644,0,Experiment 11,EM12322,7404.2163,3,0.025471907,1.2914871,0.9111474,0.017766083
b649,0,Experiment 11,EM12322,7572.146,3,0.2953745,3.043691,0.62611127,0.44331092
b650,0,Experiment 11,EM12322,7400.335,3,0.1072186,1.5992483,0.773887,0.21372287
b651,0,Experiment 11,EM12322,7561.9805,3,0,1.5428768,0.771356,0.005558023
b652,0,Experiment 11,EM12322,7602.6953,3,0.045761503,1.870991,0.68629956,0.099337004
b655,0,Experiment 11,EM12322,7445.381,3,0.03209145,1.5996183,0.853287,0.049302325
b657,0,Experiment 11,EM12322,7462.0483,3,0.11984754,1.7436925,0.9328096,0.1753385
b658,0,Experiment 11,EM12322,7468.441,3,0.056267228,2.0998075,0.6854638,0.06859706
b660,0,Experiment 11,EM12322,7585.0264,3,0.054704938,1.7365382,0.70459557,0.120143965
b661,0,Experiment 11,EM12322,7559.051,3,0.001482339,2.1172,0.6612293,0.003437833
b671,0,Experiment 11,EM12322,7497.0215,3,0.05314701,2.1609898,0.6930733,0.085882455
b673,0,Experiment 11,EM12322,7507.4194,3,0,2.1651835,0.77931017,0.005312413
b674,0,Experiment 11,EM12322,7562.9946,3,0,1.3632774,0.8386398,0.001806577
b679,0,Experiment 11,EM12322,7525.302,3,0,1.1792375,0.92757326,0.05618773
b680,0,Experiment 11,EM12322,7543.865,3,0.030024208,2.337274,0.55486405,0.015627468
b681,0,Experiment 11,EM12322,7470.9087,3,0.042278405,1.7496134,0.7436304,0.0812398
b682,0,Experiment 11,EM12322,7537.233,3,0.041286744,3.0985823,0.40607008,0.059279475
b683,0,Experiment 11,EM12322,7642.497,3,0,2.5447352,0.6641924,0.002547797
b691,0,Experiment 11,EM12322,7531.809,3,0.02170052,2.3847487,0.6231456,0.004345863
b694,0,Experiment 11,EM12322,7448.094,3,0.06320337,1.4376891,0.78406006,0.120746054
b699,0,Experiment 11,EM12322,7626.9497,3,9.76E-04,3.211572,0.5268524,0.001999348
b700,0,Experiment 11,EM12322,7597.272,3,0.042420425,3.5831056,0.47701037,0.093191944
b702,0,Experiment 11,EM12322,7530.319,3,0.05372098,1.574208,0.723412,0.110261016
b703,0,Experiment 11,EM12322,8097.265,3,0.33767918,1.5174664,0.7741627,0.6475056
b707,0,Experiment 11,EM12322,7559.641,3,0.002782878,1.698546,0.7618435,0.010226684
b708,0,Experiment 11,EM12322,7418.0664,3,0.104779355,1.8329989,0.7183812,0.18800883
b715,0,Experiment 11,EM12322,7932.1177,3,0.038960118,1.1561091,0.6939635,0.07927953
b716,0,Experiment 11,EM12322,7904.377,3,0.05166674,2.499712,0.3906644,0.120512255
b717,0,Experiment 11,EM12322,7508.6313,3,0,1.4941839,0.8205984,0.001440293
b718,0,Experiment 11,EM12322,7591.932,3,0.044302553,1.780698,0.7654262,0.0831582
b721,0,Experiment 11,EM12322,7673.318,3,0,1.2978705,0.7208693,3.33E-04
b722,0,Experiment 11,EM12322,7569.7217,3,0.067780025,3.283424,0.5686947,0.06870894
b723,0,Experiment 11,EM12322,7702.43,3,0,1.3443431,0.670063,0.002890023
b724,0,Experiment 11,EM12322,7914.635,3,0.14994673,1.1767088,0.74342436,0.2871953
b725,0,Experiment 11,EM12322,7838.1772,3,0.05843334,1.532577,0.8716898,0.09611794
b726,0,Experiment 11,EM12322,7640.8228,3,0.1837464,3.1131377,0.517805,0.4630428
b728,0,Experiment 11,EM12322,7768.928,3,0.0655943,1.7071806,0.61285794,0.123246364
b729,0,Experiment 11,EM12322,7751.8843,3,0.102859266,3.277638,0.4880164,0.2966986
b730,0,Experiment 11,EM12322,7886.029,3,0.011168713,1.5568386,0.7618503,0.019965827
b731,0,Experiment 11,EM12322,7668.008,3,0.04127165,5.0111346,0.34004283,0.034567192
b733,0,Experiment 11,EM12322,7609,3,0.03467651,2.6372795,0.568398,0.07909165
b734,0,Experiment 11,EM12322,7961.0225,3,0.023319459,1.3312678,0.7379122,0.0503049
b736,0,Experiment 11,EM12322,7629.9937,3,0.0309569,2.5338805,0.54944545,0.007919153
b737,0,Experiment 11,EM12322,7795.184,3,0.111610495,1.2610193,0.871661,0.19145608
b738,0,Experiment 11,EM12322,7695.571,3,0.033369005,2.1517384,0.6691388,0.08027935
b739,0,Experiment 11,EM12322,7763.8604,3,0.045595083,1.9168776,0.72156173,0.004305899
b742,0,Experiment 11,EM12322,7672.327,3,0.2403518,4.3649054,0.35524827,0.64334625
b743,0,Experiment 11,EM12322,7813.185,3,0.023849076,1.3664846,0.70975614,0.016461253
b745,0,Experiment 11,EM12322,7630.311,3,0.017067691,1.6827571,0.8322092,0.014983321
b746,0,Experiment 11,EM12322,7729.319,3,0.09344509,1.95598,0.6560937,0.22510698
b747,0,Experiment 11,EM12322,7733.3794,3,0.034184624,1.7205025,0.64007604,0.022712437
b749,0,Experiment 11,EM12322,7954.7354,3,0.051578034,3.2436433,0.3101967,0.010573373
b750,0,Experiment 11,EM12322,7857.509,3,0.022225616,2.1564257,0.53801376,0.04922422
b752,0,Experiment 11,EM12322,7659.9907,3,0.018407675,1.6965724,0.675725,0.011058713
b753,0,Experiment 11,EM12322,7595.927,3,0,1.3617972,0.8801186,0.001847851
b755,0,Experiment 11,EM12322,7678.5566,3,0.042713527,2.9612305,0.5117722,0.00295563
b756,0,Experiment 11,EM12322,7788.569,3,0.02728186,1.3352151,0.80064857,0.03225557
b763,0,Experiment 11,EM12322,7491.843,4,0.04854088,2.5579493,0.59550315,0.1216111
b764,0,Experiment 11,EM12322,7482.196,4,0.12975796,2.6742694,0.5699797,0.33980748
b765,0,Experiment 11,EM12322,7455.313,4,0.028662143,2.0565884,0.72015613,0.06271121
b767,0,Experiment 11,EM12322,7407.896,4,0,1.2921039,0.79200566,0.00359346
b769,0,Experiment 11,EM12322,7320.984,4,0.012097589,2.391984,0.6572198,0.03576913
b770,0,Experiment 11,EM12322,7590.1045,4,0.026779784,2.8087068,0.5343631,0.07165877
b772,0,Experiment 11,EM12322,7443.6377,4,0.019296514,1.8319812,0.72245675,0.006999473
b773,0,Experiment 11,EM12322,7249.8423,4,0.014273494,1.2306132,0.8978444,0.013171417
b774,0,Experiment 11,EM12322,7430.0464,4,0.006805352,1.6768979,0.7273732,0.011880088
b775,0,Experiment 11,EM12322,7334.4253,4,0.045719158,1.9989063,0.80928946,0.05912323
b776,0,Experiment 11,EM12322,7389.2095,4,0.026094414,2.7464454,0.6039328,0.07322789
b777,0,Experiment 11,EM12322,7525,4,0,1.9091682,0.67819804,1.72E-04
b778,0,Experiment 11,EM12322,7403.084,4,0.064561576,1.5538338,0.75586545,0.122516476
b779,0,Experiment 11,EM12322,7462.761,4,0,1.3326555,0.8121297,0.014927079
b782,0,Experiment 11,EM12322,7424.537,4,0.019994024,1.75979,0.7402086,0.044448923
b784,0,Experiment 11,EM12322,7392.8506,4,0,1.4583195,0.85370874,0.006586529
b785,0,Experiment 11,EM12322,7516.4536,4,0.024981424,2.675981,0.5831129,0.05616672
b786,0,Experiment 11,EM12322,7547.886,4,0.19621593,3.6143136,0.4978366,0.49013814
b787,0,Experiment 11,EM12322,7460.4707,4,0.019615581,1.5305109,0.711416,0.039719824
b788,0,Experiment 11,EM12322,7430.518,4,0.039792407,2.3422542,0.61454386,0.059480477
b789,0,Experiment 11,EM12322,7434.09,4,0.018130992,1.4638087,0.91017234,0.009989168
b790,0,Experiment 11,EM12322,7375.092,4,0.18738016,2.8538535,0.5813069,0.46636954
b794,0,Experiment 11,EM12322,7534.2183,4,0.05774865,2.1239226,0.70569664,0.12972799
b795,0,Experiment 11,EM12322,7513.0405,4,0.0666042,1.7227229,0.87926596,0.08816856
b796,0,Experiment 11,EM12322,7549.005,4,0.012002223,1.6437781,0.71508765,0.036377836
b797,0,Experiment 11,EM12322,7707.2407,4,0.039947752,2.8745763,0.539483,0.07766061
b798,0,Experiment 11,EM12322,7433.682,4,0.062196374,2.6288145,0.641455,0.076246135
b799,0,Experiment 11,EM12322,7479.045,4,0.0916182,1.8769581,0.72287714,0.20782952
b800,0,Experiment 11,EM12322,7713.103,4,0.015287804,2.0644674,0.70702463,0.030705694
b801,0,Experiment 11,EM12322,7510.5474,4,0.022029225,1.3356467,0.88554895,0.013190737
b802,0,Experiment 11,EM12322,7551.6646,4,0.056247618,1.2919805,0.7938385,0.108542904
b803,0,Experiment 11,EM12322,7726.5645,4,0.11091876,1.0912263,0.8712958,0.14541706
b804,0,Experiment 11,EM12322,7505.98,4,0.12686668,1.5189466,0.85985225,0.20729838
b805,0,Experiment 11,EM12322,7519.6035,4,0.013430484,1.3659912,0.8758862,0.007682248
b806,0,Experiment 11,EM12322,7653.015,4,0.025127122,2.0158052,0.6580406,0.058275912
b807,0,Experiment 11,EM12322,7661.149,4,0.11587061,2.3920264,0.6057762,0.08773334
b808,0,Experiment 11,EM12322,7524.2666,4,0,1.0223347,0.9624937,0
b809,0,Experiment 11,EM12322,7686.362,4,0.054001745,1.7089075,0.74426365,0.11329411
b810,0,Experiment 11,EM12322,7596.0483,4,0.051029596,2.6999729,0.5497452,0.08313212
b811,0,Experiment 11,EM12322,7584.94,4,0.020599956,1.5478109,0.8305386,0.023363484
b812,0,Experiment 11,EM12322,7532.6357,4,0.02122817,1.6641619,0.7305561,0.043419037
b819,0,Experiment 11,EM12322,7621.8965,4,0.001754488,2.6333015,0.6180785,0.009056808
b820,0,Experiment 11,EM12322,7650.8594,4,0.06055811,1.903309,0.75036925,0.1247558
b821,0,Experiment 11,EM12322,7608.2305,4,0.04293093,2.9636667,0.48287594,0.011910102
b822,0,Experiment 11,EM12322,7649.077,4,0.0173857,1.6615406,0.6941046,0.0312012
b823,0,Experiment 11,EM12322,7705.425,4,0.051088713,2.4176836,0.5621997,0.11906034
b824,0,Experiment 11,EM12322,7410.623,4,0.007271763,1.7433225,0.67007095,0.020582933
b825,0,Experiment 11,EM12322,7526.4062,4,0.031744547,1.6392142,0.73037946,0.0571278
b826,0,Experiment 11,EM12322,7706.653,4,0.058816858,3.002245,0.5348294,0.14188664
b827,0,Experiment 11,EM12322,7658.502,4,0.012464476,1.8880135,0.6328576,0.017757583
b828,0,Experiment 11,EM12322,7721.7617,4,0.21653178,2.6631525,0.6548793,0.18385114
b829,0,Experiment 11,EM12322,7578.0205,4,0.019978616,1.0810499,0.9030624,0.010688522
b831,0,Experiment 11,EM12322,7479.459,4,0,1.4598306,0.8149084,8.67E-04
b832,0,Experiment 11,EM12322,7612.411,4,0.16328225,2.8046362,0.70701987,0.1488073
b833,0,Experiment 11,EM12322,7520.475,4,0.004244882,1.7177888,0.7398478,0.009971904
b840,0,Experiment 11,EM12322,7685.116,4,0.00536621,1.4116311,0.6958177,0.014209991
b842,0,Experiment 11,EM12322,7759.9395,4,0.031008413,5.0427203,0.3122852,0.01326716
b843,0,Experiment 11,EM12322,7715.9917,4,0.057326365,2.770468,0.5576133,0.10185818
b852,0,Experiment 11,EM12322,7578.152,4,0.007363687,1.6830038,0.7268179,0.019434376
b858,0,Experiment 11,EM12322,7565.479,4,0.049370408,1.4419756,0.86183685,0.056079987
b867,0,Experiment 11,EM12322,7607.106,4,0.06352142,2.0303607,0.68911195,0.092425264
b883,0,Experiment 11,EM12322,7461.529,4,0.18618812,1.4460615,0.848589,0.40845683
b885,0,Experiment 11,EM12322,7673.8994,4,0.016829442,2.2230353,0.64659333,2.55E-04
b886,0,Experiment 11,EM12322,7677.7256,4,0.086467914,1.3558764,0.74583775,0.12945122
b887,0,Experiment 11,EM12322,7653.284,4,0.014720018,2.1532185,0.7185222,0.00885623
b888,0,Experiment 11,EM12322,7753.9404,4,0.06483099,2.4813328,0.5886792,0.12705898
b892,0,Experiment 11,EM12322,7703.687,4,0.043557074,2.551936,0.6291671,0.03699254
b894,0,Experiment 11,EM12322,7818.3115,4,0.06245751,1.9771965,0.6772398,0.1296882
b895,0,Experiment 11,EM12322,7832.819,4,0.033903793,2.3986874,0.55125546,0.007901641
b896,0,Experiment 11,EM12322,7813.367,4,0.044879597,3.114001,0.43196806,0.031303
b897,0,Experiment 11,EM12322,7800.245,4,0.17139114,1.4754037,0.8080723,0.28876114
b898,0,Experiment 11,EM12322,7950.4863,4,0.3674872,1.9379708,0.49927655,0.8852574
b899,0,Experiment 11,EM12322,7929.207,4,0.041918337,0.85099995,0.9172485,0.08778756
b900,0,Experiment 11,EM12322,7856,4,0.13264158,1.6367471,0.66174626,0.20510477
b901,0,Experiment 11,EM12322,7853.6963,4,0.013643181,1.5333787,0.77568215,0.02466135
b903,0,Experiment 11,EM12322,7263.5957,5,0.06493527,2.9526954,0.5993016,0.060133204
b904,0,Experiment 11,EM12322,7292.6855,5,0.019565722,1.3011663,0.90826803,0.014463848
b908,0,Experiment 11,EM12322,7429.374,5,0.20010245,2.7433,0.6284655,0.29909134
b909,0,Experiment 11,EM12322,7403.591,5,0.034713883,3.2627394,0.5742145,0.021068903
b910,0,Experiment 11,EM12322,7457.8613,5,0.001265136,2.1115568,0.62283045,2.62E-05
b912,0,Experiment 11,EM12322,7610.26,5,0.046122294,2.9851916,0.46973965,0.11378511
b914,0,Experiment 11,EM12322,7457.394,5,0.021660324,1.8540303,0.7444341,0.04209284
b915,0,Experiment 11,EM12322,7596.746,5,0.046290286,4.939722,0.3699615,0.11995844
b916,0,Experiment 11,EM12322,7402.323,5,0.10699589,1.7545166,0.7860581,0.22898939
b918,0,Experiment 11,EM12322,7482.6826,5,0,1.9344552,0.66253006,0.002892295
b919,0,Experiment 11,EM12322,7639.148,5,0.008123838,2.522347,0.53931254,0.003859694
b920,0,Experiment 11,EM12322,7500.8477,5,0.014857101,1.7178813,0.7245471,0.025725437
b921,0,Experiment 11,EM12322,7662.5205,5,0.1416238,2.8412716,0.59289974,0.20480989
b923,0,Experiment 11,EM12322,7287.421,5,0.05600262,1.4142755,0.8159504,0.109675795
b924,0,Experiment 11,EM12322,7425.569,5,0.07648174,1.8463207,0.6775671,0.027416687
b925,0,Experiment 11,EM12322,7494.1704,5,0.023009386,1.3247919,0.87033886,0.031978924
b926,0,Experiment 11,EM12322,7428.5654,5,0.04092888,1.5014309,0.80374587,0.068892024
b927,0,Experiment 11,EM12322,7540.058,5,0.0299455,2.132989,0.6002488,0.048943993
b928,0,Experiment 11,EM12322,7370.04,5,0.013993503,1.7105265,0.8074519,0.012625377
b929,0,Experiment 11,EM12322,7614.6387,5,0.037711106,2.2864377,0.6099324,0.04713618
b930,0,Experiment 11,EM12322,7570.1934,5,0.036090836,3.5218,0.41714406,0.025840325
b931,0,Experiment 11,EM12322,7613.504,5,0.074449725,1.8596427,0.74915844,0.14716503
b935,0,Experiment 11,EM12322,7497.2026,5,0.022495845,2.1956513,0.6640855,0.03732846
b936,0,Experiment 11,EM12322,7590.4243,5,0.026909841,1.5892569,0.68567467,0.058122016
b937,0,Experiment 11,EM12322,7528.669,5,0.011417301,2.3473732,0.63211644,0.03614433
b940,0,Experiment 11,EM12322,7608.014,5,0.03351869,2.1624699,0.61902994,0.08158587
b941,0,Experiment 11,EM12322,7405.398,5,0.27251646,1.7148284,0.76068324,0.57628053
b942,0,Experiment 11,EM12322,7626.0854,5,0.05773596,1.896648,0.7105776,0.11270096
b943,0,Experiment 11,EM12322,7550.8765,5,0.011077291,1.399296,0.910449,0.006588743
b944,0,Experiment 11,EM12322,7463.6714,5,0.021400925,2.1489167,0.63895524,0.027355328
b945,0,Experiment 11,EM12322,7687.436,5,0.02395119,2.27805,0.63503593,0.024950597
b946,0,Experiment 11,EM12322,7514.744,5,0.05576291,1.5944993,0.7101985,0.11975347
b947,0,Experiment 11,EM12322,7649.605,5,0.038075577,2.5357306,0.5301103,0.071052
b948,0,Experiment 11,EM12322,7685.0547,5,0.03817744,2.5451052,0.59291124,0.083967686
b949,0,Experiment 11,EM12322,7766.2256,5,0.025178159,1.6469853,0.70248085,0.031161055
b951,0,Experiment 11,EM12322,7699.9204,5,0.016546326,2.2174845,0.577685,0.034047704
b952,0,Experiment 11,EM12322,7569.2603,5,0.068512306,1.6511792,0.70221484,0.14835535
b953,0,Experiment 11,EM12322,7650.828,5,0.04448654,1.6797967,0.7082192,0.08025107
b954,0,Experiment 11,EM12322,7692.99,5,0.03759124,1.5318986,0.7379304,0.08220242
b955,0,Experiment 11,EM12322,7563.9697,5,0.0565473,1.2618828,0.76587605,0.10321937
b956,0,Experiment 11,EM12322,7607.731,5,0,1.0662478,0.9644073,0.004353792
b957,0,Experiment 11,EM12322,7781.301,5,0.08374853,4.2166376,0.41817164,0.18200506
b958,0,Experiment 11,EM12322,7616.0483,5,0.036829058,3.5836298,0.39579618,0.05720514
b959,0,Experiment 11,EM12322,7604.2183,5,0.03485964,1.297408,0.89312834,0.01938927
b961,0,Experiment 11,EM12322,7587.1143,5,0.002246132,2.0185192,0.7207274,0.005889345
b962,0,Experiment 11,EM12322,7531.9487,5,0.044586133,1.5058098,0.74148715,0.00322173
b963,0,Experiment 11,EM12322,7744.72,5,0.05054607,2.667593,0.48421264,0.07566456
b964,0,Experiment 11,EM12322,7649.173,5,0.02379853,1.4598615,0.7459053,0.013536958
b965,0,Experiment 11,EM12322,7572.314,5,0.058394194,1.879749,0.73186207,0.123921156
b966,0,Experiment 11,EM12322,7727.9146,5,0.09546024,4.2885513,0.37537357,0.18934287
b967,0,Experiment 11,EM12322,7743.8667,5,0.061181944,2.5427616,0.51891583,0.13506943
b969,0,Experiment 11,EM12322,7558.776,5,0.03070382,2.008065,0.70605654,0.06291391
b970,0,Experiment 11,EM12322,7667.6255,5,0.03750435,1.7356747,0.6851758,0.0692891
b971,0,Experiment 11,EM12322,7717.9575,5,0.001474555,1.827078,0.6300947,0.001367972
b972,0,Experiment 11,EM12322,7681.5586,5,0.063896626,1.8828328,0.70470536,0.12743972
b973,0,Experiment 11,EM12322,7644.6313,5,0.061405256,1.5383128,0.69270986,0.070952296
b974,0,Experiment 11,EM12322,7736.705,5,0.053241342,1.3183776,0.7685881,0.10122463
b976,0,Experiment 11,EM12322,7735.986,5,0.003397281,1.6464919,0.74920577,0.014915367
b979,0,Experiment 11,EM12322,7555.4355,5,0.01597415,1.5249273,0.8530129,0.005031302
b980,0,Experiment 11,EM12322,7703.8804,5,0.006286806,2.2630012,0.6460949,0.013016154
b981,0,Experiment 11,EM12322,7797.386,5,0.023496885,2.9061544,0.4859096,0.04828785
b999,0,Experiment 11,EM12322,7701.3145,5,0.05698719,2.330104,0.5785119,0.0747587
b1001,0,Experiment 11,EM12322,7730.0913,5,0.043723866,1.7012597,0.6826369,0.07452278
b1002,0,Experiment 11,EM12322,7639.404,5,0.024779737,2.382405,0.6036385,0.036677703
b1003,0,Experiment 11,EM12322,7641.576,5,0,2.310738,0.65796083,0.005750023
b1004,0,Experiment 11,EM12322,7721.3115,5,0.040870693,1.7123613,0.63578445,0.100216925
b1005,0,Experiment 11,EM12322,7718.6255,5,0.236629,2.648597,0.6012833,0.5887771
b1006,0,Experiment 11,EM12322,7631.259,5,0.017732058,1.7615784,0.77545965,0.027105885
b1007,0,Experiment 11,EM12322,7723.0244,5,0.03352485,2.2546132,0.54014874,0.0706074
b1008,0,Experiment 11,EM12322,7565.6924,5,0.014034239,1.4563459,0.7501772,0.026610978
b1010,0,Experiment 11,EM12322,7764.287,5,0.05685017,1.6561133,0.6329545,0.13325913
b1013,0,Experiment 11,EM12322,7856.3384,5,0.02606991,3.1923292,0.4292318,0.030406848
b1016,0,Experiment 11,EM12322,7606.0156,5,0.029049393,2.5495384,0.5589052,0.07149633
b1018,0,Experiment 11,EM12322,7510.405,5,0.044998012,2.186084,0.68385154,0.01539415
b1019,0,Experiment 11,EM12322,7662.3647,5,0.110921934,2.1085808,0.6635105,0.08217298
b1020,0,Experiment 11,EM12322,7722.5815,5,0.09465076,1.8251969,0.69308347,0.09591204
b1021,0,Experiment 11,EM12322,7980.2837,5,0.016467469,2.0357883,0.4823331,0.031265646
b1022,0,Experiment 11,EM12322,7959.533,5,0.10207967,2.1281784,0.44319534,0.052812364
b1023,0,Experiment 11,EM12322,7659.3555,5,0.0828351,2.2045944,0.6389759,0.20733365
b1024,0,Experiment 11,EM12322,7684.745,5,0.032213826,1.6087464,0.7990725,0.0707838
b1025,0,Experiment 11,EM12322,7859.328,5,0.04522502,2.5866747,0.5170842,0.026123207
b1026,0,Experiment 11,EM12322,7824.216,5,0.02417403,1.6319364,0.83439845,0.036604315
b4,0,Experiment 12,EM12325,6465.4976,1,0.051240887,3.1862907,0.49893522,0.1423234
b6,0,Experiment 12,EM12325,6463.7686,1,0.05207226,4.8351126,0.3634961,0.095872976
b8,0,Experiment 12,EM12325,6617.5483,1,0.18164873,4.413429,0.41158485,0.17279726
b22,0,Experiment 12,EM12325,6532.028,1,0.077380486,2.8212578,0.50510967,0.2035763
b26,0,Experiment 12,EM12325,6535.5684,1,0.2352457,4.242973,0.51233745,0.37954766
b27,0,Experiment 12,EM12325,6579.005,1,0.24217038,3.224647,0.49592027,0.62382376
b29,0,Experiment 12,EM12325,6296.5156,1,0.017663352,2.2110221,0.77280337,0.029028548
b33,0,Experiment 12,EM12325,6490.3823,1,0.06476121,3.7326074,0.49134386,0.15715887
b38,0,Experiment 12,EM12325,6467.1646,1,0.22357556,1.9620858,0.7691748,0.27429056
b40,0,Experiment 12,EM12325,6391.9424,1,0.35195288,1.8842975,0.76213634,0.4369209
b41,0,Experiment 12,EM12325,6556.1597,1,0.061909985,2.4307587,0.5824901,0.09961524
b42,0,Experiment 12,EM12325,6512.671,1,0.2806492,3.745436,0.53669095,0.69338745
b45,0,Experiment 12,EM12325,6432.9517,1,0.02280075,2.40541,0.7198893,0.022715122
b46,0,Experiment 12,EM12325,6357.942,1,0.022076912,1.7294455,0.79277325,0.044207934
b48,0,Experiment 12,EM12325,6514.74,1,0.12218581,3.3969686,0.6460582,0.17001353
b51,0,Experiment 12,EM12325,6347.27,1,0.13538347,2.1339757,0.77283466,0.19149669
b52,0,Experiment 12,EM12325,6437.9033,1,0.06150745,2.5277128,0.7075773,0.11196104
b54,0,Experiment 12,EM12325,6613.704,1,0.18131472,5.9611316,0.28488183,0.14862213
b58,0,Experiment 12,EM12325,6541.279,1,0.106778264,2.5944457,0.5899422,0.004609426
b60,0,Experiment 12,EM12325,6461.6343,1,0.038984865,3.7804985,0.47444078,0.028396612
b68,0,Experiment 12,EM12325,6499.9727,1,0.050311867,3.7346427,0.48309696,0.13126735
b74,0,Experiment 12,EM12325,6504.073,1,0.14459018,3.4925659,0.47651964,0.34971368
b78,0,Experiment 12,EM12325,6414.1577,1,0.03855899,1.4348211,0.8802504,0.030973911
b80,0,Experiment 12,EM12325,6413.9146,1,0.012935627,1.9732492,0.784928,0.023832774
b85,0,Experiment 12,EM12325,6547.43,1,0.050500948,1.8761717,0.6899174,0.076285504
b87,0,Experiment 12,EM12325,6504.9766,1,0.041504994,1.9890381,0.7264935,0.04311724
b114,0,Experiment 12,EM12325,6554.145,1,0.003669294,1.6097332,0.79603326,0.016629439
b121,0,Experiment 12,EM12325,6618.282,1,0.094508804,4.3023667,0.431321,0.25950876
b124,0,Experiment 12,EM12325,6604.69,1,0.19781569,3.7786174,0.48052916,0.17666072
b132,0,Experiment 12,EM12325,6585.5273,1,0.05311794,2.5509028,0.56725585,0.060456168
b136,0,Experiment 12,EM12325,6676.4204,1,0.23869616,3.4183085,0.50525355,0.6396374
b140,0,Experiment 12,EM12325,6523.4233,1,0.10772813,2.8322668,0.5457941,0.24734849
b141,0,Experiment 12,EM12325,6475.1143,1,0.1371854,2.5594757,0.63375837,0.3562957
b146,0,Experiment 12,EM12325,6925.7383,1,0.060672466,1.9098467,0.59011245,0.15527585
b153,0,Experiment 12,EM12325,6568.817,1,0.0388177,2.8264694,0.55512196,0.06298538
b161,0,Experiment 12,EM12325,6745.5537,1,0.047996014,2.647857,0.5783716,0.07689987
b162,0,Experiment 12,EM12325,6406.351,1,0.002596978,2.447041,0.7090072,0.006237536
b163,0,Experiment 12,EM12325,6414.079,1,0.07976044,2.5348673,0.72199965,0.10617242
b166,0,Experiment 12,EM12325,6537.988,1,0.05580174,2.5260785,0.6692661,0.02354799
b167,0,Experiment 12,EM12325,6512.705,1,0.032752417,1.5386829,0.8085773,0.06721477
b174,0,Experiment 12,EM12325,6560.1743,1,0.06511062,2.239071,0.6480266,0.15193428
b177,0,Experiment 12,EM12325,6564.067,1,0.027934529,2.7794726,0.54607314,0.04519592
b179,0,Experiment 12,EM12325,6493.018,1,0.026972855,2.1625934,0.6254007,0.06011748
b183,0,Experiment 12,EM12325,6359.951,1,0.3546738,2.199271,0.7590812,0.55797386
b185,0,Experiment 12,EM12325,6567.4795,1,0.029615467,3.4376745,0.49436232,0.03344848
b205,0,Experiment 12,EM12325,6558.3135,1,0.06621536,2.4701078,0.63788366,0.023919549
b208,0,Experiment 12,EM12325,6601.6675,1,0.1323238,3.857932,0.4610331,2.37E-04
b209,0,Experiment 12,EM12325,6664.8276,1,0.05673943,4.2591934,0.39041254,0.063573726
b210,0,Experiment 12,EM12325,6533.414,1,0.13269728,1.8286816,0.79850054,0.1580475
b211,0,Experiment 12,EM12325,6498.992,1,0.065281756,2.9591954,0.63012886,0.10118642
b222,0,Experiment 12,EM12325,6409.851,1,0.06298563,2.2745962,0.7432897,0.09789861
b235,0,Experiment 12,EM12325,6562.5244,1,0,2.85262,0.56192255,5.41E-04
b243,0,Experiment 12,EM12325,6640.856,1,0.07709137,6.0451956,0.33380446,0.0961983
b247,0,Experiment 12,EM12325,6512.5127,1,0.44253045,2.4393933,0.71599704,0.581065
b248,0,Experiment 12,EM12325,6455.2,1,0.07781993,1.8251044,0.8066753,0.08431057
b253,0,Experiment 12,EM12325,6475.8584,1,0.09830364,2.858294,0.63249725,0.18054602
b269,0,Experiment 12,EM12325,6780.2153,1,0.06768651,6.6644187,0.2741112,0.049726482
b271,0,Experiment 12,EM12325,6482.225,1,0.038840987,1.9010887,0.70219153,0.059881993
b275,0,Experiment 12,EM12325,6919.9023,1,0.051138863,2.0412157,0.5926097,0.06009168
b278,0,Experiment 12,EM12325,6628.937,1,0.06836959,3.0546691,0.5542078,0.046521153
b296,0,Experiment 12,EM12325,6541.689,1,0.10781316,1.5000739,0.7340266,0.1919661
b297,0,Experiment 12,EM12325,6701.4395,1,0.18871538,1.3022957,0.65230286,0.35872492
b335,0,Experiment 12,EM12325,6705.317,2,0.10117092,2.6926227,0.6810186,0.14424174
b344,0,Experiment 12,EM12325,6771.3555,2,0.052576296,3.4855962,0.54628503,0.04076584
b349,0,Experiment 12,EM12325,6743.073,2,0.21057212,2.6257694,0.65289396,0.5110915
b351,0,Experiment 12,EM12325,6760.8276,2,0.11465006,2.7383504,0.56527936,0.26267073
b359,0,Experiment 12,EM12325,6793.087,2,0.09534339,5.3352942,0.3158374,0.11139511
b360,0,Experiment 12,EM12325,6821.3037,2,0.16302261,3.8194158,0.49817625,0.24197578
b403,0,Experiment 12,EM12325,6872.7534,2,0.26101458,4.861795,0.399714,0.52286685
b444,0,Experiment 12,EM12325,6802.9795,2,0.042409,2.6457598,0.58941686,0.11047353
b448,0,Experiment 12,EM12325,6785.868,2,0.06345271,2.1410992,0.6371493,0.11646898
b450,0,Experiment 12,EM12325,6875.14,2,0.037643656,4.9183826,0.29151452,0.019314514
b454,0,Experiment 12,EM12325,6908.758,2,0.13758898,4.025844,0.44686124,0.35168222
b465,0,Experiment 12,EM12325,6919.103,2,0.2075649,2.9319346,0.5765523,0.2847015
b469,0,Experiment 12,EM12325,6795.4116,2,0.077035666,2.380154,0.64108855,0.15263242
b481,0,Experiment 12,EM12325,6774.7236,2,0.06418809,1.7526972,0.7595956,0.11119805
b482,0,Experiment 12,EM12325,6720.5684,2,0.044121113,2.3952029,0.66071856,0.10744041
b483,0,Experiment 12,EM12325,6859.015,2,0.1764677,3.6564379,0.44000787,0.40333545
b485,0,Experiment 12,EM12325,6741.9414,2,0.06658063,1.7150751,0.81170404,0.08534072
b503,0,Experiment 12,EM12325,6941.6284,2,0.2757077,4.2358184,0.45837808,0.20247254
b504,0,Experiment 12,EM12325,6855.943,2,0.045570802,3.2861993,0.5475668,0.11589204
b517,0,Experiment 12,EM12325,6894.9326,2,0.013741151,2.0513306,0.6681177,0.015728315
b539,0,Experiment 12,EM12325,6909.6167,2,0.14717019,4.135935,0.44000828,0.26516515
b575,0,Experiment 12,EM12325,6910.6943,2,0.07995538,4.0014977,0.5024107,0.11580062
b608,0,Experiment 12,EM12325,6903.131,2,0.065597005,2.2499259,0.6665405,0.053306498
b675,0,Experiment 12,EM12325,6792.8545,2,0.22009943,2.4623368,0.6316246,0.23998287
b679,0,Experiment 12,EM12325,7110.707,2,0.1343452,3.4492695,0.50992054,0.11538682
b689,0,Experiment 12,EM12325,7117.5405,2,0.20359556,5.0392666,0.36237478,0.57184976
b714,0,Experiment 12,EM12325,7272.307,2,0.13887748,3.5537481,0.4490493,0.15938017
b727,0,Experiment 12,EM12325,6925.9355,2,0.049096998,1.9073796,0.72295076,0.09407068
b729,0,Experiment 12,EM12325,7131.5493,2,0.22706817,3.8204334,0.4634396,0.042085353
b731,0,Experiment 12,EM12325,7046.371,2,0.21395963,3.6823418,0.489362,0.5200377
b741,0,Experiment 12,EM12325,7102.5596,2,0.13496111,2.9773278,0.44681206,0.2841805
b746,0,Experiment 12,EM12325,6996.541,2,0.11373575,2.6308343,0.5914318,0.19267401
b805,0,Experiment 12,EM12325,7138.556,2,0.044021633,4.006694,0.4104384,0.09898273
b813,0,Experiment 12,EM12325,6953.0493,2,0.16037403,3.7494295,0.4520789,0.032151256
b821,0,Experiment 12,EM12325,7101.4673,2,0.073149815,4.758889,0.33710226,0.15195179
b825,0,Experiment 12,EM12325,6992.372,2,0.03644713,2.3619287,0.63916034,0.08867337
b848,0,Experiment 12,EM12325,6961.155,2,0.03381162,2.0593174,0.62746865,0.087780155
b850,0,Experiment 12,EM12325,7255.0903,2,0.06253213,3.0729868,0.41763586,0.11463923
b903,0,Experiment 12,EM12325,7099.8345,2,0.12161721,1.895908,0.6535167,0.2909043
b921,0,Experiment 12,EM12325,7146.318,2,0.13786414,4.445084,0.38528395,0.03807419
b941,0,Experiment 12,EM12325,7055.5083,2,0.0749637,5.5372353,0.31956416,0.065642826
b943,0,Experiment 12,EM12325,6952.902,2,0.35110793,3.4503798,0.45449895,0.92332107
b953,0,Experiment 12,EM12325,7009.038,2,0.24852669,2.2155108,0.6745609,0.57331014
b971,0,Experiment 12,EM12325,7125.7407,2,0.03885854,4.987274,0.37567893,0.111958735
b1002,0,Experiment 12,EM12325,7117.9287,2,0.09733425,3.0480082,0.5424548,0.19346048
b1003,0,Experiment 12,EM12325,7497.1396,2,0.13126817,4.591625,0.33013847,0.13511279
b1008,0,Experiment 12,EM12325,7191.347,2,0.10298986,5.717575,0.2859319,0.22821778
b1015,0,Experiment 12,EM12325,7200.724,2,0.119401395,4.4263344,0.360787,0.21202254
b1020,0,Experiment 12,EM12325,7058.2925,2,0.04546414,2.1598794,0.6210542,0.077112444
b1061,0,Experiment 12,EM12325,7109.592,2,0.06281843,2.4894738,0.67462164,0.123303056
b1075,0,Experiment 12,EM12325,7109.598,2,0.05867197,2.858294,0.5303939,0.090059005
b1103,0,Experiment 12,EM12325,7092.156,2,0.009929525,2.6360152,0.55883133,0.012047421
b1111,0,Experiment 12,EM12325,7165.385,2,0.13334543,6.792334,0.2506757,0.208696
b1125,0,Experiment 12,EM12325,7043.6704,2,0.01311678,1.4106443,0.8566216,0.005561692
b1142,0,Experiment 12,EM12325,7097.043,2,0.21463183,2.5090868,0.5869842,0.46436712
b1144,0,Experiment 12,EM12325,6998.4404,2,0.17158133,1.9967703,0.70773596,0.37254655
b1150,0,Experiment 12,EM12325,7051.158,2,0.071961984,3.0502286,0.4946252,0.1647655
b1171,0,Experiment 12,EM12325,6847.6807,2,0.10828603,3.143852,0.538295,0.26358262
b1172,0,Experiment 12,EM12325,7101.299,2,0.018717894,1.4843929,0.76132935,0.031690408
b1217,0,Experiment 12,EM12325,7094.7183,2,0.14453988,2.0252416,0.6780865,0.32428342
b1218,0,Experiment 12,EM12325,7463.4756,2,0.12177125,1.7191457,0.53479457,0.28626359
b1219,0,Experiment 12,EM12325,7324.963,2,0.06192768,2.763067,0.47362173,0.03524812
b1222,0,Experiment 12,EM12325,7141.4546,2,0.044333894,2.5188315,0.56814253,0.005025665
b1223,0,Experiment 12,EM12325,7234.7793,2,0.084988065,1.2734778,0.87975127,0.124770395
b1264,0,Experiment 12,EM12325,5913.072,3,0.05903047,2.1333282,0.6938101,0.14380722
b1268,0,Experiment 12,EM12325,5801.7227,3,0.038851317,2.1699944,0.6777865,0.07250131
b1272,0,Experiment 12,EM12325,5919.9834,3,0.06601974,3.7366161,0.39861113,0.06443094
b1273,0,Experiment 12,EM12325,5886.9526,3,0.036934927,4.240444,0.45395002,0.04817962
b1278,0,Experiment 12,EM12325,5997.5713,3,0.053360485,1.9205474,0.5825555,0.10341556
b1279,0,Experiment 12,EM12325,6638.745,3,0.09744138,4.1337457,0.34669366,0.21340893
b1314,0,Experiment 12,EM12325,5776.35,3,0.07701521,1.6474478,0.831731,0.11353079
b1319,0,Experiment 12,EM12325,5971.525,3,0.06701204,5.895694,0.32509926,0.15113264
b1321,0,Experiment 12,EM12325,5980.5435,3,0.18969646,4.288644,0.4217381,0.4152277
b1322,0,Experiment 12,EM12325,5949.6196,3,0.118300945,3.061407,0.6665722,0.0601938
b1323,0,Experiment 12,EM12325,6213.4946,3,0.16542666,2.0600576,0.6872354,0.3569081
b1325,0,Experiment 12,EM12325,6142.46,3,0.23825109,7.729186,0.25372714,0.13978331
b1326,0,Experiment 12,EM12325,5935.192,3,0.080834776,2.7080522,0.6160803,0.070315726
b1327,0,Experiment 12,EM12325,5896.0083,3,0.29931545,2.8337471,0.6016852,0.7109235
b1330,0,Experiment 12,EM12325,5938.8975,3,0.012118988,2.1127594,0.7510572,0.027242227
b1332,0,Experiment 12,EM12325,6031.0083,3,0.17294137,2.8143194,0.6457891,1.24E-04
b1333,0,Experiment 12,EM12325,6004.416,3,0.423851,2.4887338,0.6276137,0.9490159
b1336,0,Experiment 12,EM12325,6025.7524,3,0.0760259,2.4363096,0.62284964,0.11442788
b1337,0,Experiment 12,EM12325,5887.1646,3,0.04901648,2.6241734,0.5998727,0.09703664
b1338,0,Experiment 12,EM12325,6038.94,3,0.3255255,4.0436373,0.4344267,0.8311678
b1350,0,Experiment 12,EM12325,6026.7314,3,0.013317357,2.0695865,0.62983006,0.03200313
b1353,0,Experiment 12,EM12325,6336.464,3,0.040756416,3.641204,0.44353858,0.10912294
b1354,0,Experiment 12,EM12325,5959.7803,3,0.06582191,1.6615406,0.72764575,0.13039726
b1355,0,Experiment 12,EM12325,6008.429,3,0.037179068,2.0302374,0.67675954,0.09303748
b1362,0,Experiment 12,EM12325,6067.4873,3,0.03696814,3.7294002,0.3894799,0.0762678
b1363,0,Experiment 12,EM12325,5994.8687,3,0.08459341,2.1181867,0.7057542,0.16467512
b1366,0,Experiment 12,EM12325,6050.103,3,0.4525822,3.004095,0.5539786,1.1087682
b1367,0,Experiment 12,EM12325,6185.032,3,0.05606471,4.3161817,0.3183034,0.17642806
b1369,0,Experiment 12,EM12325,6316.0845,3,0.14151984,2.6424294,0.47923306,0.05824733
b1370,0,Experiment 12,EM12325,6629.388,3,0.08878768,1.8011743,0.47433636,0.24984814
b1373,0,Experiment 12,EM12325,6101.1616,3,0.12388425,4.4833226,0.35597298,0.08819507
b1377,0,Experiment 12,EM12325,6047.016,3,0.04728173,2.3931367,0.5869009,0.117034115
b1378,0,Experiment 12,EM12325,6249.9805,3,0.0731821,2.7420971,0.48827478,0.13672093
b1379,0,Experiment 12,EM12325,6290.988,3,0.118048884,1.2340055,0.85717624,0.17334841
b1380,0,Experiment 12,EM12325,6595.7324,3,0.071028754,1.6104733,0.60971373,0.17719494
b1381,0,Experiment 12,EM12325,6271.8633,3,0.025000878,2.9717155,0.53684545,0.05209472
b1382,0,Experiment 12,EM12325,6078.731,3,0.18063301,4.3390017,0.4032191,0.31605518
b1383,0,Experiment 12,EM12325,6042.5234,3,0.07366272,2.8114207,0.6956586,0.09397113
b1388,0,Experiment 12,EM12325,6131.542,3,0.16843303,4.959212,0.43352258,0.051770862
b1393,0,Experiment 12,EM12325,6121.9927,3,0,2.1365662,0.6391777,0.002588366
b1395,0,Experiment 12,EM12325,5964.163,3,0,1.8729646,0.80703604,0.001681851
b1403,0,Experiment 12,EM12325,6137.403,3,0.2662107,3.8428833,0.4635045,0.5656093
b1405,0,Experiment 12,EM12325,5909.5605,3,0.048588753,1.9841658,0.653551,0.11536993
b1428,0,Experiment 12,EM12325,6056.232,3,0.05632923,2.4601781,0.6683311,0.016620453
b1430,0,Experiment 12,EM12325,6176.045,3,0.031640004,2.565705,0.60005796,0.027229555
b1438,0,Experiment 12,EM12325,6502.898,3,0.043286275,2.4408736,0.54670376,0.06580772
b1439,0,Experiment 12,EM12325,6545.0713,3,0.20405169,1.5083385,0.7802142,0.42402294
b1440,0,Experiment 12,EM12325,6428.6387,3,0.2694633,1.9440149,0.69614977,0.6021408
b1442,0,Experiment 12,EM12325,5947.622,4,0.28435788,2.0621603,0.7452857,0.59408164
b1473,0,Experiment 12,EM12325,6077.531,4,0.3288283,2.3837004,0.71091324,0.39406213
b1489,0,Experiment 12,EM12325,6234.1836,4,0.07734739,2.8842359,0.49632555,0.17343856
b1501,0,Experiment 12,EM12325,6217.0757,4,0.059200924,2.8582015,0.5983889,0.10489461
b1504,0,Experiment 12,EM12325,6260.077,4,0.38754943,2.7048142,0.5115405,0.9486481
b1505,0,Experiment 12,EM12325,6195.4546,4,0.40258694,3.13457,0.63537246,0.6054085
b1509,0,Experiment 12,EM12325,6262.2236,4,0.3141334,3.3141384,0.56578076,0.3018384
b1511,0,Experiment 12,EM12325,6187.6924,4,0.15871589,7.205961,0.25826195,0.022158489
b1513,0,Experiment 12,EM12325,6194.4365,4,0.099673726,2.4195955,0.6227174,0.16253138
b1517,0,Experiment 12,EM12325,6313.005,4,0.28774196,3.170126,0.5081759,0.75704616
b1527,0,Experiment 12,EM12325,6055.384,4,0,2.3730612,0.6771042,0.005655396
b1536,0,Experiment 12,EM12325,6133.729,4,0.100483574,2.394185,0.5983729,0.23605217
b1541,0,Experiment 12,EM12325,6269.6895,4,0.10048772,3.2739568,0.5005619,0.24995133
b1545,0,Experiment 12,EM12325,6252.745,4,0.059220262,3.4878786,0.44910315,0.02774992
b1546,0,Experiment 12,EM12325,6296.848,4,0.16960865,7.021875,0.22469063,0.24496084
b1553,0,Experiment 12,EM12325,6199.8423,4,0.041646335,2.987381,0.5517726,0.09205092
b1556,0,Experiment 12,EM12325,6242.4,4,0.06052437,2.5727978,0.56367034,0.1494121
b1558,0,Experiment 12,EM12325,6117.781,4,0.09102614,1.4211292,0.7993247,0.16202034
b1563,0,Experiment 12,EM12325,6685.5703,4,0.022436416,1.0875876,0.83024013,0.025346527
b1565,0,Experiment 12,EM12325,6048.188,4,0.16037701,1.5346739,0.8124399,0.313686
b1566,0,Experiment 12,EM12325,6287.243,4,0.20085856,5.960885,0.35131004,0.2771057
b1570,0,Experiment 12,EM12325,6020.0273,4,0.15426804,1.9647456,0.7166529,0.34652126
b1575,0,Experiment 12,EM12325,6361.361,4,0.4617573,4.81008,0.53264815,0.4350913
b1577,0,Experiment 12,EM12325,6213.3833,4,0,1.5828426,0.7849974,0.002666374
b1581,0,Experiment 12,EM12325,6197.592,4,0.05278125,2.7810144,0.5314624,0.07359953
b1587,0,Experiment 12,EM12325,6194.711,4,0,1.9202081,0.7409195,5.72E-04
b1598,0,Experiment 12,EM12325,6131.4,4,0.018528035,2.4130425,0.6858376,0.044404984
b1599,0,Experiment 12,EM12325,6248.422,4,0.04299709,2.3671095,0.6299514,0.004402038
b1600,0,Experiment 12,EM12325,6075.1963,4,0.0568334,1.640756,0.8280511,0.07242007
b1602,0,Experiment 12,EM12325,6226.068,4,0.021298496,1.4622052,0.75205934,0.05158045
b1603,0,Experiment 12,EM12325,6319.968,4,0.04085028,3.1601343,0.4436585,0.021901026
b1606,0,Experiment 12,EM12325,6454.7954,4,0.08766769,4.749761,0.3322065,0.12262142
b1607,0,Experiment 12,EM12325,6348.6875,4,0.1584314,2.6778312,0.47364435,0.39690784
b1613,0,Experiment 12,EM12325,6117.5034,4,0.025727907,3.2872787,0.50815684,0.061561313
b1620,0,Experiment 12,EM12325,6156.5938,4,0.12954612,1.4512268,0.82946116,0.18987174
b1625,0,Experiment 12,EM12325,6378.818,4,0.29744688,2.901837,0.49525085,0.38135016
b1638,0,Experiment 12,EM12325,6359.129,4,0.091688864,2.1416235,0.71369284,0.22352909
b1651,0,Experiment 12,EM12325,6321.818,4,0.08390431,2.211687,0.6456397,0.18011576
b1653,0,Experiment 12,EM12325,6059.134,4,0.003679833,2.2979403,0.63511693,0.003452667
b1654,0,Experiment 12,EM12325,6382.7886,4,0.057387788,3.4651818,0.4600525,0.016961249
b1655,0,Experiment 12,EM12325,6350.719,4,0.13266271,2.917009,0.5090813,0.33923513
b1656,0,Experiment 12,EM12325,6347.558,4,0.111940265,1.8210338,0.57341176,0.26903003
b1657,0,Experiment 12,EM12325,6379.142,4,0.11441948,2.9844823,0.54361385,0.11457073
b1658,0,Experiment 12,EM12325,6301.5073,4,0.02885046,2.7243347,0.56482095,0.05538899
b1663,0,Experiment 12,EM12325,6256.5835,4,0.014683767,1.6726422,0.85980445,0.027541526
b1664,0,Experiment 12,EM12325,6166.8677,4,0,1.1602414,0.902779,0.015168019
b1669,0,Experiment 12,EM12325,6287.5356,4,0.012412909,1.8169632,0.8321992,0.009301096
b1670,0,Experiment 12,EM12325,6158.051,4,0.01395723,1.3394707,0.82858944,0.0148929
b1673,0,Experiment 12,EM12325,6509.149,4,0.21178973,3.5007071,0.4644286,0.51343924
b1678,0,Experiment 12,EM12325,6400.4194,4,0.46453425,1.717172,0.7131871,0.9316178
b1681,0,Experiment 12,EM12325,6357.0645,4,0.013307637,2.7591197,0.5851393,0.007123796
b1683,0,Experiment 12,EM12325,6313.7856,4,0.084737025,3.1888752,0.52864325,0.21539779
b1687,0,Experiment 12,EM12325,6303.7837,4,0.003394777,1.971399,0.7591389,0.007173611
b1692,0,Experiment 12,EM12325,6311.0596,4,0.049210288,2.719894,0.60589975,0.11390694
b1694,0,Experiment 12,EM12325,6528.0093,4,0.23895727,3.364034,0.42409375,0.6238504
b1700,0,Experiment 12,EM12325,6236.9165,4,0.03921583,1.9157676,0.72756636,0.09506716
b1709,0,Experiment 12,EM12325,6276.984,4,0.023633445,2.356748,0.6820403,0.018885441
b1719,0,Experiment 12,EM12325,6499.96,4,0.22351757,4.6521907,0.3560065,0.62023413
b1729,0,Experiment 12,EM12325,6525.9956,4,0.108435184,5.2189894,0.28130135,0.21918717
b1730,0,Experiment 12,EM12325,6361.8447,4,0.11588874,1.447403,0.7290204,0.27679482
b1739,0,Experiment 12,EM12325,6414.7754,5,0.1099484,3.3101757,0.62477267,0.15120642
b1744,0,Experiment 12,EM12325,6214.445,5,0.08499721,3.135341,0.5216333,0.16258857
b1748,0,Experiment 12,EM12325,6345.6533,5,0.18728425,4.4578815,0.45405382,0.2946177
b1749,0,Experiment 12,EM12325,6231.008,5,0.07448832,1.9481626,0.5905625,0.1719126
b1758,0,Experiment 12,EM12325,6401.8125,5,0.06316301,2.3644266,0.7012782,0.15572295
b1760,0,Experiment 12,EM12325,6174.821,5,0.07832473,2.9003568,0.5482135,0.19411007
b1762,0,Experiment 12,EM12325,6206.4365,5,0.07583612,2.5632071,0.6692227,0.06132497
b1785,0,Experiment 12,EM12325,6389.3223,5,0.061847057,3.3763075,0.49702677,0.13142933
b1786,0,Experiment 12,EM12325,6428.7163,5,0.07066788,2.4235427,0.65861475,0.09923511
b1789,0,Experiment 12,EM12325,6431.8115,5,0.022897301,2.7182903,0.6140734,0.029764788
b1790,0,Experiment 12,EM12325,6429.296,5,0.11050488,2.520435,0.53293204,0.15893646
b1791,0,Experiment 12,EM12325,6285.6987,5,0.07628854,4.4897985,0.3591893,0.06114003
b1793,0,Experiment 12,EM12325,6195.0435,5,0.06661252,4.6777472,0.41338602,0.17758855
b1795,0,Experiment 12,EM12325,6334.1904,5,0.09023314,3.905299,0.39874053,0.22220735
b1796,0,Experiment 12,EM12325,6456.1313,5,0.1189606,4.41918,0.42863104,0.22328585
b1797,0,Experiment 12,EM12325,6299.7905,5,0.25500703,1.6155307,0.7194179,0.52266663
b1798,0,Experiment 12,EM12325,6128.7817,5,0.004544223,2.268999,0.7583172,0.019424405
b1799,0,Experiment 12,EM12325,6464.671,5,0.10755523,4.1356573,0.4515599,0.16724159
b1800,0,Experiment 12,EM12325,6409.285,5,0.12318767,2.4047318,0.65392786,0.28017914
b1803,0,Experiment 12,EM12325,6286.5093,5,0.041609183,5.772451,0.2990525,0.068357654
b1805,0,Experiment 12,EM12325,6359.2515,5,0.1553138,4.7052007,0.39881498,0.18729469
b1807,0,Experiment 12,EM12325,6672.545,5,0.08755306,4.80712,0.34873948,0.07204913
b1808,0,Experiment 12,EM12325,6527.356,5,0.053647224,3.9241717,0.43129903,0.10231818
b1809,0,Experiment 12,EM12325,6676.6323,5,0.03337864,2.1100457,0.6429881,0.011150702
b1813,0,Experiment 12,EM12325,6620.384,5,0.054015417,4.2397656,0.40043002,0.1175464
b1814,0,Experiment 12,EM12325,6583.5186,5,0.029400727,2.3093812,0.5718158,0.017338108
b1833,0,Experiment 12,EM12325,7000.0103,5,0.09892918,4.5074997,0.22697663,0.16440493
b1836,0,Experiment 12,EM12325,6897.5854,5,0.11590221,2.0012498,0.50213605,0.26395324
b1837,0,Experiment 12,EM12325,6729.191,5,0.18537205,5.2731404,0.33522478,0.38205293
b1854,0,Experiment 12,EM12325,6678.971,5,0.01982179,2.9712837,0.5212123,0.0574058
b1863,0,Experiment 12,EM12325,6269.035,5,0.058596455,2.870475,0.56331724,0.10419266
b1870,0,Experiment 12,EM12325,6469.0312,5,0.08716399,1.9968709,0.6580429,0.19893682
b1879,0,Experiment 12,EM12325,6338.1553,5,0.047937468,1.9155824,0.703948,0.082309686
b1882,0,Experiment 12,EM12325,6459.6045,5,0.102149434,1.7596666,0.7615145,0.2014627
b1894,0,Experiment 12,EM12325,6528.5024,5,0.057638902,7.4367204,0.2502779,0.13083865
b1908,0,Experiment 12,EM12325,6378.4688,5,0.11698296,3.3086493,0.49890578,0.29519072
b1910,0,Experiment 12,EM12325,6614.9004,5,0.15260258,4.967353,0.34958243,0.20833778
b1913,0,Experiment 12,EM12325,6517.0547,5,0.4095758,3.0309856,0.6779005,0.6676497
b1917,0,Experiment 12,EM12325,6674.403,5,0.01289287,2.318139,0.6565402,0.007698173
b1918,0,Experiment 12,EM12325,6694.155,5,0.00374498,1.730864,0.6658465,0.010969869
b1919,0,Experiment 12,EM12325,6695.924,5,0.10052745,3.58952,0.41902673,0.29097486
b1921,0,Experiment 12,EM12325,6645.571,5,0.06672732,2.158646,0.61021656,0.1538708
b1922,0,Experiment 12,EM12325,6592.4497,5,0.10813684,2.5612643,0.49873966,0.28942093
b1924,0,Experiment 12,EM12325,6581.38,5,0.005596556,1.7639222,0.69255924,0.016535677
b1926,0,Experiment 12,EM12325,6679.305,5,0.026136896,1.9100933,0.76562834,0.049052294
b1928,0,Experiment 12,EM12325,6698.465,5,0.24225146,3.299398,0.46443403,0.64499676
b1931,0,Experiment 12,EM12325,6566.262,5,0.09998686,2.0653925,0.63973904,0.1771486
b1965,0,Experiment 12,EM12325,6471.27,5,0.13137531,1.4496233,0.780354,0.25284487
b1997,0,Experiment 12,EM12325,6839.931,5,0.14139225,2.8486726,0.4862905,0.33809638
b1998,0,Experiment 12,EM12325,6856.028,5,0.15430352,2.190224,0.6511783,0.3617966
b1999,0,Experiment 12,EM12325,6742.5967,5,0,1.4286536,0.7367005,0.007127706
b2000,0,Experiment 12,EM12325,6740.4004,5,0.09008063,3.6368868,0.32848075,0.1368799
b2002,0,Experiment 12,EM12325,6540.12,5,0.07384154,2.8309717,0.45657417,0.15865314
b2003,0,Experiment 12,EM12325,6516.415,5,0.060743347,3.09593,0.46465507,0.15596731
b2019,0,Experiment 12,EM12325,6396.6753,6,0.025509344,3.9776137,0.35850734,0.053626608
b2020,0,Experiment 12,EM12325,6290.9033,6,0.17063509,2.374873,0.6210436,0.39374524
b2025,0,Experiment 12,EM12325,6179.8027,6,0.071403906,1.7784969,0.6935541,0.15616967
b2027,0,Experiment 12,EM12325,6368.02,6,0.17975178,3.154707,0.57411724,0.47184104
b2030,0,Experiment 12,EM12325,6751.5703,6,0.04125912,1.7442477,0.7325242,0.07003145
b2035,0,Experiment 12,EM12325,6438.682,6,0.4619272,3.7669606,0.5683092,0.6845094
b2036,0,Experiment 12,EM12325,6284.6533,6,0.029563969,4.817312,0.38014638,0.09556383
b2037,0,Experiment 12,EM12325,6127.4,6,0.07852623,1.9114194,0.7703513,0.041286975
b2038,0,Experiment 12,EM12325,6139.292,6,0.025686398,2.9674752,0.65081584,0.011376951
b2039,0,Experiment 12,EM12325,6144.515,6,0.14138728,2.0504363,0.78355265,0.17739454
b2042,0,Experiment 12,EM12325,6268.499,6,0.09335591,3.4333265,0.43019935,0.2710262
b2043,0,Experiment 12,EM12325,6212.6157,6,0.2524724,3.0954213,0.4804789,0.4286176
b2049,0,Experiment 12,EM12325,6502.654,6,0.19017175,4.4498944,0.41660252,0.5467039
b2058,0,Experiment 12,EM12325,6333.202,6,0.19206336,4.022051,0.47385758,0.2368948
b2063,0,Experiment 12,EM12325,7102.091,6,0.21685049,4.130415,0.38937283,0.6077082
b2064,0,Experiment 12,EM12325,6478.6665,6,0.09305274,2.844602,0.52923816,0.22480024
b2065,0,Experiment 12,EM12325,6329.5396,6,0.04740164,2.1551921,0.74355054,0.065221414
b2070,0,Experiment 12,EM12325,6199.315,6,0.048924267,2.632176,0.5918182,0.120745905
b2071,0,Experiment 12,EM12325,6277.605,6,0.14149144,2.372722,0.5616077,0.33689317
b2074,0,Experiment 12,EM12325,6397.8887,6,0,2.4218774,0.6770474,8.57E-04
b2076,0,Experiment 12,EM12325,6637.438,6,0.18754221,2.996879,0.5331111,0.44923517
b2078,0,Experiment 12,EM12325,6693.4497,6,0.08503646,2.8669286,0.48666885,0.21632135
b2079,0,Experiment 12,EM12325,6474.9,6,0.004209585,1.7472697,0.5948667,0.005509095
b2082,0,Experiment 12,EM12325,6359.0176,6,0.1911787,3.51039,0.5218197,0.4303542
b2083,0,Experiment 12,EM12325,6328.8296,6,0.043190207,1.7303706,0.77392167,0.094483525
b2085,0,Experiment 12,EM12325,6606.405,6,0.12206942,2.2715123,0.58333474,0.2972812
b2086,0,Experiment 12,EM12325,6593.2593,6,0.07662627,4.6451597,0.35436523,0.19713408
b2091,0,Experiment 12,EM12325,6800.385,6,0.15603127,5.1097,0.37247694,0.30721167
b2092,0,Experiment 12,EM12325,6376.456,6,0.07529429,2.6028953,0.57487243,0.17336401
b2095,0,Experiment 12,EM12325,6378.8423,6,0.015369891,1.4025031,0.86404264,0.011741348
b2096,0,Experiment 12,EM12325,6605.278,6,0.09425056,3.7709696,0.36738396,0.09138279
b2097,0,Experiment 12,EM12325,6572.302,6,0.14248388,2.927124,0.4781746,0.3680086
b2098,0,Experiment 12,EM12325,6572.243,6,0.08297286,7.2240014,0.24354751,0.09997223
b2112,0,Experiment 12,EM12325,6653.942,6,0.05422929,2.1327422,0.62148094,0.13123086
b2113,0,Experiment 12,EM12325,6625.3354,6,0.03847487,2.3949869,0.54755133,0.0936733
b2114,0,Experiment 12,EM12325,6700.1665,6,0.17829466,4.76555,0.3610953,0.09008979
b2141,0,Experiment 12,EM12325,6586.737,6,0.061972607,1.7103877,0.7265237,0.10631489
b2142,0,Experiment 12,EM12325,6561.9707,6,0.08720713,1.5796355,0.7499339,0.16254419
b2147,0,Experiment 12,EM12325,7159.146,6,0.5036448,5.55913,0.39550996,0.5068417
b2151,0,Experiment 12,EM12325,6566.4194,6,0.021585835,1.9260056,0.66927403,0.024132889
b2156,0,Experiment 12,EM12325,6438.8745,6,0.122282684,1.6997795,0.7299383,0.25854844
b2162,0,Experiment 12,EM12325,6674.504,6,0.0627297,2.9982977,0.49941018,0.15162225
b2163,0,Experiment 12,EM12325,6584.836,6,0,0.9858228,0.9753678,0.03706258
b2168,0,Experiment 12,EM12325,6652.4053,6,0.038614716,2.6495838,0.48624158,0.07013413
b2195,0,Experiment 12,EM12325,6643.7407,6,0.06204468,4.308164,0.3575246,0.015149027
b2196,0,Experiment 12,EM12325,6690.6426,6,0.09563805,2.906401,0.5385623,0.22548164
b2201,0,Experiment 12,EM12325,6862.045,6,0.1507482,5.029522,0.27904215,0.325899
b2202,0,Experiment 12,EM12325,6802.3057,6,0,1.4792275,0.7053741,0.005425755
b2204,0,Experiment 12,EM12325,6617.1055,6,0.004669792,1.5026643,0.7989332,0.01784003
b2206,0,Experiment 12,EM12325,6254.9165,6,0.080174305,1.8300885,0.73281384,0.15784663
b2212,0,Experiment 12,EM12325,6620.5493,6,0.061811667,2.8437386,0.4912805,0.009807481
b2217,0,Experiment 12,EM12325,6501.372,6,0.09543452,2.009946,0.73392653,0.185719
b2232,0,Experiment 12,EM12325,6747.794,6,0.048880037,2.537581,0.5102478,0.08752746
b2239,0,Experiment 12,EM12325,6582.881,6,0.043906022,1.9595572,0.7037353,0.103001446
b2255,0,Experiment 12,EM12325,6590.867,6,0.029116524,2.1509984,0.6675787,0.056402214
b2263,0,Experiment 12,EM12325,6789.7373,6,0.04360206,2.3165355,0.5302088,0.015188094
b2272,0,Experiment 12,EM12325,6582.3867,6,0.17617553,2.1374297,0.6342739,0.12334554
b2279,0,Experiment 12,EM12325,6722.8975,6,0.11796951,2.5553434,0.52905184,0.27811092
b2280,0,Experiment 12,EM12325,6594.731,6,0.13752528,1.8236241,0.73827696,0.29907203
b2283,0,Experiment 12,EM12325,6812.848,6,0.14459257,1.9499358,0.58240706,0.24291368
b2284,0,Experiment 12,EM12325,6488.288,6,0.1380268,1.400252,0.7841063,0.26096052
b2294,0,Experiment 12,EM12325,6271.459,6,0.073631324,5.2149563,0.36298442,0.0967178
b2295,0,Experiment 12,EM12325,6640.2275,6,0.12694205,2.1548052,0.6392738,0.3131623
b2296,0,Experiment 12,EM12325,6276.5845,6,0.4611119,3.1051598,0.5078403,0.89687157
b2314,0,Experiment 12,EM12325,6670.8066,6,0.4143068,1.1656688,0.78821796,0.7372759
b2316,0,Experiment 12,EM12325,6803.828,6,0.18257579,2.832637,0.44704872,0.49259782
b2321,0,Experiment 12,EM12325,6043.6187,7,0.032384902,2.3784888,0.653663,0.022857374
b2323,0,Experiment 12,EM12325,6278.112,7,0.15352382,9.077762,0.23665571,0.038094144
b2324,0,Experiment 12,EM12325,6217.1675,7,0.0887453,6.099979,0.29099837,0.12940608
b2325,0,Experiment 12,EM12325,6013.2095,7,0.03108533,3.213792,0.5374997,0.07267816
b2326,0,Experiment 12,EM12325,6063.3174,7,0.46371558,2.434706,0.66241306,0.57812357
b2329,0,Experiment 12,EM12325,6140.2847,7,0.22561231,2.8343022,0.57284456,0.5730401
b2331,0,Experiment 12,EM12325,6189.0625,7,0.11680619,2.979209,0.56114644,0.30293384
b2334,0,Experiment 12,EM12325,6017.7637,7,0.015037773,2.1363041,0.619853,0.009171417
b2335,0,Experiment 12,EM12325,6038.657,7,0.027285999,2.7609854,0.5762259,0.05940649
b2336,0,Experiment 12,EM12325,6039.675,7,0.08845085,1.8493583,0.7370595,0.16537878
b2346,0,Experiment 12,EM12325,6151.2456,7,0.05012504,3.8126624,0.45112824,0.0643021
b3,0,Experiment 13,EM12440,6276.3706,1,0.03615869,2.0653732,0.71288896,0.07801449
b4,0,Experiment 13,EM12440,6420.1426,1,0.04488009,2.8492856,0.50939363,0.09674075
b5,0,Experiment 13,EM12440,6389.1206,1,0.06133072,3.5788114,0.47375223,0.13161302
b7,0,Experiment 13,EM12440,6429.02,1,0.06171241,3.5196414,0.46518275,0.002274498
b9,0,Experiment 13,EM12440,6347.4595,1,0.03275756,2.9687445,0.46654528,0.066867806
b10,0,Experiment 13,EM12440,6266.8945,1,0.052076,1.9584779,0.73097706,0.076516524
b12,0,Experiment 13,EM12440,6268.6265,1,0.012012724,1.942103,0.62613434,0.004610126
b13,0,Experiment 13,EM12440,6362.3843,1,0.07672582,2.7341564,0.5835519,0.18586022
b15,0,Experiment 13,EM12440,6320.546,1,0.04476285,3.044986,0.52055687,0.118048586
b16,0,Experiment 13,EM12440,6319.7646,1,0,2.810588,0.61174715,0.002467232
b17,0,Experiment 13,EM12440,6346.969,1,0.04209914,2.000078,0.5677413,0.010589715
b18,0,Experiment 13,EM12440,6359.2583,1,0.042615443,3.0571978,0.56012464,0.10928827
b20,0,Experiment 13,EM12440,6359.49,1,0.04017834,3.6410809,0.40009546,0.08891804
b23,0,Experiment 13,EM12440,6324.364,1,0.06863459,2.432578,0.60956633,0.08577615
b25,0,Experiment 13,EM12440,6327.564,1,0.031888537,2.062247,0.646844,0.07357032
b26,0,Experiment 13,EM12440,6315.981,1,0.078905046,2.8621795,0.5526691,0.113523975
b28,0,Experiment 13,EM12440,6376.6807,1,0.060174085,3.3194425,0.5045676,0.041205317
b30,0,Experiment 13,EM12440,6279.4326,1,0.052685566,1.9938797,0.70230395,0.12308096
b32,0,Experiment 13,EM12440,6260.1294,1,0.00985291,2.3783345,0.70090073,0.007044121
b34,0,Experiment 13,EM12440,6409.874,1,0.038509063,3.230383,0.5350127,0.07689165
b36,0,Experiment 13,EM12440,6273.552,1,0.09266724,1.6149756,0.7994379,0.15598284
b37,0,Experiment 13,EM12440,6359.6064,1,0.011611386,2.77864,0.51712984,0.028438978
b38,0,Experiment 13,EM12440,6271.722,1,0.05040634,2.7684944,0.5381732,0.08349665
b40,0,Experiment 13,EM12440,6370.739,1,0.04713987,2.874823,0.5334416,0.034890715
b41,0,Experiment 13,EM12440,6314.6963,1,0.08262731,4.94626,0.36443174,0.104278274
b42,0,Experiment 13,EM12440,6293.6025,1,0.025855308,1.9878047,0.6878372,0.02427235
b44,0,Experiment 13,EM12440,6392.947,1,0.019602975,3.3403506,0.48710528,0.018357037
b45,0,Experiment 13,EM12440,6269.534,1,0,1.1100374,0.8425621,0.02523916
b46,0,Experiment 13,EM12440,6253.7334,1,0.079154104,2.2119954,0.65368265,0.17586327
b47,0,Experiment 13,EM12440,6274.529,1,0.0232436,1.7633054,0.7468899,0.040440567
b49,0,Experiment 13,EM12440,6707.493,1,0.038402174,2.8464985,0.42822045,0.001936323
b50,0,Experiment 13,EM12440,6800.944,1,0.055904847,2.2077398,0.48945788,0.13319677
b51,0,Experiment 13,EM12440,6718.9067,1,0.028213384,2.2600408,0.50960714,0.037368294
b52,0,Experiment 13,EM12440,6246.004,1,0.07026299,1.9870645,0.7394366,0.13799527
b53,0,Experiment 13,EM12440,6290.8516,1,0.017281001,3.5173595,0.46174216,0.023179881
b54,0,Experiment 13,EM12440,6231.1113,1,0.015684217,2.210399,0.6988097,0.024050562
b55,0,Experiment 13,EM12440,6315.224,1,0.01604268,3.75414,0.45703968,0.001280763
b56,0,Experiment 13,EM12440,6284.3994,1,0.00234191,1.9421338,0.6072021,0.012814572
b57,0,Experiment 13,EM12440,6175.0303,1,0.04144543,1.509387,0.8617902,0.05258081
b59,0,Experiment 13,EM12440,6354.493,1,0.05638951,3.345778,0.54393303,0.1388763
b60,0,Experiment 13,EM12440,6200.004,1,0.023091394,2.0652692,0.73834646,0.05597909
b63,0,Experiment 13,EM12440,6296.25,1,0.031061025,1.730494,0.6502092,0.06553472
b64,0,Experiment 13,EM12440,6294.1123,1,0.023049159,2.5402215,0.5448775,0.03800919
b66,0,Experiment 13,EM12440,6426.0415,1,0.04118652,6.835507,0.2303915,0.06428956
b67,0,Experiment 13,EM12440,6271.095,1,0.07517581,2.6849856,0.64217097,0.1103206
b68,0,Experiment 13,EM12440,6288.2437,1,0,2.084882,0.6443377,0.001209234
b69,0,Experiment 13,EM12440,6413.853,1,0.040168673,4.2457485,0.39761403,0.06867729
b70,0,Experiment 13,EM12440,6351.2954,1,0.046387225,4.76111,0.36297503,0.048330158
b71,0,Experiment 13,EM12440,6436.9316,1,0.054572687,3.4040613,0.4573431,0.11288557
b72,0,Experiment 13,EM12440,6283.5083,1,0.03854803,2.3281615,0.61105764,0.069561504
b73,0,Experiment 13,EM12440,6252.9707,1,0.054449964,2.1065302,0.687442,0.12236195
b74,0,Experiment 13,EM12440,6525.1304,1,0.024846273,2.0330744,0.60825616,0.008223725
b75,0,Experiment 13,EM12440,6231.9927,1,0.078591816,2.0940099,0.6627794,0.04895944
b78,0,Experiment 13,EM12440,6483.646,1,0.09156796,2.5071132,0.6439825,0.14258799
b79,0,Experiment 13,EM12440,6429.292,1,0.049981736,2.5612643,0.58390373,0.13274106
b80,0,Experiment 13,EM12440,6188.6,1,0.063895985,1.8705901,0.6890777,0.15402535
b81,0,Experiment 13,EM12440,6304.4595,1,0.06269722,2.200277,0.46314073,0.12866613
b82,0,Experiment 13,EM12440,6278.113,1,0.05411758,5.7104206,0.30610773,0.022461824
b84,0,Experiment 13,EM12440,6226.2075,1,0.053312846,2.8854313,0.5692708,0.1275714
b85,0,Experiment 13,EM12440,6227.3467,1,0.086952075,2.4971218,0.6257076,0.21163823
b86,0,Experiment 13,EM12440,6251.189,1,0.03087448,4.46482,0.40827635,0.04501581
b87,0,Experiment 13,EM12440,6328.356,1,0.05794326,2.2437584,0.64876306,0.12003498
b88,0,Experiment 13,EM12440,6304.9663,1,0.004966018,2.0419557,0.6597898,0.002022903
b92,0,Experiment 13,EM12440,6230.9336,1,0.010802536,1.6167642,0.80849373,0.008909915
b97,0,Experiment 13,EM12440,6274.5186,1,0.04933654,3.5833523,0.4972521,0.11457835
b98,0,Experiment 13,EM12440,6262.0967,1,0.07486851,2.098944,0.68045306,0.1788506
b100,0,Experiment 13,EM12440,6194.7637,1,0.037700873,2.0010033,0.74513334,0.009674354
b103,0,Experiment 13,EM12440,6118.1685,1,0.027908608,2.0042102,0.7711719,0.035842188
b104,0,Experiment 13,EM12440,6093.825,1,0.06442769,1.7412872,0.84550166,0.064778164
b105,0,Experiment 13,EM12440,6353.2515,1,0.054166507,3.5680568,0.46042883,0.1309428
b107,0,Experiment 13,EM12440,6334.4287,1,0.0317662,4.4325023,0.394516,0.08038794
b108,0,Experiment 13,EM12440,6330.6016,1,0.022118196,3.3810563,0.5423224,0.05154962
b109,0,Experiment 13,EM12440,6142.288,1,0,1.3003683,0.90422124,0.001698787
b110,0,Experiment 13,EM12440,6189.306,1,0.018345878,1.951971,0.72687715,0.03673043
b114,0,Experiment 13,EM12440,6214.1035,1,0,1.8902338,0.7427621,0.004128352
b115,0,Experiment 13,EM12440,6294.281,1,0.049971674,2.2262425,0.66591763,0.015144952
b116,0,Experiment 13,EM12440,6186.5405,1,0.001820828,2.166047,0.68704534,0.003780915
b119,0,Experiment 13,EM12440,6109.4253,1,0.047947813,2.3597085,0.62280566,0.056854613
b120,0,Experiment 13,EM12440,6275.858,1,0.022779912,3.8006356,0.5205203,0.009196362
b127,0,Experiment 13,EM12440,6064.4346,1,0.04305434,2.0034702,0.71193236,0.054267116
b128,0,Experiment 13,EM12440,6181.5913,1,0.04899655,2.1608663,0.6744866,0.073000826
b130,0,Experiment 13,EM12440,6252.741,1,0.07916678,1.9198381,0.7422154,0.021928545
b132,0,Experiment 13,EM12440,6141.8486,1,0.08247783,2.27842,0.6955865,0.11646696
b133,0,Experiment 13,EM12440,6197.321,1,0.029332092,2.011488,0.7964406,0.041222814
b135,0,Experiment 13,EM12440,6322.1187,1,0.0474872,2.92293,0.53073657,0.07791249
b139,0,Experiment 13,EM12440,6239.113,1,0.04325632,2.5074832,0.43635684,0.08860617
b141,0,Experiment 13,EM12440,6137.5,1,0.078531936,4.178152,0.48382428,0.044614144
b142,0,Experiment 13,EM12440,6069.263,1,0.029836522,2.850893,0.5849,0.020801466
b143,0,Experiment 13,EM12440,6246.578,1,0.06685912,2.7443175,0.51532805,0.17849731
b147,0,Experiment 13,EM12440,6256.6104,1,0.03263914,3.2449384,0.4947465,0.0678504
b278,0,Experiment 13,EM12440,6688.76,2,0.092828296,3.604168,0.5000389,0.020208122
b279,0,Experiment 13,EM12440,6673.007,2,0.09436353,3.4544196,0.43075404,0.2519366
b280,0,Experiment 13,EM12440,6697.7114,2,0.07355696,2.4670856,0.5719275,0.17444375
b281,0,Experiment 13,EM12440,6737.8213,2,0.027751025,3.3638182,0.5305425,0.05896422
b282,0,Experiment 13,EM12440,6686.6514,2,0.042577256,1.4910847,0.7116743,0.08263013
b283,0,Experiment 13,EM12440,6715.941,2,0.052084796,3.8569453,0.3631378,0.004368729
b284,0,Experiment 13,EM12440,6610.7124,2,0,1.7399304,0.8478328,0.016801517
b285,0,Experiment 13,EM12440,6704.764,2,0.035875905,3.7658968,0.42843094,0.016074285
b286,0,Experiment 13,EM12440,6731.9185,2,0.050755695,3.5764756,0.44448647,0.13458796
b287,0,Experiment 13,EM12440,6574.2515,2,0.139609,1.4992105,0.86224526,0.16422343
b288,0,Experiment 13,EM12440,6734.801,2,0.033543047,3.2400968,0.5255134,0.058403775
b289,0,Experiment 13,EM12440,6658.6245,2,0.05651916,1.6716554,0.70727456,0.11815908
b290,0,Experiment 13,EM12440,6688.8955,2,0.035964403,2.5063114,0.5867039,0.08515715
b291,0,Experiment 13,EM12440,6626.0684,2,0.005417731,2.3703783,0.70909345,0.008450032
b292,0,Experiment 13,EM12440,6622.586,2,0.016533544,2.0163913,0.70749927,0.03627426
b293,0,Experiment 13,EM12440,6704.0938,2,0.044279046,2.0478766,0.6076448,0.08598468
b294,0,Experiment 13,EM12440,6673.0615,2,0.039673466,2.2485979,0.5997358,0.10001289
b296,0,Experiment 13,EM12440,6631.422,2,0.011913192,1.4767606,0.68377805,0.016354442
b298,0,Experiment 13,EM12440,6810.909,2,0.023066152,3.9276257,0.43673417,0.05926533
b299,0,Experiment 13,EM12440,6727.105,2,0.031143233,2.6466541,0.57760304,0.06311271
b300,0,Experiment 13,EM12440,6667.657,2,0.016580656,2.1884046,0.6668677,0.03821797
b301,0,Experiment 13,EM12440,6647.3516,2,0,1.6919005,0.7598923,0.001606662
b302,0,Experiment 13,EM12440,6664.4595,2,0.034712538,2.8669286,0.55618554,0.04862927
b303,0,Experiment 13,EM12440,6679.82,2,0.03105808,2.666853,0.596413,0.041281745
b304,0,Experiment 13,EM12440,6470.6396,2,0,1.2861212,0.90833354,0.004849935
b305,0,Experiment 13,EM12440,6701.3457,2,0.071686596,2.0196292,0.5580445,0.010334641
b306,0,Experiment 13,EM12440,6594.969,2,0.026188398,1.4739234,0.845911,0.03068352
b307,0,Experiment 13,EM12440,6949.3804,2,0.035248306,1.6218216,0.6501626,0.0871223
b308,0,Experiment 13,EM12440,6668.1377,2,0.04031636,3.385312,0.40791577,0.10606654
b309,0,Experiment 13,EM12440,6662.222,2,0.012963485,1.6150373,0.7837178,0.02574289
b310,0,Experiment 13,EM12440,6631.1963,2,0.03458259,2.1372445,0.69614404,0.06861162
b311,0,Experiment 13,EM12440,6612.2974,2,0.009505021,2.2472122,0.77228034,0.03452205
b312,0,Experiment 13,EM12440,6608.522,2,0.00163141,2.2961826,0.67220557,0.012574783
b313,0,Experiment 13,EM12440,6654.6846,2,0.055793118,2.2877948,0.6936568,0.12557025
b314,0,Experiment 13,EM12440,6703.103,2,0.037964616,4.6821647,0.41214696,0.047977123
b315,0,Experiment 13,EM12440,6625.5146,2,0,2.0976334,0.6704507,0.008044938
b316,0,Experiment 13,EM12440,6602.596,2,0.032303926,2.549546,0.57449454,0.07656782
b317,0,Experiment 13,EM12440,6603.395,2,0,2.4166968,0.7009144,6.79E-05
b319,0,Experiment 13,EM12440,6647.3535,2,0.022203792,1.9309397,0.5601376,0.003301219
b320,0,Experiment 13,EM12440,6653.6226,2,0.01215009,3.241423,0.524162,0.015981855
b321,0,Experiment 13,EM12440,6693.4575,2,0.060930464,2.6216447,0.4650391,0.13972503
b323,0,Experiment 13,EM12440,6797.76,2,0.009295315,2.5887716,0.43204102,0.014589123
b324,0,Experiment 13,EM12440,6669.1245,2,0.035893295,1.7037268,0.7700636,0.07572896
b325,0,Experiment 13,EM12440,6506.952,2,0.06707334,1.7796803,0.7047205,0.14380014
b326,0,Experiment 13,EM12440,6637.1597,2,0.057988126,2.2479522,0.60945857,0.05518931
b327,0,Experiment 13,EM12440,6572.625,2,0,1.9952674,0.6960912,0.013188063
b328,0,Experiment 13,EM12440,6539.772,2,0.015728338,1.2850728,0.7882687,0.010844738
b329,0,Experiment 13,EM12440,6660.3936,2,0.05827811,4.3093977,0.38013825,0.1635499
b330,0,Experiment 13,EM12440,6686.0483,2,0.041336384,1.9010887,0.7264053,0.088389024
b332,0,Experiment 13,EM12440,6738.7227,2,0.06480985,3.264613,0.525645,0.08382044
b334,0,Experiment 13,EM12440,6700.5415,2,0.10892507,3.31383,0.45312947,0.21187517
b335,0,Experiment 13,EM12440,6494.474,2,0.06729461,1.9067628,0.70977503,0.11998539
b336,0,Experiment 13,EM12440,6853.7715,2,0.08387305,4.686359,0.37131944,0.1367762
b337,0,Experiment 13,EM12440,6763.048,2,0.052895006,3.2015805,0.5041871,0.12455132
b338,0,Experiment 13,EM12440,6555.3687,2,0.043286156,4.2124434,0.38347113,0.09819549
b339,0,Experiment 13,EM12440,6639.2627,2,0.04674854,5.739778,0.30488992,0.059860606
b340,0,Experiment 13,EM12440,6636.403,2,0.065474436,1.7459129,0.66875017,0.074431024
b341,0,Experiment 13,EM12440,6424.9805,2,0.055475317,3.58952,0.5426982,0.035253536
b342,0,Experiment 13,EM12440,6574.8237,2,0.06982602,2.6231866,0.6508288,0.09735888
b343,0,Experiment 13,EM12440,6488.5083,2,0.004128587,1.7990619,0.7118109,0.012077712
b344,0,Experiment 13,EM12440,6584.114,2,0.012017345,3.870514,0.38059253,0.014418137
b346,0,Experiment 13,EM12440,6740.4126,2,0.033164445,3.6905446,0.4179602,0.034735467
b347,0,Experiment 13,EM12440,6543.63,2,0,1.7431992,0.7593899,0.006443904
b348,0,Experiment 13,EM12440,6615.54,2,0.06362583,4.114996,0.44507116,0.14883712
b349,0,Experiment 13,EM12440,6670.1826,2,0.013842235,2.73815,0.59931284,0.027666872
b350,0,Experiment 13,EM12440,6720.714,2,0.04626914,2.9561114,0.582292,0.10690763
b351,0,Experiment 13,EM12440,6610.532,2,0.057155713,2.9999628,0.55556667,0.15418197
b352,0,Experiment 13,EM12440,6657.9844,2,0.028599648,2.9145422,0.51667196,0.07260961
b353,0,Experiment 13,EM12440,6582.8335,2,0.041520156,1.8588254,0.80811137,0.04443915
b517,0,Experiment 13,EM12440,6621.219,3,0.04489828,2.1870246,0.5416577,0.1176305
b518,0,Experiment 13,EM12440,6619.1846,3,0.032835715,6.982757,0.2404321,0.012875426
b519,0,Experiment 13,EM12440,6589.7646,3,0.001197784,2.9508846,0.5494189,0.001795752
b520,0,Experiment 13,EM12440,6689.167,3,0.046294656,3.2770712,0.5283334,0.085721344
b522,0,Experiment 13,EM12440,6671.0996,3,0.038236264,3.6627598,0.4359561,0.051100202
b523,0,Experiment 13,EM12440,6606.781,3,0.12126163,1.6700827,0.6746693,0.24850762
b524,0,Experiment 13,EM12440,6546.2617,3,0.03660916,1.9905183,0.69512844,0.009659266
b525,0,Experiment 13,EM12440,6561.3145,3,0.034938123,2.1951888,0.5287841,0.059659857
b526,0,Experiment 13,EM12440,6630.142,3,0.11130553,1.6563599,0.7126075,0.2358848
b527,0,Experiment 13,EM12440,6566.3184,3,0.05317866,1.7180972,0.6843298,0.006008459
b528,0,Experiment 13,EM12440,6538.889,3,0.02367994,1.8615855,0.79888403,0.02328099
b529,0,Experiment 13,EM12440,6651.5195,3,0.05578202,4.003147,0.4491309,0.15165977
b530,0,Experiment 13,EM12440,6611.904,3,0.051773105,2.129967,0.5402346,0.010237741
b531,0,Experiment 13,EM12440,6554.1353,3,0.13489352,1.953883,0.5605321,0.3076575
b532,0,Experiment 13,EM12440,6636.1353,3,0.021818956,4.0035176,0.4449369,0.056576345
b533,0,Experiment 13,EM12440,6626.719,3,0.027988832,3.7197943,0.4447066,0.003914378
b534,0,Experiment 13,EM12440,6631.6123,3,0.04427659,2.6622274,0.56895304,6.61E-04
b536,0,Experiment 13,EM12440,6561.52,3,0.047860086,1.7182976,0.7248929,0.07469473
b537,0,Experiment 13,EM12440,6565.5522,3,0.053729404,3.2649212,0.38142502,0.11186818
b538,0,Experiment 13,EM12440,6474.8296,3,0.06244452,1.7791098,0.8019714,0.07172461
b539,0,Experiment 13,EM12440,6582.5864,3,0.13870372,3.6844387,0.49381235,0.23640493
b540,0,Experiment 13,EM12440,6516.506,3,0,1.9649229,0.7326181,0.00285861
b541,0,Experiment 13,EM12440,6487.9536,3,0.108760476,1.8261528,0.66406125,0.22998048
b542,0,Experiment 13,EM12440,6469.8535,3,0.03682824,2.5823574,0.59624845,0.08433668
b543,0,Experiment 13,EM12440,6710.681,3,0.060119532,2.7322907,0.4513507,0.11319592
b544,0,Experiment 13,EM12440,6457.309,3,0.05205596,1.8861015,0.69271976,0.0944239
b545,0,Experiment 13,EM12440,6504.0825,3,0.12744114,2.2282162,0.7470388,0.18035482
b547,0,Experiment 13,EM12440,6604.2207,3,0.028230466,2.845774,0.60503477,0.059890315
b549,0,Experiment 13,EM12440,6353.035,3,0,1.3115317,0.7040468,0.003564631
b550,0,Experiment 13,EM12440,6501.2188,3,0.04325028,2.488117,0.5850524,0.09527123
b552,0,Experiment 13,EM12440,6590.2944,3,0.04101843,1.8767885,0.6513133,0.087109566
b553,0,Experiment 13,EM12440,6544.631,3,0.066566385,2.8914754,0.5831592,0.028356506
b554,0,Experiment 13,EM12440,6595.2,3,0.029695831,3.142372,0.49009126,0.07690118
b556,0,Experiment 13,EM12440,6593.9434,3,0.06289871,2.446301,0.6117829,0.15466593
b557,0,Experiment 13,EM12440,6551.6064,3,0.03786604,2.1019044,0.5248393,0.059177894
b558,0,Experiment 13,EM12440,6569.039,3,0.0511703,2.1412535,0.5744183,0.11103753
b560,0,Experiment 13,EM12440,6507.695,3,0.006714378,1.528383,0.82616514,0.01307943
b561,0,Experiment 13,EM12440,6507.749,3,0.14098145,2.5357306,0.66482633,0.16082323
b562,0,Experiment 13,EM12440,6556.419,3,0.05242654,4.9778376,0.34132534,0.13872415
b563,0,Experiment 13,EM12440,6655.1626,3,0.08650122,1.5298016,0.64448327,0.1925969
b564,0,Experiment 13,EM12440,6631.827,3,0.07038852,5.7944226,0.2835508,0.15982118
b565,0,Experiment 13,EM12440,6481.0435,3,0.053092077,1.9386029,0.77377254,0.09775791
b566,0,Experiment 13,EM12440,6460.211,3,0,1.5502162,0.7767327,0.002684436
b567,0,Experiment 13,EM12440,6474.2334,3,0,1.5105588,0.7934861,0.008709829
b568,0,Experiment 13,EM12440,6492.3247,3,0.021555953,3.8472006,0.47052878,0.05321588
b569,0,Experiment 13,EM12440,6582.1377,3,0.028293416,2.3946168,0.45342353,0.04716395
b570,0,Experiment 13,EM12440,6482.5083,3,0.055291604,1.907503,0.6514552,0.12174139
b571,0,Experiment 13,EM12440,6579.0327,3,0.057477094,2.3564396,0.59679985,0.038171697
b572,0,Experiment 13,EM12440,6505.086,3,0.082625374,3.7087235,0.5298773,0.120056264
b574,0,Experiment 13,EM12440,6579.7183,3,0.084961265,1.594056,0.5880435,0.145875
b575,0,Experiment 13,EM12440,6486.555,3,0.01377089,2.3291173,0.62463737,0.036035243
b749,0,Experiment 13,EM12440,6571.6113,4,0.07942563,2.20683,0.7165351,0.17081688
b750,0,Experiment 13,EM12440,6568.8354,4,0.011380415,2.6666987,0.5776836,0.017787235
b751,0,Experiment 13,EM12440,6628.3022,4,0.036278695,6.0209107,0.28839386,0.004820592
b753,0,Experiment 13,EM12440,6640.5967,4,0.05241393,3.6379585,0.45662013,0.1248031
b755,0,Experiment 13,EM12440,6560.6426,4,0.019805796,1.6962949,0.7275439,0.044847466
b756,0,Experiment 13,EM12440,6412.7007,4,0.08675215,1.4918711,0.86261374,0.15937452
b758,0,Experiment 13,EM12440,6566.208,4,0.07059375,1.7383268,0.6967175,0.080632575
b760,0,Experiment 13,EM12440,6548.177,4,0.045299664,2.4420455,0.6138036,0.08084895
b761,0,Experiment 13,EM12440,6593.4365,4,0.005599223,2.41682,0.5635458,0.007611659
b762,0,Experiment 13,EM12440,6614.6943,4,0.04686391,2.9827554,0.5675222,0.014129978
b764,0,Experiment 13,EM12440,6600.368,4,0.012293928,2.591732,0.60583127,0.02156024
b765,0,Experiment 13,EM12440,6646.8086,4,0.04048857,4.6299257,0.3651281,0.062030215
b773,0,Experiment 13,EM12440,6548.505,4,0.044483893,1.5934508,0.6692821,0.09420056
b774,0,Experiment 13,EM12440,6500.9346,4,0.013626084,2.1095521,0.7117061,0.00805968
b776,0,Experiment 13,EM12440,6538.53,4,0.053361982,1.9309397,0.79761815,0.06682616
b777,0,Experiment 13,EM12440,6619.155,4,0.045244567,2.7852702,0.591512,0.062266875
b779,0,Experiment 13,EM12440,6576.581,4,0.047161043,1.9283494,0.65722775,0.09474578
b781,0,Experiment 13,EM12440,6667.5073,4,0.028942008,4.320056,0.37924787,0.056467485
b783,0,Experiment 13,EM12440,6570.1016,4,0.047766387,2.8037727,0.5642625,0.10557819
b784,0,Experiment 13,EM12440,6554.582,4,0.033617344,1.785632,0.6569825,0.01557095
b785,0,Experiment 13,EM12440,6602.1885,4,0.07343027,2.4975727,0.6715408,0.10078288
b786,0,Experiment 13,EM12440,6525.6978,4,0.019871956,1.2280229,0.7835387,0.02577416
b787,0,Experiment 13,EM12440,6655.361,4,0,3.9709218,0.45025745,4.22E-04
b789,0,Experiment 13,EM12440,6605.0776,4,0.05516939,3.0059454,0.54039973,0.13642943
b791,0,Experiment 13,EM12440,6584.136,4,0.042469073,2.1938627,0.6896339,0.12875976
b792,0,Experiment 13,EM12440,6582.8447,4,0.014064807,4.5193415,0.34377027,0.005929725
b793,0,Experiment 13,EM12440,6553.792,4,0.048249494,2.4570327,0.64632535,0.060522825
b795,0,Experiment 13,EM12440,6637.4717,4,0.063724265,4.4017878,0.41214737,0.16612314
b796,0,Experiment 13,EM12440,6741.576,4,0.053817503,5.873121,0.28720823,0.06980576
b797,0,Experiment 13,EM12440,6439.571,4,0.028481515,2.8834577,0.610649,0.07084449
b798,0,Experiment 13,EM12440,6537.3833,4,0.007110292,2.0348477,0.74027044,0.013942367
b799,0,Experiment 13,EM12440,6518.277,4,0.09850318,1.958077,0.69865215,0.20251738
b802,0,Experiment 13,EM12440,6574.2075,4,0.12776437,2.6463766,0.68426263,0.18001775
b803,0,Experiment 13,EM12440,6575.26,4,0.005475786,1.7382652,0.67534715,0.010063794
b804,0,Experiment 13,EM12440,6572.246,4,0.040795743,4.052704,0.39780095,0.0657624
b805,0,Experiment 13,EM12440,6703.48,4,0.03372022,3.3386235,0.4278643,0.098585404
b807,0,Experiment 13,EM12440,6532.9946,4,0,1.4087324,0.7656214,0.005434278
b808,0,Experiment 13,EM12440,6684.1157,4,0.062203147,2.099817,0.55604494,0.14816537
b809,0,Experiment 13,EM12440,6677.479,4,0.070252925,2.6999729,0.53516,0.009726599
b811,0,Experiment 13,EM12440,6502.9756,4,0.021346549,2.242093,0.63331085,0.001502466
b812,0,Experiment 13,EM12440,6485.976,4,0.058778286,1.5907371,0.860342,0.082488224
b813,0,Experiment 13,EM12440,6708.8184,4,0.05485437,3.1116574,0.46364668,0.11075931
b817,0,Experiment 13,EM12440,6601.837,4,0.019562937,2.6787562,0.5618507,0.04307725
b822,0,Experiment 13,EM12440,6517.68,4,0.07333445,1.717172,0.76484954,0.156959
b824,0,Experiment 13,EM12440,6496.2295,4,0.12539494,2.4384682,0.6349393,0.30405846
b825,0,Experiment 13,EM12440,6716.6484,4,0.07548056,2.8370776,0.5236625,0.10943062
b832,0,Experiment 13,EM12440,6425.7944,4,0.012354706,1.6540163,0.7917847,0.017109456
b834,0,Experiment 13,EM12440,6680.974,4,0.09832278,3.31383,0.49345994,0.12314271
b837,0,Experiment 13,EM12440,6564.721,4,0.009815127,2.187356,0.6750109,0.017908383
b840,0,Experiment 13,EM12440,6531.468,4,0.043669675,3.0077956,0.55176353,0.07579871
b842,0,Experiment 13,EM12440,6606.732,4,0.018018197,2.8368309,0.57088137,0.05408144
b846,0,Experiment 13,EM12440,6589.0645,4,0.022135157,2.1524785,0.6786527,0.051803622
b847,0,Experiment 13,EM12440,6542.489,4,0.10296136,2.3710568,0.60410327,0.13813312
b849,0,Experiment 13,EM12440,6520.4224,4,0.09687122,1.9327899,0.69998187,0.036741555
b853,0,Experiment 13,EM12440,6564.6694,4,0.055430017,2.8793871,0.50405526,0.10578153
b856,0,Experiment 13,EM12440,6616.488,4,0,3.1426187,0.517878,0.001923972
b859,0,Experiment 13,EM12440,6544.106,4,0.0893276,2.1036315,0.6517403,0.21565482
b860,0,Experiment 13,EM12440,6507.5977,4,0.028003775,2.46209,0.64357406,0.06295157
b861,0,Experiment 13,EM12440,6495.637,4,0.034582764,3.4229958,0.46819684,0.03407
b863,0,Experiment 13,EM12440,6503.8687,4,0.035348248,2.1295352,0.6798111,0.0834087
b864,0,Experiment 13,EM12440,6472.751,4,0.037414845,2.5267723,0.66366583,0.04276489
b865,0,Experiment 13,EM12440,6469.5986,4,0.023346178,2.172708,0.7190057,0.03700267
b867,0,Experiment 13,EM12440,6478.751,4,0.08138327,2.1819594,0.72164965,0.09452083
b868,0,Experiment 13,EM12440,6590.9414,4,0.062002573,5.754457,0.30118203,0.08367958
b970,0,Experiment 13,EM12440,6484.925,5,0.030624423,5.416444,0.35123658,0.02273626
b972,0,Experiment 13,EM12440,6546.791,5,0.05966946,3.0730252,0.41893834,0.07361758
b973,0,Experiment 13,EM12440,6405.0757,5,0.07876251,3.6937056,0.43755376,0.18038641
b974,0,Experiment 13,EM12440,6449.994,5,0.042937953,3.883859,0.41763738,0.042679034
b975,0,Experiment 13,EM12440,6415.2246,5,0.015018131,1.7952591,0.6722403,0.04232276
b976,0,Experiment 13,EM12440,6442.2607,5,0.049709972,3.692364,0.48804787,0.021385359
b977,0,Experiment 13,EM12440,6368.8076,5,0.086304404,2.453517,0.60951585,0.21206675
b978,0,Experiment 13,EM12440,6422.238,5,0.00161416,2.2157884,0.6330496,0.006835246
b979,0,Experiment 13,EM12440,6364.062,5,0.13341174,1.8231925,0.8024425,0.16319934
b980,0,Experiment 13,EM12440,6297.9385,5,0.041856214,1.638474,0.77029425,0.09425131
b981,0,Experiment 13,EM12440,6389.7583,5,0.00234697,1.647787,0.6814108,0.001161995
b983,0,Experiment 13,EM12440,6389.444,5,0.044305615,2.2524545,0.6455997,0.08621224
b984,0,Experiment 13,EM12440,6413.7744,5,0.051116854,2.0986357,0.7204563,0.11012909
b985,0,Experiment 13,EM12440,6535.3853,5,0.047547273,4.0882287,0.44402316,0.075703844
b986,0,Experiment 13,EM12440,6397.209,5,0.028837921,2.6053007,0.63137096,0.048013292
b987,0,Experiment 13,EM12440,6383.2764,5,0,2.2483222,0.62959284,0.004430088
b988,0,Experiment 13,EM12440,6368.2783,5,0.042369433,2.4461353,0.6365807,0.0668368
b989,0,Experiment 13,EM12440,6458.4727,5,0.050611947,1.9712756,0.60729176,0.122233786
b990,0,Experiment 13,EM12440,6408.9043,5,0.07048177,2.7609699,0.6088707,0.10338151
b991,0,Experiment 13,EM12440,6325.75,5,0.035919197,3.0785377,0.59227574,0.060548488
b992,0,Experiment 13,EM12440,6492.958,5,0.022754524,2.400476,0.63335454,0.018603658
b993,0,Experiment 13,EM12440,6473.45,5,0.04816528,2.8011515,0.56426305,0.06385404
b994,0,Experiment 13,EM12440,6556.6167,5,0.04022178,4.131525,0.38673916,0.001416777
b995,0,Experiment 13,EM12440,6483.7065,5,0.044869673,1.806725,0.59791666,0.10548067
b997,0,Experiment 13,EM12440,6245.8906,5,0.060942207,1.3332415,0.8995444,0.0765795
b998,0,Experiment 13,EM12440,6670.918,5,0.02998984,2.22137,0.5329119,0.08115698
b999,0,Experiment 13,EM12440,6455.9136,5,0.032148987,3.3281388,0.4622846,0.06257492
b1000,0,Experiment 13,EM12440,6584.8433,5,0.040972833,3.9912748,0.39288923,0.03058417
b1002,0,Experiment 13,EM12440,6465.777,5,0.023039423,3.7076905,0.46471345,0.041883923
b1003,0,Experiment 13,EM12440,6433.42,5,0.044567,2.1794307,0.72927254,0.049619317
b1004,0,Experiment 13,EM12440,6522.957,5,0.050110146,4.0107336,0.4822919,0.076427735
b1005,0,Experiment 13,EM12440,6378.9385,5,0.017933363,2.4842932,0.62774986,0.04148924
b1006,0,Experiment 13,EM12440,6496.9346,5,0.038072158,2.8410249,0.4263346,0.041751757
b1007,0,Experiment 13,EM12440,6397.4253,5,0.013792048,1.3780642,0.73374707,0.029403863
b1008,0,Experiment 13,EM12440,6508.339,5,0.05918474,5.5293407,0.3396775,0.08605643
b1009,0,Experiment 13,EM12440,6544.1216,5,0.032586854,1.9220585,0.67836845,0.051934153
b1010,0,Experiment 13,EM12440,6549.905,5,0,1.4319224,0.6834437,0.00321455
b1011,0,Experiment 13,EM12440,6469.2046,5,0.089185245,2.4956415,0.52391595,0.08709338
b1012,0,Experiment 13,EM12440,6617.163,5,0.05122762,5.1457186,0.37359807,0.05017461
b1013,0,Experiment 13,EM12440,6409.202,5,0.063954554,2.2701554,0.6550845,0.088042945
b1014,0,Experiment 13,EM12440,6543.231,5,0.023543427,3.08304,0.5083949,0.051934186
b1015,0,Experiment 13,EM12440,6445.8433,5,0.057728752,1.8016677,0.7971571,0.05288132
b1016,0,Experiment 13,EM12440,6448.408,5,0.044916533,1.685224,0.66424936,0.03288005
b1017,0,Experiment 13,EM12440,6320.497,5,0.073546275,2.4430938,0.64226294,0.07156917
b1019,0,Experiment 13,EM12440,6502.481,5,0.041578334,4.141393,0.45514017,0.021013752
b1020,0,Experiment 13,EM12440,6575.291,5,0.058401987,3.317839,0.4834588,0.119350605
b1021,0,Experiment 13,EM12440,6557.5806,5,0.047138855,3.9921381,0.3854011,0.123118564
b1022,0,Experiment 13,EM12440,6328.8174,5,0.054950804,1.3378671,0.8719938,0.06518796
b1023,0,Experiment 13,EM12440,6383.5356,5,0.04117242,2.9278796,0.5948034,0.10670666
b1025,0,Experiment 13,EM12440,6492.383,5,0.035228517,4.0974183,0.41494882,0.043557853
b1028,0,Experiment 13,EM12440,6477.0835,5,0.03815678,2.8619945,0.53606206,0.091207296
b1029,0,Experiment 13,EM12440,6588.77,5,0.040856432,2.7883232,0.4446967,0.051666316
b1030,0,Experiment 13,EM12440,6304.779,5,0.051527943,1.6837438,0.8517841,0.08112529
b1031,0,Experiment 13,EM12440,6558.8057,5,0.034237158,2.1539586,0.5328338,0.031056458
b1032,0,Experiment 13,EM12440,6396.432,5,0.02614425,1.8163464,0.81639344,0.045399033
b1033,0,Experiment 13,EM12440,6447.515,5,0.03251187,2.2795918,0.6039468,0.06762669
b1034,0,Experiment 13,EM12440,6633.481,5,0.046947226,5.5179925,0.27346864,0.09244716
b1035,0,Experiment 13,EM12440,6592.065,5,0.06409553,1.8783921,0.5672423,0.15464786
b1036,0,Experiment 13,EM12440,6492.165,5,0.023902431,2.9244103,0.5700061,0.031598303
b1037,0,Experiment 13,EM12440,6473.0356,5,0.03676512,2.7852702,0.4946587,0.072843656
b1038,0,Experiment 13,EM12440,6384.429,5,0.05341183,2.2185948,0.6275909,0.13622297
b1039,0,Experiment 13,EM12440,6470.8765,5,0.01704886,3.2554233,0.49490875,0.005051224
b1040,0,Experiment 13,EM12440,6519.3994,5,0.026421366,4.0190907,0.42487964,0.04954017
b1041,0,Experiment 13,EM12440,6425.7163,5,0.023836313,2.5016856,0.6483159,0.009397746
b1042,0,Experiment 13,EM12440,6487.8784,5,0.042697802,2.7169335,0.5485601,0.06978557
b1043,0,Experiment 13,EM12440,6389.529,5,0.064032376,1.870991,0.7656835,0.13146214
b1044,0,Experiment 13,EM12440,6417.4204,5,0,2.0387487,0.78871375,7.52E-04
b1047,0,Experiment 13,EM12440,6552.7876,5,0.032699943,4.3346844,0.3619924,0.07898638
b1048,0,Experiment 13,EM12440,6545.958,5,0.054332584,1.4710864,0.68909204,0.016198412
b1049,0,Experiment 13,EM12440,6610.717,5,0.034328803,3.416273,0.4352811,0.084228136
b1050,0,Experiment 13,EM12440,6417.1035,5,0.036629576,3.0202234,0.57384527,0.0455121
b1051,0,Experiment 13,EM12440,6447.8447,5,0,1.7817156,0.66427386,0.007186009
b1053,0,Experiment 13,EM12440,6585.658,5,0.04247844,3.9282424,0.39992347,0.09825112
b1054,0,Experiment 13,EM12440,6418.8887,5,0.08091149,1.6341567,0.78143865,0.12316898
b1055,0,Experiment 13,EM12440,6408.4976,5,0.06973742,3.213052,0.5260126,0.17792259
b1056,0,Experiment 13,EM12440,6425.6187,5,0.027787577,2.3984408,0.61737275,0.025315715
b1057,0,Experiment 13,EM12440,6404.9023,5,0.06537373,2.961909,0.5430481,0.14050648
b1058,0,Experiment 13,EM12440,6515.1064,5,0.047349107,3.4350843,0.4825852,0.051820815
b1061,0,Experiment 13,EM12440,6449.15,5,0.05147525,2.9034405,0.52965456,0.11145767
b1063,0,Experiment 13,EM12440,6481.5815,5,0.106358685,1.8554487,0.7387281,0.24420407
b1068,0,Experiment 13,EM12440,6571.6255,5,0.06218728,2.9799182,0.49358892,0.11918168
b1077,0,Experiment 13,EM12440,6335.5293,5,0.07366921,2.3215313,0.7588318,0.095519364
b1081,0,Experiment 13,EM12440,6275.514,5,0,1.5895035,0.8704226,0.00644262
b1082,0,Experiment 13,EM12440,6493.806,5,0.06504675,3.2285943,0.5241576,0.15338188
b1085,0,Experiment 13,EM12440,6580.532,5,0.0430151,7.27328,0.2672073,0.05749931
b1086,0,Experiment 13,EM12440,6430.222,5,0.006263915,2.8226454,0.5679725,0.014445127
b1088,0,Experiment 13,EM12440,6461.903,5,0.04955176,3.7030032,0.45394492,0.09965007
b1089,0,Experiment 13,EM12440,6489.3975,5,0.013004178,1.8135093,0.7224844,0.030670702
b1090,0,Experiment 13,EM12440,6388.8784,5,0.059444133,3.1153579,0.5630656,0.13732702
b1091,0,Experiment 13,EM12440,6560.6475,5,0.06479364,4.5615273,0.43483007,0.003461596
b1092,0,Experiment 13,EM12440,6466.933,5,0.106922895,2.90011,0.6182932,0.18403842
b1093,0,Experiment 13,EM12440,6454.3896,5,0.04410223,1.7782309,0.66310644,0.066461734
b1094,0,Experiment 13,EM12440,6449.1084,5,0.015370438,4.458899,0.4542476,0.02440952
b1103,0,Experiment 13,EM12440,6495.2627,5,0.016423533,2.7401545,0.5898322,0.003698156
b1104,0,Experiment 13,EM12440,6564.803,5,0.06898823,2.8555803,0.4746743,0.040347636
b1105,0,Experiment 13,EM12440,6578.663,5,0.026157,1.3432021,0.7445769,0.051783834
b1106,0,Experiment 13,EM12440,6681.284,5,0.054072734,3.4584594,0.45650175,0.13295464
b1,0,Experiment 14,EM13743,6984.076,1,0.14771615,2.01552,0.7674536,0.19967839
b2,0,Experiment 14,EM13743,6889.6973,1,0.02916121,2.7017767,0.5077627,0.024316508
b3,0,Experiment 14,EM13743,7001.614,1,0.06760482,3.6918166,0.42398018,0.02169931
b4,0,Experiment 14,EM13743,7103.168,1,0.15949762,7.3152966,0.24046855,0.37263957
b11,0,Experiment 14,EM13743,6611.454,1,0,1.3933308,0.90384454,0.004060873
b14,0,Experiment 14,EM13743,6657.936,1,0.81798416,2.2005546,0.7955356,1.2338872
b22,0,Experiment 14,EM13743,7248.8843,1,0.055533413,2.251437,0.410706,0.059964433
b23,0,Experiment 14,EM13743,7045.435,1,0.08811439,2.6348588,0.5877276,0.12616026
b26,0,Experiment 14,EM13743,7449.517,1,0.18746641,2.0306382,0.42276654,0.11208894
b27,0,Experiment 14,EM13743,7312.5483,1,0.2618461,1.7365074,0.74408203,0.008502696
b29,0,Experiment 14,EM13743,7017.215,1,0.003919012,1.6393992,0.79376096,9.63E-04
b37,0,Experiment 14,EM13743,6671.528,1,0.029017195,2.3350844,0.6580761,0.07074927
b50,0,Experiment 14,EM13743,7209.503,1,0.08460627,1.2123264,0.8623801,0.122870386
b62,0,Experiment 14,EM13743,6711.4927,1,0.041327104,3.099885,0.5203117,0.109669134
b73,0,Experiment 14,EM13743,6851.8564,1,0.054661594,3.7739916,0.44630596,0.12034932
b84,0,Experiment 14,EM13743,6895.955,1,0.07800224,2.9142954,0.5575593,0.20329803
b91,0,Experiment 14,EM13743,6946.0537,1,0.09903363,2.4543188,0.63007295,0.092931435
b98,0,Experiment 14,EM13743,6752.166,1,0.060746185,1.8217123,0.8076578,0.08022684
b110,0,Experiment 14,EM13743,6724.658,1,0.20532534,3.1299906,0.585465,0.31071067
b113,0,Experiment 14,EM13743,7195.1274,1,0.1575635,4.406105,0.30629098,0.103309296
b115,0,Experiment 14,EM13743,6722.5283,1,0.044823214,2.863598,0.61009496,0.11375087
b116,0,Experiment 14,EM13743,6771.7783,1,0.15736058,3.3082175,0.53804976,0.409737
b124,0,Experiment 14,EM13743,6718.0728,1,0.07470381,3.2722993,0.42916036,0.011563607
b131,0,Experiment 14,EM13743,6577.7036,1,0,1.5450971,0.88898325,0.001410578
b141,0,Experiment 14,EM13743,6841.395,1,0.007763118,1.9239087,0.7586975,0.009023561
b142,0,Experiment 14,EM13743,6773.9785,1,0.08200336,2.8912904,0.49499035,0.19959877
b143,0,Experiment 14,EM13743,6880.3843,1,0.07055465,2.0425725,0.70925987,0.14873521
b146,0,Experiment 14,EM13743,6887.197,1,0.029417079,2.405225,0.5888549,0.001200538
b147,0,Experiment 14,EM13743,6811.6763,1,0.028076267,2.1564257,0.6419781,0.024549313
b148,0,Experiment 14,EM13743,7170.1846,1,0.07234815,3.5474572,0.32788336,0.16037224
b151,0,Experiment 14,EM13743,6699.634,1,0.046711594,3.5635238,0.42694888,0.066642255
b152,0,Experiment 14,EM13743,7293.095,1,0.0805055,1.9477154,0.6974037,0.1474872
b153,0,Experiment 14,EM13743,6771.959,1,0.007511624,2.2394412,0.69254583,0.010348764
b154,0,Experiment 14,EM13743,6819.528,1,0.0717829,2.3902996,0.6488392,0.16529648
b155,0,Experiment 14,EM13743,6930.582,1,0.123004586,3.1362042,0.48593464,0.07573461
b156,0,Experiment 14,EM13743,7015.5923,1,0.1387331,6.1077347,0.31666923,0.17582735
b157,0,Experiment 14,EM13743,6934.6543,1,0.12382684,3.847139,0.510746,0.2176079
b158,0,Experiment 14,EM13743,7038.531,1,0.061728,4.406845,0.39294663,0.1010242
b162,0,Experiment 14,EM13743,6916.802,1,0.017104084,2.005197,0.65650237,0.04106686
b171,0,Experiment 14,EM13743,6910.391,1,0.12690194,4.023593,0.3751722,0.37726888
b172,0,Experiment 14,EM13743,6635.258,1,0.1417575,3.163835,0.5423616,0.34376988
b183,0,Experiment 14,EM13743,6808.782,1,0.10967568,1.905036,0.6899269,0.22230744
b186,0,Experiment 14,EM13743,6815.9165,1,0.054834496,2.2337668,0.7071897,0.07435954
b187,0,Experiment 14,EM13743,6832.0522,1,0.037224457,4.053043,0.44572923,0.07547333
b189,0,Experiment 14,EM13743,6770.3364,1,0.1151329,1.7397454,0.79129493,0.11717805
b190,0,Experiment 14,EM13743,6851.4272,1,0.07767044,3.2004702,0.5368766,0.1846002
b198,0,Experiment 14,EM13743,6636.6855,1,0.02120927,2.0813048,0.7167272,0.043367762
b202,0,Experiment 14,EM13743,6832.4717,1,0.06585099,3.0230913,0.5901349,0.14060031
b206,0,Experiment 14,EM13743,7067.021,1,0.08148941,1.4628218,0.74030626,0.16619202
b224,0,Experiment 14,EM13743,6752.134,1,0.04335693,2.372537,0.67082417,0.052596036
b227,0,Experiment 14,EM13743,6765.713,1,0.073754676,2.0805647,0.79484296,0.16232717
b232,0,Experiment 14,EM13743,6805.658,1,0.05405939,2.981275,0.5230037,0.041254286
b241,0,Experiment 14,EM13743,6681.7725,1,0.043376192,1.960544,0.74030966,0.016237298
b243,0,Experiment 14,EM13743,6607.4272,1,0.034313515,1.8015443,0.6792846,0.031487677
b245,0,Experiment 14,EM13743,6746.6816,1,0.087851085,3.2794151,0.56477076,0.12091025
b247,0,Experiment 14,EM13743,6671.695,1,0.04200901,2.1788757,0.61298525,0.04535026
b251,0,Experiment 14,EM13743,6642.4263,1,0.032849636,1.8315187,0.81342614,0.04004157
b258,0,Experiment 14,EM13743,6700.656,1,0.048594885,3.3600867,0.49674615,0.12808457
b259,0,Experiment 14,EM13743,7732.5693,1,0.060537867,7.9388833,0.50562114,0.053880934
b262,0,Experiment 14,EM13743,6825.794,1,0.036968395,2.339479,0.50765693,0.06915706
b269,0,Experiment 14,EM13743,6654.137,1,0.26830813,3.639909,0.53654975,0.29922426
b271,0,Experiment 14,EM13743,7162.8716,1,0.0927326,5.7027726,0.30892769,0.08920348
b275,0,Experiment 14,EM13743,6782.5913,1,0.03652367,4.3698397,0.3711732,0.015655626
b277,0,Experiment 14,EM13743,6656.633,1,0.11589373,2.4450674,0.6341756,0.29265174
b279,0,Experiment 14,EM13743,6587.338,1,0.22948514,1.6953388,0.73840857,0.44257227
b280,0,Experiment 14,EM13743,6766.4463,1,0.23384456,3.490099,0.49408412,0.23444048
b282,0,Experiment 14,EM13743,6798.9937,1,0.26881048,3.6378505,0.48756656,0.63013726
b284,0,Experiment 14,EM13743,6711.364,1,0.042357374,3.6318295,0.44945464,0.09714591
b285,0,Experiment 14,EM13743,6728.608,1,0.045494977,3.1333673,0.50776404,0.011599218
b287,0,Experiment 14,EM13743,6733.4595,1,0.15884316,2.7300088,0.6498255,0.25051913
b299,0,Experiment 14,EM13743,6871.635,1,0,0.87678033,0.866697,0.002571313
b300,0,Experiment 14,EM13743,6851.719,1,0.12457164,4.1247406,0.3936568,0.3579091
b301,0,Experiment 14,EM13743,6640.9307,1,0.10879789,3.6277587,0.462371,0.06397781
b308,0,Experiment 14,EM13743,6543.519,1,0.09320729,1.3724054,0.8549369,0.14521769
b310,0,Experiment 14,EM13743,6577.31,1,0.05343264,6.1081047,0.32848474,0.08888632
b312,0,Experiment 14,EM13743,6732.286,1,0.046439085,2.280517,0.5572232,0.078530274
b313,0,Experiment 14,EM13743,6801.761,1,0.17247099,2.5822341,0.65774125,0.39474735
b318,0,Experiment 14,EM13743,6586.297,1,0.071292154,3.2734942,0.5200563,0.067064926
b320,0,Experiment 14,EM13743,6706.2515,1,0.019269656,2.7416039,0.5979669,0.03535136
b335,0,Experiment 14,EM13743,6998.678,1,0.16120826,2.4134896,0.6433196,0.3890682
b349,0,Experiment 14,EM13743,6765.8516,1,0.19071084,2.4137363,0.65874934,0.4506617
b365,0,Experiment 14,EM13743,6728.595,1,0.12441073,3.15335,0.51373637,0.33655325
b366,0,Experiment 14,EM13743,6734.8423,1,0.11882187,5.7360773,0.31426713,0.17907879
b367,0,Experiment 14,EM13743,6703.505,1,0.03379949,4.0311174,0.38025272,0.033256214
b376,0,Experiment 14,EM13743,6688.5225,1,0.19794704,3.4678957,0.5300611,0.04377582
b394,0,Experiment 14,EM13743,6881.474,1,0.0917473,2.8532057,0.55732656,0.013266535
b395,0,Experiment 14,EM13743,6889.833,1,0.14457798,2.653716,0.50863165,0.3327044
b396,0,Experiment 14,EM13743,6984.0483,1,0.047086455,4.368236,0.36842346,0.09971685
b398,0,Experiment 14,EM13743,6983.8154,1,0.053241115,5.3797774,0.28646496,0.13278644
b399,0,Experiment 14,EM13743,7024.996,1,0.08464413,3.9652169,0.356544,0.18478586
b401,0,Experiment 14,EM13743,7009.087,1,0.11052937,2.5844543,0.6259158,0.23852114
b402,0,Experiment 14,EM13743,7109.215,1,0.06299358,1.4388918,0.774386,0.10014174
b403,0,Experiment 14,EM13743,6984.6016,1,0.16118032,3.141015,0.4561866,0.34376034
b407,0,Experiment 14,EM13743,7142.755,1,0.05367455,2.418177,0.574437,0.082211845
b408,0,Experiment 14,EM13743,7231.6587,1,0.085611284,1.9287194,0.78820264,0.17315798
b409,0,Experiment 14,EM13743,7121.8623,1,0.11780222,1.6849774,0.5935355,0.26106977
b411,0,Experiment 14,EM13743,7151.402,1,0.058839545,2.8370776,0.44936442,0.068822004
b412,0,Experiment 14,EM13743,6974.625,1,0.021035159,1.0331897,0.87069356,0.026510477
b413,0,Experiment 14,EM13743,6892.724,1,0.070189245,2.0224662,0.6484864,0.16322309
b417,0,Experiment 14,EM13743,6988.9575,1,0.048475735,4.3866153,0.3481351,0.09202327
b464,0,Experiment 14,EM13743,6441.619,2,0.17855234,1.4976686,0.8385728,0.3343105
b466,0,Experiment 14,EM13743,6524.338,2,0.073540315,4.228487,0.46079797,0.093026906
b468,0,Experiment 14,EM13743,6465.3984,2,0.21322194,3.8037694,0.5059733,0.05879709
b474,0,Experiment 14,EM13743,6428.524,2,0.03811215,3.423471,0.5010807,0.068919495
b476,0,Experiment 14,EM13743,6738.1016,2,0.08369288,3.0888991,0.5451731,0.19461136
b477,0,Experiment 14,EM13743,6713.4575,2,0.12464077,3.3057506,0.52352595,0.28823322
b478,0,Experiment 14,EM13743,6490.615,2,0.0912616,2.498417,0.6315839,0.17700244
b481,0,Experiment 14,EM13743,6533.613,2,0.07563169,4.4727917,0.3810421,0.120612234
b483,0,Experiment 14,EM13743,6725.7666,2,0.09912937,3.2481763,0.46166673,0.06981307
b485,0,Experiment 14,EM13743,6593.2153,2,0.028745964,4.1390805,0.39250252,0.047808774
b486,0,Experiment 14,EM13743,6744.2866,2,0.09375727,4.737303,0.35814667,0.083647996
b488,0,Experiment 14,EM13743,6453.1924,2,0.045185626,1.8460201,0.72193193,0.11271457
b499,0,Experiment 14,EM13743,6569.281,2,0.068185724,2.9213264,0.5756743,0.10762128
b500,0,Experiment 14,EM13743,6531.2163,2,0.026373804,2.4539487,0.6029946,0.004451342
b510,0,Experiment 14,EM13743,6674.3364,2,0.121207125,3.5724974,0.5041152,0.12853612
b520,0,Experiment 14,EM13743,6684.334,2,0.11388627,5.3600416,0.35622,0.010406205
b521,0,Experiment 14,EM13743,6976.713,2,0.22738509,7.0300627,0.21435075,0.47156015
b522,0,Experiment 14,EM13743,7132.546,2,0.07973522,1.6676465,0.44109958,0.15213253
b527,0,Experiment 14,EM13743,6447.28,2,0.16501315,1.5903053,0.85238296,0.3136184
b536,0,Experiment 14,EM13743,6451.408,2,0.3283681,3.5704005,0.52695006,0.8436534
b539,0,Experiment 14,EM13743,6672.58,2,0.1404983,4.020077,0.40099502,0.35443968
b541,0,Experiment 14,EM13743,6492.094,2,0.040713415,2.216066,0.6823883,0.028106464
b554,0,Experiment 14,EM13743,6534.0474,2,0.17950872,3.170126,0.5288299,0.46016797
b562,0,Experiment 14,EM13743,6638.1035,2,0.20493436,5.221672,0.3974595,0.34016377
b563,0,Experiment 14,EM13743,6715.048,2,0.07537224,2.0974638,0.69327396,0.03373163
b564,0,Experiment 14,EM13743,6802.571,2,0.061721526,5.91654,0.31906292,0.115406185
b565,0,Experiment 14,EM13743,6683.7827,2,0.044126008,7.7204285,0.24451876,0.082225315
b585,0,Experiment 14,EM13743,6333.2583,2,0.044439256,1.3890733,0.83382875,0.07597037
b589,0,Experiment 14,EM13743,6446.834,2,0.04642602,3.0823615,0.51253974,0.017458009
b591,0,Experiment 14,EM13743,6607.214,2,0.017184194,3.2669566,0.49304995,2.96E-05
b608,0,Experiment 14,EM13743,6926.3906,2,0.07590332,3.5657132,0.37871096,0.24114916
b640,0,Experiment 14,EM13743,6754.0806,2,0.074329965,2.5848243,0.49910387,0.20411876
b641,0,Experiment 14,EM13743,6531.682,2,0.043390732,2.3083327,0.62337416,0.07890745
b644,0,Experiment 14,EM13743,6529.082,2,0.120157845,3.119922,0.5156785,0.29228085
b645,0,Experiment 14,EM13743,6471.509,2,0.04355203,2.1188653,0.71262527,0.07719432
b651,0,Experiment 14,EM13743,6659.3213,2,0.013422754,2.5859346,0.5852571,0.029024443
b655,0,Experiment 14,EM13743,6621.4404,2,0.19913352,2.1186802,0.7062257,0.2498504
b656,0,Experiment 14,EM13743,6348.74,2,0.02533761,2.2149558,0.7373161,0.045304023
b657,0,Experiment 14,EM13743,6600.3457,2,0.048030227,2.7337093,0.5596508,0.11531852
b658,0,Experiment 14,EM13743,6689.1606,2,0.04896922,2.9110882,0.61069417,0.011734133
b706,0,Experiment 14,EM13743,6664.2544,2,0.13904527,3.601485,0.4624058,0.36942053
b708,0,Experiment 14,EM13743,6558.965,2,0.2223366,2.3949869,0.68887705,0.51432455
b709,0,Experiment 14,EM13743,6505.431,2,0.15204243,2.650077,0.6099017,0.37944266
b711,0,Experiment 14,EM13743,6549.8535,2,0.32913965,2.799579,0.64202845,0.43063897
b714,0,Experiment 14,EM13743,6660.8696,2,0.116944015,5.8850856,0.32070503,0.026550442
b716,0,Experiment 14,EM13743,6395.964,2,0.07602478,4.5239053,0.42098862,0.010242491
b732,0,Experiment 14,EM13743,6333.857,2,0.13318042,2.6595752,0.59891206,0.32454914
b733,0,Experiment 14,EM13743,6572.7583,2,0.030964563,2.045163,0.7384525,0.061164472
b734,0,Experiment 14,EM13743,6486.303,2,0.025284605,2.915159,0.5749053,0.041309893
b963,0,Experiment 14,EM13743,6549.704,3,0.083186395,3.161634,0.60328424,0.010162388
b964,0,Experiment 14,EM13743,6896.3247,3,0.20132673,3.6273735,0.45528248,0.5446639
b966,0,Experiment 14,EM13743,6813.763,3,0.17483148,3.5602858,0.46122086,0.3398033
b968,0,Experiment 14,EM13743,6796.845,3,0.34944564,1.9264683,0.7485771,0.77343166
b970,0,Experiment 14,EM13743,6602.2393,3,0.060472377,2.3534176,0.69649035,0.062447347
b971,0,Experiment 14,EM13743,6807.6353,3,0.033143796,3.5479505,0.4688692,0.047362894
b972,0,Experiment 14,EM13743,6652.4287,3,0.038946476,2.0364358,0.53868663,0.0564272
b973,0,Experiment 14,EM13743,6723.9443,3,0.03774142,3.0593565,0.48328307,0.020681707
b974,0,Experiment 14,EM13743,6743.44,3,0.036834776,3.4027045,0.48542064,0.09742661
b976,0,Experiment 14,EM13743,6730.4653,3,0.06265696,2.2420313,0.6529986,0.1373853
b980,0,Experiment 14,EM13743,6718.4287,3,0.04642437,4.384395,0.41511315,0.0347176
b981,0,Experiment 14,EM13743,6857.909,3,0.10956703,3.0968552,0.5301838,0.27484128
b982,0,Experiment 14,EM13743,6546.5,3,0.03279131,1.8160998,0.74242216,0.041736223
b983,0,Experiment 14,EM13743,6919.1196,3,0.0394522,2.584331,0.5394952,0.09909378
b985,0,Experiment 14,EM13743,6769.394,3,0.23810421,2.878647,0.5874147,0.33896774
b1009,0,Experiment 14,EM13743,6593.559,3,0.16119196,2.34651,0.7085913,0.20748876
b1010,0,Experiment 14,EM13743,6918.7695,3,0.102067836,5.9741454,0.29325986,0.23566557
b1011,0,Experiment 14,EM13743,6729.7646,3,0.18838286,3.2272375,0.52151555,0.49778786
b1017,0,Experiment 14,EM13743,6536.977,3,0.35337114,1.3373737,0.87655383,0.47284603
b1018,0,Experiment 14,EM13743,6737.8584,3,0.080976814,3.8009439,0.50285494,0.12272898
b1019,0,Experiment 14,EM13743,6535.7236,3,0.013379777,3.298442,0.46108252,0.014076692
b1021,0,Experiment 14,EM13743,6777.245,3,0.058476,6.6699696,0.2783135,0.031507466
b1038,0,Experiment 14,EM13743,6713.797,3,0.10862674,4.1207933,0.41246742,0.2772475
b1041,0,Experiment 14,EM13743,6664.5503,3,0.0895767,5.86979,0.29474053,0.19844492
b1058,0,Experiment 14,EM13743,6659.4966,3,0.10906344,3.5352454,0.54257244,0.039898824
b1060,0,Experiment 14,EM13743,6605.7646,3,0.06406415,2.4709713,0.60313785,0.15814006
b1063,0,Experiment 14,EM13743,6585.114,3,0.018984945,2.1543288,0.7015349,0.040076602
b1077,0,Experiment 14,EM13743,6557.6147,3,0.15201412,2.1051116,0.65352523,0.3401289
b1080,0,Experiment 14,EM13743,6567.0845,3,0.121999,2.1667871,0.75612766,0.16216904
b1081,0,Experiment 14,EM13743,6536.9736,3,0.5010145,2.2932222,0.6615353,1.1258246
b1083,0,Experiment 14,EM13743,6551.886,3,0.032897305,3.4863985,0.5311844,0.07463271
b1084,0,Experiment 14,EM13743,6720.1953,3,0.073887706,4.1663103,0.46208787,0.1901122
b1091,0,Experiment 14,EM13743,6851.035,3,0.032618638,4.4590225,0.39309776,0.05215134
b1099,0,Experiment 14,EM13743,6644.897,3,0.030337889,3.0161836,0.56524706,0.07233346
b1106,0,Experiment 14,EM13743,6582.9463,3,0.03259096,3.7829347,0.46289778,0.08782926
b1143,0,Experiment 14,EM13743,7000.619,3,0.340661,3.6704383,0.4540246,0.8695682
b1144,0,Experiment 14,EM13743,6473.401,3,0.010798644,1.428407,0.855394,0.006792258
b1150,0,Experiment 14,EM13743,6924.499,3,0.11212723,3.9500139,0.38151324,0.06821859
b1151,0,Experiment 14,EM13743,6986.5205,3,0.05830031,2.1794925,0.6931355,0.04545521
b1153,0,Experiment 14,EM13743,7017.268,3,0.07402587,4.795771,0.31926587,0.081467815
b1158,0,Experiment 14,EM13743,7026.7974,3,0.07268084,1.1163284,0.7906475,0.16824459
b1160,0,Experiment 14,EM13743,6897.4116,3,0.031947702,2.5004523,0.6927549,0.031621844
b1165,0,Experiment 14,EM13743,6731.0024,3,0.08507071,3.0237389,0.62443334,0.12403023
b1166,0,Experiment 14,EM13743,6766.32,3,0.12955928,5.516759,0.34516802,0.34406927
b1171,0,Experiment 14,EM13743,6769.8765,3,0.038666796,3.7849083,0.4835655,0.05276271
b1172,0,Experiment 14,EM13743,6743.015,3,0.10679262,2.5025492,0.6462719,0.15198523
b1173,0,Experiment 14,EM13743,6843.3066,3,0.47904766,1.6973125,0.74337757,0.87787384
b1174,0,Experiment 14,EM13743,6848.592,3,0.037808135,2.7615867,0.5625197,0.07808346
b1176,0,Experiment 14,EM13743,6658.1606,3,0.062107444,7.3369293,0.23821223,0.026637658
b1177,0,Experiment 14,EM13743,7117.4565,3,0.26769876,3.9526658,0.3404242,0.7264281
b1181,0,Experiment 14,EM13743,6537.7124,4,0.035726942,2.8668149,0.61116976,0.07176145
b1182,0,Experiment 14,EM13743,6545.966,4,0.005379587,2.7032049,0.5865709,0.01518137
b1191,0,Experiment 14,EM13743,6459.303,4,0.107205965,3.051277,0.6047645,0.17726758
b1192,0,Experiment 14,EM13743,6444.149,4,0.3874214,4.206723,0.5484608,0.60668427
b1195,0,Experiment 14,EM13743,6607.892,4,0.05633491,6.292916,0.3475993,0.07262501
b1208,0,Experiment 14,EM13743,6446.7886,4,0.013946147,1.9826701,0.7837724,0.01541592
b1220,0,Experiment 14,EM13743,6372.6924,4,0.017414188,1.5550886,0.80296975,0.028039698
b1612,0,Experiment 14,EM13743,6482.6504,5,0.091865,5.432148,0.34803632,0.26393023
b1613,0,Experiment 14,EM13743,6496.424,5,0.035199676,2.024679,0.7136436,0.055189952
b1614,0,Experiment 14,EM13743,6711.7275,5,0.032063402,5.785335,0.2657685,0.017020412
b1617,0,Experiment 14,EM13743,6334.4404,5,0.14718491,1.4047543,0.8156275,0.25568938
b1618,0,Experiment 14,EM13743,6640.8315,5,0.025580058,2.3464944,0.62970704,0.050410118
b1619,0,Experiment 14,EM13743,6480.062,5,0.111308426,3.881153,0.40555537,0.22389658
b1620,0,Experiment 14,EM13743,6617.631,5,0.017935235,2.0102584,0.7269926,0.043166626
b1624,0,Experiment 14,EM13743,6575.9175,5,0.110509105,4.4702477,0.45360845,0.21728264
b1628,0,Experiment 14,EM13743,6533.2124,5,0.03135144,2.8869114,0.50573564,0.058470983
b1630,0,Experiment 14,EM13743,6434.6006,5,0.0611999,3.206206,0.5420554,0.002748389
b1646,0,Experiment 14,EM13743,6599.491,5,0.14856055,2.6532998,0.56439286,0.26803288
b1650,0,Experiment 14,EM13743,6532.182,5,0.17384267,2.9695568,0.55064374,0.1702212
b1651,0,Experiment 14,EM13743,6342.591,5,0.051682968,2.5486825,0.6999273,0.06724403
b1653,0,Experiment 14,EM13743,6490.466,5,0.03798076,3.56744,0.40274903,0.05093487
b1654,0,Experiment 14,EM13743,6459.0396,5,0.061235186,2.5152543,0.62145954,0.14257497
b1655,0,Experiment 14,EM13743,6159.4883,5,0.038852613,1.2864296,0.870916,0.02600583
b1657,0,Experiment 14,EM13743,6340.4873,5,0.06272415,4.030007,0.47217503,0.094668426
b1658,0,Experiment 14,EM13743,6496.6997,5,0.115534134,3.5864363,0.47247803,0.30666947
b1659,0,Experiment 14,EM13743,6469.545,5,0.013027321,3.056396,0.55839324,0.005937607
b1660,0,Experiment 14,EM13743,6497.5625,5,6.72E-04,3.4184935,0.39574537,0.00348274
b1662,0,Experiment 14,EM13743,6260.071,5,0.010836572,1.3840004,0.88625354,0.02331447
b1663,0,Experiment 14,EM13743,6552.9316,5,0.05296985,3.2905784,0.5006963,0.16403422
b1664,0,Experiment 14,EM13743,6408.142,5,0.06668343,2.7872438,0.5208921,0.064141594
b1665,0,Experiment 14,EM13743,6438.8076,5,0.048528887,2.6782012,0.63762075,0.120138586
b1670,0,Experiment 14,EM13743,6494.905,5,0.18954712,2.5167346,0.72955585,0.30332935
b1671,0,Experiment 14,EM13743,6525.7856,5,0.04281775,1.8965247,0.6931782,0.08685732
b1672,0,Experiment 14,EM13743,6479.067,5,0.037010483,2.4045467,0.6877985,0.0690918
b1673,0,Experiment 14,EM13743,6376.532,5,0.033566196,1.7380184,0.7631611,0.07257758
b1677,0,Experiment 14,EM13743,6458.5654,5,0.07447952,2.731119,0.5690575,0.18048589
b1678,0,Experiment 14,EM13743,6486.527,5,0.010166178,2.1675582,0.59270144,3.05E-04
b1679,0,Experiment 14,EM13743,6363.571,5,0.274033,3.936507,0.44952688,0.42461097
b1680,0,Experiment 14,EM13743,6432.6523,5,0.06380167,4.4215856,0.44902456,0.011756104
b1681,0,Experiment 14,EM13743,6535.772,5,0.048036747,2.467178,0.5176725,0.015070666
b1682,0,Experiment 14,EM13743,6306.565,5,0.043602217,1.5372027,0.8866025,0.06595617
b1683,0,Experiment 14,EM13743,6388.285,5,0.0674986,1.6154382,0.745327,0.11842858
b1684,0,Experiment 14,EM13743,6499.133,5,0.13238935,5.132088,0.39012477,0.12901095
b1686,0,Experiment 14,EM13743,6384.5435,5,0.06984703,3.887413,0.48759568,0.13702594
b1687,0,Experiment 14,EM13743,6330.374,5,0.06446526,1.816223,0.7592782,0.124500036
b1688,0,Experiment 14,EM13743,6437.0186,5,0.07499638,6.2590866,0.28059715,0.13598265
b1690,0,Experiment 14,EM13743,6451.1455,5,0.06887768,4.5647345,0.34330922,0.12674303
b1692,0,Experiment 14,EM13743,6349.0264,5,0.22469038,3.2725074,0.5615504,0.35625434
b1695,0,Experiment 14,EM13743,6341.271,5,0.06108709,3.7259154,0.51038516,0.072078206
b1696,0,Experiment 14,EM13743,6376.493,5,0.19356176,3.9971957,0.52477044,0.32677442
b1708,0,Experiment 14,EM13743,6148.6235,5,0.039563403,2.4541955,0.7455816,0.003435103
b1713,0,Experiment 14,EM13743,6403.6978,5,0.0989989,3.5258708,0.46837732,0.18149503
b1717,0,Experiment 14,EM13743,6350.861,5,0.15472011,3.1407683,0.5521129,0.37556654
b1737,0,Experiment 14,EM13743,6901.612,5,0.18507966,4.0602283,0.3960423,0.4746461
b1738,0,Experiment 14,EM13743,7022.516,5,0.12090587,2.2151408,0.54368335,0.29915553
b1739,0,Experiment 14,EM13743,6636.2866,5,0.06092737,2.9662263,0.5546407,0.11243594
b1741,0,Experiment 14,EM13743,6554.02,5,0.07197953,2.3292408,0.66295975,0.08494552
b1742,0,Experiment 14,EM13743,6592.101,5,0.1983735,2.9210799,0.51777655,0.29459497
b1743,0,Experiment 14,EM13743,6440.9023,5,0.054891426,4.292375,0.4167568,0.12543824
b1744,0,Experiment 14,EM13743,6483.612,5,0.081068136,2.7265549,0.5784831,0.028340548
b1747,0,Experiment 14,EM13743,7563.324,5,0.014302908,1.4062037,0.8077058,0.00172073
b1748,0,Experiment 14,EM13743,6871.759,5,0.20707373,4.798732,0.41754982,0.306211
b1749,0,Experiment 14,EM13743,6953.1885,5,0.17168295,2.4433405,0.6581392,0.3728971
b1752,0,Experiment 14,EM13743,6127.191,6,0.09639802,3.9054215,0.49784294,0.04293351
b1754,0,Experiment 14,EM13743,6107.8003,6,0.17545944,3.0948393,0.4786149,0.14210488
b1767,0,Experiment 14,EM13743,6896.5537,6,0.14241172,3.004203,0.46435034,0.36675438
b1768,0,Experiment 14,EM13743,6273.0674,6,0.34935483,2.9653475,0.6123775,0.51339734
b1769,0,Experiment 14,EM13743,6078.9263,6,0.06227194,2.9648464,0.5533213,0.052067477
b1770,0,Experiment 14,EM13743,6417.7114,6,0,1.1055043,0.86645263,0.003417009
b1771,0,Experiment 14,EM13743,6109.696,6,0.05845752,1.9045117,0.77402776,0.1212787
b1773,0,Experiment 14,EM13743,6019.8325,6,0.020137109,1.697698,0.8030259,0.039110053
b1777,0,Experiment 14,EM13743,6161.8076,6,0.05028616,2.422556,0.69312525,0.07900213
b1778,0,Experiment 14,EM13743,5919.3315,6,0,1.5748864,0.83332944,0.008171021
b1779,0,Experiment 14,EM13743,6215.31,6,0.0379647,2.3878942,0.6200759,0.041521672
b1781,0,Experiment 14,EM13743,6104.1396,6,0.02959104,2.4219391,0.60871273,0.021257885
b1782,0,Experiment 14,EM13743,6159.6455,6,0.19583738,3.1864698,0.46115014,0.530912
b1783,0,Experiment 14,EM13743,6081.279,6,0.014528219,1.9155208,0.7619619,0.016014816
b1784,0,Experiment 14,EM13743,6204.961,6,0.5874899,2.592102,0.6994065,0.816776
b1785,0,Experiment 14,EM13743,6184.2656,6,0.11976059,2.1963916,0.64683956,0.28191096
b1786,0,Experiment 14,EM13743,6089.938,6,0.017410794,1.8491116,0.6634006,0.020317089
b1787,0,Experiment 14,EM13743,6017.9243,6,0.030622253,2.1762853,0.73496836,0.034918204
b1788,0,Experiment 14,EM13743,6307.0747,6,0.15161738,5.621361,0.31306967,0.31898636
b1789,0,Experiment 14,EM13743,6281.163,6,0.037738115,4.1582923,0.44521517,0.08618854
b1791,0,Experiment 14,EM13743,5959.4336,6,0.2750404,1.7371858,0.7834896,0.34897903
b1792,0,Experiment 14,EM13743,6140.0435,6,0.08918685,4.334222,0.42358875,0.009000909
b1793,0,Experiment 14,EM13743,6367.65,6,0.08586162,4.709302,0.39201337,0.16144265
b1795,0,Experiment 14,EM13743,6112.6855,6,0.04722887,2.5787878,0.58374643,0.04878928
b1797,0,Experiment 14,EM13743,6202.149,6,0.07819846,4.183826,0.44899267,0.117427714
b1799,0,Experiment 14,EM13743,6258.8096,6,0.13274597,4.8216753,0.40277693,0.09530741
b1803,0,Experiment 14,EM13743,5941.1206,6,0.06853649,1.9785918,0.7448523,0.11257359
b1807,0,Experiment 14,EM13743,6364.0215,6,0.086887635,5.450273,0.25648186,0.07363265
b1808,0,Experiment 14,EM13743,6376.499,6,0.12907149,3.93478,0.40603873,0.16347568
b1809,0,Experiment 14,EM13743,6163.433,6,0.03185683,2.8558848,0.6101113,0.039822266
b1810,0,Experiment 14,EM13743,6028.6245,6,0.15508309,2.0212173,0.7814855,0.18848732
b1812,0,Experiment 14,EM13743,6210.6304,6,0.13165139,2.2811337,0.667507,0.32492408
b1819,0,Experiment 14,EM13743,6233.763,6,0.11616459,5.738051,0.3231439,0.21126208
b1820,0,Experiment 14,EM13743,6044.5117,6,0.12338911,1.668325,0.81773335,0.15349409
b1822,0,Experiment 14,EM13743,6187.3447,6,0.15845989,3.4106607,0.536693,0.24314424
b1823,0,Experiment 14,EM13743,6048.44,6,0.046240248,3.4675257,0.49080023,0.08300459
b1824,0,Experiment 14,EM13743,6225.125,6,0.12220718,4.200386,0.4057841,0.36284798
b1825,0,Experiment 14,EM13743,6199.1577,6,0.06694797,3.852998,0.41172516,0.12523419
b1826,0,Experiment 14,EM13743,6334.497,6,0.04427468,3.9640143,0.4464721,0.04829061
b1827,0,Experiment 14,EM13743,6194.956,6,0.07159667,3.707197,0.48999536,0.18972416
b1828,0,Experiment 14,EM13743,6125.471,6,0.046610832,3.528091,0.45469972,0.111141674
b1829,0,Experiment 14,EM13743,6147.6943,6,0.09608999,2.7261848,0.53799075,0.23153023
b1832,0,Experiment 14,EM13743,6179.7734,6,0.091614135,2.8936265,0.5218762,0.20922412
b1834,0,Experiment 14,EM13743,6151.8457,6,0.040273946,2.4586978,0.6561134,0.005752928
b1841,0,Experiment 14,EM13743,6246.4546,6,0.13469446,2.8125308,0.51091474,0.32392272
b1845,0,Experiment 14,EM13743,6152.124,6,0.047829036,1.7769974,0.73940253,0.012815178
b1846,0,Experiment 14,EM13743,6105.63,6,0.14682773,3.0267918,0.5807211,0.365563
b1853,0,Experiment 14,EM13743,6027.448,6,0.2411238,2.830386,0.68557763,0.3216777
b1854,0,Experiment 14,EM13743,6274.715,6,0.19856712,3.162478,0.4900966,0.41073263
b1868,0,Experiment 14,EM13743,6207.414,6,0.027306126,3.057136,0.5405652,0.008744663
b1869,0,Experiment 14,EM13743,6144.1675,6,0.052573856,1.7836584,0.7858938,0.10419713
b1877,0,Experiment 14,EM13743,6438.246,6,0.4517985,4.7281747,0.48751435,0.044199288
b1878,0,Experiment 14,EM13743,6180.6626,6,0.067328505,3.8766816,0.41358438,0.021821957
b1881,0,Experiment 14,EM13743,6023.4883,6,0.03718932,2.285451,0.6592919,0.07921414
b1883,0,Experiment 14,EM13743,6144.5923,6,0.04927193,2.609618,0.58095855,0.13218406
b1884,0,Experiment 14,EM13743,6013.645,6,0.05778803,2.1406367,0.7037396,0.05866505
b1905,0,Experiment 14,EM13743,6047.226,6,0.015469655,2.0801947,0.6877602,0.03237768
b1910,0,Experiment 14,EM13743,6285.091,6,0.073902115,3.1516232,0.51873916,0.04172907
b1921,0,Experiment 14,EM13743,6181.545,6,0.060422592,3.5399327,0.47566605,0.1476961
b1926,0,Experiment 14,EM13743,6124.496,6,0.12541091,2.1004243,0.6536913,0.2243436
b1929,0,Experiment 14,EM13743,6148.227,6,0.09860438,2.7176735,0.5583047,0.24357194
b1930,0,Experiment 14,EM13743,6019.544,6,0.107760355,2.0113647,0.7400205,0.22199482
b1953,0,Experiment 14,EM13743,6147.4507,6,0.4181045,3.3334737,0.6073377,0.6579564
b1972,0,Experiment 14,EM13743,6259.1294,6,0.05507167,6.3293967,0.30066657,0.074079044
b1976,0,Experiment 14,EM13743,6062.8076,6,0.13560048,3.2865694,0.6429533,0.15857856
b2012,0,Experiment 14,EM13743,6208.043,6,0.057526805,2.1396499,0.75749284,0.047925223
b2013,0,Experiment 14,EM13743,6411.7803,6,0.10801475,2.005197,0.5871168,0.220062
b2014,0,Experiment 14,EM13743,6228.709,6,0.14472313,3.0334527,0.51410276,0.20736419
b2019,0,Experiment 14,EM13743,6152.953,7,0.042895224,3.144096,0.52922755,0.115033284
b2020,0,Experiment 14,EM13743,6225.485,7,0.055121664,3.7784708,0.43787742,0.13763021
b2022,0,Experiment 14,EM13743,6179.8125,7,0.1301399,2.9376242,0.544995,0.34360278
b1,0,Experiment 15,EM13743+Ara,5891.6953,1,0.007384196,3.498751,0.5302571,0.01181963
b2,0,Experiment 15,EM13743+Ara,6004.7026,1,0.052630417,2.2251477,0.641439,0.07292556
b3,0,Experiment 15,EM13743+Ara,6084.672,1,0.03844784,4.6280446,0.39916953,0.050216738
b4,0,Experiment 15,EM13743+Ara,5898.3535,1,0.12985061,2.1881423,0.7221684,0.19939731
b5,0,Experiment 15,EM13743+Ara,6096.7456,1,0.02166132,5.960515,0.3003443,0.059096105
b6,0,Experiment 15,EM13743+Ara,5941.982,1,0.021489816,3.0261133,0.55073905,0.044740353
b7,0,Experiment 15,EM13743+Ara,6015.83,1,0.050819032,4.957176,0.38439375,0.06311046
b8,0,Experiment 15,EM13743+Ara,5960.918,1,0.040776633,3.102961,0.6037767,0.0697511
b9,0,Experiment 15,EM13743+Ara,6111.421,1,0.07482234,3.0733569,0.5270038,0.06573484
b11,0,Experiment 15,EM13743+Ara,6086.4424,1,0.040072147,4.505156,0.4225189,0.08506572
b13,0,Experiment 15,EM13743+Ara,6024.6978,1,0.025109813,2.6430461,0.60342646,0.057652317
b14,0,Experiment 15,EM13743+Ara,6077.357,1,0.10149019,3.3133829,0.52658623,0.26204142
b15,0,Experiment 15,EM13743+Ara,6125.8433,1,0.029147664,2.6140587,0.607243,0.07159209
b16,0,Experiment 15,EM13743+Ara,6038.472,1,0.068017624,2.8024158,0.63379914,0.10879206
b17,0,Experiment 15,EM13743+Ara,6155.356,1,0.046568397,5.2229366,0.34984785,0.09526319
b18,0,Experiment 15,EM13743+Ara,6136.289,1,0.03383106,4.313468,0.41098642,0.002313011
b19,0,Experiment 15,EM13743+Ara,5889.1445,1,0.052290946,1.7713232,0.814389,0.09928333
b20,0,Experiment 15,EM13743+Ara,5990.7866,1,0.062393714,2.5804145,0.6255786,0.0643969
b22,0,Experiment 15,EM13743+Ara,6004.04,1,0.01634762,3.2661548,0.5151538,0.001325661
b23,0,Experiment 15,EM13743+Ara,6145.04,1,0.04556463,2.4960115,0.6297404,0.111138746
b24,0,Experiment 15,EM13743+Ara,5964.4854,1,0.025310433,2.0771108,0.7234805,0.039649233
b26,0,Experiment 15,EM13743+Ara,6243.103,1,0.09113364,4.5675716,0.43186888,0.16354597
b29,0,Experiment 15,EM13743+Ara,6069.159,1,0.036007263,2.586058,0.6296933,0.051064424
b30,0,Experiment 15,EM13743+Ara,6109.23,1,0.05902419,2.9310713,0.5182718,0.12109555
b31,0,Experiment 15,EM13743+Ara,6233.5034,1,0.024859797,2.4254546,0.62593156,0.06143078
b32,0,Experiment 15,EM13743+Ara,6053.0854,1,0.020803194,1.4385217,0.81628376,0.03663925
b33,0,Experiment 15,EM13743+Ara,6225.37,1,0.013856199,2.8064866,0.58485025,0.033323705
b35,0,Experiment 15,EM13743+Ara,6165.532,1,0.002371331,2.1003008,0.70556897,0.008429538
b36,0,Experiment 15,EM13743+Ara,5939.2,1,0.029754778,1.2345605,0.9046655,0.015486002
b37,0,Experiment 15,EM13743+Ara,6137.524,1,0.019607367,4.2685685,0.4155114,0.04204862
b38,0,Experiment 15,EM13743+Ara,6191.0923,1,0.046089824,4.392783,0.38296062,0.1175642
b39,0,Experiment 15,EM13743+Ara,6176.7407,1,0.04267522,3.8164554,0.46533248,0.030633675
b41,0,Experiment 15,EM13743+Ara,6293.885,1,0.031414475,2.7629435,0.5635038,0.027302185
b45,0,Experiment 15,EM13743+Ara,6038.763,1,0.001162809,2.6755493,0.6017722,0.002678082
b46,0,Experiment 15,EM13743+Ara,6214.8945,1,0.05114456,3.0430741,0.5382682,0.04508607
b51,0,Experiment 15,EM13743+Ara,6135.6196,1,0.004578233,2.7386124,0.594292,0.019652598
b54,0,Experiment 15,EM13743+Ara,6246.5923,1,0.061391797,3.8941975,0.4406356,0.12136615
b55,0,Experiment 15,EM13743+Ara,6180.077,1,0.025649862,2.9858391,0.5760407,0.010060265
b58,0,Experiment 15,EM13743+Ara,6190.168,1,0.053200617,1.852735,0.7612119,0.09653334
b59,0,Experiment 15,EM13743+Ara,6172.1787,1,0.05344936,1.5872833,0.8446378,0.10951926
b60,0,Experiment 15,EM13743+Ara,6198.1157,1,0.039437175,2.8941891,0.5538652,0.06328871
b63,0,Experiment 15,EM13743+Ara,6240.3716,1,0.055713136,2.6633992,0.58872175,0.119816
b75,0,Experiment 15,EM13743+Ara,6285.1035,1,0.046698008,5.055919,0.32642332,0.07508893
b76,0,Experiment 15,EM13743+Ara,6185.472,1,0.058588672,1.5177132,0.844395,0.106033474
b77,0,Experiment 15,EM13743+Ara,6015.81,1,0.019347582,1.3658216,0.87905127,0.026789706
b86,0,Experiment 15,EM13743+Ara,6170.5015,1,0.054609094,2.2782967,0.66749907,0.1221398
b88,0,Experiment 15,EM13743+Ara,6174.55,1,0.1203838,1.7774909,0.7741984,0.19734408
b89,0,Experiment 15,EM13743+Ara,6303.84,1,0.07746636,3.6916547,0.4156236,0.100120224
b90,0,Experiment 15,EM13743+Ara,6262.014,1,0.0762875,1.5996183,0.7684768,0.13569309
b97,0,Experiment 15,EM13743+Ara,6275.3696,1,0.002919718,1.6467385,0.75917345,0.009806777
b98,0,Experiment 15,EM13743+Ara,6352.0474,1,0.041035037,1.5892569,0.7794627,0.008754841
b103,0,Experiment 15,EM13743+Ara,6287.3623,2,0.041106697,3.3513288,0.45990568,0.10269699
b104,0,Experiment 15,EM13743+Ara,6201.513,2,0.063792974,4.6950784,0.4263817,0.052378323
b105,0,Experiment 15,EM13743+Ara,6066.601,2,0.04180205,1.7190069,0.82570404,0.050157383
b106,0,Experiment 15,EM13743+Ara,6293.9346,2,0.056316927,4.647596,0.43788853,0.06488939
b107,0,Experiment 15,EM13743+Ara,6269.048,2,0.033302408,2.9138021,0.60805917,0.036311395
b108,0,Experiment 15,EM13743+Ara,6320.0625,2,0.14825375,3.0847669,0.56826746,0.09125173
b110,0,Experiment 15,EM13743+Ara,6216.5254,2,0.043692384,3.799032,0.50465107,0.022447044
b111,0,Experiment 15,EM13743+Ara,6277.0312,2,0.07835577,2.7325993,0.6027552,0.118216015
b113,0,Experiment 15,EM13743+Ara,6357.8496,2,0.08408857,3.7480261,0.45237952,0.2155784
b114,0,Experiment 15,EM13743+Ara,6294.507,2,0.053815648,2.769728,0.6017124,0.13738778
b115,0,Experiment 15,EM13743+Ara,6254.4766,2,0.010672438,2.7849,0.58120453,0.006933622
b116,0,Experiment 15,EM13743+Ara,6339.6777,2,0.02308093,2.7388902,0.60348946,0.027147837
b117,0,Experiment 15,EM13743+Ara,6404.756,2,0.020430366,3.7294002,0.5269115,0.025232198
b118,0,Experiment 15,EM13743+Ara,6382.3237,2,0.044564962,3.788917,0.47531098,0.029156905
b119,0,Experiment 15,EM13743+Ara,6364.6465,2,0.044675473,4.005522,0.46477747,0.07638626
b121,0,Experiment 15,EM13743+Ara,6459.752,2,0.028681064,2.7538157,0.5600713,0.066012256
b122,0,Experiment 15,EM13743+Ara,6415.1655,2,0.032984268,3.0374,0.53199285,0.06694601
b126,0,Experiment 15,EM13743+Ara,6419.257,2,0.056951277,2.912075,0.50631225,0.015204447
b127,0,Experiment 15,EM13743+Ara,6343.28,2,0.028102826,3.2438898,0.5229049,0.021206642
b129,0,Experiment 15,EM13743+Ara,6552.6675,2,0.05079274,4.0599813,0.3601485,0.047299188
b130,0,Experiment 15,EM13743+Ara,6541.9023,2,0.049824394,4.5373507,0.35773027,0.025635276
b131,0,Experiment 15,EM13743+Ara,6438.4688,2,0.023841444,3.6045687,0.47736928,0.043618374
b133,0,Experiment 15,EM13743+Ara,6451.273,2,0.056737978,2.6138427,0.52319896,0.13487042
b134,0,Experiment 15,EM13743+Ara,6437.0073,2,0.023401704,3.136821,0.48222905,0.05904212
b135,0,Experiment 15,EM13743+Ara,6432.619,2,0.038360827,3.7058556,0.46391717,0.08218379
b137,0,Experiment 15,EM13743+Ara,6425.298,2,0.025655922,2.211687,0.60367936,0.007267481
b139,0,Experiment 15,EM13743+Ara,6560.391,2,0.042443562,3.7652955,0.40758657,0.103727944
b140,0,Experiment 15,EM13743+Ara,6537.0044,2,0.03959333,5.090951,0.34551555,0.07918908
b143,0,Experiment 15,EM13743+Ara,6558.874,2,0.03190974,4.2595634,0.37211567,0.038872488
b154,0,Experiment 15,EM13743+Ara,6525.582,2,0.018384056,3.464195,0.4793288,0.05214738
b176,0,Experiment 15,EM13743+Ara,6455.799,2,0.060382873,2.9641833,0.54157966,0.051715408
b180,0,Experiment 15,EM13743+Ara,6558.234,2,0.03290224,2.987381,0.48560783,0.05421323
b181,0,Experiment 15,EM13743+Ara,6809.7705,2,0.049563367,2.905075,0.5544724,0.098590165
b182,0,Experiment 15,EM13743+Ara,6993.652,2,0.044048093,2.3523383,0.5743407,0.103491254
b183,0,Experiment 15,EM13743+Ara,6557.489,2,0.057585523,3.1724696,0.44786435,0.1447842
b184,0,Experiment 15,EM13743+Ara,6643.8184,2,0.024574189,2.039982,0.6036148,0.027823819
b187,0,Experiment 15,EM13743+Ara,6279.777,3,0.068056166,4.470447,0.441396,0.007709929
b188,0,Experiment 15,EM13743+Ara,6180.5093,3,0.022744376,4.2885203,0.48799726,0.03550301
b189,0,Experiment 15,EM13743+Ara,6283.9385,3,0.008146386,5.4381227,0.34407255,0.026902921
b190,0,Experiment 15,EM13743+Ara,6256.801,3,0.07150682,3.8993483,0.49742585,0.099304564
b191,0,Experiment 15,EM13743+Ara,6185.931,3,0.03977362,3.165346,0.57576007,0.027649544
b192,0,Experiment 15,EM13743+Ara,6139.2686,3,0.030310221,3.3298502,0.5711141,0.045550663
b193,0,Experiment 15,EM13743+Ara,6187.0874,3,0.038349707,3.6508718,0.53227407,0.07093975
b194,0,Experiment 15,EM13743+Ara,6314.249,3,0.055184167,2.0833402,0.7123609,0.10659187
b195,0,Experiment 15,EM13743+Ara,6347.55,3,0.034178723,2.633178,0.6205923,0.010984859
b196,0,Experiment 15,EM13743+Ara,6238.7114,3,0.054184612,4.630882,0.4034766,0.08403351
b197,0,Experiment 15,EM13743+Ara,6088.017,3,0,1.7970883,0.800106,0.00428272
b198,0,Experiment 15,EM13743+Ara,6358.1826,3,0.0350679,5.7328706,0.35764173,0.030556316
b199,0,Experiment 15,EM13743+Ara,6089.251,3,0.054443907,2.585314,0.6152252,0.13110651
b200,0,Experiment 15,EM13743+Ara,6179.654,3,0.00773072,1.7705214,0.8147413,0.008898084
b202,0,Experiment 15,EM13743+Ara,6162.631,3,0.06366168,2.8822703,0.56757313,0.13879164
b204,0,Experiment 15,EM13743+Ara,6335.7573,3,0.033631492,3.884576,0.47204933,0.041705262
b205,0,Experiment 15,EM13743+Ara,6209.2993,3,0.07846754,2.042696,0.715521,0.18385373
b206,0,Experiment 15,EM13743+Ara,6087.9595,3,0.03321229,1.6664747,0.83567977,0.038688406
b207,0,Experiment 15,EM13743+Ara,6260.834,3,0.015466133,2.4481514,0.64242816,0.01507795
b208,0,Experiment 15,EM13743+Ara,6167.5137,3,0.0685779,1.9498433,0.79461926,0.082921065
b209,0,Experiment 15,EM13743+Ara,6348.6304,3,0.07568957,3.9637675,0.4927187,0.11565619
b210,0,Experiment 15,EM13743+Ara,6379.6777,3,0.060673714,3.322958,0.48460388,0.06452034
b214,0,Experiment 15,EM13743+Ara,6213.396,3,0.10644718,2.6275656,0.66839045,0.13190746
b215,0,Experiment 15,EM13743+Ara,6379.203,3,0.021933526,3.5251305,0.48908153,0.050583456
b216,0,Experiment 15,EM13743+Ara,6382.009,3,0.02922276,4.3270984,0.42637986,0.0890847
b218,0,Experiment 15,EM13743+Ara,6353.3384,3,0.029905425,5.149913,0.3585628,0.06866784
b219,0,Experiment 15,EM13743+Ara,6221.6895,3,0.027502308,2.5047386,0.61613154,0.03154554
b220,0,Experiment 15,EM13743+Ara,6471.9897,3,0.058511015,6.241509,0.3247787,0.11798596
b221,0,Experiment 15,EM13743+Ara,6390.602,3,0.03267637,4.402898,0.40191305,0.007664798
b222,0,Experiment 15,EM13743+Ara,6449.836,3,0.065216,2.626147,0.54569435,0.16113447
b223,0,Experiment 15,EM13743+Ara,6521.5967,3,0.07388847,2.8040195,0.5240549,0.043010563
b225,0,Experiment 15,EM13743+Ara,6468.8784,3,0.06593489,3.8542316,0.4283772,0.124808654
b226,0,Experiment 15,EM13743+Ara,6467.158,3,0.054560017,3.08452,0.5368952,0.14306782
b228,0,Experiment 15,EM13743+Ara,6319.145,3,0.016208706,2.2414763,0.68773293,0.02421129
b229,0,Experiment 15,EM13743+Ara,6578.9395,3,0.04196057,3.5954409,0.46105617,0.10557708
b230,0,Experiment 15,EM13743+Ara,6484.1577,3,0.038768154,2.5802605,0.5800603,0.08786968
b231,0,Experiment 15,EM13743+Ara,6450.345,3,0.03767432,2.979425,0.6436329,0.016605228
b232,0,Experiment 15,EM13743+Ara,6384.415,3,0.06781154,3.538761,0.40700158,0.16261174
b234,0,Experiment 15,EM13743+Ara,6311.0024,3,0.0448414,2.9761252,0.5533288,0.107051425
b237,0,Experiment 15,EM13743+Ara,6476.8193,3,0.043307852,2.5444887,0.60899264,0.053752
b239,0,Experiment 15,EM13743+Ara,6338.6426,3,0.00470292,2.2464721,0.6671646,0.00578309
b241,0,Experiment 15,EM13743+Ara,6282.383,3,0.057741113,2.0362816,0.7361215,0.06509075
b242,0,Experiment 15,EM13743+Ara,6415.396,3,0.06680574,2.8054998,0.5453657,0.1719185
b243,0,Experiment 15,EM13743+Ara,6456.4194,3,0.035762306,3.201087,0.49292353,0.09731717
[truncated: 1,300 more rows]

## Sheet: Replicate2
# Measurement of the cell curvature using Phase contrast microscopy
NAME = individual cells, IMAGE = name of the strain, Curvature = cell curvature diplayed in Figure 1d and Figure S2f
NAME,ASSOCIATION,EXPERIMENT,IMAGE,INTENSITY,POSITION,SHAPE.angularity.mean,SHAPE.area,SHAPE.circularity,Curvature
b10,0,Experiment 1,EM12322,6435.2666,1,0.036089215,1.506095,0.7545244,0.0744232
b16,0,Experiment 1,EM12322,6615.625,1,0.074384935,2.2757525,0.6014644,0.004193171
b24,0,Experiment 1,EM12322,6229.1387,1,0.003255897,1.6239803,0.75849825,0.003158605
b27,0,Experiment 1,EM12322,6184.267,1,0.043039303,1.6942133,0.8847514,0.061147224
b38,0,Experiment 1,EM12322,6095.1753,1,0.71751505,2.624904,0.7840173,0.8505618
b39,0,Experiment 1,EM12322,6379.055,1,0.004085568,1.5264711,0.78405917,0.006822483
b42,0,Experiment 1,EM12322,6549.988,1,0.03292785,2.58282,0.53962094,0.026936293
b47,0,Experiment 1,EM12322,6565.1714,1,0.026442396,1.2993199,0.87085164,0.017342357
b48,0,Experiment 1,EM12322,6418.3687,1,0.010966941,1.2113088,0.8690711,0.008115388
b62,0,Experiment 1,EM12322,6190.5273,1,0.024094,1.3692292,0.90309316,0.015092518
b64,0,Experiment 1,EM12322,6706.0713,1,0.035335563,2.3936918,0.51549083,0.027209817
b65,0,Experiment 1,EM12322,6604.8,1,0.030667054,1.6670915,0.83186704,0.0381483
b69,0,Experiment 1,EM12322,6481.406,1,0.038583525,1.8735814,0.651908,0.06199704
b70,0,Experiment 1,EM12322,6709.259,1,0,1.9456185,0.662345,0.008153599
b72,0,Experiment 1,EM12322,6589.9316,1,0.06367619,1.450055,0.83794147,0.12041555
b80,0,Experiment 1,EM12322,6425.646,1,0.15737261,1.8786387,0.7108785,0.34177935
b93,0,Experiment 1,EM12322,6284.0977,1,0.001926972,1.9800335,0.6897502,0.012555766
b97,0,Experiment 1,EM12322,6193.5996,1,0.17333381,3.0753305,0.5907758,0.061699014
b104,0,Experiment 1,EM12322,6587.3354,1,0.06437203,1.2821124,0.8516641,0.08511795
b105,0,Experiment 1,EM12322,6149.938,1,0,1.3267809,0.88463277,0.014575406
b111,0,Experiment 1,EM12322,6564.1797,1,0.071252115,2.2199516,0.5897465,0.14198859
b113,0,Experiment 1,EM12322,6350.5713,1,0.013133802,2.267195,0.7059882,0.029744523
b118,0,Experiment 1,EM12322,6669.5396,1,0.018241853,2.641196,0.4932202,0.004961609
b122,0,Experiment 1,EM12322,6325.4614,1,0.035871804,2.5745862,0.583315,0.08187359
b124,0,Experiment 1,EM12322,6366.674,1,0.06775544,2.914604,0.53737706,0.1875722
b126,0,Experiment 1,EM12322,6343.7065,1,0.003466446,1.3825203,0.7961099,1.77E-04
b127,0,Experiment 1,EM12322,6237.181,1,0.019477092,1.3020986,0.8223772,0.024017371
b131,0,Experiment 1,EM12322,6283.8184,1,0.019482387,1.4208825,0.85618246,0.017174328
b133,0,Experiment 1,EM12322,6581.203,1,0.0651541,2.021973,0.5896628,0.14606586
b151,0,Experiment 1,EM12322,6561.3154,1,0.04447475,1.5606394,0.73716384,0.07820696
b154,0,Experiment 1,EM12322,6247.114,1,0,1.260896,0.8893472,0.002157373
b172,0,Experiment 1,EM12322,6390.6064,1,0.040267397,1.959989,0.67124003,0.09542427
b173,0,Experiment 1,EM12322,6574.726,1,0.003881335,2.0545375,0.66379404,0.018047947
b178,0,Experiment 1,EM12322,6240.032,1,0,1.3799299,0.7909138,0.00144628
b181,0,Experiment 1,EM12322,6303.641,1,0.01250001,1.2790287,0.9232062,0.021820564
b188,0,Experiment 1,EM12322,6153.3594,1,0,2.1576593,0.7281365,0.002642719
b199,0,Experiment 1,EM12322,6525.037,1,0.021341443,1.8859165,0.66951007,0.047505315
b201,0,Experiment 1,EM12322,6189.4395,1,0.041279614,1.7002113,0.83512795,0.06593072
b203,0,Experiment 1,EM12322,6282.073,1,0.046545472,1.7795877,0.7725412,0.08588129
b205,0,Experiment 1,EM12322,6499.0586,1,0.07022179,2.6062875,0.5380628,0.031605177
b206,0,Experiment 1,EM12322,6194.503,1,0.017834172,1.2391245,0.8875477,0.010900793
b216,0,Experiment 1,EM12322,6421.934,1,0.017510211,2.2184713,0.5604133,0.01752952
b218,0,Experiment 1,EM12322,6479.9863,1,0.08488384,2.3249235,0.5941734,0.047027398
b220,0,Experiment 1,EM12322,6446.4897,1,0.041920435,1.5019243,0.75825214,0.04916319
b226,0,Experiment 1,EM12322,6524.0024,1,0.045334853,2.9140487,0.5086206,0.040013306
b229,0,Experiment 1,EM12322,6267.1387,1,0,1.2190953,0.8464371,0.003294855
b230,0,Experiment 1,EM12322,6394.084,1,0.051998127,1.3548896,0.78959215,0.09710347
b231,0,Experiment 1,EM12322,6392.9507,1,0.016943464,1.2155027,0.8612668,0.009754391
b232,0,Experiment 1,EM12322,6206.692,1,0.012914872,1.9324199,0.7255352,0.013385157
b234,0,Experiment 1,EM12322,6447.529,1,0.007805087,1.7251899,0.8350908,0.002475514
b235,0,Experiment 1,EM12322,6195.2915,1,0.05307,1.7353663,0.80260736,0.07462667
b236,0,Experiment 1,EM12322,6405.2544,1,0.015532116,1.3035755,0.776422,0.028659351
b237,0,Experiment 1,EM12322,6378.9565,1,0.13341857,2.6604388,0.65112543,0.19804324
b239,0,Experiment 1,EM12322,6208.5024,1,0.04022716,1.7034801,0.8089923,0.072550386
b240,0,Experiment 1,EM12322,6308.626,1,0.03148664,2.6036046,0.53771746,0.008773104
b242,0,Experiment 1,EM12322,6323.876,1,0.043478053,1.0615604,0.93745184,0.032275442
b247,0,Experiment 1,EM12322,6295.1636,1,0.011532827,1.5357225,0.8519667,0.002475337
b251,0,Experiment 1,EM12322,6345.556,1,0.04651463,1.7956234,0.7348811,0.08940979
b255,0,Experiment 1,EM12322,6205.4683,1,0.11410332,2.2101452,0.7371999,0.004336424
b261,0,Experiment 1,EM12322,6521.9443,1,0.04120134,1.7826716,0.70472336,0.055735182
b262,0,Experiment 1,EM12322,6269.775,1,0.016856706,1.7239563,0.8171159,0.013086596
b263,0,Experiment 1,EM12322,6210.02,1,0.05812673,1.9038641,0.77021676,0.06732738
b264,0,Experiment 1,EM12322,6164.9155,1,0,1.0646442,0.94708264,0.019326614
b265,0,Experiment 1,EM12322,6108.756,1,0.004534599,1.6324606,0.81086034,0.001350762
b267,0,Experiment 1,EM12322,6254.2925,1,0.0985954,2.655628,0.64493954,0.15415686
b271,0,Experiment 1,EM12322,6152.2944,1,0.040145576,2.2940316,0.68845165,0.09117096
b272,0,Experiment 1,EM12322,6233.3735,1,0,1.7935264,0.82339734,0.004008774
b273,0,Experiment 1,EM12322,6251.8257,1,0.046504915,2.049727,0.7671434,0.04979695
b274,0,Experiment 1,EM12322,6257.476,1,0.06317491,1.4279135,0.8523327,0.098559886
b275,0,Experiment 1,EM12322,6227.692,1,0.026349891,2.2171144,0.68823445,0.026756927
b276,0,Experiment 1,EM12322,6297.897,1,0.03568466,2.823879,0.5104441,0.08505494
b277,0,Experiment 1,EM12322,6375.139,1,0.07365619,2.450495,0.72237325,0.006774842
b278,0,Experiment 1,EM12322,6201.4214,1,0.09295425,1.4989946,0.8427254,0.15932012
b279,0,Experiment 1,EM12322,6269.6226,1,0.03308995,1.6267556,0.72116035,0.07798694
b280,0,Experiment 1,EM12322,6342.0625,1,0.002853724,1.443209,0.730278,0.010461302
b281,0,Experiment 1,EM12322,6241.17,1,0.06255457,1.5867898,0.76702654,0.10886628
b282,0,Experiment 1,EM12322,6187.039,1,0,1.353656,0.95065117,0.012828169
b283,0,Experiment 1,EM12322,6219,1,0.0920401,1.6122001,0.82007563,0.14142936
b284,0,Experiment 1,EM12322,6447.309,1,0,1.6617874,0.68278825,0.001195342
b287,0,Experiment 1,EM12322,6413.3955,1,0.025717394,1.3798065,0.8226722,0.04386303
b289,0,Experiment 1,EM12322,6343.602,1,0.027419446,2.5422683,0.50270253,0.03946559
b290,0,Experiment 1,EM12322,6644.1357,1,0.05377421,3.3679812,0.504897,0.137002
b292,0,Experiment 1,EM12322,6186.5503,1,0.07627631,1.4157017,0.8523882,0.14644046
b293,0,Experiment 1,EM12322,6308.593,1,0.031889312,2.1939244,0.7217743,0.08060017
b303,0,Experiment 1,EM12322,6442.338,1,0.051962744,2.3204827,0.6348861,0.117863104
b323,0,Experiment 1,EM12322,6072.705,1,0.055428617,2.4792204,0.67133814,0.05653147
b325,0,Experiment 1,EM12322,6248.279,1,0.017660014,1.9035558,0.8249002,0.06356724
b326,0,Experiment 1,EM12322,6388.75,1,0.040400073,2.1236143,0.6939798,0.029671341
b334,0,Experiment 1,EM12322,6522.622,1,0.49340874,4.978701,0.46075222,0.6685188
b345,0,Experiment 1,EM12322,6229.3125,1,0.069985256,4.5532627,0.48710465,0.13133374
b408,0,Experiment 1,EM12322,6277.077,2,0.02151516,1.3797853,0.88527775,0.047033265
b409,0,Experiment 1,EM12322,6173.956,2,0.14082007,2.9898434,0.70432556,0.21313912
b416,0,Experiment 1,EM12322,6355.01,2,0.008625665,1.5970434,0.7981908,0.010400168
b417,0,Experiment 1,EM12322,5971.467,2,0.032755326,1.7364225,0.81331474,0.06319057
b418,0,Experiment 1,EM12322,6110.8076,2,0.012761514,1.9407847,0.8114295,0.008646265
b420,0,Experiment 1,EM12322,6036.2583,2,0.006417658,1.4329478,0.8531333,0.005565087
b422,0,Experiment 1,EM12322,6119,2,0.013320985,1.5516964,0.8270332,0.01223272
b428,0,Experiment 1,EM12322,5973.509,2,0.085135154,2.2221546,0.75974417,0.10700916
b432,0,Experiment 1,EM12322,6051.089,2,0.002185677,1.7873589,0.7208241,0.010556812
b433,0,Experiment 1,EM12322,6530.82,2,0.077581055,1.601592,0.7192319,0.16042446
b434,0,Experiment 1,EM12322,6591.206,2,0.24623016,2.8816073,0.6121021,0.2582739
b435,0,Experiment 1,EM12322,6246.1753,2,0,1.4826814,0.74905145,0.003321113
b436,0,Experiment 1,EM12322,6057.8696,2,0.056850914,3.4129426,0.53294325,0.030121176
b437,0,Experiment 1,EM12322,6091.248,2,0.16014493,2.1359107,0.6601486,0.37685955
b444,0,Experiment 1,EM12322,6283.5103,2,0.03851091,1.8774669,0.7450889,0.089455545
b445,0,Experiment 1,EM12322,6097.648,2,0.027724458,2.8893323,0.59237576,0.06588647
b446,0,Experiment 1,EM12322,5942.117,2,0.21532594,1.544943,0.8183932,0.46138534
b447,0,Experiment 1,EM12322,6457.3926,2,0.01519845,1.2277762,0.8529442,0.008633956
b451,0,Experiment 1,EM12322,5845.604,2,0.046600774,1.8767076,0.91539437,0.024573915
b453,0,Experiment 1,EM12322,6440.74,2,0.1910701,2.3178308,0.6048466,0.45420793
b458,0,Experiment 1,EM12322,6030.525,2,0.0491034,2.8022618,0.615257,0.06649071
b466,0,Experiment 1,EM12322,6035.5054,2,0.30119678,2.2107928,0.68991554,0.42118374
b470,0,Experiment 1,EM12322,6338.0386,2,0.07430828,2.025797,0.75378615,0.09927035
b472,0,Experiment 1,EM12322,6248.5493,2,0.024678864,2.1108475,0.69171655,0.051857445
b473,0,Experiment 1,EM12322,6112.2046,2,0.18672982,3.82472,0.5114906,0.3203037
b474,0,Experiment 1,EM12322,6183.2,2,0.006328818,1.8215889,0.7671398,0.012635697
b475,0,Experiment 1,EM12322,6007.1216,2,0,2.1372445,0.7496921,0.001457602
b476,0,Experiment 1,EM12322,6221.718,2,0.03184311,3.429595,0.47873765,0.005553547
b477,0,Experiment 1,EM12322,6290.114,2,0.03712612,1.3374971,0.8665556,0.040657185
b483,0,Experiment 1,EM12322,6189.8955,2,0.007288369,1.359126,0.82032514,0.01427726
b485,0,Experiment 1,EM12322,6099.9346,2,0.004555543,1.7071806,0.7962304,0.013199985
b486,0,Experiment 1,EM12322,6871.5664,2,0.28671145,2.7649171,0.58994526,0.6816011
b487,0,Experiment 1,EM12322,6476.871,2,0,1.9568435,0.629288,0.010790835
b488,0,Experiment 1,EM12322,6176.9873,2,0.18581241,4.7925644,0.4256978,0.030922193
b489,0,Experiment 1,EM12322,6169.3438,2,0.04967529,3.429734,0.43335629,0.03209103
b491,0,Experiment 1,EM12322,6013.933,2,0.12089006,2.5356688,0.77311444,0.14870325
b492,0,Experiment 1,EM12322,6174.7686,2,0.12111142,2.2628777,0.7055988,0.185567
b497,0,Experiment 1,EM12322,5986.162,2,0.038758844,2.4624908,0.6921579,0.051517006
b499,0,Experiment 1,EM12322,6207.063,2,0.058448907,1.1999605,0.835165,0.08209215
b500,0,Experiment 1,EM12322,6474.0737,2,0.045116734,2.074027,0.69221276,0.06154347
b501,0,Experiment 1,EM12322,5952.5503,2,0.063145146,2.0467665,0.7997998,0.08701626
b502,0,Experiment 1,EM12322,6127.6987,2,0,1.525731,0.88139266,0.004638333
b505,0,Experiment 1,EM12322,6058.905,2,0.034423374,2.2890592,0.72682744,0.034396738
b506,0,Experiment 1,EM12322,6135.8506,2,0.002573246,1.652536,0.7618222,0.016282227
b509,0,Experiment 1,EM12322,6110.956,2,0.085205525,3.757031,0.5235664,0.05087077
b511,0,Experiment 1,EM12322,6149.3174,2,0.09279664,1.2802621,0.90591925,0.1897877
b513,0,Experiment 1,EM12322,6269.302,2,0,1.9654781,0.7044265,0.002260274
b514,0,Experiment 1,EM12322,5973.5713,2,0.005044739,1.3754892,0.90272737,0.003182029
b515,0,Experiment 1,EM12322,5921.51,2,0.03106583,1.9301687,0.879796,0.06912437
b523,0,Experiment 1,EM12322,5993.199,2,0.061654005,1.8021611,0.76827765,0.084102385
b527,0,Experiment 1,EM12322,6185.0737,2,0,1.3622906,0.82000387,0.004283179
b530,0,Experiment 1,EM12322,6132.638,2,0.0285549,2.503193,0.5628311,0.04944862
b531,0,Experiment 1,EM12322,5987.5845,2,0,1.3740399,0.8815263,0.002044158
b532,0,Experiment 1,EM12322,6203.0117,2,0.016719637,1.3038222,0.91856533,0.026974875
b533,0,Experiment 1,EM12322,6290.4624,2,0.05252659,1.6368704,0.7618889,0.09625929
b717,0,Experiment 1,EM12322,5995.22,3,0.035455555,1.1990777,0.9048922,0.017680531
b718,0,Experiment 1,EM12322,5985.5796,3,0.02780076,1.7729577,0.8260443,0.02063595
b721,0,Experiment 1,EM12322,6198.4375,3,0.06354754,4.159757,0.52231437,0.099807
b722,0,Experiment 1,EM12322,6237.871,3,0.2753964,4.731444,0.44165683,0.1851848
b725,0,Experiment 1,EM12322,6587.4097,3,0.054345954,1.7299081,0.69104,0.108249284
b726,0,Experiment 1,EM12322,6012.608,3,0.023241315,1.774114,0.8089654,0.044712283
b727,0,Experiment 1,EM12322,6550.284,3,0.02119726,1.6750785,0.71105427,0.043787938
b729,0,Experiment 1,EM12322,6054.7637,3,0.03909958,2.3509967,0.6679779,0.03964693
b730,0,Experiment 1,EM12322,5944.435,3,0.018230775,1.5208278,0.8529929,0.02196869
b731,0,Experiment 1,EM12322,6196.877,3,0.04195954,3.7410877,0.41769183,0.04304975
b732,0,Experiment 1,EM12322,6087.852,3,0.031505574,1.9547156,0.57403326,0.07332978
b733,0,Experiment 1,EM12322,5900.8906,3,0.08091903,1.8210338,0.81565577,0.103265546
b734,0,Experiment 1,EM12322,6030.0615,3,0.005517503,1.3377707,0.90886307,0.00976876
b735,0,Experiment 1,EM12322,6070.4194,3,0,1.7960243,0.7231891,0.007548229
b736,0,Experiment 1,EM12322,5985.5,3,0,1.543987,0.8804716,0.001549208
b737,0,Experiment 1,EM12322,6108.2617,3,0.07171414,1.5904287,0.8843679,0.08537198
b738,0,Experiment 1,EM12322,6199.2983,3,0.08071801,1.7263,0.70167476,0.16798656
b739,0,Experiment 1,EM12322,6168.17,3,0.052225724,1.8978816,0.67091656,0.13049701
b741,0,Experiment 1,EM12322,6125.5464,3,0.025909128,1.2991965,0.83690566,0.033205323
b743,0,Experiment 1,EM12322,5930.322,3,0.009333327,1.3313141,0.92882854,0.012642464
b744,0,Experiment 1,EM12322,5998.3135,3,0.05902315,1.6424212,0.8391984,0.054161318
b747,0,Experiment 1,EM12322,6030.853,3,0.045354515,1.6665981,0.7966403,0.09037805
b748,0,Experiment 1,EM12322,5978.7896,3,0.037312962,1.4709014,0.8401878,0.04739253
b749,0,Experiment 1,EM12322,6143.616,3,0.087017365,1.9102783,0.68866205,0.20266922
b750,0,Experiment 1,EM12322,6135.005,3,0,1.6162091,0.8668409,9.97E-04
b751,0,Experiment 1,EM12322,6185.7705,3,0.038999103,2.6384206,0.6428762,0.06531813
b752,0,Experiment 1,EM12322,6054.4277,3,0.009473806,1.5802523,0.82176244,0.021381324
b756,0,Experiment 1,EM12322,6151.427,3,0.036631387,3.3445523,0.5364287,0.041826427
b761,0,Experiment 1,EM12322,6237.712,3,0.039463047,3.1350324,0.47348633,0.025701834
b765,0,Experiment 1,EM12322,6119.551,3,0.085511066,1.4511343,0.8118379,0.1547283
b766,0,Experiment 1,EM12322,6063.9766,3,0.15559384,1.6207268,0.8334609,0.20847823
b769,0,Experiment 1,EM12322,6128.526,3,0.050871737,2.4022646,0.61850345,0.12722428
b773,0,Experiment 1,EM12322,6218.5503,3,0.055304907,2.3621755,0.6463932,0.0297644
b774,0,Experiment 1,EM12322,6074.38,3,0,1.9832406,0.8310234,0.002749585
b779,0,Experiment 1,EM12322,6259.5674,3,0.1083955,2.7580094,0.5618709,0.098661795
b780,0,Experiment 1,EM12322,6186.8467,3,0.030665139,2.0969088,0.6500427,0.031133704
b781,0,Experiment 1,EM12322,6140.6387,3,0.06387699,2.3853655,0.6590094,0.08002129
b784,0,Experiment 1,EM12322,6394.3516,3,0.21635266,6.047609,0.23008159,0.47662574
b788,0,Experiment 1,EM12322,6198.5117,3,0.033177365,1.6260155,0.7482149,0.06376445
b789,0,Experiment 1,EM12322,6016.39,3,0.06067718,2.355792,0.6723582,0.13534507
b792,0,Experiment 1,EM12322,6137.2256,3,0.060149457,2.9355118,0.57636726,0.04821672
b794,0,Experiment 1,EM12322,6148.611,3,0.022550315,2.130152,0.6404284,0.054555584
b796,0,Experiment 1,EM12322,6021.551,3,0.019002981,1.3421844,0.8848724,0.01261825
b797,0,Experiment 1,EM12322,6171.139,3,0.016859904,2.2400577,0.6541716,0.03669301
b798,0,Experiment 1,EM12322,6160.9395,3,0.03814914,1.3625374,0.7463749,0.06660087
b799,0,Experiment 1,EM12322,6074.8564,3,0,1.8587792,0.80683345,0.007087495
b800,0,Experiment 1,EM12322,6098.9814,3,0.019681932,2.4987252,0.65361214,0.039575852
b806,0,Experiment 1,EM12322,6125.98,3,0.05440131,2.3020725,0.7269768,4.19E-04
b807,0,Experiment 1,EM12322,6055.5977,3,0.014227911,1.3210914,0.87753,0.012318142
b808,0,Experiment 1,EM12322,6076.8076,3,0.1268527,1.7449261,0.7816296,0.289776
b809,0,Experiment 1,EM12322,5999.2188,3,0,1.2039077,0.9459686,0.001086991
b811,0,Experiment 1,EM12322,6081.1396,3,0.022828653,1.4121245,0.86002344,0.040560212
b812,0,Experiment 1,EM12322,6120.673,3,0.066192575,2.4258246,0.54579145,0.14052796
b813,0,Experiment 1,EM12322,6114.224,3,0.016880294,1.9260674,0.7974578,0.020733643
b814,0,Experiment 1,EM12322,6217.375,3,0.0419092,2.3500872,0.56986165,0.07382946
b815,0,Experiment 1,EM12322,6002.423,3,0.11399912,2.039242,0.8042998,0.13876
b816,0,Experiment 1,EM12322,6064.9385,3,0.037482888,2.6403325,0.6626982,0.042926632
b817,0,Experiment 1,EM12322,6112.5176,3,0,1.4834216,0.8461177,0.004606033
b822,0,Experiment 1,EM12322,6222.5317,3,0.07109749,1.8149279,0.69379663,0.11808142
b823,0,Experiment 1,EM12322,6110.632,3,0.19615757,2.5936441,0.66054916,0.31199878
b896,0,Experiment 1,EM12322,6366.9863,4,0.038208783,1.6896633,0.64925915,0.08475078
b898,0,Experiment 1,EM12322,6415.139,4,0.11599822,2.0351098,0.716943,0.26648274
b899,0,Experiment 1,EM12322,6387.5527,4,0.10401928,2.0940409,0.7697147,0.12605564
b900,0,Experiment 1,EM12322,6495.6855,4,0.022453735,2.465991,0.6070145,0.02641336
b901,0,Experiment 1,EM12322,6349.7295,4,0.058134213,2.6533692,0.5915196,0.14152063
b902,0,Experiment 1,EM12322,6347.357,4,0.04282059,2.528343,0.56461716,0.024367196
b927,0,Experiment 1,EM12322,6516.545,4,0,1.3633392,0.87832284,8.87E-04
b928,0,Experiment 1,EM12322,6745.845,4,0.027069712,2.0355415,0.7036749,0.06516771
b938,0,Experiment 1,EM12322,6490.5693,4,0.029090244,2.2957509,0.5807147,0.04527506
b940,0,Experiment 1,EM12322,6782.283,4,0,1.3775862,0.81266385,0.009409202
b949,0,Experiment 1,EM12322,6244.1743,4,0.058391526,2.7245505,0.6789415,0.09214295
b950,0,Experiment 1,EM12322,6335.9014,4,0,1.2969146,0.8507464,7.62E-04
b951,0,Experiment 1,EM12322,6487.0537,4,0,0.98915327,0.9682736,0.068178914
b952,0,Experiment 1,EM12322,6317.094,4,0.022109829,1.786958,0.74808776,0.042381316
b953,0,Experiment 1,EM12322,6153.576,4,0,1.5677783,0.8569064,0.001567886
b955,0,Experiment 1,EM12322,6325.6567,4,0.025730982,1.283716,0.910242,0.017032698
b956,0,Experiment 1,EM12322,6582.1465,4,0,1.1102842,0.9503198,0.004038344
b957,0,Experiment 1,EM12322,6152.0464,4,0,1.4840229,0.8722559,4.71E-04
b963,0,Experiment 1,EM12322,6805.3154,4,0.11790111,2.2782967,0.51622325,0.08246076
b967,0,Experiment 1,EM12322,6402.3945,4,0.057757024,2.619486,0.56044406,0.1471341
b968,0,Experiment 1,EM12322,6742.915,4,0.031650197,2.6574783,0.5690006,0.03472543
b969,0,Experiment 1,EM12322,6631.568,4,0.019312989,1.6126935,0.7832523,0.02554895
b970,0,Experiment 1,EM12322,6407.9224,4,0,1.2613277,0.90009326,0.001053176
b971,0,Experiment 1,EM12322,6636.5503,4,0.066074915,1.7514637,0.82693243,0.06439039
b972,0,Experiment 1,EM12322,6706.549,4,0.04944108,3.1896152,0.43347445,0.08423897
b973,0,Experiment 1,EM12322,6499.448,4,0.071347095,1.917371,0.7196755,0.08862882
b974,0,Experiment 1,EM12322,6690.9097,4,0.034409735,1.9765797,0.6539123,0.019157264
b975,0,Experiment 1,EM12322,6280.447,4,0.15793894,2.9938416,0.6087768,0.25057113
b976,0,Experiment 1,EM12322,6798.2275,4,0.043035436,1.693612,0.71889454,0.02053604
b977,0,Experiment 1,EM12322,6707.9946,4,0.012190657,1.3490921,0.7705056,0.018474031
b978,0,Experiment 1,EM12322,6283.624,4,0.01041864,1.0766093,0.90579987,0.010032069
b979,0,Experiment 1,EM12322,6624.4795,4,0.004655941,1.6520426,0.69581115,0.008827146
b980,0,Experiment 1,EM12322,6160.676,4,0.01036736,1.4202965,0.89563227,0.005395851
b981,0,Experiment 1,EM12322,6548.304,4,0.015189095,1.9142873,0.6700184,0.030529084
b982,0,Experiment 1,EM12322,6409.8877,4,0.008394352,1.4904525,0.8202089,0.010788162
b983,0,Experiment 1,EM12322,6350.868,4,0.20586418,3.185113,0.60022026,0.3386522
b984,0,Experiment 1,EM12322,6309.144,4,0.04966399,1.895669,0.7113802,0.09172205
b986,0,Experiment 1,EM12322,6559.4165,4,0.014349005,2.0440528,0.7098571,3.56E-04
b987,0,Experiment 1,EM12322,6514.34,4,0.06346555,1.9701654,0.66014135,0.15475668
b988,0,Experiment 1,EM12322,6338.7075,4,0.101914056,2.8064249,0.60256284,0.14469096
b989,0,Experiment 1,EM12322,6168.3975,4,0.12056163,1.8804967,0.8832493,0.15299124
b990,0,Experiment 1,EM12322,6408.347,4,0,1.4329709,0.8652621,8.40E-04
b992,0,Experiment 1,EM12322,6582.974,4,0.049583063,1.4629452,0.852027,0.07241611
b994,0,Experiment 1,EM12322,6543.6685,4,0.014111429,1.628976,0.8113961,0.029769087
b996,0,Experiment 1,EM12322,6559.161,4,0.050547358,1.3001217,0.86732805,0.036028437
b997,0,Experiment 1,EM12322,6217.4897,4,0,1.4515352,0.90737987,0.053845417
b998,0,Experiment 1,EM12322,6194.316,4,0.03002949,2.026244,0.81075054,0.03091613
b1002,0,Experiment 1,EM12322,6472.357,4,0.009031276,1.7279036,0.7661021,0.019591842
b1003,0,Experiment 1,EM12322,6306.537,4,0.12064379,3.513844,0.5495263,0.13362955
b1008,0,Experiment 1,EM12322,6247.691,4,0.25399837,2.6225698,0.6618149,0.40382048
b1009,0,Experiment 1,EM12322,6713.707,4,0.039322123,1.7686095,0.7269201,0.056670412
b1010,0,Experiment 1,EM12322,6229.4683,4,0.051821258,2.679188,0.6001885,0.13338922
b1013,0,Experiment 1,EM12322,6618.163,4,0.07603416,1.3287392,0.9231557,0.13635212
b1019,0,Experiment 1,EM12322,6087.846,4,0.12040188,1.8009025,0.87284154,0.12198073
b1022,0,Experiment 1,EM12322,6481.053,4,0.030088952,2.0249333,0.72560287,0.056827474
b1024,0,Experiment 1,EM12322,6247.3164,4,0.0208546,1.7917995,0.77987355,0.032775868
b1026,0,Experiment 1,EM12322,6483.8657,4,0.037323732,2.1127594,0.760203,0.0295803
b1030,0,Experiment 1,EM12322,6640.5464,4,0.026118342,2.1781354,0.70945776,0.043707725
b1031,0,Experiment 1,EM12322,6480.712,4,0.052236155,2.079208,0.6761866,0.022489294
b1034,0,Experiment 1,EM12322,6581.29,4,0.10901678,2.3042004,0.5490845,0.24827476
b1035,0,Experiment 1,EM12322,6526.5576,4,0.012597319,1.1335975,0.945515,0.03938463
b1037,0,Experiment 1,EM12322,6502.2065,4,0.053120296,3.6810465,0.49911445,0.028766539
b1038,0,Experiment 1,EM12322,6407.2163,4,0.15954423,1.5112989,0.81519884,0.28585935
b1039,0,Experiment 1,EM12322,6461.917,4,0.08687075,1.8327521,0.8029119,0.11431774
b1041,0,Experiment 1,EM12322,6495.148,4,0.036244012,3.1084502,0.5208625,0.058634233
b1042,0,Experiment 1,EM12322,6157.9307,4,0.08517296,1.5531766,0.92808306,0.08881857
b1043,0,Experiment 1,EM12322,6482.188,4,0.045981847,1.8695108,0.6982861,0.10610039
b1044,0,Experiment 1,EM12322,6283.0034,4,0.24428645,2.3444746,0.69244915,0.32140055
b1045,0,Experiment 1,EM12322,6319,4,0.022169031,1.3890579,0.865298,0.046595845
b1047,0,Experiment 1,EM12322,6330.209,4,0.04320211,1.6775455,0.73675466,0.06271992
b1051,0,Experiment 1,EM12322,6295.894,4,0.02776819,2.2394412,0.678694,0.051215712
b1052,0,Experiment 1,EM12322,6340.275,4,0.07092515,2.3147469,0.6413946,0.16469912
b1057,0,Experiment 1,EM12322,6902.2964,4,0.0863025,2.0414624,0.60215783,0.12843919
b1058,0,Experiment 1,EM12322,6316.286,4,0.058285717,1.9780599,0.79266316,0.076277226
b1059,0,Experiment 1,EM12322,6914.5747,4,0.022956684,1.7022465,0.56915617,0.047111314
b1061,0,Experiment 1,EM12322,6408.984,4,0,1.9171244,0.8094745,0.002327932
b1066,0,Experiment 1,EM12322,6341.9434,4,0.007269601,2.0204926,0.7554364,0.012957883
b1067,0,Experiment 1,EM12322,6330.228,4,0.02051986,1.1747968,0.88757384,0.022828238
b1086,0,Experiment 1,EM12322,6396.536,4,0.116313025,2.0162988,0.7862414,0.17034073
b1090,0,Experiment 1,EM12322,6324.9546,4,0.015712274,1.8492812,0.8365687,0.014105744
b1093,0,Experiment 1,EM12322,6289.184,4,0.27002722,3.5197031,0.5478221,0.70407116
b1169,0,Experiment 1,EM12322,6483.8066,5,0.18730116,3.9177036,0.5501372,0.3301779
b1170,0,Experiment 1,EM12322,6832.3374,5,0.028473236,1.992307,0.64808315,0.07158554
b1171,0,Experiment 1,EM12322,6573.4385,5,0.10638171,1.8189214,0.80016387,0.12651145
b1172,0,Experiment 1,EM12322,6355.132,5,0.013690298,1.1939008,0.88766915,0.01291961
b1173,0,Experiment 1,EM12322,6803.2407,5,0.06958095,1.6898497,0.70966375,0.13649864
b1174,0,Experiment 1,EM12322,6450.816,5,0.002493033,2.0393963,0.6931409,0.00460926
b1175,0,Experiment 1,EM12322,6699.1055,5,0,1.4524913,0.7829172,0.009228178
b1176,0,Experiment 1,EM12322,6417.7075,5,0.059353124,2.48703,0.679535,0.098217145
b1182,0,Experiment 1,EM12322,6558.629,5,0.043868363,2.2804554,0.57838607,0.10205987
b1183,0,Experiment 1,EM12322,6718.726,5,0.025198597,1.1102842,0.92718667,0.018870622
b1184,0,Experiment 1,EM12322,6933.7383,5,0.0486231,3.5985246,0.4319582,0.116227
b1185,0,Experiment 1,EM12322,6306.938,5,0.009487601,1.7055385,0.8411537,0.001695882
b1186,0,Experiment 1,EM12322,6339.5635,5,0.042538483,2.2355247,0.71855706,0.04473648
b1191,0,Experiment 1,EM12322,6705.8345,5,0.02675953,2.0522556,0.58658415,0.065824956
b1195,0,Experiment 1,EM12322,6320.9443,5,0.010935946,1.2234898,0.8345281,0.007719562
b1196,0,Experiment 1,EM12322,6765.2656,5,0.006707563,1.2024275,0.902813,0.010222963
b1197,0,Experiment 1,EM12322,6376.4243,5,0.11042469,2.2280233,0.69676155,0.20430848
b1198,0,Experiment 1,EM12322,6652.2407,5,0,1.0093212,0.9594497,0.003529088
b1199,0,Experiment 1,EM12322,6710.22,5,0.060233317,2.0771725,0.6192834,0.14527857
b1200,0,Experiment 1,EM12322,6320.4565,5,0.012856444,1.4906068,0.83696926,0.010363296
b1201,0,Experiment 1,EM12322,6769.2256,5,0.005515622,1.5462073,0.7211764,0.018041272
b1202,0,Experiment 1,EM12322,6892.039,5,0,1.3705552,0.8103504,0.005533804
b1204,0,Experiment 1,EM12322,6658.8843,5,0.22961459,3.76215,0.53918654,0.4055204
b1206,0,Experiment 1,EM12322,6400.113,5,0.0505557,1.5537934,0.7554568,0.10856229
b1208,0,Experiment 1,EM12322,6625.1216,5,0.03517918,2.5576255,0.63597697,0.063442
b1209,0,Experiment 1,EM12322,6720.375,5,0.12419106,1.2827291,0.8615135,0.23864457
b1212,0,Experiment 1,EM12322,6372.172,5,0.017274896,1.6926868,0.7268783,0.02556963
b1214,0,Experiment 1,EM12322,6465.2065,5,0.008445056,2.156364,0.76207006,0.008033978
b1223,0,Experiment 1,EM12322,6425.298,5,0,1.3444664,0.8720116,0.011474821
b1224,0,Experiment 1,EM12322,6723.214,5,0.0671234,1.8864099,0.70845705,0.1568999
b1225,0,Experiment 1,EM12322,6269.4766,5,0.007797755,1.6308109,0.8599834,0.008482321
b1227,0,Experiment 1,EM12322,6723.2207,5,0.021328358,1.9013354,0.7458283,0.015956482
b1231,0,Experiment 1,EM12322,6655.0713,5,0.0815624,1.9327899,0.57292986,0.043572187
b1232,0,Experiment 1,EM12322,6869.4927,5,0.05712176,2.6466234,0.49799007,0.14206515
b1233,0,Experiment 1,EM12322,6580.477,5,0.014933093,1.47306,0.7580753,0.024609327
b1234,0,Experiment 1,EM12322,6767.3057,5,0.035560966,1.9478388,0.6982991,0.005782296
b1235,0,Experiment 1,EM12322,6901.4165,5,0.31492415,1.8399065,0.72480476,0.7580104
b1236,0,Experiment 1,EM12322,6246.7207,5,0.025938937,2.4229877,0.7785421,0.043534983
b1237,0,Experiment 1,EM12322,6345.8345,5,0.16072246,2.4357622,0.64566,0.33117676
b1239,0,Experiment 1,EM12322,6839.665,5,0.04132207,1.3519292,0.7972728,0.09088677
b1248,0,Experiment 1,EM12322,6587.321,5,0.018193513,2.2346303,0.713492,0.039819945
b1250,0,Experiment 1,EM12322,6247.055,5,0.1114283,1.6908058,0.84337497,0.15392734
b1251,0,Experiment 1,EM12322,6493.491,5,0.061110813,3.154707,0.51824576,0.009816281
b1253,0,Experiment 1,EM12322,6666.7476,5,0.059391234,2.2761998,0.674536,0.05648802
b1254,0,Experiment 1,EM12322,6639.568,5,0.02192496,1.2853196,0.9178507,0.015576555
b1267,0,Experiment 1,EM12322,6340.7993,5,0,2.1707344,0.68585694,1.41E-04
b1273,0,Experiment 1,EM12322,6539.9697,5,0.13585252,1.7651557,0.7232358,0.25496265
b1277,0,Experiment 1,EM12322,6691.5283,5,0.14312033,1.882586,0.77430063,0.303841
b1279,0,Experiment 1,EM12322,6450.5684,5,0.14470832,2.1929376,0.66136444,0.2966031
b1283,0,Experiment 1,EM12322,6239.9927,5,0.020928802,2.0606127,0.82211035,0.014072889
b1286,0,Experiment 1,EM12322,6782.681,5,0.046593502,1.5527449,0.7338856,0.09822894
b1287,0,Experiment 1,EM12322,6351.0874,5,0.07365254,1.46165,0.8803543,0.10685458
b1296,0,Experiment 1,EM12322,6314.077,5,0.07979939,2.279376,0.7111612,0.1640697
b1297,0,Experiment 1,EM12322,6364.816,5,0.03966559,2.1015654,0.6495996,0.08607559
b1298,0,Experiment 1,EM12322,6849.3564,5,0.05730543,2.1132529,0.58618456,0.03880106
b1299,0,Experiment 1,EM12322,6406.159,5,0.04764986,1.7128547,0.7797606,0.067706905
b1396,0,Experiment 1,EM12322,6354.528,6,0.03325225,1.6327286,0.7398457,0.06394015
b1397,0,Experiment 1,EM12322,6454.568,6,0.054469008,2.541056,0.5675283,0.12139349
b1400,0,Experiment 1,EM12322,6818.5635,6,0.02147532,2.3224256,0.6259089,0.04192525
b1401,0,Experiment 1,EM12322,6553.751,6,0.037883613,2.4834838,0.5509439,0.07654923
b1404,0,Experiment 1,EM12322,6997.29,6,0.05943458,3.5040991,0.42132214,0.1611883
b1408,0,Experiment 1,EM12322,6550.6553,6,0.14094289,2.4873924,0.5538804,0.25702262
b1409,0,Experiment 1,EM12322,6435.0933,6,0,1.8330914,0.80410403,0.008198067
b1410,0,Experiment 1,EM12322,6409.7676,6,0.41116148,1.9583776,0.7866958,0.5252881
b1412,0,Experiment 1,EM12322,6473.202,6,0,1.3894588,0.926638,0.011651455
b1413,0,Experiment 1,EM12322,6608.7656,6,0.018622465,1.2969453,0.8474839,0.01160421
b1414,0,Experiment 1,EM12322,6397.787,6,0.047170132,4.067953,0.51367784,0.05485354
b1415,0,Experiment 1,EM12322,6794.9,6,0.041034352,1.9472837,0.6887123,0.007700432
b1416,0,Experiment 1,EM12322,6923.2944,6,0.06821843,2.1415002,0.5515819,0.017324883
b1417,0,Experiment 1,EM12322,6975.062,6,0.11213464,3.9822702,0.38387913,0.05912982
b1418,0,Experiment 1,EM12322,6909.222,6,0,1.3793478,0.73128057,0.001833766
b1420,0,Experiment 1,EM12322,7021.013,6,0.09742061,1.7548368,0.6409008,0.23559721
b1423,0,Experiment 1,EM12322,6292.8945,6,0.025749126,2.2208998,0.70791733,0.0665092
b1424,0,Experiment 1,EM12322,6643.7236,6,0.021550953,2.1167684,0.6721472,0.045699075
b1429,0,Experiment 1,EM12322,6290.4326,6,0.03512228,1.5620965,0.834833,0.0717833
b1430,0,Experiment 1,EM12322,6690.259,6,0,1.681832,0.81809545,0.004632527
b1432,0,Experiment 1,EM12322,6625.449,6,0.11061834,2.8775368,0.58460903,0.21749313
b1434,0,Experiment 1,EM12322,6624.982,6,0.014784664,1.295681,0.8814227,0.006326652
b1435,0,Experiment 1,EM12322,6812.609,6,0,1.3965822,0.83213836,9.18E-04
b1441,0,Experiment 1,EM12322,6501.3193,6,0.059759255,3.3855896,0.5894495,0.002270856
b1450,0,Experiment 1,EM12322,6427.5757,6,0.28459415,3.9261994,0.5215478,0.46228132
b1453,0,Experiment 1,EM12322,6484.0283,6,0.040574554,2.4583895,0.5965891,0.077318326
b1454,0,Experiment 1,EM12322,6426.0264,6,0.001199504,3.2541897,0.5653927,0.010939547
b9,0,Experiment 2,EM12325,5697.556,1,0.09358615,1.8334595,0.6599152,0.19718198
b11,0,Experiment 2,EM12325,5882.536,1,0.06519947,3.6173356,0.5020036,0.17560256
b32,0,Experiment 2,EM12325,5967.9365,1,0.023239935,2.4302962,0.620938,0.05674727
b33,0,Experiment 2,EM12325,6062.6455,1,0.05784339,3.7161746,0.38206768,0.001782492
b36,0,Experiment 2,EM12325,5934.4365,1,0.13034229,3.910973,0.44868577,0.35454488
b50,0,Experiment 2,EM12325,5969.71,1,0.04162324,2.314901,0.67450696,0.060279578
b53,0,Experiment 2,EM12325,5778.5557,1,0.18141107,1.5854639,0.66945475,0.38171902
b54,0,Experiment 2,EM12325,5990.9053,1,0.121450014,4.362531,0.371424,0.20573738
b56,0,Experiment 2,EM12325,6119.5483,1,0.14429985,3.3121648,0.50010175,0.37703645
b60,0,Experiment 2,EM12325,6469.636,1,0.15087835,1.1648979,0.6138601,0.012988282
b61,0,Experiment 2,EM12325,5767.1157,1,0.29975355,1.5732828,0.8771735,0.46721917
b66,0,Experiment 2,EM12325,5704.0483,1,0.060913928,1.2973462,0.8296404,0.1696273
b68,0,Experiment 2,EM12325,5972.7104,1,0.16037363,3.8000188,0.4795555,0.40551323
b83,0,Experiment 2,EM12325,5952.648,1,0.0941681,3.6243668,0.47791812,0.1662851
b86,0,Experiment 2,EM12325,5801.912,1,0,1.482188,0.90223396,0.005304249
b88,0,Experiment 2,EM12325,5967.23,1,0.048526194,2.9555564,0.56915456,0.11990748
b89,0,Experiment 2,EM12325,6114.579,1,0.659875,2.6934352,0.69399726,1.2142382
b90,0,Experiment 2,EM12325,6034.8384,1,0.05687198,2.3040771,0.63141316,0.13880779
b102,0,Experiment 2,EM12325,5944.176,1,0.042421255,2.9367454,0.5389484,0.08539166
b116,0,Experiment 2,EM12325,6005.0137,1,0.14412868,2.2260575,0.70294505,0.22278666
b129,0,Experiment 2,EM12325,5871.132,1,0.05216318,1.6921318,0.83274436,0.066790804
b152,0,Experiment 2,EM12325,5990.157,1,0.001013161,2.6586502,0.5981698,0.001382715
b168,0,Experiment 2,EM12325,6018.5303,1,0.066488616,3.8428833,0.3905839,0.18946247
b177,0,Experiment 2,EM12325,5988.7964,1,0.075892515,1.7990773,0.6988446,0.1573523
b194,0,Experiment 2,EM12325,5977.13,1,0.2266731,2.2013254,0.6892423,0.53603137
b204,0,Experiment 2,EM12325,6086.2085,1,0,2.1315088,0.7056599,0.006711978
b216,0,Experiment 2,EM12325,5896.9062,1,0,1.2174764,0.82175004,0.011036999
b225,0,Experiment 2,EM12325,5917.8584,1,0.044113506,1.6353285,0.82266074,0.03438798
b226,0,Experiment 2,EM12325,6048.526,1,0.05506939,2.5029192,0.6072347,0.107545786
b248,0,Experiment 2,EM12325,6109.046,1,0.07401688,2.8623645,0.54213846,0.17662212
b253,0,Experiment 2,EM12325,6042.2227,1,0.039986443,1.9176794,0.6491902,0.09330773
b254,0,Experiment 2,EM12325,6014.698,1,0.086639434,4.1029077,0.42999244,0.021112857
b258,0,Experiment 2,EM12325,5966.718,1,0.045657147,3.2009637,0.54501766,0.12431247
b259,0,Experiment 2,EM12325,6056.0713,1,0.05824719,2.3867223,0.70355374,0.08910169
b270,0,Experiment 2,EM12325,6075.505,1,0.030362958,3.8370857,0.37882382,0.029640323
b282,0,Experiment 2,EM12325,5940.993,1,0.036342677,2.2881649,0.7130512,0.03818929
b285,0,Experiment 2,EM12325,5995.9595,1,0.27682757,3.8702674,0.5110618,0.003171255
b292,0,Experiment 2,EM12325,6148.84,1,0.16473712,3.7624583,0.45789027,0.4348692
b294,0,Experiment 2,EM12325,6197.8994,1,0.23650941,3.6436403,0.4814911,0.58471644
b299,0,Experiment 2,EM12325,6040.048,1,0.09635221,2.7379959,0.55526406,0.23399962
b305,0,Experiment 2,EM12325,6122.8213,1,0.03117603,3.700536,0.42139402,0.055879883
b312,0,Experiment 2,EM12325,5885.1406,1,0.2528608,4.4929442,0.39443132,0.67895144
b324,0,Experiment 2,EM12325,5929.105,1,0.20145778,3.0798328,0.50991166,0.46120223
b348,0,Experiment 2,EM12325,6029.252,1,0.08534502,1.9822538,0.6701949,0.17969568
b350,0,Experiment 2,EM12325,6096.4844,1,0.07799877,2.9086213,0.5722378,0.022095187
b353,0,Experiment 2,EM12325,5975.1885,1,0.06041754,1.695046,0.81027687,0.09430446
b361,0,Experiment 2,EM12325,6054.5723,1,0.17463408,3.8051379,0.46533778,0.46771714
b364,0,Experiment 2,EM12325,5920.83,1,0.112234324,3.4789972,0.47516608,0.32209566
b367,0,Experiment 2,EM12325,5878.5464,1,0.054671112,1.940245,0.77971756,0.1075579
b380,0,Experiment 2,EM12325,6204.9575,1,0.33453366,4.060845,0.4238803,0.50533026
b381,0,Experiment 2,EM12325,6152.8203,1,0,1.1928061,0.85964715,0.002812731
b383,0,Experiment 2,EM12325,6066.485,1,0.08781553,3.3838935,0.46742198,0.13546753
b391,0,Experiment 2,EM12325,6158.07,1,0.09165975,2.0995607,0.6766135,0.19262935
b404,0,Experiment 2,EM12325,6025.5303,1,0.3691348,3.3423243,0.61008793,0.3756905
b406,0,Experiment 2,EM12325,6065.7705,1,0.051218178,3.2921202,0.52178186,0.03774964
b409,0,Experiment 2,EM12325,6017.9146,1,0.085504405,4.5691137,0.37277886,0.24990447
b413,0,Experiment 2,EM12325,6155.571,1,0.13993575,5.0127463,0.35389298,0.4057435
b441,0,Experiment 2,EM12325,6049.003,1,0.19116527,2.6624124,0.60318613,0.4703234
b443,0,Experiment 2,EM12325,5929.9126,1,0.011156385,2.103138,0.65073144,0.01927634
b463,0,Experiment 2,EM12325,6077.556,1,0.11482737,4.0054603,0.39511752,0.23908907
b466,0,Experiment 2,EM12325,6017.057,1,0.33024254,2.7166252,0.68417054,0.45461673
b467,0,Experiment 2,EM12325,5853.8584,1,0,1.5147527,0.81508374,0.008732117
b471,0,Experiment 2,EM12325,5895.348,1,0.02089452,1.3654978,0.8718833,0.02342467
b473,0,Experiment 2,EM12325,5926.451,1,0.09181207,2.0288806,0.7710652,0.09521303
b475,0,Experiment 2,EM12325,5972.3535,1,0.016235497,2.9367454,0.58721405,0.04110194
b480,0,Experiment 2,EM12325,6068.2676,1,0.0323627,2.3648891,0.6791986,0.07984381
b498,0,Experiment 2,EM12325,5909.968,1,0.3409198,1.4015781,0.7107187,0.6166823
b499,0,Experiment 2,EM12325,6006.914,1,0.21276836,1.320968,0.8442604,0.32609716
b500,0,Experiment 2,EM12325,6067.4404,1,0.09811874,2.2083566,0.6504043,0.20845287
b501,0,Experiment 2,EM12325,6119.5024,1,0.12447592,3.2136688,0.4863537,0.28341296
b502,0,Experiment 2,EM12325,6378.055,1,0.050829172,3.8946292,0.35657746,0.033693023
b503,0,Experiment 2,EM12325,6433.7954,1,0.120611824,2.9311328,0.5016919,0.29550204
b505,0,Experiment 2,EM12325,6235.3105,1,0.08449151,1.8047514,0.7014583,0.13905275
b506,0,Experiment 2,EM12325,6184.4453,1,0.10306532,2.1173234,0.63631,0.032837514
b519,0,Experiment 2,EM12325,6007.0576,2,0.057392437,3.394439,0.4364822,0.045472678
b530,0,Experiment 2,EM12325,5964.316,2,0.014387087,3.0100315,0.527418,0.013487908
b534,0,Experiment 2,EM12325,5849.765,2,0.17188455,2.0156202,0.7787326,0.20986158
b536,0,Experiment 2,EM12325,6558.0356,2,0.00336002,1.269546,0.73701364,0.011077653
b540,0,Experiment 2,EM12325,5989.3545,2,0.12445887,4.639335,0.4050148,0.31088653
b547,0,Experiment 2,EM12325,6017.48,2,0.39649227,7.455655,0.35671765,0.02065409
b552,0,Experiment 2,EM12325,5978.8013,2,0.45502955,4.3785667,0.47363228,0.75217277
b554,0,Experiment 2,EM12325,5877.4097,2,0.04647353,3.2487392,0.5279317,0.13521996
b555,0,Experiment 2,EM12325,6042.908,2,0.19961168,3.952874,0.38769013,0.5480168
b562,0,Experiment 2,EM12325,6086.5854,2,0.08971108,1.8919452,0.6541171,0.17568435
b566,0,Experiment 2,EM12325,5994.344,2,0.25472254,2.7678545,0.64838487,0.4085427
b586,0,Experiment 2,EM12325,5895.19,2,0.016697418,1.9171244,0.7681695,0.019538185
b598,0,Experiment 2,EM12325,5808.2817,2,0.007548118,1.7555959,0.75406784,0.010729237
b599,0,Experiment 2,EM12325,5863.4985,2,0.042996965,2.795593,0.6088522,0.09952439
b603,0,Experiment 2,EM12325,5912.9937,2,0.07158051,2.46209,0.61844075,0.1293682
b606,0,Experiment 2,EM12325,5962.85,2,0.08694832,3.6508255,0.5022745,0.021585029
b608,0,Experiment 2,EM12325,5937.441,2,0.0540638,2.7074356,0.5175138,0.057651877
b612,0,Experiment 2,EM12325,5876.1265,2,0,2.3548207,0.6794416,0.003091358
b615,0,Experiment 2,EM12325,5946.939,2,0.19021876,2.9172559,0.6279169,0.31724423
b617,0,Experiment 2,EM12325,5982.8457,2,0.049016856,2.8450954,0.54600817,0.10430182
b629,0,Experiment 2,EM12325,5985.115,2,0.1231791,3.2188497,0.58105075,0.18557079
b631,0,Experiment 2,EM12325,5892.657,2,0.08618866,2.2495558,0.753763,0.12640774
b634,0,Experiment 2,EM12325,5864.076,2,0.05103801,2.0045803,0.72670007,0.025089813
b637,0,Experiment 2,EM12325,5991.018,2,0.101309046,3.0043418,0.51360947,0.19280872
b638,0,Experiment 2,EM12325,5966.3306,2,0.20051232,3.495742,0.50808865,0.5357986
b641,0,Experiment 2,EM12325,5950.052,2,0.13567509,3.310623,0.52717364,0.25489274
b654,0,Experiment 2,EM12325,5941.22,2,0.091645814,2.987566,0.5064545,0.1541034
b655,0,Experiment 2,EM12325,5959.5693,2,0.032640498,2.6239266,0.5988601,0.05140136
b656,0,Experiment 2,EM12325,6392.197,2,0.007421245,1.4624518,0.6371283,0.008871422
b658,0,Experiment 2,EM12325,6254.4805,2,0.05577751,6.6338277,0.24439934,0.022464626
b663,0,Experiment 2,EM12325,5843.97,2,0.037901543,1.8101789,0.7371387,0.046948466
b666,0,Experiment 2,EM12325,6041.031,2,0.086891584,6.8154006,0.27325737,0.038402844
b669,0,Experiment 2,EM12325,5910.272,2,0.08442758,3.0936482,0.5166938,0.20310858
b672,0,Experiment 2,EM12325,6026.0586,2,0.1368521,3.0378933,0.5608202,0.28374222
b675,0,Experiment 2,EM12325,5987.541,2,0.14862514,2.6632757,0.6957778,0.17870343
b676,0,Experiment 2,EM12325,6007.408,2,0.040730506,3.4546971,0.45853406,0.114064686
b677,0,Experiment 2,EM12325,6040.919,2,0.25505573,2.6630292,0.70729613,0.3193151
b678,0,Experiment 2,EM12325,5925.406,2,0.06844011,3.668804,0.50000495,0.16116369
b680,0,Experiment 2,EM12325,5960.174,2,0.07544776,2.964376,0.5941391,0.10592414
b682,0,Experiment 2,EM12325,6298.3247,2,0.22098604,2.3635323,0.5665757,0.5412735
b683,0,Experiment 2,EM12325,5970.0264,2,0.16314186,2.947847,0.5749887,0.40384024
b684,0,Experiment 2,EM12325,5973.0293,2,0.19008745,2.6499538,0.70982116,0.2885773
b686,0,Experiment 2,EM12325,5859.881,2,0.08345737,2.412256,0.7161335,0.11267605
b692,0,Experiment 2,EM12325,6015.7383,2,0.11784002,2.8535016,0.5470876,0.06998542
b694,0,Experiment 2,EM12325,6014.5996,2,0.060921643,4.1443844,0.35865784,0.15729181
b697,0,Experiment 2,EM12325,5985.767,2,0.013105302,1.5732212,0.8855872,0.003279696
b701,0,Experiment 2,EM12325,6136.852,2,0.14270449,4.799842,0.34080675,0.3702797
b702,0,Experiment 2,EM12325,5918.119,2,0.025374467,2.0238233,0.7666697,0.03926674
b704,0,Experiment 2,EM12325,5898.693,2,0.027013753,1.4715798,0.80760664,0.064885885
b705,0,Experiment 2,EM12325,5764.6133,2,0.06395438,1.7005197,0.744725,0.14322367
b721,0,Experiment 2,EM12325,6039.059,2,0.07598861,3.3973389,0.46309978,0.18034038
b723,0,Experiment 2,EM12325,5849.9033,2,0.06819987,2.1899772,0.62520796,0.018433876
b725,0,Experiment 2,EM12325,6057.9824,2,0.030472606,3.9626572,0.39130926,0.018577002
b726,0,Experiment 2,EM12325,5986.6636,2,0.09205515,2.4302654,0.5827287,0.233613
b728,0,Experiment 2,EM12325,5900.3374,2,0.07901603,1.8763722,0.7386341,0.10339181
b729,0,Experiment 2,EM12325,5920.792,2,0.057313066,1.9181112,0.7047695,0.06761351
b730,0,Experiment 2,EM12325,6495.1934,2,0.2698739,1.942288,0.6649775,0.6242104
b732,0,Experiment 2,EM12325,6017.2925,2,0.052495304,2.107332,0.6886655,0.093143955
b736,0,Experiment 2,EM12325,5843.3413,2,0.07345818,2.655998,0.5818673,0.16239296
b746,0,Experiment 2,EM12325,5979.366,2,0.19549626,2.655073,0.6021419,0.47355655
b747,0,Experiment 2,EM12325,5937.3745,2,0.05396668,3.7143514,0.48986632,0.08250966
b748,0,Experiment 2,EM12325,5965.164,2,0.08073685,3.6973288,0.48138404,0.14825241
b752,0,Experiment 2,EM12325,5915.9834,2,0,1.8579158,0.75231814,0.003884205
b756,0,Experiment 2,EM12325,5917.6313,2,0,2.017964,0.671199,0.002739219
b760,0,Experiment 2,EM12325,6028.1553,2,0.04503546,3.6849167,0.4263662,0.101372354
b765,0,Experiment 2,EM12325,5920.3623,2,0.08270261,3.5715106,0.47588208,0.2260846
b771,0,Experiment 2,EM12325,5936.8364,2,0.087202154,2.5408497,0.6233343,0.19465804
b776,0,Experiment 2,EM12325,5964.9155,2,0.056782063,4.175068,0.40356988,0.0197353
b777,0,Experiment 2,EM12325,6030.054,2,0.10626709,5.5794215,0.36500746,0.33478814
b778,0,Experiment 2,EM12325,6004.334,2,0.050444923,2.9237626,0.532639,0.1255832
b780,0,Experiment 2,EM12325,5818.743,2,0.034471244,2.4719582,0.6374574,0.07363657
b783,0,Experiment 2,EM12325,6125.5737,2,0.07215727,5.2040987,0.3251158,0.14452755
b790,0,Experiment 2,EM12325,5939.971,2,0.01515923,2.6969507,0.59063035,0.02070598
b800,0,Experiment 2,EM12325,6019.128,2,0.09079607,3.3867307,0.44465888,0.05764853
b806,0,Experiment 2,EM12325,5829.09,2,0.15980782,2.127068,0.7903299,0.20305258
b814,0,Experiment 2,EM12325,5909.0444,2,0.084462024,2.4060886,0.6413443,0.18097328
b815,0,Experiment 2,EM12325,5985.6924,2,0.033004925,3.9395907,0.39919123,0.07503248
b831,0,Experiment 2,EM12325,5875.5073,2,0.05222679,1.629716,0.79867107,0.0862526
b837,0,Experiment 2,EM12325,5812.5,2,0.0384115,2.1344693,0.6510669,0.0552931
b857,0,Experiment 2,EM12325,5918.282,2,0.03704173,2.0920362,0.7061497,0.07954933
b871,0,Experiment 2,EM12325,6285.731,2,0.065306984,3.4284232,0.41713575,0.1533482
b878,0,Experiment 2,EM12325,6244.401,2,0.11342757,1.8513782,0.68492824,0.15115969
b879,0,Experiment 2,EM12325,6456.078,2,0.11838091,2.491201,0.59666455,0.27648035
b880,0,Experiment 2,EM12325,6245.721,2,0.003307249,1.917371,0.7189052,0.004674011
b882,0,Experiment 2,EM12325,6203.5244,2,0.029506706,1.7281504,0.6338351,9.73E-04
b927,0,Experiment 2,EM12325,6204.2554,3,0.06329749,2.4854033,0.62766445,0.11584385
b936,0,Experiment 2,EM12325,6250.355,3,0.15310653,2.6437247,0.63869137,0.24194317
b939,0,Experiment 2,EM12325,6288.0845,3,0.085659064,3.4930594,0.44263354,0.11296918
b945,0,Experiment 2,EM12325,6238.523,3,0.078224346,2.5403564,0.56200045,0.11548556
b948,0,Experiment 2,EM12325,6191.9395,3,0.11891657,2.1519852,0.66687715,0.26640165
b961,0,Experiment 2,EM12325,6262.9814,3,0.06268925,3.3033452,0.48061633,0.15459628
b969,0,Experiment 2,EM12325,6209.1763,3,0.07273568,2.9432213,0.4955765,0.053364567
b970,0,Experiment 2,EM12325,6248,3,0.03600377,2.5381978,0.4232612,0.013184905
b979,0,Experiment 2,EM12325,6255.1323,3,0.08403081,3.2602956,0.55627114,0.18829305
b982,0,Experiment 2,EM12325,6220.3823,3,0.15159266,1.885238,0.7351276,0.35142204
b992,0,Experiment 2,EM12325,6224.5586,3,0.12904586,2.1187727,0.68229747,0.27651918
b1017,0,Experiment 2,EM12325,6508.6323,3,0.16084653,2.1577208,0.7161681,0.20036174
b1032,0,Experiment 2,EM12325,6313.633,3,0.020198667,1.9908884,0.6463769,0.044277463
b1033,0,Experiment 2,EM12325,6240.649,3,0.002760924,1.739992,0.7611421,0.009234056
b1037,0,Experiment 2,EM12325,6270.3936,3,0,1.5756882,0.76993555,0.002241102
b1038,0,Experiment 2,EM12325,6285.6353,3,0.15020189,2.5219152,0.62155706,0.37572026
b1039,0,Experiment 2,EM12325,6410.8945,3,0,1.5316519,0.7931098,0.021482406
b1049,0,Experiment 2,EM12325,6371.763,3,0.18538688,1.8847446,0.63152975,0.43145856
b1053,0,Experiment 2,EM12325,6177.5356,3,0.032463722,3.0329592,0.56494606,0.07636901
b1054,0,Experiment 2,EM12325,6431.1016,3,0.18983439,2.896533,0.6059559,0.024104958
b1058,0,Experiment 2,EM12325,6334.3584,3,0.1457922,3.7538238,0.47410598,0.3489038
b1069,0,Experiment 2,EM12325,6302.716,3,0.019333694,2.605054,0.6099239,0.03921552
b1070,0,Experiment 2,EM12325,6151.8843,3,0.18756239,1.5784019,0.8288869,0.30408382
b1074,0,Experiment 2,EM12325,6332.4907,3,0.047562834,2.0002015,0.7459417,0.109675355
b1077,0,Experiment 2,EM12325,6267.2153,3,0.06946338,2.5496693,0.5945261,0.16498539
b1082,0,Experiment 2,EM12325,6230.1543,3,0.046113886,2.7511017,0.5565757,0.006313107
b1083,0,Experiment 2,EM12325,6346.4077,3,0.0507061,1.9556099,0.6342335,0.120551415
b1095,0,Experiment 2,EM12325,6398.9614,3,0.1114002,2.6318212,0.6084192,0.24791595
b1108,0,Experiment 2,EM12325,6341.6777,3,0.19087346,1.7918545,0.75063974,0.37220818
b1114,0,Experiment 2,EM12325,6322.0264,3,0,1.4365481,0.908797,8.21E-04
b1140,0,Experiment 2,EM12325,6395.3687,3,0.13356225,3.2498107,0.438311,0.2136159
b1146,0,Experiment 2,EM12325,6284.767,3,0.07205911,3.112706,0.51034546,0.07524995
b1155,0,Experiment 2,EM12325,6547.1387,3,0.04445161,3.1344156,0.48272344,0.09774636
b1197,0,Experiment 2,EM12325,6423.5273,3,0.056728575,2.5301797,0.55247265,0.06716494
b1205,0,Experiment 2,EM12325,6247.5337,3,0.06505795,1.6765895,0.83377856,0.07014791
b1221,0,Experiment 2,EM12325,6407.232,3,0.09749706,4.866945,0.30202731,0.17844102
b1234,0,Experiment 2,EM12325,6444.438,3,0.17358318,3.4588525,0.5485293,0.2462605
b1246,0,Experiment 2,EM12325,6192.614,3,0.047271725,1.8885069,0.7545826,0.030014886
b1247,0,Experiment 2,EM12325,6440.6025,3,0.28404436,2.483183,0.6093805,0.24504821
b1248,0,Experiment 2,EM12325,6420.4375,3,0.053237326,4.500345,0.39229095,0.064274855
b1250,0,Experiment 2,EM12325,6184.9956,3,0.07069718,3.334923,0.49351576,0.06448172
b1255,0,Experiment 2,EM12325,6362.753,3,0.04383341,4.2913885,0.37117267,0.021071268
b1260,0,Experiment 2,EM12325,6373.036,3,0.08661117,2.529779,0.61216617,0.11200105
b1267,0,Experiment 2,EM12325,6398.9062,3,0.07349868,2.4435873,0.64229846,0.17918964
b1292,0,Experiment 2,EM12325,6423.532,3,0.088940576,2.375559,0.5913467,0.20134172
b1300,0,Experiment 2,EM12325,6372.5425,3,0.055434678,2.0147877,0.5701779,0.004760357
b1472,0,Experiment 2,EM12325,6355.644,3,0.07787355,5.177543,0.30200064,0.020199679
b1473,0,Experiment 2,EM12325,6196.9194,3,0.19024979,1.6923785,0.7674322,0.37225583
b1474,0,Experiment 2,EM12325,6471.166,3,0.21252938,3.2669566,0.44074243,0.5005615
b1475,0,Experiment 2,EM12325,6515.2344,3,0.05412623,1.1823213,0.8871166,0.078707926
b1476,0,Experiment 2,EM12325,6481.906,3,0.13299456,2.678448,0.5549158,0.33848065
b1477,0,Experiment 2,EM12325,6429.3037,3,0.09489811,3.4748032,0.4739585,0.18804923
b1479,0,Experiment 2,EM12325,6612.5,3,0.029048352,1.626879,0.620524,0.042108428
b1480,0,Experiment 2,EM12325,6551.577,3,0.053631727,2.201819,0.5172439,0.13476163
b1489,0,Experiment 2,EM12325,6339.165,4,0.062634036,4.020784,0.43052763,0.13782938
b1493,0,Experiment 2,EM12325,6188.8457,4,0.12889142,2.2339017,0.72875416,0.21367459
b1506,0,Experiment 2,EM12325,6269.1543,4,0.23004016,3.532493,0.55153084,0.074883476
b1508,0,Experiment 2,EM12325,6254.74,4,0.083153,3.0260825,0.54392827,0.056587093
b1513,0,Experiment 2,EM12325,6222.9624,4,0.006993854,2.2939005,0.70020306,0.013762599
b1517,0,Experiment 2,EM12325,6404.774,4,0.052114666,1.9352416,0.54788035,0.10884146
b1518,0,Experiment 2,EM12325,6211.7563,4,0.08887331,2.4370806,0.64137816,0.14511126
b1519,0,Experiment 2,EM12325,6167.7065,4,0.11393477,2.1914883,0.6610889,0.26118538
b1521,0,Experiment 2,EM12325,6443.2837,4,0.13860722,3.0786302,0.5564846,0.347755
b1530,0,Experiment 2,EM12325,6468.9067,4,0.26063305,2.8295338,0.65968686,0.37378815
b1532,0,Experiment 2,EM12325,6372.4844,4,0.06343578,3.7485967,0.42353472,0.17765059
b1546,0,Experiment 2,EM12325,6662.517,4,0.19906153,2.4677024,0.7318692,0.32381952
b1555,0,Experiment 2,EM12325,6195.9663,4,0.022757677,2.2886581,0.751686,0.029514
b1565,0,Experiment 2,EM12325,6266.892,4,0.048522934,2.6200411,0.5451005,0.06381526
b1577,0,Experiment 2,EM12325,6318.919,4,0.12670642,4.24359,0.35347384,0.2472064
b1579,0,Experiment 2,EM12325,6336.4746,4,0.22230844,2.7015147,0.56883055,0.16443428
b1580,0,Experiment 2,EM12325,6347.679,4,0.06685426,3.7269332,0.42285234,0.17142984
b1599,0,Experiment 2,EM12325,6253.5747,4,0.06881219,2.5702074,0.63054764,0.113031134
b1600,0,Experiment 2,EM12325,6203.216,4,0.11340564,1.663946,0.79020864,0.20272084
b1616,0,Experiment 2,EM12325,6298.257,4,0.08292824,1.9102321,0.7180676,0.17067896
b1617,0,Experiment 2,EM12325,6286.202,4,0.085956246,1.9998313,0.72626233,0.1575023
b1622,0,Experiment 2,EM12325,6332.028,4,0.036876556,2.4488914,0.60498595,0.030011289
b1624,0,Experiment 2,EM12325,6444.28,4,0.14029622,4.151755,0.36035383,0.41942894
b1626,0,Experiment 2,EM12325,6277.7983,4,0.002487515,1.9212874,0.6985596,0.007235595
b1656,0,Experiment 2,EM12325,6313.534,4,0.14005661,2.4144764,0.61094975,0.32621658
b1657,0,Experiment 2,EM12325,6287.6465,4,0.024134956,1.3764144,0.7415516,0.04458084
b1659,0,Experiment 2,EM12325,6310.962,4,0.042707067,2.2169912,0.6380516,0.10717908
b1663,0,Experiment 2,EM12325,6327.5405,4,0.046975687,3.1649451,0.48636165,0.04595939
b1667,0,Experiment 2,EM12325,6400.175,4,0.11162533,3.3220944,0.45515132,0.17521302
b1671,0,Experiment 2,EM12325,6195.3584,4,0.024540907,2.1387866,0.71763235,0.03707612
b1673,0,Experiment 2,EM12325,6353.568,4,0.052067373,2.5414047,0.60753196,0.07913806
b1682,0,Experiment 2,EM12325,6213.135,4,0.15624051,2.0661325,0.7389978,0.3274334
b1690,0,Experiment 2,EM12325,6297.861,4,0.047131028,1.8232541,0.75421953,0.07910562
b1710,0,Experiment 2,EM12325,6242.808,4,0.09160028,2.3853037,0.6977136,0.06361457
b1717,0,Experiment 2,EM12325,6453.812,4,0.17099991,3.7615948,0.38007164,0.36068228
b1728,0,Experiment 2,EM12325,6464.0723,4,0.12474123,2.3901763,0.5804603,0.28132457
b1731,0,Experiment 2,EM12325,6317.771,4,0.1136109,2.7116911,0.7465037,0.19823608
b1738,0,Experiment 2,EM12325,6197.7354,4,0.07234123,1.8460741,0.77914983,0.161201
b1740,0,Experiment 2,EM12325,6339.3135,4,0.1864123,2.2069998,0.5400902,0.4950532
b1748,0,Experiment 2,EM12325,6440.917,4,0.06613654,4.7974367,0.34598383,0.110266864
b1750,0,Experiment 2,EM12325,6198.2515,4,0.31807485,1.348352,0.8305573,0.57233405
b1755,0,Experiment 2,EM12325,6243.3843,4,0.044703748,1.9570901,0.7320037,0.079409994
b1758,0,Experiment 2,EM12325,6495.7344,4,0.17927517,4.28078,0.39993447,0.49065033
b1765,0,Experiment 2,EM12325,6297.8335,4,0.061512537,2.648597,0.6166261,0.108922124
b1766,0,Experiment 2,EM12325,6212.793,4,0.31823096,2.9769578,0.5461813,0.77921814
b1767,0,Experiment 2,EM12325,6350.584,4,0.07342604,3.6676629,0.43344858,0.130554
b1772,0,Experiment 2,EM12325,6336.072,4,0.02926333,1.2813723,0.8885624,0.07042637
b1795,0,Experiment 2,EM12325,6359.6777,4,0.04421471,3.7945297,0.47498488,0.10639005
b1806,0,Experiment 2,EM12325,6290.1523,4,0.02278816,2.4253314,0.6493772,0.021535367
b1809,0,Experiment 2,EM12325,6708.764,4,0.077972814,1.9039258,0.5591339,0.13772656
b1812,0,Experiment 2,EM12325,6390.612,4,0.037354875,3.0751455,0.43288863,0.06367787
b1814,0,Experiment 2,EM12325,6375.154,4,0.08605047,2.826747,0.556821,0.09614257
b1818,0,Experiment 2,EM12325,6342.505,4,0.018298192,1.5233873,0.7305739,0.028491596
b1821,0,Experiment 2,EM12325,6264.149,4,0.03117357,1.7674377,0.7971295,0.06373582
b1822,0,Experiment 2,EM12325,6388.162,4,0.06906826,4.320006,0.40157306,0.11866623
b1833,0,Experiment 2,EM12325,6428.829,4,0.033370443,3.0314791,0.41743,0.0797528
b2097,0,Experiment 2,EM12325,6198.4766,5,0.0360442,2.2535338,0.67779315,0.076714136
b2101,0,Experiment 2,EM12325,6246.13,5,0,2.2209537,0.67234755,0.007191015
b2105,0,Experiment 2,EM12325,6151.7417,5,0.3008071,2.4172518,0.75404686,0.39200845
b2122,0,Experiment 2,EM12325,6312.1816,5,0.04877814,2.3576114,0.5674716,0.06631219
b2125,0,Experiment 2,EM12325,6212.923,5,0.11826063,2.1973784,0.76625717,0.1610754
b2129,0,Experiment 2,EM12325,6238.952,5,0.032203373,1.7245423,0.6927689,0.06582081
b2130,0,Experiment 2,EM12325,6178.231,5,0.05956824,2.3149319,0.6119152,0.10907099
b2134,0,Experiment 2,EM12325,6337.108,5,0.12384898,3.1629715,0.54556555,0.17618398
b2137,0,Experiment 2,EM12325,6349.336,5,0.48192066,2.7992704,0.70741504,0.89938587
b2151,0,Experiment 2,EM12325,6267.1147,5,0.023443611,2.7212508,0.6157578,0.02259448
b2153,0,Experiment 2,EM12325,6191.8696,5,0.04451524,1.8780837,0.7870294,0.08986754
b2155,0,Experiment 2,EM12325,6142.857,5,0.3022423,1.4253231,0.75241566,0.57536954
b2165,0,Experiment 2,EM12325,6334.529,5,0.19289245,3.0869873,0.5181378,0.4843033
b2167,0,Experiment 2,EM12325,6269.1797,5,0,2.0880892,0.69636935,5.34E-04
b2168,0,Experiment 2,EM12325,6320.336,5,0.05592343,3.004126,0.47031718,0.025556061
b2170,0,Experiment 2,EM12325,6187.995,5,0.01042157,1.6219449,0.8037267,0.012621026
b2171,0,Experiment 2,EM12325,6359.383,5,0.15646812,3.7748628,0.46113747,0.44579634
b2173,0,Experiment 2,EM12325,6241.703,5,0.015749162,1.9554865,0.7253429,0.030089281
b2178,0,Experiment 2,EM12325,6383.294,5,0.06801909,5.008182,0.38105926,0.11301738
b2188,0,Experiment 2,EM12325,6346.1636,5,0,1.6391139,0.7377255,0.009294567
b2195,0,Experiment 2,EM12325,6445.7793,5,0.40565473,4.3244,0.44078845,0.69802076
b2199,0,Experiment 2,EM12325,6213.6113,5,0.055760194,1.2346221,0.9027,0.056928933
b2202,0,Experiment 2,EM12325,6235.937,5,0,2.0788994,0.7011569,0.006105613
b2219,0,Experiment 2,EM12325,6381.7544,5,0.050365362,2.3437963,0.5797783,0.09455312
b2222,0,Experiment 2,EM12325,6389.5513,5,0.07157449,2.319866,0.62365013,0.1659512
b2226,0,Experiment 2,EM12325,6287.9614,5,0.3671513,2.397084,0.6176971,0.824549
b2228,0,Experiment 2,EM12325,6361.552,5,0.058029916,1.9269924,0.7226322,0.12064304
b2233,0,Experiment 2,EM12325,6359.684,5,0.057124313,2.0705733,0.70691234,0.13548206
b2238,0,Experiment 2,EM12325,6358.526,5,0.11746186,3.2974243,0.5033696,0.16782331
b2242,0,Experiment 2,EM12325,6415.561,5,0.055756688,1.9825006,0.72303855,0.11151539
b2243,0,Experiment 2,EM12325,6446.3857,5,0.08871999,2.1829462,0.652337,0.15624078
b2257,0,Experiment 2,EM12325,6331.9688,5,0.09484615,1.4677559,0.81268924,0.16658713
b2262,0,Experiment 2,EM12325,6611.8403,5,0.14626084,2.50847,0.5422062,0.13082744
b2270,0,Experiment 2,EM12325,6570.294,5,0.17392758,1.6329232,0.6205615,0.41346902
b2271,0,Experiment 2,EM12325,6673.388,5,0.09433814,1.9498124,0.613722,0.19838929
b2272,0,Experiment 2,EM12325,6449.5,5,0.055377156,2.3568714,0.5727486,0.07402213
b2277,0,Experiment 2,EM12325,6359.9883,5,0.08332366,2.585441,0.56553215,0.19127502
b2284,0,Experiment 2,EM12325,6210.3154,5,0.07997563,1.8598894,0.6965243,0.16390777
b2286,0,Experiment 2,EM12325,6519.4854,5,0.109189466,2.1112792,0.61293733,0.22253114
b2289,0,Experiment 2,EM12325,6513.193,5,0.04255554,2.3967137,0.5282294,0.06961591
b2298,0,Experiment 2,EM12325,6362.9224,5,0.041854616,3.1713593,0.45925343,0.054575343
b2304,0,Experiment 2,EM12325,6471.0337,5,0.060993813,2.5183382,0.59156936,0.08268459
b2305,0,Experiment 2,EM12325,6230.037,5,0,1.4335877,0.9256202,0.016327094
b2307,0,Experiment 2,EM12325,6374.3906,5,0.082082994,1.9138556,0.7351229,0.16707817
b2308,0,Experiment 2,EM12325,6466.9443,5,0.043621264,3.3983257,0.4464749,0.13163306
b2309,0,Experiment 2,EM12325,6279.883,5,0.20548904,2.0024526,0.8068784,0.30769596
b2310,0,Experiment 2,EM12325,6376.8267,5,0.18094136,3.0917978,0.45904785,0.3243288
b2312,0,Experiment 2,EM12325,6377,5,0.026523765,1.7697197,0.7577922,0.041236266
b2314,0,Experiment 2,EM12325,6259.696,5,0.027054215,1.9255122,0.70894766,0.05973765
b2315,0,Experiment 2,EM12325,6392.7134,5,0.04422042,4.4093122,0.38338083,0.021240154
b2320,0,Experiment 2,EM12325,6430.373,5,0.082819805,2.1142397,0.7373634,0.12625287
b2339,0,Experiment 2,EM12325,6425.197,5,0.22750807,3.055656,0.53125685,0.5918646
b2341,0,Experiment 2,EM12325,6433.8677,5,0.032943692,2.3966522,0.6408703,0.07481237
b2343,0,Experiment 2,EM12325,6295.095,5,0.042975206,2.5161178,0.5611235,0.019355744
b2349,0,Experiment 2,EM12325,6237.8975,5,0.0705458,1.728397,0.70737916,0.14860098
b2351,0,Experiment 2,EM12325,6324.361,5,0.057566002,2.4258246,0.52023655,0.13736036
b2355,0,Experiment 2,EM12325,6456.457,5,0.06718255,3.7019083,0.45062828,0.12602194
b2356,0,Experiment 2,EM12325,6345.859,5,0.09254286,1.8677839,0.66222644,0.20763768
b2360,0,Experiment 2,EM12325,6526.2373,5,0.15996028,4.6905527,0.38782975,0.27626714
b2361,0,Experiment 2,EM12325,6330.7534,5,0.03266202,2.1468043,0.6850476,0.07307108
b2363,0,Experiment 2,EM12325,6274.5796,5,0.1253709,1.7584947,0.8119927,0.24894245
b2381,0,Experiment 2,EM12325,6204.2407,5,0.47571024,2.2361107,0.7474859,0.6081145
b2389,0,Experiment 2,EM12325,6283.0303,5,0.07322421,1.8058616,0.7121229,0.121568315
b2390,0,Experiment 2,EM12325,6363.0713,5,0.056163624,1.8429903,0.76873875,0.10691348
b2391,0,Experiment 2,EM12325,6339.0493,5,0.04934987,1.7443402,0.6772351,0.117282294
b2392,0,Experiment 2,EM12325,6449.763,5,0.013048948,2.0462267,0.6244882,0.028046457
b2395,0,Experiment 2,EM12325,6368.5156,5,0.06501883,2.2121804,0.71936387,0.08833249
b2396,0,Experiment 2,EM12325,6351.661,5,0.03493659,1.8413867,0.70912904,0.078438245
b2415,0,Experiment 2,EM12325,6384.787,5,0.114748605,2.2700658,0.6644275,0.2506026
b2418,0,Experiment 2,EM12325,6546.971,5,0.14647447,2.41571,0.63216716,0.37162825
b2421,0,Experiment 2,EM12325,6314.4434,5,0.049113933,3.495773,0.5327609,0.07289846
b2424,0,Experiment 2,EM12325,6413.369,5,0.05347627,3.031726,0.44740126,0.08343674
b2427,0,Experiment 2,EM12325,6407.586,5,0.14668894,2.3996742,0.6155094,0.3648852
b2428,0,Experiment 2,EM12325,6261.948,5,0.18573606,1.7654024,0.7473121,0.37947035
b2430,0,Experiment 2,EM12325,6470.9683,5,0.16274972,5.89224,0.286906,0.29525432
b2536,0,Experiment 2,EM12325,6818.032,6,0.05305508,2.8516948,0.46425667,0.12564947
b2538,0,Experiment 2,EM12325,6913.0635,6,0.13105756,4.5890346,0.35569268,0.3289927
b2539,0,Experiment 2,EM12325,6810.1104,6,0.056449283,2.1138694,0.6953759,0.096013784
b2540,0,Experiment 2,EM12325,6835.5,6,0.021939779,1.4166268,0.80909026,0.045602895
b2541,0,Experiment 2,EM12325,6673.9614,6,0.17111622,2.641381,0.5979671,0.34655002
b2542,0,Experiment 2,EM12325,6633.8965,6,0.020582836,1.0976099,0.9636796,0.089172095
b2543,0,Experiment 2,EM12325,6889.4736,6,0.15292639,2.2986495,0.6995341,0.25034276
b2544,0,Experiment 2,EM12325,6781.632,6,0.04477409,4.118203,0.3936219,0.008067143
b2548,0,Experiment 2,EM12325,6932.434,6,0.14995138,2.216066,0.6024143,0.37559915
b2556,0,Experiment 2,EM12325,6881.696,6,0.18501495,2.8801272,0.5514272,0.29469413
b2558,0,Experiment 2,EM12325,6832.7993,6,0.17065784,2.5977762,0.5407568,0.32253572
b2559,0,Experiment 2,EM12325,6895.68,6,0.22106376,3.9322822,0.41577864,0.63364697
b2560,0,Experiment 2,EM12325,6862.51,6,0.14914055,3.6622972,0.47645497,0.39372453
b2562,0,Experiment 2,EM12325,6905.938,6,0.018761048,1.5965346,0.61637443,0.041120213
b2565,0,Experiment 2,EM12325,6852.876,6,0.011012374,1.7355514,0.72911656,0.023440773
b2566,0,Experiment 2,EM12325,7170.9478,6,0.12298923,3.112151,0.3947672,0.31559998
b2567,0,Experiment 2,EM12325,6757.8438,6,0.052223507,2.0158052,0.6586319,0.12551905
b2568,0,Experiment 2,EM12325,6840.4595,6,0.27978468,3.1392572,0.46334764,0.17557576
b2569,0,Experiment 2,EM12325,6699.839,6,0.008902512,1.6117067,0.83019733,0.008157579
b2570,0,Experiment 2,EM12325,6792.713,6,0.005858043,1.5284448,0.8518602,0.027697485
b2572,0,Experiment 2,EM12325,6918.4604,6,0.26991385,4.5556684,0.3735914,0.6911827
b2573,0,Experiment 2,EM12325,6802.353,6,0.014977043,1.5247442,0.79802454,0.020032996
b2574,0,Experiment 2,EM12325,6934.5127,6,0.0980003,3.3874707,0.4576693,0.15722954
b2575,0,Experiment 2,EM12325,6759.9473,6,0.058278725,2.4783723,0.659142,0.13493645
b2580,0,Experiment 2,EM12325,6769.224,6,0.08147678,3.5243905,0.48094997,0.18046951
b2587,0,Experiment 2,EM12325,7000.6855,6,0.23677936,1.0601727,0.7855402,0.39935607
b2588,0,Experiment 2,EM12325,6824.3643,6,0.056901906,2.1633334,0.6851345,0.07554315
b2589,0,Experiment 2,EM12325,6798.0024,6,0.11567212,2.8943126,0.51789546,0.21400528
b2593,0,Experiment 2,EM12325,6931.2793,6,0.115086526,3.5177295,0.45537966,0.18084498
b2599,0,Experiment 2,EM12325,6865.0566,6,0.03747748,3.3990657,0.46915594,0.024309603
b2600,0,Experiment 2,EM12325,6862.23,6,0.082914986,1.716062,0.7145554,0.18277924
b2601,0,Experiment 2,EM12325,6865.9893,6,0.0906587,2.1662939,0.6730809,0.09501661
b2627,0,Experiment 2,EM12325,6866.1655,6,0.10680128,2.060952,0.61692506,0.14306597
b15,0,Experiment 3,EM12440,6808.828,1,0.009891266,1.978214,0.6298761,0.02492834
b17,0,Experiment 3,EM12440,6964.1226,1,0.040322885,2.6053238,0.42529878,0.053199083
b23,0,Experiment 3,EM12440,7019.892,1,0.049937136,2.0708199,0.53479826,0.111525714
b24,0,Experiment 3,EM12440,6830.759,1,0.047786187,2.4521601,0.5005767,0.060738888
b35,0,Experiment 3,EM12440,6900.5557,1,0.04828805,2.2399962,0.64869845,0.12227142
b38,0,Experiment 3,EM12440,7082.2285,1,0.102625936,2.3238442,0.59746015,0.25109774
b40,0,Experiment 3,EM12440,6679.173,1,0.103308335,1.5734487,0.8636061,0.14182116
b42,0,Experiment 3,EM12440,6658.743,1,0,1.7435827,0.82452905,0.001255582
b67,0,Experiment 3,EM12440,6897.754,1,0.050831605,3.8288522,0.4323521,0.048268013
b104,0,Experiment 3,EM12440,6865.041,1,0.015408555,2.0470748,0.6619932,0.042874116
b112,0,Experiment 3,EM12440,6813.768,1,0.043773293,1.2232739,0.8492764,0.048008163
b120,0,Experiment 3,EM12440,6963.8057,1,0.07202922,5.173781,0.32646096,0.047392167
b127,0,Experiment 3,EM12440,6953.096,1,0.051514927,3.757956,0.44787368,0.104954235
b128,0,Experiment 3,EM12440,6832.01,1,0,2.3843787,0.64572734,0.002138088
b135,0,Experiment 3,EM12440,7081.6772,1,0.026562788,1.9242787,0.77259105,0.049245607
b144,0,Experiment 3,EM12440,7067.6943,1,0.07940148,2.0970938,0.70199007,0.15448359
b149,0,Experiment 3,EM12440,6765.165,1,0.035464153,2.1082263,0.7728815,0.058881108
b165,0,Experiment 3,EM12440,6804.0674,1,0.035202213,1.9770731,0.6945796,0.07426459
b166,0,Experiment 3,EM12440,6837.805,1,0.03626229,3.489035,0.43536368,0.025955657
b174,0,Experiment 3,EM12440,7056.3354,1,0.04472321,3.9294758,0.38942543,0.045509383
b176,0,Experiment 3,EM12440,6951.318,1,0.043607175,1.797227,0.7416567,0.09520665
b178,0,Experiment 3,EM12440,6754.8057,1,0,2.1201603,0.76064026,0.001433479
b188,0,Experiment 3,EM12440,6917.7393,1,0.04161823,3.1037014,0.51791185,0.06516367
b193,0,Experiment 3,EM12440,7019.6953,1,0.023590539,2.0991907,0.58978015,0.047945354
b201,0,Experiment 3,EM12440,7181.934,1,0.05035764,5.4531097,0.2669497,0.03652882
b202,0,Experiment 3,EM12440,6745.0977,1,0.032386787,1.723887,0.7326797,0.07096553
b206,0,Experiment 3,EM12440,7037.1978,1,0.017156744,2.2451153,0.70752573,0.02151272
b207,0,Experiment 3,EM12440,6796.5645,1,0.07756863,3.4368727,0.47121248,0.16739719
b214,0,Experiment 3,EM12440,7104.015,1,0.04787023,3.0357964,0.4599495,0.054288667
b224,0,Experiment 3,EM12440,6774.3247,1,0.041513193,3.4112852,0.44198513,0.057968803
b225,0,Experiment 3,EM12440,6784.851,1,0.0635705,2.4982936,0.5810738,0.098786436
b240,0,Experiment 3,EM12440,7046.12,1,0.042579297,2.7511017,0.48188135,0.08238769
b249,0,Experiment 3,EM12440,7031.8735,1,0.03549289,3.977583,0.3761855,0.04351175
b258,0,Experiment 3,EM12440,7102.1025,1,0.058060437,2.9567282,0.48648292,0.087687165
b261,0,Experiment 3,EM12440,6864.7114,1,0.05836632,2.5842693,0.5767147,0.1448991
b267,0,Experiment 3,EM12440,7076.9546,1,0.030608336,6.677617,0.24662402,0.005847211
b284,0,Experiment 3,EM12440,7175.865,1,0.009933521,2.2343836,0.49918655,0.02065093
b289,0,Experiment 3,EM12440,7169.6406,1,0.049387172,2.6964571,0.51333725,0.007729987
b290,0,Experiment 3,EM12440,6991.7803,1,0.00864186,1.8470609,0.6691852,0.026625343
b293,0,Experiment 3,EM12440,7050.479,1,0.05539351,4.9851155,0.30135348,0.044281527
b312,0,Experiment 3,EM12440,6914.89,1,0.007169807,1.7528206,0.7384729,6.21E-04
b319,0,Experiment 3,EM12440,6953.5425,1,0.05448156,2.3944936,0.5958817,0.09808659
b325,0,Experiment 3,EM12440,7043.004,1,0.046851672,5.9632907,0.32202905,0.025492875
b326,0,Experiment 3,EM12440,7005.3765,1,0.06324276,2.629601,0.5827057,0.055043094
b327,0,Experiment 3,EM12440,7166.8916,1,0.04388377,4.1132693,0.33355725,0.04779843
b331,0,Experiment 3,EM12440,6910.9653,1,0,1.3455149,0.9128236,0.002292831
b340,0,Experiment 3,EM12440,6959.3174,1,0,1.4409888,0.79480404,0.001653446
b347,0,Experiment 3,EM12440,6933.596,1,0.041850865,6.749994,0.26402536,0.057550598
b358,0,Experiment 3,EM12440,6881.5654,1,0.014889065,1.2685437,0.88542867,0.010313775
b390,0,Experiment 3,EM12440,7014.853,1,0,1.0151803,0.86294585,0.002421136
b405,0,Experiment 3,EM12440,6656.7266,1,0.041925017,1.7278727,0.88129044,0.060392145
b419,0,Experiment 3,EM12440,6893.678,1,0.041104212,2.1671572,0.5890622,0.02503543
b421,0,Experiment 3,EM12440,6982.6436,1,0.040774576,1.7589881,0.6929289,0.085159265
b438,0,Experiment 3,EM12440,6863.4263,1,0.06455074,1.488849,0.7893114,0.14986776
b453,0,Experiment 3,EM12440,7211.2993,1,0.03736972,3.5312982,0.3496005,0.08234859
b474,0,Experiment 3,EM12440,6741.9023,1,0.04089582,2.1373062,0.68839794,0.07879906
b477,0,Experiment 3,EM12440,6915.7695,1,0.050376043,2.5708857,0.45250997,0.11048042
b490,0,Experiment 3,EM12440,6784.029,1,0.031798113,2.7078056,0.57738507,0.07944794
b491,0,Experiment 3,EM12440,6811.914,1,0.06786019,2.701638,0.63075435,0.06959704
b507,0,Experiment 3,EM12440,7132.9106,1,0.027418848,4.259317,0.35866976,0.049542055
b508,0,Experiment 3,EM12440,7170.736,1,0.059243336,5.3466578,0.23953329,0.1055562
b509,0,Experiment 3,EM12440,7034.0474,1,0.022566792,2.1207156,0.6379524,0.04857756
b510,0,Experiment 3,EM12440,7344.2656,1,0.057123322,3.4688826,0.3332895,0.07355997
b511,0,Experiment 3,EM12440,7281.294,1,0.030072173,3.0172937,0.4428014,0.025157059
b512,0,Experiment 3,EM12440,7278.9155,1,0.059399813,1.5396696,0.7483624,0.11294991
b513,0,Experiment 3,EM12440,7420.662,1,0.08090644,2.8015525,0.5074841,0.1423198
b514,0,Experiment 3,EM12440,7470.1445,1,0.06670324,2.1847966,0.59957033,0.041869614
b515,0,Experiment 3,EM12440,7008.4683,1,0.02354503,2.0695865,0.71060187,0.04645887
b516,0,Experiment 3,EM12440,7191,1,0.055050436,2.1359494,0.5513656,0.053523593
b517,0,Experiment 3,EM12440,6911.813,1,0.079593726,1.4064195,0.64448696,0.17514144
b518,0,Experiment 3,EM12440,6967.6724,1,0.049770813,1.8290516,0.57225055,0.001478299
b548,0,Experiment 3,EM12440,6528.9907,2,0.10968235,1.6866769,0.8144172,0.15278533
b549,0,Experiment 3,EM12440,6471.6733,2,0.002364002,1.893187,0.7466558,0.015881274
b550,0,Experiment 3,EM12440,6520.752,2,0.04540367,2.2348597,0.5689841,0.05431551
b559,0,Experiment 3,EM12440,6774.0596,2,0.054102782,2.3356705,0.6372656,0.0921948
b560,0,Experiment 3,EM12440,6845.8584,2,0.005063191,1.723062,0.7912146,0.013483104
b561,0,Experiment 3,EM12440,6751.8223,2,0.04347536,3.1288803,0.48709047,0.08344135
b562,0,Experiment 3,EM12440,6599.484,2,0.030404285,2.6700332,0.5803404,0.08200065
b568,0,Experiment 3,EM12440,6742.5215,2,0.001614561,2.531845,0.60151243,0.011559003
b571,0,Experiment 3,EM12440,6623.791,2,0.07833189,3.176729,0.3992322,0.07521223
b576,0,Experiment 3,EM12440,6462.05,2,0.008041403,2.6232607,0.6586319,0.00916191
b579,0,Experiment 3,EM12440,6802.2827,2,0.08032049,1.4154242,0.87685174,0.12535341
b587,0,Experiment 3,EM12440,6498.214,2,0.038838737,1.7890087,0.7389031,0.05392814
b590,0,Experiment 3,EM12440,6816.8555,2,0.033801492,4.4735165,0.36102512,0.0568871
b591,0,Experiment 3,EM12440,6661.554,2,0.042110786,2.96931,0.5126897,0.07604197
b592,0,Experiment 3,EM12440,6510.836,2,0.002016428,2.0663176,0.6655371,0.00691427
b600,0,Experiment 3,EM12440,6493.495,2,0.022003975,1.5853993,0.7577071,0.015523864
b601,0,Experiment 3,EM12440,6872.6577,2,0.10560646,1.695524,0.5768368,0.24680142
b602,0,Experiment 3,EM12440,6910.776,2,0.040008914,2.0689697,0.5832726,0.005978649
b612,0,Experiment 3,EM12440,6855.675,2,0.04325012,3.1233757,0.49998933,0.008087688
b615,0,Experiment 3,EM12440,6569.2915,2,0.05632183,3.904667,0.47361228,0.08680222
b617,0,Experiment 3,EM12440,6729.081,2,0.003542277,1.6984227,0.77956146,0.010000437
b622,0,Experiment 3,EM12440,6413.7837,2,0.122006595,2.5097556,0.7056654,0.16441587
b639,0,Experiment 3,EM12440,6624.343,2,0.10586165,1.9618083,0.5719915,0.251324
b647,0,Experiment 3,EM12440,6633.0635,2,0.04771084,2.1559322,0.6731563,0.11202456
b649,0,Experiment 3,EM12440,6749.3438,2,0.11746979,1.4303188,0.7237136,0.19131722
b656,0,Experiment 3,EM12440,6927.884,2,0.043366127,2.1865234,0.45478454,0.092928156
b657,0,Experiment 3,EM12440,6759.4326,2,0.10822235,2.7681243,0.50261414,8.33E-04
b666,0,Experiment 3,EM12440,6956.764,2,0.040101737,2.4376664,0.58085084,0.075034514
b677,0,Experiment 3,EM12440,6506.246,2,0.003799234,1.85807,0.7625426,0.002663141
b684,0,Experiment 3,EM12440,6611.1816,2,0.06341605,3.7888863,0.42736074,0.02804241
b687,0,Experiment 3,EM12440,6783.688,2,0.029288365,1.5443571,0.6671857,0.02034531
b691,0,Experiment 3,EM12440,6665.202,2,0.04874472,1.348352,0.8640036,0.053370997
b692,0,Experiment 3,EM12440,6717.723,2,0.036416408,4.117093,0.35694334,0.042287644
b693,0,Experiment 3,EM12440,6908.8965,2,0.07853976,1.617381,0.6365797,0.17297591
b695,0,Experiment 3,EM12440,6486.1743,2,0.04739047,1.9695641,0.74593556,0.086374
b701,0,Experiment 3,EM12440,6949.235,2,0.05178242,1.670792,0.7429757,0.10299815
b702,0,Experiment 3,EM12440,6864.946,2,0.003707919,2.5773,0.5450121,0.005658046
b703,0,Experiment 3,EM12440,6870.243,2,0.013816481,1.9984128,0.7501609,0.003635549
b705,0,Experiment 3,EM12440,6773.5757,2,0.017272225,1.534859,0.6877984,0.034865797
b714,0,Experiment 3,EM12440,6752.4854,2,0.018639667,2.3230731,0.6309329,0.030679436
b716,0,Experiment 3,EM12440,6934.375,2,0.017262196,2.0338147,0.58069426,0.025198609
b720,0,Experiment 3,EM12440,6683.569,2,0.01974074,1.3849872,0.84754485,0.02331519
b737,0,Experiment 3,EM12440,6883.176,2,0.04954088,2.9806585,0.484238,0.12395573
b738,0,Experiment 3,EM12440,6911.839,2,0.0937136,2.0709434,0.64544785,0.20563008
b745,0,Experiment 3,EM12440,6785.9517,2,0.039152928,1.9303229,0.670231,0.08217233
b749,0,Experiment 3,EM12440,6935.9717,2,0.09732213,2.4147232,0.52754486,0.026953548
b750,0,Experiment 3,EM12440,6602.2305,2,0.04025265,1.6625274,0.6407555,0.051227994
b751,0,Experiment 3,EM12440,6907.8267,2,0,1.8702509,0.7016074,0.001231463
b759,0,Experiment 3,EM12440,6823.4707,2,0.005405281,1.5500312,0.84307444,0.00282183
b761,0,Experiment 3,EM12440,6856.4062,2,0.020171935,2.96857,0.5071291,0.035516415
b765,0,Experiment 3,EM12440,6957.5244,2,0.013427823,1.8973882,0.51924866,0.031848516
b766,0,Experiment 3,EM12440,6748.883,2,0,1.4277902,0.86566305,0.008803256
b768,0,Experiment 3,EM12440,6795.5273,2,0.037809983,1.974236,0.68742627,0.040855058
b769,0,Experiment 3,EM12440,6845.0923,2,0.018733807,1.9005953,0.7659609,0.02839319
b776,0,Experiment 3,EM12440,6906.0737,2,0.02841038,2.7993321,0.5403016,0.036390208
b782,0,Experiment 3,EM12440,6727.89,2,0.026182132,1.8073418,0.74248254,0.05030228
b783,0,Experiment 3,EM12440,6895.345,2,0.08091069,1.912437,0.7901331,0.101675764
b785,0,Experiment 3,EM12440,6647.2627,2,0.05264128,2.2838476,0.6652572,0.05304973
b797,0,Experiment 3,EM12440,6603.2827,2,0.03574939,5.574842,0.3161631,0.09581148
b802,0,Experiment 3,EM12440,6596.3296,2,0.021844544,1.3976924,0.8645997,0.018829357
b804,0,Experiment 3,EM12440,6785.2114,2,0.03908336,2.8380644,0.58995265,0.053412348
b806,0,Experiment 3,EM12440,6737.1655,2,0.006028147,1.3020953,0.78000104,0.011769441
b811,0,Experiment 3,EM12440,6607.3467,2,0.022628464,1.9131771,0.75841844,0.035574805
b812,0,Experiment 3,EM12440,6915.393,2,0,1.5774151,0.8434645,0.002077835
b819,0,Experiment 3,EM12440,6708.4683,2,0,1.9110801,0.53439707,4.75E-04
b822,0,Experiment 3,EM12440,6788.4385,2,0.042402666,2.8142576,0.53880584,0.09486294
b827,0,Experiment 3,EM12440,6635.813,2,0.04386169,3.310993,0.46447536,0.048681546
b850,0,Experiment 3,EM12440,6728.4688,2,0.024357565,1.7106345,0.7457609,0.04913433
b853,0,Experiment 3,EM12440,6546.472,2,0,1.7842752,0.72387296,0.005011551
b856,0,Experiment 3,EM12440,6545.5312,2,0.029560147,2.0775425,0.7588352,0.0554829
b859,0,Experiment 3,EM12440,6949.723,2,0.031425685,3.387224,0.4151424,0.016660592
b861,0,Experiment 3,EM12440,6764.245,2,0.05510352,1.5845696,0.7777161,0.09718673
b864,0,Experiment 3,EM12440,6886.917,2,0.042513467,2.0190125,0.64914066,0.099931605
b865,0,Experiment 3,EM12440,6799.478,2,0.02816362,2.994227,0.53296113,0.022629002
b868,0,Experiment 3,EM12440,6683.2456,2,0.067989275,3.2163825,0.50283545,0.023194695
b869,0,Experiment 3,EM12440,6579.8057,2,0.032154754,2.781693,0.54983,0.02194794
b881,0,Experiment 3,EM12440,6706.5,2,0.029520206,2.6573935,0.53190416,0.031356025
b928,0,Experiment 3,EM12440,6193.996,3,0.092193715,1.9729061,0.7330854,0.19957066
b929,0,Experiment 3,EM12440,6391.304,3,0.050193332,3.446814,0.49623835,0.083119825
b930,0,Experiment 3,EM12440,6306.253,3,0.075496756,2.5506368,0.58676803,0.14477219
b937,0,Experiment 3,EM12440,6341.408,3,0.06915948,2.9212801,0.513421,0.09461994
b939,0,Experiment 3,EM12440,6221.876,3,0.07588011,2.5995302,0.46701106,0.006707299
b941,0,Experiment 3,EM12440,6255.8994,3,0.019311577,1.9118665,0.6642575,0.001757492
b944,0,Experiment 3,EM12440,6273.0093,3,0.038470376,1.6303251,0.6510151,0.032457232
b949,0,Experiment 3,EM12440,6229.922,3,0.037090812,4.647881,0.44098407,0.032232113
b953,0,Experiment 3,EM12440,6144.284,3,0.16976035,1.5640932,0.88215154,0.23860474
b954,0,Experiment 3,EM12440,6193.444,3,0.024850305,1.8630195,0.72349995,0.046161167
b958,0,Experiment 3,EM12440,6258.043,3,0.07316536,1.9790775,0.52607864,0.09261892
b961,0,Experiment 3,EM12440,6254.1616,3,0.05214998,3.722668,0.42630702,0.0629731
b963,0,Experiment 3,EM12440,6366.4424,3,0.09248783,3.243489,0.51054114,0.20761018
b969,0,Experiment 3,EM12440,6292.3403,3,0.06602843,2.9812443,0.50362176,0.11389226
b975,0,Experiment 3,EM12440,6190.8438,3,0.05571653,2.222326,0.706328,0.114675984
b977,0,Experiment 3,EM12440,6152.018,3,0.035485685,2.5793045,0.55335706,0.052943002
b980,0,Experiment 3,EM12440,6430.7803,3,0.04091856,3.218418,0.5035488,0.084520645
b982,0,Experiment 3,EM12440,6229.9287,3,0.076748796,2.4005995,0.538273,0.18249826
b983,0,Experiment 3,EM12440,6350.616,3,0,2.49743,0.62249804,9.60E-04
b984,0,Experiment 3,EM12440,6237.975,3,0.07395664,1.8407545,0.6970113,0.13448839
b987,0,Experiment 3,EM12440,6158.949,3,0.10793057,1.8334923,0.7224993,0.2274586
b990,0,Experiment 3,EM12440,6294.9404,3,0.03827421,5.288683,0.34550998,0.043236792
b996,0,Experiment 3,EM12440,6251.0586,3,0.050830465,4.476153,0.36099818,0.080436096
b1008,0,Experiment 3,EM12440,6209.277,3,0.034174018,2.82465,0.53961295,0.04922646
b1014,0,Experiment 3,EM12440,6304.3716,3,0.07409809,2.7860103,0.49050185,0.19167387
b1015,0,Experiment 3,EM12440,6342.8936,3,0.03307963,2.698801,0.58807653,0.08087103
b1016,0,Experiment 3,EM12440,6415.5435,3,0.033341076,2.3721669,0.5922083,0.08087159
b1025,0,Experiment 3,EM12440,6148.829,3,0.045149617,1.8777213,0.722731,0.07999347
b1029,0,Experiment 3,EM12440,6211.2954,3,0.07442334,2.2895987,0.6452359,0.103068426
b1031,0,Experiment 3,EM12440,6178.703,3,0.052198768,2.5245519,0.61655664,0.10898724
b1051,0,Experiment 3,EM12440,6186.4297,3,0.065329306,1.6517111,0.7801153,0.10876094
b1055,0,Experiment 3,EM12440,6352.7,3,0.024442177,2.206013,0.51805466,0.03493055
b1058,0,Experiment 3,EM12440,6386.263,3,0.031169977,2.6687033,0.53696996,0.053197622
b1060,0,Experiment 3,EM12440,6306.8965,3,0.022735823,3.9295375,0.4525963,0.04424913
b1061,0,Experiment 3,EM12440,6100.6084,3,0.020836966,1.2667551,0.86927557,0.024199665
b1066,0,Experiment 3,EM12440,6401.835,3,0.039503235,3.4247227,0.43250164,0.10456012
b1070,0,Experiment 3,EM12440,6323.724,3,0.051273447,2.5754497,0.54699486,0.075416535
b1078,0,Experiment 3,EM12440,6332.3335,3,0.03873307,2.0685072,0.4712281,0.088921875
b1086,0,Experiment 3,EM12440,6200.7075,3,0.02094401,1.5005673,0.7177637,0.038952183
b1088,0,Experiment 3,EM12440,6209.0225,3,0.021320768,3.432972,0.50161904,0.06499628
b1096,0,Experiment 3,EM12440,6221.187,3,0.009812158,1.6824487,0.86855954,0.019355115
b1116,0,Experiment 3,EM12440,6371.278,3,0.03400876,1.5152693,0.60454524,0.034262747
b1120,0,Experiment 3,EM12440,6219.398,3,0.055854797,2.5545108,0.5937097,0.09283442
b1124,0,Experiment 3,EM12440,6166.118,3,0.0937988,2.155254,0.72633505,0.13471258
b1125,0,Experiment 3,EM12440,6359.2305,3,0.058933616,2.8782768,0.5803225,0.1395341
b1132,0,Experiment 3,EM12440,6251.448,3,0.020305904,1.7981983,0.699913,0.042683054
b1133,0,Experiment 3,EM12440,6268.289,3,0.08210017,1.7430141,0.6108629,0.1850506
b1143,0,Experiment 3,EM12440,6540.4253,3,0.051948585,4.7810926,0.29376525,0.05336543
b1152,0,Experiment 3,EM12440,6192.088,3,0.023451023,2.5497618,0.6124134,0.011248381
b1153,0,Experiment 3,EM12440,6307.0176,3,0.012402323,2.2315466,0.60636926,0.03785065
b1154,0,Experiment 3,EM12440,6159.155,3,0.029675348,4.0215883,0.4382691,0.08639158
b1156,0,Experiment 3,EM12440,6232.5293,3,0.1136804,1.5273962,0.8083409,0.23131095
b1159,0,Experiment 3,EM12440,6398.6675,3,0.029560518,3.8872898,0.3663025,0.035063215
b1163,0,Experiment 3,EM12440,6358.0024,3,0.03066763,3.1951044,0.4981181,0.058219586
b1168,0,Experiment 3,EM12440,6384.9087,3,0.036765777,1.8396598,0.67312676,0.03973646
b1172,0,Experiment 3,EM12440,6272.7437,3,0.06519783,2.143412,0.6131166,0.15087269
b1175,0,Experiment 3,EM12440,6316.1055,3,0.018904308,1.4402486,0.81997794,0.02844167
b1176,0,Experiment 3,EM12440,6320.256,3,0.05517904,4.561115,0.36598662,0.1472535
b1186,0,Experiment 3,EM12440,6344.194,3,0.037177153,3.0656474,0.52514374,0.09247097
b1190,0,Experiment 3,EM12440,6166.9155,3,0.028789958,2.1114025,0.70275825,0.06115569
b1195,0,Experiment 3,EM12440,6251.0464,3,0.16287534,1.9695486,0.64587593,0.3758322
b1196,0,Experiment 3,EM12440,6450.325,3,0.03502232,3.809332,0.4561946,0.07646657
b1216,0,Experiment 3,EM12440,6210.957,3,0.032225374,2.1402667,0.6827238,0.045854572
b1217,0,Experiment 3,EM12440,6241.8223,3,0.028146278,4.077929,0.36472693,0.05007298
b1219,0,Experiment 3,EM12440,6184.0674,3,0.0260914,2.2722678,0.6523221,0.07055177
b1220,0,Experiment 3,EM12440,6247.453,3,0.016603122,2.2695386,0.5631787,0.033750456
b1225,0,Experiment 3,EM12440,6355.3716,3,0.06443453,2.9633892,0.48943305,0.11773123
b1226,0,Experiment 3,EM12440,6190.9087,3,0.06699489,2.2753363,0.6538334,0.15895201
b1239,0,Experiment 3,EM12440,6349.3555,3,0,3.0053287,0.5588574,0.001901841
b1243,0,Experiment 3,EM12440,6281.6665,3,0.06005853,2.3973305,0.66758865,0.13389537
b1247,0,Experiment 3,EM12440,6439.151,3,0.037079223,3.968208,0.33764946,0.083631024
b1253,0,Experiment 3,EM12440,6234.25,3,0.009321394,2.4261947,0.60981554,0.009978845
b1256,0,Experiment 3,EM12440,6393.4043,3,0.032068,4.103401,0.37649024,0.07849015
b1262,0,Experiment 3,EM12440,6308.7925,3,0.057168297,1.8122759,0.7110616,0.11902966
b1264,0,Experiment 3,EM12440,6214.2524,3,0.041953523,1.6274958,0.8032988,0.08603487
b1265,0,Experiment 3,EM12440,6449.3,3,0.06996301,2.4623368,0.5871346,0.12201544
b1269,0,Experiment 3,EM12440,6263.2144,3,0.06164989,3.7392066,0.409816,0.14756352
b1277,0,Experiment 3,EM12440,6252.3735,3,0.04458607,5.2676516,0.34914982,0.11120323
b1285,0,Experiment 3,EM12440,6234.599,3,0.03581369,2.3656294,0.6935417,0.05468663
b1288,0,Experiment 3,EM12440,6221.1865,3,0.06111498,2.7464144,0.57199293,0.15363094
b1291,0,Experiment 3,EM12440,6263.579,3,0.06125083,1.9797868,0.7689116,0.08418459
b1295,0,Experiment 3,EM12440,6396.609,3,0.023022713,4.022483,0.44525754,2.68E-04
b1301,0,Experiment 3,EM12440,6282.3174,3,0.036904942,1.7836584,0.7014973,0.08936482
b1310,0,Experiment 3,EM12440,6209.747,3,0.008293266,1.8856698,0.6778231,0.014521726
b1312,0,Experiment 3,EM12440,6175.0938,3,0.049004905,2.20922,0.7181963,0.105708264
b1317,0,Experiment 3,EM12440,6123.652,3,0.09869599,2.6279356,0.6550552,0.10976117
b1320,0,Experiment 3,EM12440,6078.861,3,0.012503237,1.1868852,0.9230942,0.016407765
b1464,0,Experiment 3,EM12440,6673.05,4,0.045196306,2.5146897,0.5836794,0.1079316
b1523,0,Experiment 3,EM12440,6333.5015,4,0.03504394,2.7469156,0.56193113,0.09200452
b1539,0,Experiment 3,EM12440,6609.9717,4,0.010233539,1.6098565,0.67540336,0.030437984
b1560,0,Experiment 3,EM12440,6256.143,4,0,1.6157542,0.77524054,0.013496981
b1561,0,Experiment 3,EM12440,6538.951,4,0.05219895,1.7342254,0.5748381,0.09155126
b1563,0,Experiment 3,EM12440,6295.9805,4,0.002470431,1.5645635,0.6743133,0.004009768
b1572,0,Experiment 3,EM12440,6583.4014,4,0.049655557,2.3921807,0.62255526,0.101039715
b1591,0,Experiment 3,EM12440,6585.8403,4,0.02713222,3.3866382,0.5278027,0.072173044
b1604,0,Experiment 3,EM12440,6585.7046,4,0,1.8338623,0.7347981,0.006071638
b1644,0,Experiment 3,EM12440,6473.8784,4,0.025634421,3.5880706,0.52441394,0.005311879
b1657,0,Experiment 3,EM12440,6537.633,4,0.054380104,2.6823952,0.60597086,0.086123176
b1666,0,Experiment 3,EM12440,6741.6196,4,0.045512542,1.9730642,0.56781894,0.050204195
b1675,0,Experiment 3,EM12440,6615.7144,4,0.022629514,1.6709154,0.85982734,0.054512687
b1685,0,Experiment 3,EM12440,6301.022,4,0.031883806,1.7645698,0.74212164,0.061393812
b1687,0,Experiment 3,EM12440,6778.508,4,0.017300183,2.5192015,0.53366196,0.021504784
b1699,0,Experiment 3,EM12440,6398.05,4,0.10035371,2.0225897,0.66678745,0.06380868
b1724,0,Experiment 3,EM12440,6314.7383,4,0.00584718,1.4541256,0.7701538,0.017992614
b1741,0,Experiment 3,EM12440,6562.5835,4,0.008900301,3.7437706,0.43963352,0.004111726
b1769,0,Experiment 3,EM12440,6497.7207,4,0.0973108,1.9865094,0.63942504,0.22435077
b1770,0,Experiment 3,EM12440,6711.1797,4,0.030455707,1.9041725,0.69840825,0.06711408
b1771,0,Experiment 3,EM12440,6762.8794,4,0.01145283,1.2224104,0.8623937,0.001949009
b1782,0,Experiment 3,EM12440,6805.3633,4,0.113334134,2.1370595,0.5313455,0.27698433
b1791,0,Experiment 3,EM12440,6693.9463,4,0.06785229,3.2817588,0.4333767,0.049201384
b1792,0,Experiment 3,EM12440,6414.9004,4,0.018477349,4.1528034,0.39367414,0.04840826
b1796,0,Experiment 3,EM12440,6602.7236,4,0.031994175,1.6290994,0.7230475,0.07437657
b1808,0,Experiment 3,EM12440,6858.6973,4,0.09817517,1.9950824,0.5621875,0.20681725
b1816,0,Experiment 3,EM12440,6367.233,4,0.02635906,2.6503546,0.55046046,0.009757861
b1845,0,Experiment 3,EM12440,6384.507,4,0.05018559,2.847655,0.55760795,0.12943581
b1862,0,Experiment 3,EM12440,6764.7627,4,0.012611695,1.361674,0.66921884,0.028457863
b1868,0,Experiment 3,EM12440,6467.959,4,0.013225557,3.175245,0.5739629,0.029612295
b1876,0,Experiment 3,EM12440,6688.9937,4,0.018938277,3.6793196,0.39994723,0.032348983
b1879,0,Experiment 3,EM12440,6602.3945,4,0.06028233,1.6944754,0.7112009,0.07982476
b1880,0,Experiment 3,EM12440,6328.704,4,0.027997516,3.4313104,0.5198714,0.008674227
b1884,0,Experiment 3,EM12440,6430.5176,4,0.033652585,2.4163268,0.6092595,0.055088717
b1888,0,Experiment 3,EM12440,6399.065,4,0.055111904,3.3816116,0.48846236,0.1449544
b1895,0,Experiment 3,EM12440,6619.493,4,0.002939075,1.6397076,0.6476215,0.01433857
b1897,0,Experiment 3,EM12440,6268.4443,4,0,2.009761,0.7319731,0.008675815
b1933,0,Experiment 3,EM12440,6814.8037,4,0.04913221,3.4215157,0.36752936,0.13256253
b1958,0,Experiment 3,EM12440,6786.935,4,0.028437618,1.2690371,0.6963625,0.030715046
b1966,0,Experiment 3,EM12440,6540.0903,4,0.052948754,4.817111,0.34846702,0.110259265
b1975,0,Experiment 3,EM12440,6366.031,4,0.020825947,4.5525846,0.3727514,8.22E-04
b1985,0,Experiment 3,EM12440,6843.1064,4,0.054347184,4.418687,0.3253759,0.055234667
b1988,0,Experiment 3,EM12440,6506.5127,4,0.025853617,2.4336574,0.6128679,0.0464264
b2006,0,Experiment 3,EM12440,6589.65,4,0.064268455,5.0904574,0.33031994,0.06888792
b2018,0,Experiment 3,EM12440,6812.087,4,0.08759003,2.9059076,0.5283678,0.2020079
b2023,0,Experiment 3,EM12440,6750.369,4,0.07919702,2.5691588,0.53254324,0.035572562
b2029,0,Experiment 3,EM12440,6310.8457,4,0.092330545,2.5748022,0.5625699,0.22006492
b2038,0,Experiment 3,EM12440,6642.1265,4,0.08455083,2.1447074,0.58970493,0.21706507
b2055,0,Experiment 3,EM12440,6625.038,4,0.022897134,1.3811634,0.8061814,0.042950112
b2060,0,Experiment 3,EM12440,6512.9863,4,0.03264609,2.2644196,0.62426174,0.07259772
b2116,0,Experiment 3,EM12440,6801.1387,4,0.069133334,2.3602018,0.5464089,0.033155926
b2119,0,Experiment 3,EM12440,6822.362,4,0.062292688,2.6076443,0.48029575,0.15032329
b2142,0,Experiment 3,EM12440,6686.1084,4,0.039485097,2.3603253,0.6032762,0.04024867
b2152,0,Experiment 3,EM12440,6542.3647,4,0.06754794,2.241908,0.60825413,0.16090281
b2187,0,Experiment 3,EM12440,6528.0103,4,0.030609192,2.296676,0.58277327,0.07118957
b2198,0,Experiment 3,EM12440,6781.604,4,0.034867838,2.7865036,0.4846289,0.051182248
b2214,0,Experiment 3,EM12440,6712.091,4,0.0778047,2.1946645,0.6674394,0.16628546
b2247,0,Experiment 3,EM12440,6816.5884,4,0.020578882,1.6055392,0.7694632,0.027640294
b2256,0,Experiment 3,EM12440,6733.4585,4,0.08686267,2.8163545,0.43967694,0.23709852
b2265,0,Experiment 3,EM12440,6466.0415,4,0.0876209,2.401247,0.47185504,0.21639737
b2273,0,Experiment 3,EM12440,6798.494,4,0.06290277,1.3186244,0.7249836,0.12504712
b2308,0,Experiment 3,EM12440,6493.6226,4,0.03394876,3.61234,0.41638017,0.079762675
b2340,0,Experiment 3,EM12440,6355.2275,4,0.05256224,3.3676035,0.5784392,0.07401145
b2344,0,Experiment 3,EM12440,6461.8906,4,0.04896602,4.9748774,0.33276075,0.10879084
b2371,0,Experiment 3,EM12440,6729.66,4,0.040034037,6.1416564,0.25058094,0.10723984
b2380,0,Experiment 3,EM12440,6513.8403,4,0.039883595,2.214894,0.6907907,0.044967655
b2415,0,Experiment 3,EM12440,6395.6436,4,0.043418553,2.4755352,0.50652486,0.04969366
b2420,0,Experiment 3,EM12440,6581.404,4,0.039152384,1.629716,0.71107626,0.06713173
b2449,0,Experiment 3,EM12440,6351.6357,4,0.09766833,2.5438101,0.60748035,0.2050499
b2458,0,Experiment 3,EM12440,6725.9844,4,0.04108634,3.9536526,0.35745096,0.011020942
b2484,0,Experiment 3,EM12440,6688.357,4,0.038994707,1.4890957,0.7503049,0.07765514
b2505,0,Experiment 3,EM12440,6612.665,4,0.01764341,1.672889,0.7694687,0.026150724
b2557,0,Experiment 3,EM12440,6855.495,4,0,1.6117067,0.7236354,0.005523766
b2559,0,Experiment 3,EM12440,6557.5864,4,0.014458356,1.1364963,0.86883456,0.004145096
b2560,0,Experiment 3,EM12440,6511.198,4,0.0449553,2.9278333,0.57663554,0.06308608
b2561,0,Experiment 3,EM12440,6600.449,4,0.023382643,1.9735576,0.62255836,0.058468483
b2562,0,Experiment 3,EM12440,6643.312,4,0.08603431,1.3222632,0.8060102,0.15791246
b2563,0,Experiment 3,EM12440,6646.9453,4,0.003020978,1.532762,0.69166845,0.002066085
b2564,0,Experiment 3,EM12440,6750.0063,4,0.14216584,1.2040311,0.58308125,0.2910055
b2565,0,Experiment 3,EM12440,6547.113,4,0.04144739,1.4182922,0.7434901,0.064569056
b2571,0,Experiment 3,EM12440,6914.5825,4,0.10697935,1.7570145,0.63908243,0.19359995
b2572,0,Experiment 3,EM12440,6843.325,4,0.052761983,3.3053188,0.38015935,0.09787928
b2574,0,Experiment 3,EM12440,6640.931,4,0.027215283,3.640464,0.39139536,0.014598516
b2575,0,Experiment 3,EM12440,6690.404,4,0.022229426,1.581239,0.843679,0.01816147
b2577,0,Experiment 3,EM12440,6800.9463,4,0.1324961,1.3960888,0.6369837,0.048850052
b2579,0,Experiment 3,EM12440,6759.953,4,0.045422833,4.4677806,0.3194627,0.05493869
b2586,0,Experiment 3,EM12440,6707.5596,5,0.068970665,3.7043612,0.39388454,0.040087197
b2598,0,Experiment 3,EM12440,6461.406,5,0.035680067,2.1464999,0.74196357,0.04930811
b2602,0,Experiment 3,EM12440,6833.089,5,0.10972071,1.97015,0.5757891,0.25304475
b2626,0,Experiment 3,EM12440,6368.7246,5,0.19756693,1.707728,0.74242985,0.3796468
b2648,0,Experiment 3,EM12440,6580.5625,5,0.035056416,4.3368587,0.34315807,0.071045384
b2649,0,Experiment 3,EM12440,6490.9893,5,0.026782755,2.8936033,0.56347185,0.026747903
b2659,0,Experiment 3,EM12440,6804,5,0.019885479,1.4770689,0.6812875,0.02120775
b2676,0,Experiment 3,EM12440,6564.4414,5,0.06570462,1.6724572,0.7652352,0.135885
b2679,0,Experiment 3,EM12440,6494.8735,5,0.002015041,1.8750308,0.70322883,0.006256421
b2687,0,Experiment 3,EM12440,6658.9575,5,0.018942747,1.8067867,0.75059843,0.033107385
b2699,0,Experiment 3,EM12440,6666.857,5,0,1.7608384,0.81863505,0.00193002
b2704,0,Experiment 3,EM12440,6516.589,5,0.011223442,1.8080202,0.7352057,0.024686966
b2705,0,Experiment 3,EM12440,6756.5723,5,0.047735486,3.1164682,0.5569524,0.127888
b2721,0,Experiment 3,EM12440,6635.4546,5,0.03220087,3.1608746,0.5033254,0.04461073
b2736,0,Experiment 3,EM12440,6338.6167,5,0.0423683,2.5857468,0.63175243,0.016770998
b2747,0,Experiment 3,EM12440,6619.2773,5,0,1.8705593,0.66076195,1.77E-04
b2754,0,Experiment 3,EM12440,6639.8413,5,0.031756464,3.1244242,0.577496,0.0487379
b2758,0,Experiment 3,EM12440,6675.752,5,0.0714098,3.6629138,0.4857321,0.07188892
b2792,0,Experiment 3,EM12440,6701.661,5,0.0400807,2.9070177,0.5162016,0.019625898
b2805,0,Experiment 3,EM12440,6699.149,5,0.051672425,2.7555425,0.57098764,0.009954601
b2821,0,Experiment 3,EM12440,6286.269,5,0.028217752,3.379661,0.6010616,0.03151129
b2824,0,Experiment 3,EM12440,6924.5195,5,0.006080251,2.6109748,0.6008816,0.021448802
b2827,0,Experiment 3,EM12440,6815.1304,5,0.042288363,5.0961313,0.37385944,0.014897555
b2833,0,Experiment 3,EM12440,6718.8027,5,0.057393093,2.2626312,0.6893061,0.008352909
b2850,0,Experiment 3,EM12440,6373.202,5,0.042099938,2.1810188,0.6613566,0.102677256
b2854,0,Experiment 3,EM12440,6351.5938,5,0.024631388,2.3882027,0.69984514,0.03719377
b2861,0,Experiment 3,EM12440,6666.769,5,0.041472256,2.0208628,0.74225307,0.09184716
b2876,0,Experiment 3,EM12440,6602.8213,5,0.066185035,3.0401137,0.49517733,0.015641915
b2883,0,Experiment 3,EM12440,6854.6646,5,0.09781015,3.4271898,0.40975615,0.21541369
b2901,0,Experiment 3,EM12440,6792.6177,5,0.04290735,2.0857456,0.6393755,0.002127073
b2927,0,Experiment 3,EM12440,6826.476,5,0.052637767,1.2470807,0.7764475,0.09451704
b2929,0,Experiment 3,EM12440,6806.606,5,0.05210585,3.3169138,0.44151944,0.012841491
b2939,0,Experiment 3,EM12440,6906.556,5,0.052475404,2.8755631,0.47263795,0.008493686
b2940,0,Experiment 3,EM12440,6705.063,5,0.029995307,2.687576,0.59798455,0.052816972
b2944,0,Experiment 3,EM12440,6507.372,5,0.08218148,4.296076,0.40686703,0.010678845
b2954,0,Experiment 3,EM12440,6833.25,5,0.049394608,3.1563106,0.42875534,0.108238414
b2961,0,Experiment 3,EM12440,6810.3994,5,0.064839594,2.654518,0.5037452,0.013594667
b2964,0,Experiment 3,EM12440,6702.4365,5,0.03612335,2.3164122,0.649148,0.092709064
b2989,0,Experiment 3,EM12440,6472.2334,5,0,1.5700449,0.8744552,0.009259349
b2996,0,Experiment 3,EM12440,6731.8,5,0.048640057,4.208003,0.38053608,0.072056614
b3004,0,Experiment 3,EM12440,6841.9053,5,0.005796442,1.6395842,0.7986424,0.00329406
b3020,0,Experiment 3,EM12440,6480.9346,5,0.03485889,2.967645,0.53897876,0.024792975
b3035,0,Experiment 3,EM12440,6574.926,5,0.08827343,1.6274958,0.8525137,0.17661645
b3044,0,Experiment 3,EM12440,6871.727,5,0.053240925,2.147051,0.6468386,0.09241206
b3052,0,Experiment 3,EM12440,6677.237,5,0,4.1073484,0.38831648,1.76E-04
b3379,0,Experiment 3,EM12440,7020.3164,6,0.0621023,3.1470437,0.4018852,0.12818223
b3380,0,Experiment 3,EM12440,6768.4243,6,0,2.1535115,0.7376657,0.006119385
b3382,0,Experiment 3,EM12440,6919.3867,6,0.034265846,1.4958184,0.711032,0.054928422
b3383,0,Experiment 3,EM12440,6550.4194,6,0.08278963,2.0732079,0.5277222,0.032040935
b3384,0,Experiment 3,EM12440,6929.2188,6,0.028875235,2.390793,0.55617887,0.06505055
b3385,0,Experiment 3,EM12440,6814.517,6,0.05378816,7.064971,0.2325597,0.020155119
b3386,0,Experiment 3,EM12440,6551.712,6,0.05824379,2.5718493,0.5761121,0.15058237
b3387,0,Experiment 3,EM12440,6487.1934,6,0.019082569,1.5825497,0.8771417,0.026918579
b3388,0,Experiment 3,EM12440,6564.6997,6,0.003397527,3.07439,0.49962416,0.018868838
b3389,0,Experiment 3,EM12440,6707.021,6,0.06153823,3.3104994,0.45262346,0.15355569
b3390,0,Experiment 3,EM12440,6631.9165,6,0.024316102,2.3885417,0.54590803,0.05468055
b3391,0,Experiment 3,EM12440,6852.502,6,0.001480565,1.9902099,0.6493196,4.29E-05
b3392,0,Experiment 3,EM12440,6422.05,6,0.09871444,2.3310447,0.7060651,0.13233794
b3393,0,Experiment 3,EM12440,6628.9644,6,0.05983223,4.205104,0.38956895,0.07869417
b3394,0,Experiment 3,EM12440,6620.141,6,0.026982155,2.1699326,0.7031874,0.056876145
b3395,0,Experiment 3,EM12440,6747.9517,6,0.066816434,3.0474222,0.5050658,0.11317487
b3398,0,Experiment 3,EM12440,6430.342,6,0.003341276,1.8105644,0.7454245,0.006474142
b3399,0,Experiment 3,EM12440,7037.628,6,0.034086414,3.614992,0.36391306,0.038449522
b3400,0,Experiment 3,EM12440,6545.364,6,0.02633604,3.3758526,0.45221838,0.017084697
b3401,0,Experiment 3,EM12440,6655.309,6,0.059846833,2.6769986,0.5514363,0.08403486
b3402,0,Experiment 3,EM12440,6550.504,6,0.0695833,1.930878,0.724062,0.13832712
b3403,0,Experiment 3,EM12440,6891.882,6,0.03815693,2.9730723,0.51657677,0.03033116
b3404,0,Experiment 3,EM12440,6994.8286,6,0.028630467,1.6191078,0.64798737,0.044217374
b3406,0,Experiment 3,EM12440,6939.033,6,0.002831751,1.5864198,0.73842335,0.001273453
b3407,0,Experiment 3,EM12440,6479.458,6,0.07085775,1.9132003,0.6551356,0.16604826
b3408,0,Experiment 3,EM12440,6717.622,6,0.056264736,1.9968092,0.67454016,0.06894271
b3409,0,Experiment 3,EM12440,6592.3325,6,0.045021717,2.7535844,0.53278244,0.015959376
b3410,0,Experiment 3,EM12440,6904.2744,6,0.07885278,3.263256,0.5039293,0.19795802
b3411,0,Experiment 3,EM12440,6572.509,6,0.027173132,3.1157897,0.5100187,0.00150669
b3412,0,Experiment 3,EM12440,6978.7144,6,0.07090022,3.338747,0.41345772,0.085686505
b3414,0,Experiment 3,EM12440,6498.2266,6,0.09178819,2.6209047,0.5762957,0.041273233
b3415,0,Experiment 3,EM12440,6898.421,6,0.07200739,2.4808393,0.60038394,0.00547834
b3416,0,Experiment 3,EM12440,6601.6226,6,0.03662244,3.9637675,0.36165988,0.017255383
b3417,0,Experiment 3,EM12440,6731.308,6,0.049439885,1.9273626,0.76309407,0.0981071
b3418,0,Experiment 3,EM12440,6602.4,6,0.06348312,3.132442,0.51324683,0.050088994
b3420,0,Experiment 3,EM12440,6866.536,6,0.024350252,2.8092003,0.4664614,0.05020653
b3421,0,Experiment 3,EM12440,6817.591,6,0.029531067,3.2863843,0.43887588,0.08509938
b3422,0,Experiment 3,EM12440,6864.148,6,0.19688281,2.0320876,0.7210455,0.2494959
b3425,0,Experiment 3,EM12440,6526.2993,6,0,1.5079376,0.77352,0.005467652
b3426,0,Experiment 3,EM12440,6774.299,6,0.08169886,1.6918851,0.70761436,0.02878301
b3430,0,Experiment 3,EM12440,6877.1616,6,0.050443906,3.0731719,0.45883644,0.106061906
b3432,0,Experiment 3,EM12440,6627.541,6,0.11157556,2.1471126,0.67959875,0.2574186
b3433,0,Experiment 3,EM12440,6692.981,6,0.041110415,9.143223,0.18660177,0.00779082
b3434,0,Experiment 3,EM12440,6675.1387,6,0.03070043,1.8830178,0.811337,0.041020665
b3435,0,Experiment 3,EM12440,6541.235,6,0.020780351,1.6326149,0.82342875,0.019396925
b3437,0,Experiment 3,EM12440,6905.336,6,0.01902549,2.1159666,0.54718924,0.049739975
b3440,0,Experiment 3,EM12440,6524.004,6,0.02080799,1.95598,0.71326435,0.029521195
b3443,0,Experiment 3,EM12440,7040.6504,6,0.052748427,2.2015722,0.5612023,0.12386086
b3444,0,Experiment 3,EM12440,6566.559,6,0.007864947,2.6118383,0.5394341,0.001046398
b3445,0,Experiment 3,EM12440,7119.34,6,0.05963549,5.0497513,0.26972303,0.10057363
b3446,0,Experiment 3,EM12440,6979.4146,6,0.049331266,2.5824807,0.51653683,0.12205843
b3447,0,Experiment 3,EM12440,6901.7227,6,0.06604602,2.069093,0.61817473,0.13635005
b3452,0,Experiment 3,EM12440,7030.2783,6,0.044788104,2.3488536,0.5731555,0.10256761
b3453,0,Experiment 3,EM12440,6898.2524,6,0.049890503,3.5242672,0.42574105,0.06933116
b3454,0,Experiment 3,EM12440,6923.773,6,0.033722337,3.7850316,0.38934594,0.013786536
b3455,0,Experiment 3,EM12440,7091.427,6,0.044949748,3.0588632,0.37945184,0.02024595
b3456,0,Experiment 3,EM12440,6645.8726,6,0.07223291,3.2786133,0.4861269,0.17085241
b3464,0,Experiment 3,EM12440,6817.365,6,0.003434699,1.3896747,0.73988146,0.009621386
b3465,0,Experiment 3,EM12440,6657.538,6,0.10560245,2.1249712,0.68411994,0.17667672
b3466,0,Experiment 3,EM12440,7062.363,6,0.043312036,2.0577447,0.6144488,0.06439062
b3468,0,Experiment 3,EM12440,7067.2466,6,0.05720976,2.7810762,0.39839303,0.12923717
b3469,0,Experiment 3,EM12440,6805.618,6,0.020796087,2.8617477,0.55847913,0.033576205
b3471,0,Experiment 3,EM12440,6628.119,6,0.001701156,2.9500673,0.53144664,0.018853676
b3472,0,Experiment 3,EM12440,7166.198,6,0.009218098,3.9580934,0.28119743,3.70E-04
b3473,0,Experiment 3,EM12440,6635.2236,6,0.06550286,3.3979554,0.55159575,0.16913448
b3474,0,Experiment 3,EM12440,7073.543,6,0.069889136,2.4260714,0.48973396,0.065834306
b3475,0,Experiment 3,EM12440,6836.4814,6,0.01292505,2.5114305,0.58381385,0.031550933
b3476,0,Experiment 3,EM12440,6741.785,6,0.026584921,3.4460626,0.4224027,5.98E-04
b3477,0,Experiment 3,EM12440,6614.841,6,0.003161685,2.4875004,0.59267396,7.05E-04
b3478,0,Experiment 3,EM12440,6928.552,6,0.054835744,2.9017136,0.4894697,0.020659212
b4,0,Experiment 4,EM13743+Ara,6490.4604,1,0.07662618,4.8235254,0.41154355,0.058393452
b7,0,Experiment 4,EM13743+Ara,6387.239,1,0.03178602,1.6673381,0.8361652,0.032442298
b9,0,Experiment 4,EM13743+Ara,6460.9307,1,0.041336887,4.9396915,0.40821397,0.085155286
b13,0,Experiment 4,EM13743+Ara,6542.4556,1,0.057302743,3.3218942,0.4831677,0.047299664
b15,0,Experiment 4,EM13743+Ara,6489.9326,1,0.065453954,3.1046572,0.5943657,0.002380176
b16,0,Experiment 4,EM13743+Ara,7102.752,1,0.066427395,1.789055,0.616918,0.05577556
b17,0,Experiment 4,EM13743+Ara,6456.5864,1,0.087592386,2.3030286,0.70533615,0.08666898
b19,0,Experiment 4,EM13743+Ara,7317.375,1,0.09297078,1.3231575,0.6856638,0.14573687
b20,0,Experiment 4,EM13743+Ara,6757.7295,1,0.04410984,2.088675,0.6358229,0.10268216
b21,0,Experiment 4,EM13743+Ara,6628.942,1,0.09101078,2.4102209,0.6005661,0.21263994
b22,0,Experiment 4,EM13743+Ara,6646.1313,1,0.090696245,2.7456126,0.6055924,0.2031971
b24,0,Experiment 4,EM13743+Ara,6388.07,1,0.07775083,1.6513026,0.8439908,0.13212085
b25,0,Experiment 4,EM13743+Ara,6409.675,1,0.013360689,2.2389169,0.75896555,0.010570213
b31,0,Experiment 4,EM13743+Ara,6722.3677,1,0.046423428,5.1573753,0.42100534,0.039920185
b32,0,Experiment 4,EM13743+Ara,6704.823,1,0.085812844,3.4883718,0.4839953,0.02340786
b33,0,Experiment 4,EM13743+Ara,6616.005,1,0.043702748,3.3744571,0.49612477,0.03496089
b34,0,Experiment 4,EM13743+Ara,6527.4873,1,0.03622486,2.805623,0.57316464,0.03268294
b35,0,Experiment 4,EM13743+Ara,6614.886,1,0,1.6045524,0.79478496,0.004792136
b36,0,Experiment 4,EM13743+Ara,6444.2188,1,0.03849719,3.023122,0.5951853,0.058814365
b39,0,Experiment 4,EM13743+Ara,6473.831,1,0.043707106,2.7869046,0.6184427,0.013997264
b40,0,Experiment 4,EM13743+Ara,6663.7393,1,0.04628671,3.5623827,0.53226227,0.07430722
b41,0,Experiment 4,EM13743+Ara,6535.4727,1,0.020028938,1.4002829,0.86582303,0.013989114
b42,0,Experiment 4,EM13743+Ara,6399.0806,1,0.052343924,1.9778749,0.784996,0.062950216
b43,0,Experiment 4,EM13743+Ara,6592.381,1,0,1.9758395,0.7699622,0.009256578
b44,0,Experiment 4,EM13743+Ara,6645.131,1,0.080584444,1.4624518,0.8597207,0.14856552
b45,0,Experiment 4,EM13743+Ara,6622.8203,1,0.02339766,3.483808,0.51391065,0.06006477
b46,0,Experiment 4,EM13743+Ara,6628.348,1,0.015562383,2.7851467,0.5949784,0.04043585
b48,0,Experiment 4,EM13743+Ara,6611.228,1,0.01858322,3.004095,0.54833186,0.041971758
b49,0,Experiment 4,EM13743+Ara,6681.9536,1,0.05662129,2.9848523,0.5653822,0.124491505
b50,0,Experiment 4,EM13743+Ara,6680.2954,1,0.14090122,2.716687,0.6431168,0.21551806
b51,0,Experiment 4,EM13743+Ara,6603.8657,1,0.031576376,3.1247327,0.54467136,0.039306585
b53,0,Experiment 4,EM13743+Ara,6517.5596,1,0.015793324,1.5241275,0.89692,0.012757889
b58,0,Experiment 4,EM13743+Ara,6597.0444,1,0.040512387,2.6012301,0.61476755,0.034443323
b59,0,Experiment 4,EM13743+Ara,6535.5,1,0.02389689,2.0152812,0.71474814,0.052361343
b60,0,Experiment 4,EM13743+Ara,6556.368,1,0.04672209,2.429155,0.5810656,0.050992202
b61,0,Experiment 4,EM13743+Ara,6757.0913,1,0.09294323,3.422009,0.54401606,0.11131157
b62,0,Experiment 4,EM13743+Ara,6555.0864,1,0,1.330836,0.7932475,0.002541501
b64,0,Experiment 4,EM13743+Ara,6768.779,1,0.03558219,2.3895595,0.6656266,0.034857836
b66,0,Experiment 4,EM13743+Ara,6605.175,1,0.13099632,1.9543765,0.77035373,0.12860002
b68,0,Experiment 4,EM13743+Ara,6465.1387,1,0.06411999,1.5385596,0.802045,0.12345269
b71,0,Experiment 4,EM13743+Ara,6615.8276,1,0.044116307,2.0674894,0.7162416,0.03685122
b73,0,Experiment 4,EM13743+Ara,6619.7295,1,0.024266822,2.3448446,0.6447256,0.038331125
b74,0,Experiment 4,EM13743+Ara,6739.8623,1,0.033691924,2.9223132,0.55674183,0.081662275
b75,0,Experiment 4,EM13743+Ara,6647.4927,1,0.015445193,2.0651457,0.64594936,0.036562815
b81,0,Experiment 4,EM13743+Ara,6660.1074,1,0.11292319,1.8515016,0.75866604,0.22211993
b84,0,Experiment 4,EM13743+Ara,6728.7583,1,0.06161413,2.260904,0.6663406,0.06730222
b89,0,Experiment 4,EM13743+Ara,6290.9233,1,0,1.6616024,0.8094993,0.01116762
b91,0,Experiment 4,EM13743+Ara,6810.0723,1,0.044582736,3.5586822,0.49072954,0.028049644
b93,0,Experiment 4,EM13743+Ara,6602.803,1,0.03981387,2.7173035,0.59974945,0.012984301
b94,0,Experiment 4,EM13743+Ara,6649.047,1,0.04865376,2.4759054,0.7140784,0.06590334
b96,0,Experiment 4,EM13743+Ara,6749.3433,1,0.01780658,3.9805431,0.43939322,0.039219648
b109,0,Experiment 4,EM13743+Ara,6369.4517,1,0.014080312,1.826307,0.7932627,0.023293229
b115,0,Experiment 4,EM13743+Ara,6468.4375,1,0.06706485,2.5921793,0.6310434,0.18179157
b116,0,Experiment 4,EM13743+Ara,6557.739,1,0.09860244,3.8001113,0.509327,0.15674707
b117,0,Experiment 4,EM13743+Ara,6772.502,1,0.017921751,2.0737803,0.6794395,0.042738754
b119,0,Experiment 4,EM13743+Ara,6840.2437,1,0.027013429,5.6299953,0.31445345,0.04643539
b122,0,Experiment 4,EM13743+Ara,6787.6064,1,0.055817623,2.8415182,0.5768606,0.13920231
b123,0,Experiment 4,EM13743+Ara,6589.0825,1,0.039045855,2.8182049,0.64112157,0.03410342
b124,0,Experiment 4,EM13743+Ara,6608.81,1,0.043640062,2.596666,0.7690299,0.060224697
b127,0,Experiment 4,EM13743+Ara,6868.546,1,0.051310837,4.3103843,0.38714114,0.019912926
b132,0,Experiment 4,EM13743+Ara,6535.865,1,0.107640915,2.8669286,0.63739175,0.17177124
b133,0,Experiment 4,EM13743+Ara,6742.03,1,0.03494484,3.897898,0.46809506,0.054759968
b162,0,Experiment 4,EM13743+Ara,6499.754,1,0.023568634,1.8635899,0.7437738,0.04186235
b168,0,Experiment 4,EM13743+Ara,6743.132,1,0.08210354,2.8469458,0.5901981,0.010874487
b171,0,Experiment 4,EM13743+Ara,6638.7295,1,0.04615111,3.0291355,0.5426553,0.07144559
b174,0,Experiment 4,EM13743+Ara,6501.078,1,0.07460634,2.7750936,0.632472,0.13447587
b178,0,Experiment 4,EM13743+Ara,6467.92,1,0.071859226,2.4010928,0.68112826,0.1323235
b228,0,Experiment 4,EM13743+Ara,6057.561,2,0.11386552,2.6101365,0.6604617,0.14594239
b238,0,Experiment 4,EM13743+Ara,6008.3823,2,0.09639101,2.4791896,0.6074651,0.14923045
b252,0,Experiment 4,EM13743+Ara,6174.2017,2,0.05419055,5.7860966,0.37683955,0.10155023
b253,0,Experiment 4,EM13743+Ara,6067.9614,2,0.04496507,6.094197,0.32349733,0.13598609
b260,0,Experiment 4,EM13743+Ara,5883.6724,2,0.0272483,1.8142958,0.79937685,0.0262765
b261,0,Experiment 4,EM13743+Ara,6079.424,2,0.036388356,5.401549,0.3574267,0.107893035
b265,0,Experiment 4,EM13743+Ara,6257.2236,2,0.012169777,4.784423,0.40109792,0.025934298
b271,0,Experiment 4,EM13743+Ara,5899.3735,2,0.050388146,1.870964,0.81669337,0.059304856
b273,0,Experiment 4,EM13743+Ara,6106.7456,2,0.037410844,2.307284,0.71105397,0.02562754
b290,0,Experiment 4,EM13743+Ara,6056.6255,2,0.04889745,3.3388703,0.5763296,0.009978001
b293,0,Experiment 4,EM13743+Ara,5974.9424,2,0.07443737,1.5981382,0.86067605,0.11394696
b300,0,Experiment 4,EM13743+Ara,6239.0703,2,0.026403192,3.385497,0.49895936,0.07680743
b302,0,Experiment 4,EM13743+Ara,6678.3984,2,0.0759054,1.797597,0.55940914,0.15560403
b303,0,Experiment 4,EM13743+Ara,5966.743,2,0.10885725,1.948394,0.77827513,0.112463675
b304,0,Experiment 4,EM13743+Ara,6778.505,2,0.07507834,1.5454671,0.58761984,0.112066746
b305,0,Experiment 4,EM13743+Ara,6348.6504,2,0.08822974,1.5602694,0.728349,0.15857825
b309,0,Experiment 4,EM13743+Ara,6352.264,2,0.025417184,4.4460707,0.43091062,0.045256168
b311,0,Experiment 4,EM13743+Ara,6047.058,2,0.06814497,2.5034742,0.69354475,0.111029826
b312,0,Experiment 4,EM13743+Ara,6237.8247,2,0.067250825,4.363302,0.45645607,0.022085598
b318,0,Experiment 4,EM13743+Ara,6046.067,2,0.035912175,2.4233577,0.74569076,0.052082136
b319,0,Experiment 4,EM13743+Ara,6203.059,2,0.114841655,2.896533,0.6126084,0.2810211
b321,0,Experiment 4,EM13743+Ara,6214.6553,2,0.028062087,4.1906104,0.4567238,0.067338206
b324,0,Experiment 4,EM13743+Ara,6183.242,2,0.049383845,4.233413,0.42151496,0.09740134
b326,0,Experiment 4,EM13743+Ara,5934.3735,2,0,2.0581765,0.7259284,0.008942363
b329,0,Experiment 4,EM13743+Ara,6146.6514,2,0.031792115,3.0260518,0.5884371,0.06694177
b331,0,Experiment 4,EM13743+Ara,6188.076,2,0.07461959,2.7515953,0.6341632,0.12379121
b332,0,Experiment 4,EM13743+Ara,6163.3115,2,0.05068217,2.796495,0.5885842,0.12008684
b335,0,Experiment 4,EM13743+Ara,5972.3955,2,0.08754016,3.291226,0.57742095,0.14190045
b336,0,Experiment 4,EM13743+Ara,5973.262,2,0.056039453,2.6634607,0.6125906,0.07451637
b337,0,Experiment 4,EM13743+Ara,5969.1353,2,0.059967708,3.363556,0.5259382,0.04484479
b338,0,Experiment 4,EM13743+Ara,6181.499,2,0.016212022,3.200347,0.5129559,0.034641154
b339,0,Experiment 4,EM13743+Ara,6201.4897,2,0.07947485,2.650077,0.58721447,0.17060041
b341,0,Experiment 4,EM13743+Ara,6159.1914,2,0,1.5500312,0.82901764,0.006316532
b346,0,Experiment 4,EM13743+Ara,6169.17,2,0.030092347,2.4435873,0.64873934,0.069287084
b348,0,Experiment 4,EM13743+Ara,5917.562,2,0.013932753,1.5495069,0.8528763,0.024432346
b350,0,Experiment 4,EM13743+Ara,6089.5625,2,0.05598941,2.4591296,0.63155276,0.095274605
b355,0,Experiment 4,EM13743+Ara,6269.028,2,0.037397075,3.3589766,0.52882373,0.005289982
b357,0,Experiment 4,EM13743+Ara,6262.582,2,0.051104378,4.1147494,0.4248702,0.07784076
b359,0,Experiment 4,EM13743+Ara,6215.6323,2,0.025408763,4.8326535,0.37744898,0.010462507
b360,0,Experiment 4,EM13743+Ara,6138.9097,2,0.015791882,1.6941054,0.80090266,0.025799522
b364,0,Experiment 4,EM13743+Ara,6077.3555,2,0.031835794,2.5701456,0.6679934,0.07422724
b365,0,Experiment 4,EM13743+Ara,6188.6704,2,0.010636693,2.1186802,0.7137605,0.01287796
b371,0,Experiment 4,EM13743+Ara,6230.0796,2,0.022023927,1.9395742,0.801816,0.025451275
b378,0,Experiment 4,EM13743+Ara,5966.7456,2,0.14429341,1.647972,0.8223886,0.17442362
b381,0,Experiment 4,EM13743+Ara,6244.8027,2,0.051168896,4.237607,0.41954806,0.11549254
b384,0,Experiment 4,EM13743+Ara,6254.1694,2,0.04925033,4.48801,0.3974172,0.075284034
b387,0,Experiment 4,EM13743+Ara,5935.3057,2,0.07100717,1.7546091,0.7386663,0.1335714
b402,0,Experiment 4,EM13743+Ara,6054.9204,2,0.005824965,1.917371,0.77361184,6.32E-04
b403,0,Experiment 4,EM13743+Ara,6060.922,2,0.08560069,2.7805827,0.6209973,0.122487314
b408,0,Experiment 4,EM13743+Ara,6380.3794,2,0.08006411,2.4236045,0.64227754,0.07205154
b426,0,Experiment 4,EM13743+Ara,6540.1646,2,0.037859507,2.7084224,0.5657386,0.08406175
b427,0,Experiment 4,EM13743+Ara,6473.505,2,0.059955604,2.43853,0.61249775,0.12663175
b428,0,Experiment 4,EM13743+Ara,6235.7793,2,0.010632284,1.9777515,0.73905355,0.022916153
b429,0,Experiment 4,EM13743+Ara,6504.145,2,0.008957346,2.0859306,0.5629247,0.00939235
b430,0,Experiment 4,EM13743+Ara,6161.0317,2,0.008388944,2.949389,0.51408654,0.007186444
b431,0,Experiment 4,EM13743+Ara,6326.045,2,0.054738794,2.5388143,0.5706117,0.12931532
b434,0,Experiment 4,EM13743+Ara,6247.8706,2,0.040902354,1.6779772,0.7634936,0.051605668
b435,0,Experiment 4,EM13743+Ara,6055.3276,2,0.002648671,2.263055,0.7402209,0.01156872
b436,0,Experiment 4,EM13743+Ara,6367.3413,2,0.0421574,4.449139,0.428638,0.08674416
b437,0,Experiment 4,EM13743+Ara,6402.0474,2,0.032580305,2.4248378,0.5486507,0.07213903
b438,0,Experiment 4,EM13743+Ara,6566.6016,2,0.053828493,3.6911614,0.38939607,0.12618911
b439,0,Experiment 4,EM13743+Ara,6309.1196,2,0.009599621,3.6303492,0.5190204,0.015354002
b440,0,Experiment 4,EM13743+Ara,6257.1406,2,0.005686591,1.9129612,0.804795,0.009004704
b443,0,Experiment 4,EM13743+Ara,6403.1514,2,0.019664379,2.9757245,0.54326946,0.009048399
b444,0,Experiment 4,EM13743+Ara,6433.1807,2,0.008570092,1.164682,0.9031669,0.002511719
b452,0,Experiment 4,EM13743+Ara,6131.674,3,0.06297228,3.2826684,0.58163595,0.058011934
b460,0,Experiment 4,EM13743+Ara,6036.0825,3,0,1.1811957,0.88833004,0.004387693
b471,0,Experiment 4,EM13743+Ara,5977.21,3,0.039658822,1.5018278,0.9195958,0.019924205
b475,0,Experiment 4,EM13743+Ara,6117.0156,3,0.06475634,3.0154743,0.6105729,0.08284125
b477,0,Experiment 4,EM13743+Ara,6078.6426,3,0.03035165,2.4560304,0.6441741,0.034280293
b482,0,Experiment 4,EM13743+Ara,6274.7373,3,0.012861773,1.0260353,0.8594143,0.007878929
b484,0,Experiment 4,EM13743+Ara,6154.8315,3,0.057512052,4.4042315,0.46695068,0.08471781
b496,0,Experiment 4,EM13743+Ara,6439.2017,3,0.05228859,2.028572,0.6033161,0.049958177
b497,0,Experiment 4,EM13743+Ara,6272.842,3,0.082231104,2.3729072,0.67817944,0.07937348
b498,0,Experiment 4,EM13743+Ara,6377.497,3,0.02601986,3.8259225,0.45724413,0.019495692
b499,0,Experiment 4,EM13743+Ara,6220.25,3,0.060001135,3.1665487,0.56551725,0.114643805
b505,0,Experiment 4,EM13743+Ara,6226.988,3,0.08523982,3.1281865,0.5735301,0.13250506
b506,0,Experiment 4,EM13743+Ara,6147.921,3,0.002696335,2.0170388,0.6867288,0.008309673
b507,0,Experiment 4,EM13743+Ara,6332.444,3,0.082885586,2.9187362,0.4806816,0.17003039
b509,0,Experiment 4,EM13743+Ara,6205.2354,3,0.029937051,3.1616764,0.5664045,0.0744754
b510,0,Experiment 4,EM13743+Ara,6150.8843,3,0.007100815,2.260534,0.71791077,0.020605741
b511,0,Experiment 4,EM13743+Ara,6144.2656,3,0.013003815,3.00391,0.5077899,0.03034382
b514,0,Experiment 4,EM13743+Ara,6143.136,3,0.062001895,2.1049266,0.7091798,0.1569167
b521,0,Experiment 4,EM13743+Ara,6231.7637,3,0.025966508,2.6913998,0.5967371,0.004888724
b524,0,Experiment 4,EM13743+Ara,6333.039,3,0.08283173,3.818213,0.4816169,0.05708318
b529,0,Experiment 4,EM13743+Ara,6119.477,3,0.018258892,2.0111797,0.7758917,0.01534791
b533,0,Experiment 4,EM13743+Ara,6147.5405,3,0.001297318,3.3040235,0.59629476,0.00225574
b534,0,Experiment 4,EM13743+Ara,6140.397,3,0.03784926,2.2658381,0.6916769,0.041281335
b535,0,Experiment 4,EM13743+Ara,5965.3877,3,0.027268402,1.746946,0.86220837,0.012064512
b536,0,Experiment 4,EM13743+Ara,6123.9966,3,0.035484426,2.3174298,0.6788173,0.015159505
b541,0,Experiment 4,EM13743+Ara,6180.3853,3,0.036290556,1.9931087,0.77832747,0.038025238
b542,0,Experiment 4,EM13743+Ara,6128.047,3,0.16358575,2.1701176,0.8001964,0.1827654
b544,0,Experiment 4,EM13743+Ara,6351.2236,3,0.020088699,4.3143315,0.43590355,0.030548468
b549,0,Experiment 4,EM13743+Ara,6089.786,3,0.047907155,1.31184,0.94325066,0.041965384
b550,0,Experiment 4,EM13743+Ara,6186.755,3,0.068738654,2.7559125,0.64845204,0.012801041
b552,0,Experiment 4,EM13743+Ara,6261.7563,3,0.060148522,2.497615,0.6628242,0.1096117
b554,0,Experiment 4,EM13743+Ara,6335.6875,3,0.054234084,2.8637214,0.52688855,0.118614644
b555,0,Experiment 4,EM13743+Ara,6390.5776,3,0.027510487,5.0430903,0.39557597,0.044744108
b556,0,Experiment 4,EM13743+Ara,6329.661,3,0.044998016,4.0473995,0.5310995,0.063255
b562,0,Experiment 4,EM13743+Ara,6272.66,3,0.006584606,3.1429887,0.553008,0.011137147
b563,0,Experiment 4,EM13743+Ara,6150.2275,3,0.047691748,2.3273904,0.645318,0.107070096
b568,0,Experiment 4,EM13743+Ara,6222.648,3,0.025656937,3.6442878,0.47863063,0.06541443
b569,0,Experiment 4,EM13743+Ara,6263.4966,3,0.02958317,4.4105453,0.412331,0.06613111
b578,0,Experiment 4,EM13743+Ara,6234.2524,3,0.020831106,5.3073087,0.3621791,0.01943176
b581,0,Experiment 4,EM13743+Ara,6426.1997,3,0.0854256,3.6196177,0.46556893,0.23067927
b582,0,Experiment 4,EM13743+Ara,6253.796,3,0.04086101,2.9587018,0.5601737,0.08105928
b584,0,Experiment 4,EM13743+Ara,6278.2075,3,0,2.3323245,0.7803403,0.005145844
b605,0,Experiment 4,EM13743+Ara,6148.8345,3,0.045179557,2.660932,0.6225555,0.10155631
b612,0,Experiment 4,EM13743+Ara,6332.4146,3,0.037314016,4.1162295,0.4406411,0.11087211
b634,0,Experiment 4,EM13743+Ara,5719.3545,4,0.031594414,3.276019,0.53699976,0.015367092
b635,0,Experiment 4,EM13743+Ara,5755.8774,4,0.07040879,3.3592484,0.6197676,0.009920267
b648,0,Experiment 4,EM13743+Ara,5744.2285,4,0.12690951,2.3591535,0.6723674,0.1632306
b652,0,Experiment 4,EM13743+Ara,5808.1123,4,0.036642518,3.033576,0.54427284,0.026528973
b660,0,Experiment 4,EM13743+Ara,5756.309,4,0.07165244,3.7062411,0.6045623,0.011035852
b662,0,Experiment 4,EM13743+Ara,5747.227,4,0.078851104,2.0138316,0.68937653,0.17726335
b664,0,Experiment 4,EM13743+Ara,5827.3667,4,0.18935211,1.5950544,0.84244865,0.2692927
b671,0,Experiment 4,EM13743+Ara,5766.2305,4,0.027584909,1.7583097,0.79321456,0.036270972
b675,0,Experiment 4,EM13743+Ara,5824.345,4,0.081944704,3.2635643,0.5610677,0.10826474
b676,0,Experiment 4,EM13743+Ara,6022.87,4,0.043557055,5.384835,0.38445285,0.031446077
b679,0,Experiment 4,EM13743+Ara,5857.648,4,0.06396145,5.180735,0.3370443,0.09406481
b680,0,Experiment 4,EM13743+Ara,5875.761,4,0.051739004,2.78453,0.57508624,0.009918837
b691,0,Experiment 4,EM13743+Ara,5782.124,4,0.032009434,2.2890282,0.63772196,0.013798849
b692,0,Experiment 4,EM13743+Ara,5804.0215,4,0.025586473,2.1747434,0.7348009,0.028299483
b693,0,Experiment 4,EM13743+Ara,5830.4355,4,0.011087852,2.2180395,0.6845908,0.03273312
b695,0,Experiment 4,EM13743+Ara,6002.656,4,0.039349392,3.9922616,0.4554787,0.105771825
b699,0,Experiment 4,EM13743+Ara,5619.642,4,0,1.4368334,0.8866276,0.001069852
b707,0,Experiment 4,EM13743+Ara,5838.971,4,0.09260004,2.6768444,0.6689097,0.12843584
b716,0,Experiment 4,EM13743+Ara,5773.6055,4,0.018967642,1.9013354,0.771281,0.041354824
b723,0,Experiment 4,EM13743+Ara,6144.7427,4,0.048833765,5.764448,0.3537517,0.06287299
b724,0,Experiment 4,EM13743+Ara,5801.362,4,0.058419675,2.9093614,0.5971212,0.14205945
b725,0,Experiment 4,EM13743+Ara,5858.661,4,0.07475873,2.3949869,0.6829415,0.16965136
b726,0,Experiment 4,EM13743+Ara,5924.1157,4,0.09039527,1.8899871,0.7934523,0.12238893
b734,0,Experiment 4,EM13743+Ara,5946.5312,4,0.046468683,3.2129288,0.5397238,0.08262118
b735,0,Experiment 4,EM13743+Ara,6035.9326,4,0.024468634,4.0259366,0.43557858,0.05098758
b736,0,Experiment 4,EM13743+Ara,5902.418,4,0.049308915,2.4080622,0.61770076,0.11522688
b737,0,Experiment 4,EM13743+Ara,6029.5874,4,0.039213296,2.931318,0.5587434,0.10079832
b738,0,Experiment 4,EM13743+Ara,6014.026,4,0.022736507,2.3362718,0.65283865,0.059036296
b739,0,Experiment 4,EM13743+Ara,5756.508,4,0.03697099,2.9015903,0.55675703,0.04877639
b740,0,Experiment 4,EM13743+Ara,5647.187,4,0.08277282,2.493714,0.69935745,0.0937673
b742,0,Experiment 4,EM13743+Ara,5743.8975,4,0.002017164,2.3339899,0.6852533,0.011168584
b744,0,Experiment 4,EM13743+Ara,5816.7104,4,0.08827621,3.933978,0.48674372,0.16361059
b747,0,Experiment 4,EM13743+Ara,6006.4434,4,0.030284608,2.92367,0.55401,0.032096133
b766,0,Experiment 4,EM13743+Ara,5743.477,4,0.056366876,3.2355638,0.590981,0.036199965
b767,0,Experiment 4,EM13743+Ara,5957.347,4,0.005481347,2.0154352,0.7231981,0.017029328
b773,0,Experiment 4,EM13743+Ara,5938.6655,4,0.01984247,2.743084,0.64028853,0.041735288
b788,0,Experiment 4,EM13743+Ara,6053.4756,4,0.001305341,3.0139632,0.5560157,0.004009764
b799,0,Experiment 4,EM13743+Ara,6031.487,4,0.13765329,1.7005197,0.74192065,0.26556265
b800,0,Experiment 4,EM13743+Ara,6022.2686,4,0.027679026,2.997681,0.5559019,0.063499525
b808,0,Experiment 4,EM13743+Ara,5871.1914,4,0.080565155,4.997019,0.41907403,0.1072768
b811,0,Experiment 4,EM13743+Ara,5996.6504,4,0.0512835,2.2469654,0.6851588,0.027417703
b812,0,Experiment 4,EM13743+Ara,5777.6543,4,0.015431543,3.1592863,0.574807,0.003321127
b817,0,Experiment 4,EM13743+Ara,5975.486,4,0.029252201,1.9304463,0.7349025,0.017346136
b821,0,Experiment 4,EM13743+Ara,5933.877,4,0.027636243,2.8322668,0.57837003,0.06574978
b825,0,Experiment 4,EM13743+Ara,5874.035,4,0.035162456,2.6455133,0.63742054,0.08570411
b826,0,Experiment 4,EM13743+Ara,6005.401,4,0.11725489,2.7527053,0.57521147,0.27306506
b827,0,Experiment 4,EM13743+Ara,5989.8706,4,0.05435401,1.8949212,0.7113138,0.11164518
b828,0,Experiment 4,EM13743+Ara,5718.6616,4,0.12331307,1.9610374,0.78407943,0.16194001
b829,0,Experiment 4,EM13743+Ara,6098.9536,4,0.04095932,4.024703,0.4304206,0.111927435
b832,0,Experiment 4,EM13743+Ara,5981.281,4,0.083893076,2.7628818,0.61591136,0.119059555
b835,0,Experiment 4,EM13743+Ara,5982.865,4,0.049036756,1.5108055,0.8251191,0.08678932
b837,0,Experiment 4,EM13743+Ara,6152.148,4,0.04239977,2.9086213,0.5249237,0.082478926
b838,0,Experiment 4,EM13743+Ara,5775.1895,4,0.12160061,2.037762,0.7112865,0.2714713
b839,0,Experiment 4,EM13743+Ara,6211.094,4,0.05075491,2.4386532,0.47508395,0.10838568
b841,0,Experiment 4,EM13743+Ara,5794.0913,4,0,2.1603112,0.73652774,0.006352278
b842,0,Experiment 4,EM13743+Ara,5987.847,4,0.05071869,3.0827932,0.5623855,0.12131861
b845,0,Experiment 4,EM13743+Ara,5984.922,4,0.03468275,2.2417848,0.67701215,0.006645969
b848,0,Experiment 4,EM13743+Ara,5952.8364,4,0.060212042,1.6257688,0.8044658,0.07488788
b849,0,Experiment 4,EM13743+Ara,5818.28,4,0.041178547,2.5826042,0.62626374,0.08517204
b851,0,Experiment 4,EM13743+Ara,5968.685,4,0.07794362,3.2194664,0.5476305,0.14675593
b852,0,Experiment 4,EM13743+Ara,5962.138,4,0.066901095,9.18251,0.18491103,0.081472
b869,0,Experiment 4,EM13743+Ara,6016.0103,4,0.030704476,5.2399592,0.33570087,0.015702413
b875,0,Experiment 4,EM13743+Ara,5935.6074,4,0.04274486,5.176217,0.36407682,0.040547475
b876,0,Experiment 4,EM13743+Ara,6120,4,0.05415166,2.6910298,0.6173598,0.09629725
b878,0,Experiment 4,EM13743+Ara,6082.1,4,0.06433359,3.1706192,0.52395535,0.05397618
b879,0,Experiment 4,EM13743+Ara,6000.2144,4,0.037010953,2.5469556,0.64028066,0.082852826
b880,0,Experiment 4,EM13743+Ara,5931.521,4,0.031016234,1.2571955,0.8517597,0.038028408
b884,0,Experiment 4,EM13743+Ara,5729.6177,4,0.00112746,2.719894,0.60657465,0.004245427
b895,0,Experiment 4,EM13743+Ara,5947.94,4,0.03495478,5.079502,0.346165,0.031138675
b896,0,Experiment 4,EM13743+Ara,6103.957,4,0.090609014,1.7795492,0.793136,0.19273125
b897,0,Experiment 4,EM13743+Ara,6110.8345,4,0.01713731,2.8966408,0.53592384,0.04635985
b898,0,Experiment 4,EM13743+Ara,6059.245,4,0.04158807,2.486579,0.66593885,0.047562692
b899,0,Experiment 4,EM13743+Ara,5962.244,4,0.049041085,5.4946456,0.368223,0.08002686
b900,0,Experiment 4,EM13743+Ara,5822.0127,4,0.052556247,4.305892,0.4232593,0.07582452
b901,0,Experiment 4,EM13743+Ara,5949.133,4,0.0713863,4.0686007,0.45040455,0.21141288
b907,0,Experiment 4,EM13743+Ara,6154.543,4,0.031357307,3.0679295,0.46881723,0.02150111
b908,0,Experiment 4,EM13743+Ara,6210.688,4,0.0232629,2.295689,0.7306855,0.016333153
b914,0,Experiment 4,EM13743+Ara,6182.3306,4,0.043522697,1.9631344,0.68426365,0.06508576
b915,0,Experiment 4,EM13743+Ara,6076.569,4,0,2.0277703,0.7333378,0.00107893
b916,0,Experiment 4,EM13743+Ara,6055.7173,4,0.05833721,1.8032712,0.7310041,0.10419905
b917,0,Experiment 4,EM13743+Ara,6002.172,4,0.059085645,2.563238,0.65390444,0.14077821
b918,0,Experiment 4,EM13743+Ara,6125.006,4,0.034056813,2.7359297,0.5885846,0.024782786
b919,0,Experiment 4,EM13743+Ara,6255.57,4,0.074514195,2.0570047,0.58915055,0.086829424
b921,0,Experiment 4,EM13743+Ara,6207.707,4,0.07405221,2.9784381,0.5173777,0.06585918
b922,0,Experiment 4,EM13743+Ara,6215.91,4,0.05408608,2.3092577,0.53417647,0.116619855
b923,0,Experiment 4,EM13743+Ara,6025.764,4,0.041324567,2.7744153,0.52160025,0.06015947
b924,0,Experiment 4,EM13743+Ara,6038.5273,4,0,1.6770829,0.8018453,0.002293563
b925,0,Experiment 4,EM13743+Ara,6156.7036,4,0.076755434,2.7270484,0.49601036,0.09428622
b926,0,Experiment 4,EM13743+Ara,6114.5063,4,0.058998477,2.3639023,0.6431739,0.08891698
b927,0,Experiment 4,EM13743+Ara,6153.32,4,0.033760887,2.1068385,0.62059873,0.025722995
b928,0,Experiment 4,EM13743+Ara,6140.021,4,0.033816356,1.8305318,0.67677695,0.08630961
b929,0,Experiment 4,EM13743+Ara,6123.2,4,0.08410603,2.9992845,0.5487641,0.21533655
b930,0,Experiment 4,EM13743+Ara,6002.043,4,0.050104998,1.5631064,0.79806906,0.094051726
b933,0,Experiment 4,EM13743+Ara,6056.029,4,0.0411378,1.617381,0.7684986,0.08280082
b934,0,Experiment 4,EM13743+Ara,6067.393,4,0.03542637,1.5246209,0.82017046,0.06712956
b935,0,Experiment 4,EM13743+Ara,6077.4287,4,0.010750417,1.9783065,0.7337886,0.033755086
b942,0,Experiment 4,EM13743+Ara,6058.707,5,0.068381265,2.5202463,0.6899801,0.093140274
b944,0,Experiment 4,EM13743+Ara,6064.2285,5,0.19262515,3.7964592,0.505089,0.18089817
b945,0,Experiment 4,EM13743+Ara,6000.625,5,0.098727286,2.0792232,0.7679268,0.16353463
b947,0,Experiment 4,EM13743+Ara,5999.9453,5,0.046697777,2.5416515,0.70368356,0.03291873
b949,0,Experiment 4,EM13743+Ara,6185.075,5,0.033139154,5.0947747,0.39630666,0.03795447
b951,0,Experiment 4,EM13743+Ara,6082.5107,5,0.050369572,1.7519263,0.8248778,0.0645988
b964,0,Experiment 4,EM13743+Ara,5967.6807,5,0.021646125,2.044099,0.7316691,0.046679005
b974,0,Experiment 4,EM13743+Ara,6136.896,5,0.11618934,2.413983,0.6497651,0.28026733
b976,0,Experiment 4,EM13743+Ara,6149.221,5,0.07558489,3.7381582,0.5271654,0.06293999
b986,0,Experiment 4,EM13743+Ara,6120.6753,5,0.044669013,3.9996011,0.4908068,0.038264174
b994,0,Experiment 4,EM13743+Ara,6029.4824,5,0.046418987,2.653716,0.66807693,0.0545264
b999,0,Experiment 4,EM13743+Ara,6027.3984,5,0.07947598,2.2530713,0.7603136,0.087094784
b1004,0,Experiment 4,EM13743+Ara,6267.7627,5,0.106625125,2.7918694,0.4908235,0.18628418
b1005,0,Experiment 4,EM13743+Ara,6041.16,5,0.13691022,2.1209621,0.6936253,0.30043322
b1008,0,Experiment 4,EM13743+Ara,6188.529,5,0.08419216,3.6605701,0.53247964,0.1262936
b1015,0,Experiment 4,EM13743+Ara,6072.5747,5,0.013719106,1.891714,0.82329696,0.01666467
b1019,0,Experiment 4,EM13743+Ara,6531.6772,5,0.029770067,1.4683727,0.6461781,0.07151023
b1021,0,Experiment 4,EM13743+Ara,6042.535,5,0.030593667,3.119367,0.5470978,0.06831541
b1022,0,Experiment 4,EM13743+Ara,6021.5093,5,0.017039135,2.9573758,0.56989056,0.012193353
b1053,0,Experiment 4,EM13743+Ara,6140.606,5,0.018373638,2.9899096,0.5637842,0.041896325
b1062,0,Experiment 4,EM13743+Ara,6164.7896,5,0.052579876,2.9408777,0.5982475,0.072772324
b1063,0,Experiment 4,EM13743+Ara,6264.126,5,0.024299238,4.022483,0.45535016,0.05922871
b1064,0,Experiment 4,EM13743+Ara,6199.652,5,0.10218525,3.2310615,0.5541684,0.14669842
b1077,0,Experiment 4,EM13743+Ara,6274.45,5,0.015720166,3.9799266,0.43187776,0.026068186
b1080,0,Experiment 4,EM13743+Ara,6227.5,5,0.045955054,4.584224,0.39808115,0.08625874
b1081,0,Experiment 4,EM13743+Ara,6195.6733,5,0.07167532,3.2161357,0.60369897,0.103677735
b1097,0,Experiment 4,EM13743+Ara,6183.8374,5,0.045502514,3.194426,0.5193454,0.00844128
b1098,0,Experiment 4,EM13743+Ara,6235.252,5,0.025075272,3.307539,0.5534981,0.047567617
b1103,0,Experiment 4,EM13743+Ara,6164.771,5,0.086013034,3.0914278,0.5531959,0.21466653
b1107,0,Experiment 4,EM13743+Ara,6343.1655,5,0.06785647,4.71658,0.43209752,0.003089876
b1113,0,Experiment 4,EM13743+Ara,6257.186,5,0.101666726,3.2113252,0.5846587,0.054190222
b1114,0,Experiment 4,EM13743+Ara,6248.253,5,0.122099094,2.832637,0.59131336,0.2182913
b1130,0,Experiment 4,EM13743+Ara,6181.344,5,0.034632433,2.8454654,0.550726,0.09296345
b1144,0,Experiment 4,EM13743+Ara,6106.854,5,0.059339672,2.6336715,0.6559706,0.024087653
b1155,0,Experiment 4,EM13743+Ara,6157.7227,5,0.049069338,2.1630867,0.69405866,0.039025106
b1159,0,Experiment 4,EM13743+Ara,6153.25,5,0,2.234137,0.6893513,0.007286433
b1168,0,Experiment 4,EM13743+Ara,6166.4575,5,0,2.447411,0.6647272,0.007116275
b1172,0,Experiment 4,EM13743+Ara,6294.725,5,0.036057834,2.9315646,0.5596653,0.003802947
b1176,0,Experiment 4,EM13743+Ara,6287.921,5,0.031314448,4.038025,0.4343985,0.08830789
b1177,0,Experiment 4,EM13743+Ara,5889.5903,5,0.019164965,1.4361163,0.8754962,0.01572456
b1178,0,Experiment 4,EM13743+Ara,6099.0415,5,0.023317546,2.0412157,0.7214932,0.062287644
b1185,0,Experiment 4,EM13743+Ara,6287.8687,5,0.102697596,3.4318771,0.54619914,0.15818135
b1186,0,Experiment 4,EM13743+Ara,6205.5195,5,0.005528869,1.9563501,0.73468417,0.010655381
b1189,0,Experiment 4,EM13743+Ara,5972.3345,5,0.034047466,2.001034,0.7548305,0.03306878
b1203,0,Experiment 4,EM13743+Ara,6176.774,5,0,2.476152,0.6566649,0.002033837
b1210,0,Experiment 4,EM13743+Ara,6271.7573,5,0.035126284,4.8456054,0.4055254,0.10440065
b1214,0,Experiment 4,EM13743+Ara,6321.397,5,0.050165106,4.5057726,0.41100875,0.10655575
b1216,0,Experiment 4,EM13743+Ara,6255.9126,5,0.016051842,2.665126,0.59708726,0.045315564
b1220,0,Experiment 4,EM13743+Ara,6215.9707,5,0.06323137,2.6540244,0.61847204,0.13501179
b1221,0,Experiment 4,EM13743+Ara,6153.3438,5,0.06299428,1.6425446,0.84488225,0.093573555
b1243,0,Experiment 4,EM13743+Ara,6077.282,5,0,2.0150652,0.75605303,0.004491479
b1245,0,Experiment 4,EM13743+Ara,6017.753,5,0.045504734,2.1289608,0.7116887,0.08182884
b1248,0,Experiment 4,EM13743+Ara,6268.1904,5,0.032111634,2.8513863,0.6197112,0.03985138
b1258,0,Experiment 4,EM13743+Ara,6184.1484,5,0.014492569,2.8845677,0.61129826,0.009454397
b1284,0,Experiment 4,EM13743+Ara,6151.1104,5,0.036435395,3.1153579,0.5405635,0.09567706
b1299,0,Experiment 4,EM13743+Ara,6270.5527,5,0.031700928,3.234762,0.5118609,0.093183756
b1303,0,Experiment 4,EM13743+Ara,6211.4746,5,0.11876244,2.8721094,0.57570684,0.28015932
b1304,0,Experiment 4,EM13743+Ara,6346.2036,5,0.04825866,2.5750797,0.624003,0.057940215
b1342,0,Experiment 4,EM13743+Ara,6154.3594,5,0.006833272,2.0885825,0.7577748,0.010867489
b1351,0,Experiment 4,EM13743+Ara,6107.4478,5,0.0470956,3.032096,0.6411452,0.060851455
b1352,0,Experiment 4,EM13743+Ara,6244.1284,5,0.008789227,2.4704778,0.6563522,0.021355728
b1361,0,Experiment 4,EM13743+Ara,6397.3716,5,0.055876676,2.702378,0.5715093,0.09092939
b1362,0,Experiment 4,EM13743+Ara,6078.162,5,0.05583271,1.6292226,0.8510939,0.09393448
b1379,0,Experiment 4,EM13743+Ara,6348.5273,5,0,0.9745053,0.94282657,0.001661503
b1382,0,Experiment 4,EM13743+Ara,6190.628,5,0.08281274,1.25994,0.84066933,0.1366076
b1384,0,Experiment 4,EM13743+Ara,6561.0615,5,0.074125096,2.2701554,0.6028295,0.085551664
b1385,0,Experiment 4,EM13743+Ara,6477.0244,5,0.032921463,2.239071,0.6234744,0.07143935
b1417,0,Experiment 4,EM13743+Ara,6630.733,6,0.048954986,2.0525024,0.7140714,0.048772078
b1418,0,Experiment 4,EM13743+Ara,6766.9316,6,0.035455044,2.729392,0.58038026,0.048564754
b1419,0,Experiment 4,EM13743+Ara,6634.6577,6,0.058528956,2.5564382,0.6671754,0.08122563
b1423,0,Experiment 4,EM13743+Ara,6542.432,6,0.032422006,2.076895,0.77328736,0.033770237
b1426,0,Experiment 4,EM13743+Ara,6777.8594,6,0.05662689,1.7586181,0.7930823,0.12676334
b1427,0,Experiment 4,EM13743+Ara,6732.7646,6,0.027351059,3.2068846,0.56745994,0.040500287
b1428,0,Experiment 4,EM13743+Ara,6698.9775,6,0.07793958,3.0644755,0.5791993,0.13379513
b1431,0,Experiment 4,EM13743+Ara,6654.191,6,0.071227156,2.858479,0.63299555,0.034292426
b1432,0,Experiment 4,EM13743+Ara,6611.676,6,0.07039464,2.1953275,0.6965357,0.15618329
b1448,0,Experiment 4,EM13743+Ara,6773.2856,6,0.012977495,3.3537958,0.5177118,0.012877309
b1449,0,Experiment 4,EM13743+Ara,6959.446,6,0.014026728,1.6178744,0.8177513,0.013991478
b1450,0,Experiment 4,EM13743+Ara,6852.31,6,0.02876969,4.239519,0.43113032,0.04087907
b1451,0,Experiment 4,EM13743+Ara,6735.8687,6,0.04847709,3.198404,0.5338751,0.0838635
b1452,0,Experiment 4,EM13743+Ara,6703.186,6,0.09188526,3.321478,0.532471,0.14928773
b1461,0,Experiment 4,EM13743+Ara,6769.7153,6,0.050149687,4.511231,0.45416954,0.035806302
b1465,0,Experiment 4,EM13743+Ara,6886.808,6,0.062617496,4.177905,0.46319366,0.015032715
b1481,0,Experiment 4,EM13743+Ara,6643.987,6,0.029479945,4.098699,0.47167,0.014802333
b1490,0,Experiment 4,EM13743+Ara,6569.0825,6,0,2.1503816,0.7541228,0.004350128
b1494,0,Experiment 4,EM13743+Ara,6787.77,6,0.06274981,2.9018986,0.6191822,0.033345968
b1495,0,Experiment 4,EM13743+Ara,6796.3765,6,0.07268192,2.3556378,0.696976,0.08695067
b1499,0,Experiment 4,EM13743+Ara,6853.5957,6,0.00170216,2.8518798,0.5464058,0.018956942
b1500,0,Experiment 4,EM13743+Ara,6812.916,6,0.04145552,4.4478593,0.4434276,0.052277796
b1509,0,Experiment 4,EM13743+Ara,6916.422,6,0.019671246,4.5223017,0.42867827,0.040382084
b1513,0,Experiment 4,EM13743+Ara,6934.4297,6,0.014909226,3.2363656,0.51747394,0.017448753
b1517,0,Experiment 4,EM13743+Ara,6559.082,6,0.015240268,2.1802402,0.70390123,0.038104102
b1521,0,Experiment 4,EM13743+Ara,6836.885,6,0.030883504,1.9042958,0.8107157,0.047767095
b1524,0,Experiment 4,EM13743+Ara,6890.698,6,0.038144007,4.6935134,0.3935223,0.073881
b1531,0,Experiment 4,EM13743+Ara,6856.509,6,0.035968438,2.1512449,0.7196797,0.083502896
b1532,0,Experiment 4,EM13743+Ara,6719.739,6,0.058121447,2.3657527,0.6879114,0.12094067
b1536,0,Experiment 4,EM13743+Ara,6943.6543,6,0.05160258,3.101296,0.5122574,0.10280122
b1537,0,Experiment 4,EM13743+Ara,6971.372,6,0.04027083,3.2066379,0.5661612,0.06839705
b1544,0,Experiment 4,EM13743+Ara,6702.8643,6,0.04583103,2.7703447,0.6258419,0.070405774
b1548,0,Experiment 4,EM13743+Ara,6754.087,6,0.10564004,2.283354,0.72428864,0.20818211
b1551,0,Experiment 4,EM13743+Ara,6926.3555,6,0.028574957,5.3423405,0.3414543,0.04598215
b1558,0,Experiment 4,EM13743+Ara,6617.4004,6,0.005653666,2.8152444,0.63603663,0.016331898
b1576,0,Experiment 4,EM13743+Ara,6527.404,6,0.09281149,1.6922551,0.7804417,0.17615359
b1578,0,Experiment 4,EM13743+Ara,6884.254,6,0.037916597,3.9590802,0.44591135,0.07647133
b1585,0,Experiment 4,EM13743+Ara,6728.1353,6,0.055064566,1.8722246,0.776725,0.11737731
b1612,0,Experiment 4,EM13743+Ara,6708.0396,6,0.037802007,4.31649,0.46284378,0.062343817
b1617,0,Experiment 4,EM13743+Ara,7080.276,6,0.034718838,5.655899,0.3008644,0.03450651
b12,0,Experiment 5,EM13743,6492.2803,1,0.17741928,3.1855564,0.6310518,0.23276363
b31,0,Experiment 5,EM13743,6361.7964,1,0.30002597,2.5594063,0.6372666,0.7173548
b49,0,Experiment 5,EM13743,6455.2583,1,0.12367286,4.3337903,0.43285796,0.3216116
b52,0,Experiment 5,EM13743,6455.7827,1,0.04973237,2.9574993,0.5161022,0.10036948
b64,0,Experiment 5,EM13743,6390.2075,1,0.029897032,2.7864573,0.5862383,0.056710985
b66,0,Experiment 5,EM13743,6401.258,1,0.29116595,2.4494772,0.6048186,0.7211505
b73,0,Experiment 5,EM13743,6450.632,1,0.040687263,2.530519,0.5787081,0.01934296
b92,0,Experiment 5,EM13743,6847.0317,1,0.28397238,3.1586235,0.5049506,0.3457064
b94,0,Experiment 5,EM13743,6392.2363,1,0.081773825,2.1464343,0.6489086,0.18169816
b106,0,Experiment 5,EM13743,6360.3887,1,0.2080329,3.468605,0.503585,0.55236346
b110,0,Experiment 5,EM13743,6435.048,1,0.08514557,2.0872257,0.6832678,0.1700029
b118,0,Experiment 5,EM13743,6081.598,1,0.005780929,1.5915003,0.8495186,0.011058694
b138,0,Experiment 5,EM13743,6294.991,1,0.060995966,3.5536246,0.49194887,0.032351904
b139,0,Experiment 5,EM13743,6293.122,1,0.06259835,3.366285,0.49541095,0.1070567
b159,0,Experiment 5,EM13743,6271.093,1,0.10048989,4.2086506,0.42840293,0.2679223
b160,0,Experiment 5,EM13743,6430.86,1,0.09098633,2.9908965,0.583309,0.21911746
b161,0,Experiment 5,EM13743,6319.3203,1,0.014401053,1.5473175,0.8605832,0.008746431
b210,0,Experiment 5,EM13743,6491.289,1,0.034596317,2.209775,0.648028,0.082977846
b223,0,Experiment 5,EM13743,6314.902,1,0.046054106,2.8078434,0.547392,0.09644838
b228,0,Experiment 5,EM13743,6298.3975,1,0.1413182,3.9529126,0.43126956,0.28685793
b233,0,Experiment 5,EM13743,6268.829,1,0.043723736,2.0345547,0.78039384,0.006683881
b244,0,Experiment 5,EM13743,6878.3867,1,0.13809825,2.8756866,0.55769134,0.3503474
b253,0,Experiment 5,EM13743,6291.3486,1,0.022092812,1.9950824,0.7339189,0.024823455
b255,0,Experiment 5,EM13743,6250.5425,1,0.10752943,2.654703,0.61047596,0.26697206
b256,0,Experiment 5,EM13743,6180.042,1,0.08641614,2.5539558,0.6593189,0.20730346
b266,0,Experiment 5,EM13743,6677.9536,1,0.038689937,1.4871529,0.7813635,0.036849156
b270,0,Experiment 5,EM13743,6250.637,1,0.24667898,2.2634945,0.6998312,0.28049356
b271,0,Experiment 5,EM13743,6302.792,1,0.026580038,2.2838476,0.46896818,0.06445557
b272,0,Experiment 5,EM13743,6394.0225,1,0.21377712,3.7741766,0.48871168,0.5773345
b287,0,Experiment 5,EM13743,6379.307,1,0.1461203,3.881739,0.36918244,0.34467912
b288,0,Experiment 5,EM13743,6351.1577,1,0.046988107,1.617011,0.61376363,0.004310934
b295,0,Experiment 5,EM13743,6319.248,1,0.03409935,2.6926334,0.59689265,0.072631344
b318,0,Experiment 5,EM13743,6198.2383,1,0.006858675,1.4461695,0.79917705,0.009594417
b324,0,Experiment 5,EM13743,6248.8477,1,0.40296912,3.896325,0.5202158,0.6300472
b328,0,Experiment 5,EM13743,6329.191,1,0.02785626,2.7968652,0.54588145,0.056953702
b335,0,Experiment 5,EM13743,6399.295,1,0.1860404,2.8729727,0.60722136,0.26403478
b344,0,Experiment 5,EM13743,6411.4507,1,0.06631619,2.9066477,0.5131814,0.054633405
b345,0,Experiment 5,EM13743,6221.233,1,0.16989325,3.6913464,0.57835054,0.25461817
b346,0,Experiment 5,EM13743,5971.336,1,0.24993597,1.9010887,0.71283126,0.49793065
b357,0,Experiment 5,EM13743,6329.782,1,0.12603892,5.4475284,0.35530984,0.28915405
b363,0,Experiment 5,EM13743,6396.0605,1,0.10757693,2.813394,0.6029599,0.2608512
b383,0,Experiment 5,EM13743,6286.8115,1,0.19264932,3.9419343,0.5109446,0.25193173
b384,0,Experiment 5,EM13743,6171.849,1,0.03355115,2.1184335,0.65623415,9.62E-04
b429,0,Experiment 5,EM13743,6244.39,1,0.13484274,1.8001875,0.6856024,0.29262406
b437,0,Experiment 5,EM13743,6363.4272,1,0.26941147,3.8975897,0.63523,0.040099807
b438,0,Experiment 5,EM13743,6103.457,1,0.055111766,1.7809446,0.73970604,0.003836397
b474,0,Experiment 5,EM13743,6179.857,1,0.05064491,2.939089,0.5859923,0.115119494
b491,0,Experiment 5,EM13743,6196.0337,1,0.08950683,1.6262622,0.68123686,0.18633254
b509,0,Experiment 5,EM13743,6291.1475,1,0.15329678,2.7317357,0.575206,0.39873418
b513,0,Experiment 5,EM13743,6150.2437,1,0.2503985,2.824249,0.68583995,0.34922114
b523,0,Experiment 5,EM13743,6278.9434,1,0.046387196,3.972402,0.42039156,0.053566825
b539,0,Experiment 5,EM13743,6081.9414,1,0.35931125,1.9632577,0.8193052,0.4729454
b548,0,Experiment 5,EM13743,6128.83,1,0.05549194,2.2649748,0.7112836,0.07307686
b564,0,Experiment 5,EM13743,6076.4023,1,0.030410098,2.0846353,0.7875869,0.029889692
b584,0,Experiment 5,EM13743,6239.615,1,0.12254644,2.4250846,0.69353026,0.18962942
b586,0,Experiment 5,EM13743,6138.3623,1,0.096844874,2.639654,0.6175507,0.073958166
b590,0,Experiment 5,EM13743,6167.6953,1,0.06984907,4.168037,0.48740858,0.09536083
b598,0,Experiment 5,EM13743,6039.1333,1,0.2537134,2.1524785,0.74649996,0.3208945
b599,0,Experiment 5,EM13743,6121.6665,1,0.20061915,2.4591296,0.7175629,0.30730218
b605,0,Experiment 5,EM13743,6188.793,1,0.043313477,4.277326,0.44245306,0.10205873
b606,0,Experiment 5,EM13743,6235.2666,1,0.21392816,4.9839435,0.39048856,0.3234896
b608,0,Experiment 5,EM13743,6227.809,1,0.24035299,3.4762836,0.5536575,0.045104112
b634,0,Experiment 5,EM13743,6162.9087,1,0.012172525,2.548436,0.5774004,0.022140594
b641,0,Experiment 5,EM13743,6206.5454,1,0.18869485,4.5538797,0.43695727,0.5322043
b643,0,Experiment 5,EM13743,6122.43,1,0.09189845,2.3861055,0.76412714,0.122715205
b680,0,Experiment 5,EM13743,6355.7266,1,0.1280522,3.9788163,0.45201197,0.33884543
b691,0,Experiment 5,EM13743,6150.299,1,0.05719973,3.072925,0.56983024,0.15028954
b694,0,Experiment 5,EM13743,6197.2896,1,0.4338341,3.0526955,0.62405854,0.6637117
b715,0,Experiment 5,EM13743,6111.4663,1,0.119224355,2.9182427,0.59530675,0.10002254
b728,0,Experiment 5,EM13743,6065.2803,1,0.07908959,2.6805449,0.6988395,0.11955187
b822,0,Experiment 5,EM13743,6216.4883,2,0.06494426,6.686799,0.2829991,0.051308993
b824,0,Experiment 5,EM13743,6143.426,2,0.023983326,2.8406086,0.56804484,0.042792406
b828,0,Experiment 5,EM13743,6075.9404,2,0.15860453,3.226216,0.5205872,0.3853361
b865,0,Experiment 5,EM13743,6062.561,2,0,1.209181,0.7864346,0.003665852
b881,0,Experiment 5,EM13743,6069.7803,2,0.028208246,2.5010536,0.618536,0.057771485
b911,0,Experiment 5,EM13743,5890.932,2,0,1.3501714,0.87714535,0.002412977
b997,0,Experiment 5,EM13743,6237.8174,2,0.20494066,4.752722,0.34716907,0.581952
b1011,0,Experiment 5,EM13743,6022.4673,2,0.019367145,2.144029,0.70329964,0.041166652
b1029,0,Experiment 5,EM13743,6015.9897,2,0.060618613,3.0311399,0.49778047,0.048914615
b1031,0,Experiment 5,EM13743,5831.09,2,0.09096407,1.5357841,0.7748781,0.16089574
b1044,0,Experiment 5,EM13743,5956.989,2,0.10693375,2.0446079,0.721574,0.2546766
b1070,0,Experiment 5,EM13743,5922.0254,2,0.04550446,2.7897725,0.5900381,0.0691201
b1072,0,Experiment 5,EM13743,6047.1504,2,0.03705905,2.359585,0.5799954,0.08899258
b1085,0,Experiment 5,EM13743,6068.376,2,0.04091727,2.7002811,0.57189137,0.09078614
b1097,0,Experiment 5,EM13743,6006.2456,2,0.028433444,1.6261389,0.81774056,0.034727618
b1114,0,Experiment 5,EM13743,6118.492,2,0.08578538,2.964746,0.46776775,0.17257442
b1134,0,Experiment 5,EM13743,6082.3364,2,0.16736521,2.4369264,0.7025764,0.3806212
b1150,0,Experiment 5,EM13743,6071.2373,2,0.06300956,2.5995033,0.54898596,0.043220103
b1151,0,Experiment 5,EM13743,6063.5137,2,0.020898549,2.8318968,0.5815909,0.016824573
b1152,0,Experiment 5,EM13743,6256.9487,2,0.06921531,5.466925,0.3204328,0.14325169
b1168,0,Experiment 5,EM13743,6024.9844,2,0.08064609,2.4840465,0.6116164,0.19695051
b1169,0,Experiment 5,EM13743,6128.64,2,0.08591019,3.2501807,0.5545332,0.16401444
b1188,0,Experiment 5,EM13743,6015.154,2,0.15070479,3.15335,0.5114071,0.4096121
b1191,0,Experiment 5,EM13743,5939.2544,2,0.03341045,1.6630208,0.8061057,0.06312288
b1200,0,Experiment 5,EM13743,6206.592,2,0.23658344,5.2267604,0.38418296,0.17189434
b1231,0,Experiment 5,EM13743,6066.1475,2,0.04932334,2.8545935,0.59807783,0.0677964
b1234,0,Experiment 5,EM13743,6156.529,2,0.14727536,4.0238395,0.4295354,0.41532835
b1258,0,Experiment 5,EM13743,5964.8306,2,0.044699326,1.3944854,0.84190875,0.08589128
b1287,0,Experiment 5,EM13743,6089.1196,2,0.16734485,4.441137,0.35245717,0.15529518
b1302,0,Experiment 5,EM13743,6041.6104,2,0.060064875,4.1347322,0.41383365,0.046679165
b1375,0,Experiment 5,EM13743,5902.863,2,0.071581386,6.0671983,0.27404618,0.052953225
b1381,0,Experiment 5,EM13743,5905.204,2,0.058913928,2.4836764,0.68466735,0.04565812
b1422,0,Experiment 5,EM13743,5892.2812,2,0.12736738,3.7355678,0.50813824,0.17340712
b1433,0,Experiment 5,EM13743,5820.9653,2,0.017885124,1.5061182,0.8696683,0.03559065
b1435,0,Experiment 5,EM13743,5861.1743,2,0.47161716,2.3972073,0.6646902,0.67974883
b1445,0,Experiment 5,EM13743,5928.661,2,0.038565747,4.5290246,0.34850454,0.09459203
b1458,0,Experiment 5,EM13743,5982.173,2,0.123712145,3.5142758,0.51254654,0.34194404
b1462,0,Experiment 5,EM13743,5792.1094,2,0.21650562,1.917371,0.79435796,0.2595654
b1464,0,Experiment 5,EM13743,5869.3945,2,0.007966254,2.5975296,0.6466739,0.01788547
b1485,0,Experiment 5,EM13743,5841.5674,2,0.036562804,2.9505608,0.5794589,0.07281758
b1530,0,Experiment 5,EM13743,5774.663,2,0.09381358,3.079956,0.5760308,0.15026546
b1535,0,Experiment 5,EM13743,5808.376,2,0.074834265,1.7184364,0.84409136,0.08693815
b1543,0,Experiment 5,EM13743,5744.2554,2,0.0816428,2.0668418,0.76527804,0.10676457
b1552,0,Experiment 5,EM13743,5909.763,2,0.024408584,3.0201309,0.5298542,0.05907715
b1563,0,Experiment 5,EM13743,5966.4297,2,0.080714576,1.6031955,0.8615112,0.18524238
b1564,0,Experiment 5,EM13743,5892.291,2,0.044855475,1.8236241,0.71071166,0.0890486
b1570,0,Experiment 5,EM13743,5906.447,2,0.069871545,3.6916547,0.48284966,0.009236647
b1573,0,Experiment 5,EM13743,5864.051,2,0.021583349,2.1265748,0.72450435,0.022990149
b1576,0,Experiment 5,EM13743,5936.0977,2,0.06426879,3.166672,0.5591408,0.040212158
b1584,0,Experiment 5,EM13743,5885.444,2,0.20684232,3.7481496,0.45345286,0.5114422
b1586,0,Experiment 5,EM13743,5749.5415,2,0.022510108,2.058238,0.7908575,0.016701411
b1587,0,Experiment 5,EM13743,5767.6514,2,0.15570498,2.0066774,0.77475107,0.20384493
b1593,0,Experiment 5,EM13743,5952.2007,2,0.07882902,4.199615,0.47182095,0.114980966
b1597,0,Experiment 5,EM13743,5755.0884,2,0.002570298,1.8254744,0.7632179,0.005423471
b1628,0,Experiment 5,EM13743,6159.478,2,0.018721154,2.269107,0.40711984,0.035923433
b1629,0,Experiment 5,EM13743,6124.8354,2,0.11705368,3.856267,0.42677364,0.35170963
b1638,0,Experiment 5,EM13743,7485.144,3,0.37003192,4.248431,0.4393984,0.62866485
b1642,0,Experiment 5,EM13743,7443.8794,3,0.06020956,2.490831,0.5281105,0.14593764
b1644,0,Experiment 5,EM13743,7296.1206,3,0.102373905,2.512818,0.6130414,0.24442868
b1646,0,Experiment 5,EM13743,7353.0654,3,0.15224639,3.8253675,0.37241438,0.46399724
b1647,0,Experiment 5,EM13743,7518.5127,3,0.18515393,4.850539,0.33526382,0.42314678
b1673,0,Experiment 5,EM13743,7325.5947,3,0.02486393,2.444389,0.5926793,0.060835976
b1678,0,Experiment 5,EM13743,7398.4575,3,0.09678356,3.5496776,0.43572825,0.05684507
b1679,0,Experiment 5,EM13743,7285.1724,3,0.06549062,2.0477533,0.7115522,0.06091564
b1682,0,Experiment 5,EM13743,7326.861,3,0.3127655,2.4223247,0.79985654,0.3955196
b1702,0,Experiment 5,EM13743,7260.401,3,0.2553787,2.845959,0.57567203,0.63458115
b1704,0,Experiment 5,EM13743,7344.399,3,0.01391058,2.9418027,0.5343979,0.03679272
b1708,0,Experiment 5,EM13743,7361.6226,3,0.10918085,4.457419,0.36694974,0.31867814
b1714,0,Experiment 5,EM13743,7334.206,3,0.046536457,3.4313836,0.41725752,0.07521602
b1715,0,Experiment 5,EM13743,7368.2407,3,0.22339088,4.4310217,0.4006883,0.023359021
b1717,0,Experiment 5,EM13743,7907.0283,3,0.20179111,3.277688,0.46600917,0.32985538
b1718,0,Experiment 5,EM13743,7272.869,3,0.0372999,2.4015245,0.59296453,0.04990615
b1721,0,Experiment 5,EM13743,7380.291,3,0.15126318,2.9215732,0.5962897,0.005322103
b1722,0,Experiment 5,EM13743,7412.2485,3,0.03997427,2.4389,0.661268,0.087355204
b1723,0,Experiment 5,EM13743,7196.839,3,0.016734255,1.309558,0.86235666,0.010161967
b1726,0,Experiment 5,EM13743,7256.834,3,0.24188603,2.7912526,0.60232705,0.56604815
b1737,0,Experiment 5,EM13743,7329.3066,3,0.28874293,2.713684,0.5377193,0.6834012
b1743,0,Experiment 5,EM13743,7272.031,3,0.058399834,4.037285,0.45203477,0.100431316
b1744,0,Experiment 5,EM13743,7172.189,3,0.019993588,1.6851624,0.8143675,0.030911285
b1745,0,Experiment 5,EM13743,7129.9766,3,0,1.6686951,0.8518896,0.005691862
b1746,0,Experiment 5,EM13743,7291.8594,3,0.052079685,2.0831552,0.6696491,0.056013137
b1754,0,Experiment 5,EM13743,7265.82,3,0.057724696,4.033461,0.45787957,0.09027508
b1757,0,Experiment 5,EM13743,7265.05,3,0.045659624,2.4594378,0.62730366,0.07028246
b1762,0,Experiment 5,EM13743,7402.909,3,0.082597636,8.158942,0.20313908,0.15186298
b1776,0,Experiment 5,EM13743,7261.159,3,0.10289005,3.0502286,0.53055745,0.26487046
b1777,0,Experiment 5,EM13743,7124.106,3,0.1107672,1.6625274,0.78873014,0.1945682
b1786,0,Experiment 5,EM13743,7219.8535,3,0.08126951,2.9056609,0.6121782,0.1872664
b1798,0,Experiment 5,EM13743,7188.21,3,0.07037527,3.6800597,0.44491404,0.03428419
b1813,0,Experiment 5,EM13743,7080.3955,3,0.066304244,1.7229695,0.7137915,0.1354053
b1815,0,Experiment 5,EM13743,7019.336,3,0.136702,1.8860399,0.7094083,0.28893802
b1825,0,Experiment 5,EM13743,7172.104,3,0.035079326,2.7853935,0.5809313,0.011206412
b1848,0,Experiment 5,EM13743,7103.5234,3,0.036304656,3.5166194,0.4398074,0.033144195
b1860,0,Experiment 5,EM13743,7222.1494,3,0.15058984,4.405365,0.45599362,0.085913576
b1879,0,Experiment 5,EM13743,7095.022,3,0.21893358,2.4485214,0.7409943,0.32441896
b1882,0,Experiment 5,EM13743,7137.905,3,0.001775619,1.8357126,0.6379822,0.003634434
b1883,0,Experiment 5,EM13743,7150.172,3,0.27599648,2.247089,0.7792108,0.41954818
b1951,0,Experiment 5,EM13743,6719.679,4,0.117092684,2.882147,0.63622934,0.1119672
b1952,0,Experiment 5,EM13743,6492.109,4,0,1.7600868,0.8542303,0.011668973
b1972,0,Experiment 5,EM13743,6655.148,4,0.08837926,3.7030647,0.44418874,0.014272337
b1986,0,Experiment 5,EM13743,6726.7573,4,0.019446518,2.1044023,0.6629454,0.042379502
b1998,0,Experiment 5,EM13743,6621.6436,4,0.015653057,2.1200063,0.6533638,0.007565941
b2005,0,Experiment 5,EM13743,6445.3066,4,0.2033752,2.2316082,0.72277033,0.28975078
b2006,0,Experiment 5,EM13743,6674.801,4,0.028782412,1.9569051,0.76556945,0.019559447
b2024,0,Experiment 5,EM13743,6646.6074,4,0,1.4559759,0.8440191,0.002991528
b2038,0,Experiment 5,EM13743,6528.281,4,0.2912918,1.7627504,0.81271464,0.5616084
b2053,0,Experiment 5,EM13743,6562.003,4,0.056707952,2.6899812,0.6276051,0.1268049
b2054,0,Experiment 5,EM13743,6812.421,4,0.18209279,3.8431916,0.5200448,0.28270677
b2078,0,Experiment 5,EM13743,7039.8257,4,0.09884178,1.9908884,0.7768557,0.090620115
b2079,0,Experiment 5,EM13743,6852.5327,4,0.21043348,4.7944145,0.4371906,0.39164266
b2080,0,Experiment 5,EM13743,6417.3027,4,0.074531876,1.349678,0.8495491,0.11121501
b2102,0,Experiment 5,EM13743,6508.16,4,0.02681263,2.3138063,0.6756268,0.031534754
b2110,0,Experiment 5,EM13743,6747.277,4,0.20479818,2.090957,0.6301441,0.46772346
b2113,0,Experiment 5,EM13743,6705.9697,4,0.033061534,2.8050063,0.6506683,0.026888762
b2143,0,Experiment 5,EM13743,6701.444,4,0.090716004,3.5483823,0.47867358,0.11561518
b2152,0,Experiment 5,EM13743,6746.205,4,0.17650652,2.9673364,0.53822005,0.39266005
b2162,0,Experiment 5,EM13743,6682.6484,4,0.40500963,2.6683333,0.6489581,0.5875452
b2173,0,Experiment 5,EM13743,6619.1665,4,0.17883736,3.224832,0.5385894,0.32511136
b2179,0,Experiment 5,EM13743,6710.0503,4,0.2818577,3.4183085,0.6312485,0.27529654
b2180,0,Experiment 5,EM13743,6563.617,4,0.045871854,1.9819763,0.73633903,0.09861892
b2192,0,Experiment 5,EM13743,6676.0083,4,0.027308045,2.8312802,0.5109223,0.048982166
b2193,0,Experiment 5,EM13743,6620.5234,4,0.002430886,1.953883,0.6948494,0.013425147
b2207,0,Experiment 5,EM13743,6805.6846,4,0.051684886,2.9712837,0.45792833,0.018849963
b2211,0,Experiment 5,EM13743,6564.532,4,0.021349162,1.2922271,0.8978044,0.041967753
b2215,0,Experiment 5,EM13743,6623.5728,4,0.02386357,1.9842274,0.7688989,0.030816594
b2225,0,Experiment 5,EM13743,6793.7373,4,0.032043517,2.573846,0.6062787,0.032666665
b2231,0,Experiment 5,EM13743,6550.8945,4,0.08304958,3.0177255,0.56999624,0.21508472
b2239,0,Experiment 5,EM13743,6699.924,4,0.21920179,3.6304727,0.4768531,0.5767086
b2250,0,Experiment 5,EM13743,6651.807,4,0.11291082,2.9501908,0.6683758,0.17849922
b2267,0,Experiment 5,EM13743,6720.6875,4,0.103776075,5.105136,0.37685946,0.13550627
b2272,0,Experiment 5,EM13743,6483.9575,4,0.146563,2.1966228,0.67982835,0.33739576
b2273,0,Experiment 5,EM13743,6634.0454,4,0.154069,4.23881,0.43010384,0.34366754
b2277,0,Experiment 5,EM13743,6525.4927,4,0.051970996,2.116213,0.76597106,0.071341015
b2283,0,Experiment 5,EM13743,6467.3267,4,0.18856093,1.8416334,0.7737664,0.40376058
b2285,0,Experiment 5,EM13743,6605.0913,4,0.10021783,3.504161,0.49195522,0.11256045
b2291,0,Experiment 5,EM13743,6515.926,4,0.12815213,1.6444565,0.85857874,0.24210954
b2300,0,Experiment 5,EM13743,6493.448,4,0,1.9144106,0.82526165,0.012783053
b2314,0,Experiment 5,EM13743,6530.7656,4,0.087275475,1.8165314,0.69693714,0.19082896
b2325,0,Experiment 5,EM13743,6461.6543,4,0.18648143,2.3261569,0.6998709,0.24410138
b2328,0,Experiment 5,EM13743,6558.91,4,0.15588433,4.0150814,0.48293737,0.20681182
b2336,0,Experiment 5,EM13743,6686.766,4,0.07100274,2.3848722,0.61439794,0.10754277
b2348,0,Experiment 5,EM13743,6515.7197,4,0.0669312,3.0312324,0.559317,0.16841698
b2352,0,Experiment 5,EM13743,6480.5767,4,0.08358333,2.9282591,0.6954434,0.13530277
b2359,0,Experiment 5,EM13743,6563.3877,4,0.019455774,2.5205584,0.6490829,0.026345648
b2372,0,Experiment 5,EM13743,6445.912,4,0.077023566,3.425802,0.62059194,0.12336946
b2397,0,Experiment 5,EM13743,6441.4106,4,0.0932655,2.0858688,0.77393234,0.12644804
b2432,0,Experiment 5,EM13743,6666.341,4,0.16122706,3.1387947,0.49231973,0.42087972
b2460,0,Experiment 5,EM13743,6906.628,4,0.001789425,1.9682535,0.6588833,0.008200693
b2461,0,Experiment 5,EM13743,7110.439,4,0.053080563,1.4132656,0.75438666,0.033586126
b2462,0,Experiment 5,EM13743,6939.94,4,0.098002195,3.499566,0.4842357,0.20743893
b2495,0,Experiment 5,EM13743,6873.5405,5,0.052261595,2.6937897,0.5312934,0.08638068
b2525,0,Experiment 5,EM13743,6845.979,5,0.14131996,2.5351756,0.5787452,0.3463046
b2528,0,Experiment 5,EM13743,6819.055,5,0.0783076,2.3709335,0.61296886,0.19800583
b2547,0,Experiment 5,EM13743,6714.034,5,0.114030115,3.4217777,0.61002684,0.18257238
b2548,0,Experiment 5,EM13743,6763.1113,5,0.020369995,1.9775665,0.7816403,0.022360489
b2552,0,Experiment 5,EM13743,6821.433,5,0.036445625,2.0826616,0.8441522,0.04869495
b2580,0,Experiment 5,EM13743,6761.395,5,0.03306473,2.4939146,0.5872772,0.024208708
b2619,0,Experiment 5,EM13743,6801.718,5,0.15798761,4.945288,0.43267187,0.25732994
b2620,0,Experiment 5,EM13743,6600.89,5,0.02451249,2.0371451,0.7846929,0.021655623
b2623,0,Experiment 5,EM13743,6870.416,5,0.07715973,3.477147,0.5094659,0.18797086
b2624,0,Experiment 5,EM13743,6778.108,5,0.2058318,3.460618,0.45636222,0.44115487
b2629,0,Experiment 5,EM13743,6712.0327,5,0.010029568,1.8820926,0.69415665,0.002543371
b2635,0,Experiment 5,EM13743,6512.9634,5,0.04654211,2.1210084,0.7932222,0.054183926
b2638,0,Experiment 5,EM13743,6806.265,5,0.059446394,3.9381104,0.39795655,0.013435945
b2645,0,Experiment 5,EM13743,6840.118,5,0.03417215,2.625407,0.57009566,0.079132564
b2646,0,Experiment 5,EM13743,6483.806,5,0.26747993,2.7198825,0.5980228,0.117284514
b2647,0,Experiment 5,EM13743,6636.6055,5,0.018355105,3.1448698,0.5479395,0.048230506
b2651,0,Experiment 5,EM13743,6615.702,5,0.002785645,2.6868358,0.63347876,0.005016146
b2666,0,Experiment 5,EM13743,6804.24,5,0.2461191,5.0923076,0.4432649,0.42945796
b2668,0,Experiment 5,EM13743,6889.25,5,0.09071738,3.9198544,0.3908626,0.15869465
b2669,0,Experiment 5,EM13743,6734.8525,5,0.05047177,1.9213183,0.72263926,0.03094829
b2689,0,Experiment 5,EM13743,6615.2856,5,0,1.9957608,0.76437473,0.003627006
b2694,0,Experiment 5,EM13743,7163.1226,5,0.18425812,2.3016717,0.67332226,0.38952932
b2697,0,Experiment 5,EM13743,6641.175,5,0.13665368,2.8110504,0.5487987,0.3643869
b2704,0,Experiment 5,EM13743,6810.2124,5,0.38892534,3.887413,0.6171672,0.6627072
b2706,0,Experiment 5,EM13743,6937.0156,5,0.21671958,6.0533366,0.30859938,0.5432414
b2711,0,Experiment 5,EM13743,6735.426,5,0.06414329,2.938349,0.5296903,0.16554636
b2722,0,Experiment 5,EM13743,6733.0913,5,0.098378606,2.6342266,0.6200807,0.22472125
b2724,0,Experiment 5,EM13743,6682.6816,5,0.06296991,2.736423,0.57536924,0.12684344
b2726,0,Experiment 5,EM13743,6691.79,5,0.12327471,1.8327521,0.75485885,0.04663431
b2729,0,Experiment 5,EM13743,6823.6143,5,0.07344924,3.991028,0.4287103,0.02129157
b2733,0,Experiment 5,EM13743,6791.263,5,0.056723706,3.085877,0.49596247,0.13207899
b2739,0,Experiment 5,EM13743,6419.595,5,0.22878432,1.5838294,0.8010058,0.45126808
b2742,0,Experiment 5,EM13743,6754.7803,5,0.12806223,2.9293444,0.48155388,0.2434197
b2743,0,Experiment 5,EM13743,6425.545,5,0.027885117,1.1992204,0.9263755,0.011131972
b2759,0,Experiment 5,EM13743,6573.1113,5,0.24217662,3.4387925,0.55395234,0.38444036
b2773,0,Experiment 5,EM13743,6650.125,5,0.002112845,1.5413966,0.6804375,0.008513545
b2774,0,Experiment 5,EM13743,6702.577,5,0.14814505,2.792548,0.66493183,0.2036886
b2776,0,Experiment 5,EM13743,6747.064,5,0.16336128,2.0608284,0.77313423,0.29798847
b2782,0,Experiment 5,EM13743,6725.488,5,0.043609407,2.5083466,0.555239,0.10644762
b2786,0,Experiment 5,EM13743,6569.519,5,0.05087404,2.220075,0.75702596,0.065211214
b2826,0,Experiment 5,EM13743,6818.023,5,0.22868739,4.0776205,0.37971956,0.6448432
b2827,0,Experiment 5,EM13743,7259.6074,5,0,1.4326009,0.7290332,0.004383437
b2831,0,Experiment 5,EM13743,6806.704,5,0.22016233,6.399214,0.30454037,0.5096272
b2838,0,Experiment 5,EM13743,6557.8853,5,0.046587702,2.7494984,0.65416086,0.04981249
b2851,0,Experiment 5,EM13743,7087.916,5,0.10157588,3.0270386,0.5492086,0.24011551
b2853,0,Experiment 5,EM13743,6608.3965,5,0.048532795,3.1527333,0.53469306,0.099822484
b2857,0,Experiment 5,EM13743,6611.1455,5,0.061712477,2.6925101,0.62889004,0.14759623
b2861,0,Experiment 5,EM13743,6733.607,5,0.10835201,2.9427896,0.54817873,0.2452096
b2863,0,Experiment 5,EM13743,6518.259,5,0.0804778,3.0496118,0.5705695,0.21307087
b2871,0,Experiment 5,EM13743,6622.384,5,0.024902653,3.33702,0.5883735,0.03626943
b2881,0,Experiment 5,EM13743,6620.763,5,0.17189786,3.113631,0.6142646,0.2646454
b2898,0,Experiment 5,EM13743,6653.4043,5,0.080029376,1.8394132,0.61212456,0.15307188
b2905,0,Experiment 5,EM13743,6711.963,5,0.032744475,3.141015,0.5597182,0.048708063
b2913,0,Experiment 5,EM13743,6549.728,5,0.011508757,1.8255978,0.80476606,0.020620462
b2918,0,Experiment 5,EM13743,6571.6694,5,0.20019265,5.57973,0.3540858,0.42516148
b2952,0,Experiment 5,EM13743,6515.6006,5,0.026721947,2.5380743,0.58708066,1.88E-04
b2955,0,Experiment 5,EM13743,6964.143,5,0.21604684,1.7191457,0.8195642,0.41423506
b2963,0,Experiment 5,EM13743,6495.9023,5,0.009649374,1.7353047,0.80984014,0.015987646
b2965,0,Experiment 5,EM13743,6599.8716,5,0.2395232,2.2037926,0.64173114,0.5838921
b2989,0,Experiment 5,EM13743,6571.5938,5,0,2.2433882,0.6946405,1.91E-04
b2999,0,Experiment 5,EM13743,6613.2554,5,0.059655853,3.741242,0.4509791,0.09557236
b3015,0,Experiment 5,EM13743,6481.943,5,0.06765694,2.015312,0.78543603,0.08250784
b3027,0,Experiment 5,EM13743,6763.137,5,0.10190504,4.166526,0.42025903,0.2558066
b3029,0,Experiment 5,EM13743,6732.8574,5,0.02445537,5.4769936,0.30173698,0.00515584
b3030,0,Experiment 5,EM13743,6817.9307,5,0.08363593,2.4271815,0.6083281,0.18922132
b3032,0,Experiment 5,EM13743,6726.434,5,0.27610353,4.212752,0.40064555,0.40547547
b3033,0,Experiment 5,EM13743,6855.0293,5,0.08456858,2.37007,0.5681845,0.17539358
b3034,0,Experiment 5,EM13743,6858.7397,5,0.12025609,3.5359547,0.37908676,0.2079216
b3049,0,Experiment 5,EM13743,6710.809,5,0.059298683,3.9856007,0.44633088,0.15650201
b3050,0,Experiment 5,EM13743,6650.378,5,0.3913997,3.6498387,0.52906626,0.6104036
b3053,0,Experiment 5,EM13743,6764.572,5,0.07110543,1.8463207,0.6743271,0.020014873
b3066,0,Experiment 5,EM13743,6769.6475,6,0.06457247,3.782183,0.45949513,0.15601501
b3078,0,Experiment 5,EM13743,6663.6484,6,0.042055156,4.9809675,0.37834603,0.009333319
b3079,0,Experiment 5,EM13743,6764.808,6,0.20277742,3.2032764,0.6392859,0.36607775
b3088,0,Experiment 5,EM13743,6621.4976,6,0.09252555,3.3757522,0.4836256,0.14899276
b3103,0,Experiment 5,EM13743,6632.801,6,0.10774382,2.5929964,0.72759724,0.15100436
b3125,0,Experiment 5,EM13743,6553.15,6,0.042185232,3.6564689,0.46537217,0.05911267
b3130,0,Experiment 5,EM13743,6673.01,6,0.13454752,3.2799084,0.49668366,0.3815476
b3137,0,Experiment 5,EM13743,6644.5156,6,0.07704192,2.99903,0.47342244,0.1573888
b3139,0,Experiment 5,EM13743,6578.6646,6,0.035118125,2.7708843,0.5199931,0.025194686
b3140,0,Experiment 5,EM13743,6757.4575,6,0.18964744,4.1185117,0.4809423,0.34298906
b3146,0,Experiment 5,EM13743,6617.148,6,0.067855686,3.2384007,0.40678588,0.13657624
b3147,0,Experiment 5,EM13743,6576.9785,6,0.14851479,2.8797572,0.5986152,0.22983564
b3148,0,Experiment 5,EM13743,6665.766,6,0.22270666,3.039497,0.5665,0.5281652
b3158,0,Experiment 5,EM13743,6802.16,6,0.4709221,4.2082496,0.49797615,0.6630315
b3168,0,Experiment 5,EM13743,6622.1045,6,0.041868202,2.7635603,0.53292406,0.10288394
b3169,0,Experiment 5,EM13743,6629.654,6,0.1173131,3.8281736,0.43061927,0.3030046
b3170,0,Experiment 5,EM13743,6560.6973,6,0.08455718,3.2812114,0.5508452,0.21015386
b3171,0,Experiment 5,EM13743,6723.0854,6,0.17140028,3.5079849,0.44597986,0.44756556
b3172,0,Experiment 5,EM13743,6534.3545,6,0.028864613,2.0654387,0.74977285,0.0249241
b3173,0,Experiment 5,EM13743,6612.404,6,0.002250365,2.0758774,0.7372222,0.002777429
b3174,0,Experiment 5,EM13743,6536.2915,6,0.20847006,2.4053946,0.65658,0.4810984
b3175,0,Experiment 5,EM13743,6794.348,6,0.16144957,3.6999192,0.45099217,0.3577287
b3176,0,Experiment 5,EM13743,6619.1494,6,0.18453625,4.076017,0.39821047,0.011596806
b3177,0,Experiment 5,EM13743,6577.026,6,0,1.17381,0.90193295,2.19E-04
b3182,0,Experiment 5,EM13743,6610.1333,6,0.05016471,2.0585465,0.6861487,0.031968284
b3183,0,Experiment 5,EM13743,6571.5464,6,0.17862089,2.8220289,0.6492716,0.25116998
b3186,0,Experiment 5,EM13743,6659.9824,6,0.019384088,1.2870464,0.873019,0.011402715
b3188,0,Experiment 5,EM13743,6668.9795,6,0.04153818,3.0476382,0.5190664,0.07597814
b3189,0,Experiment 5,EM13743,6494.602,6,0.045359816,3.5456378,0.5461069,0.051565193
b3206,0,Experiment 5,EM13743,6744.8228,6,0.07943086,4.120547,0.43242866,0.10120989
b3209,0,Experiment 5,EM13743,6635.7383,6,0.20109776,3.6529224,0.44321495,0.22695005
b3210,0,Experiment 5,EM13743,6893.1987,6,0.024966842,1.2756981,0.92221105,0.054639213
b3212,0,Experiment 5,EM13743,6645.566,6,0.2719728,3.478134,0.545663,0.43082747
b3216,0,Experiment 5,EM13743,6701.182,6,0.24381995,3.2335284,0.58548164,0.36421743
b3227,0,Experiment 5,EM13743,6580.953,6,0.084274106,2.4649117,0.56918603,0.16783328
b3230,0,Experiment 5,EM13743,6760.523,6,0.1508325,2.7154534,0.5501564,0.071022
b3237,0,Experiment 5,EM13743,6704.8335,6,0.11583558,4.6320844,0.37439996,0.23994002
b3248,0,Experiment 5,EM13743,6638.0522,6,0.04519577,1.451597,0.7220676,0.10618386
b3249,0,Experiment 5,EM13743,6497.576,6,0.40224448,2.9086213,0.62086207,0.64793235
b3261,0,Experiment 5,EM13743,6536.902,6,0,1.8014209,0.83541924,0.00326987
b3270,0,Experiment 5,EM13743,6568.355,6,0.057018187,2.2849576,0.6719363,0.12433391
b3276,0,Experiment 5,EM13743,6591.172,6,0.14582108,1.6252754,0.64244163,0.31171775
b3277,0,Experiment 5,EM13743,6507.853,6,0.25154138,3.246357,0.58454144,0.39635822
b3290,0,Experiment 5,EM13743,6460.005,6,0.093532905,1.6220683,0.8511437,0.1562428
b3294,0,Experiment 5,EM13743,6633.977,6,0.22889845,2.699171,0.6045419,0.5560876
b3298,0,Experiment 5,EM13743,6606.255,6,0.034891568,3.193655,0.51875764,0.01343809
b3302,0,Experiment 5,EM13743,6725.452,6,0.025896305,1.7575696,0.6119571,0.039406948
b3312,0,Experiment 5,EM13743,6555.6055,6,0.20799375,2.0101311,0.7216737,0.2659555
b3314,0,Experiment 5,EM13743,6742.98,6,0.14266513,3.928489,0.41126502,0.15081543
b3318,0,Experiment 5,EM13743,6548.486,6,0.09378637,2.4920797,0.6945536,0.03446143
b3329,0,Experiment 5,EM13743,6470.1885,6,0.06303238,1.7621952,0.85447156,0.09747273
b3356,0,Experiment 5,EM13743,6660.4004,6,0.090631485,3.0014122,0.56099737,0.21016124
b3371,0,Experiment 5,EM13743,6546.5845,6,0.033692915,3.0822997,0.56001455,0.029222308
b3382,0,Experiment 5,EM13743,6585.958,6,0.046661593,3.7076905,0.53716904,0.0616522
b3421,0,Experiment 5,EM13743,6590.4043,6,0,2.9194763,0.60637885,0.002875122
b3425,0,Experiment 5,EM13743,7026.6904,6,0.04961591,5.2330513,0.7111297,0.09733214
b3426,0,Experiment 5,EM13743,6568.1343,6,0.08287542,2.8037727,0.579377,0.20915128
b3440,0,Experiment 5,EM13743,6671.67,6,0.047128167,3.0572596,0.4463856,0.09221118
b3473,0,Experiment 5,EM13743,6516.6475,6,0.069449015,1.9845974,0.6846836,0.007305346
b3478,0,Experiment 5,EM13743,6768.857,6,0.10497793,2.3591535,0.68935406,0.17116971
b3482,0,Experiment 5,EM13743,6864.8467,6,0.075397626,4.2126284,0.38953957,0.16684808
b3483,0,Experiment 5,EM13743,6748.316,6,0.38952044,2.9777288,0.5909983,0.6177799
b3484,0,Experiment 5,EM13743,6831.346,6,0.12058894,1.7530673,0.7974962,0.16614704
b3485,0,Experiment 5,EM13743,6719.757,6,0.13912565,1.9943113,0.67516667,0.29452407
b3486,0,Experiment 5,EM13743,6763.6978,6,0.15495476,5.6733537,0.30012208,0.35489863
b3488,0,Experiment 5,EM13743,6746.3135,6,0.29568782,3.8650172,0.4378152,0.42904744
b3489,0,Experiment 5,EM13743,6688.5,6,0.034856178,2.9555545,0.560937,0.03420663
b3492,0,Experiment 5,EM13743,6888.956,6,0.055743758,2.6286142,0.57793784,0.033695813
b3493,0,Experiment 5,EM13743,7081.004,6,0.06438192,1.9685618,0.7257965,0.020033125
b50,0,Experiment 6,EM13744,5918.89,1,0.00963435,1.7200689,0.69496924,0.016780287
b55,0,Experiment 6,EM13744,5896.043,1,0.061554648,2.3473618,0.67469424,0.06705089
b70,0,Experiment 6,EM13744,5911.3916,1,0.033879973,2.3611424,0.62587005,0.042755626
b86,0,Experiment 6,EM13744,5928.477,1,0.033536427,2.2093742,0.625367,0.03734772
b88,0,Experiment 6,EM13744,6064.3145,1,0.025235336,2.04285,0.55151623,0.019474093
b90,0,Experiment 6,EM13744,5784.3154,1,0.050727505,1.4038446,0.92758656,0.034941144
b117,0,Experiment 6,EM13744,5954.498,1,0.011899403,2.0800712,0.6664069,0.01140218
b122,0,Experiment 6,EM13744,5942.3335,1,0.07315616,2.061214,0.6023292,0.09338404
b128,0,Experiment 6,EM13744,5951.4824,1,0.007850861,1.9364597,0.7382668,0.010183536
b137,0,Experiment 6,EM13744,5896.9883,1,0.05485321,2.5650883,0.5428074,0.13582489
b143,0,Experiment 6,EM13744,6001.2847,1,0.035375085,2.2169988,0.5772083,0.073741585
b200,0,Experiment 6,EM13744,5955.1914,1,0.030592551,1.9760863,0.7094405,0.00813
b209,0,Experiment 6,EM13744,5911.024,1,0.002651334,1.5689964,0.7333586,0.010596393
b228,0,Experiment 6,EM13744,5891.6445,1,0.021613467,2.0618153,0.64148724,0.0482001
b265,0,Experiment 6,EM13744,5905.4805,1,0,1.9671433,0.66370046,0.0045491
b274,0,Experiment 6,EM13744,6021.752,1,0.03061096,2.2451153,0.507289,0.055546675
b288,0,Experiment 6,EM13744,5924.509,1,0.11503781,2.1722147,0.72770584,0.17146382
b298,0,Experiment 6,EM13744,5874.9966,1,0.06424735,2.3604486,0.68217856,0.065053105
b305,0,Experiment 6,EM13744,5843.869,1,0.056200083,2.1463108,0.74587876,0.053571668
b306,0,Experiment 6,EM13744,5957.0034,1,0.05934768,2.1523552,0.63766867,0.12617113
b308,0,Experiment 6,EM13744,5847.3926,1,0.031360727,1.5964112,0.75124574,0.056614988
b319,0,Experiment 6,EM13744,5876.6323,1,0.046140745,1.701969,0.80314195,0.09094636
b321,0,Experiment 6,EM13744,5899.456,1,0.12380245,3.5409195,0.5148884,0.18681271
b322,0,Experiment 6,EM13744,5876.3057,1,0.041712638,1.7415339,0.66938406,0.018048665
b367,0,Experiment 6,EM13744,5943.4717,1,0.035960287,2.7118454,0.55976075,0.0452406
b376,0,Experiment 6,EM13744,5949.3223,1,0.050211232,2.3541577,0.53569865,0.14079888
b408,0,Experiment 6,EM13744,5860.513,1,0,1.4165652,0.90263623,0.006168801
b409,0,Experiment 6,EM13744,5872.6777,1,0,1.6060326,0.75150156,1.06E-04
b418,0,Experiment 6,EM13744,5911.7993,1,0.06790908,1.6657346,0.7063806,0.13613181
b419,0,Experiment 6,EM13744,5840.3613,1,0.0212734,1.9478388,0.70805013,0.014345518
b430,0,Experiment 6,EM13744,5958.396,1,0.051490217,1.8906039,0.72797436,0.104804926
b431,0,Experiment 6,EM13744,5924.989,1,0.07113433,2.1026447,0.6293586,0.14112304
b438,0,Experiment 6,EM13744,5933.906,1,0.004552072,1.9342701,0.71077424,0.008955872
b440,0,Experiment 6,EM13744,5907.857,1,0,1.5430002,0.79305536,0.01440324
b442,0,Experiment 6,EM13744,5961.724,1,0.059650615,2.4606097,0.5849181,0.14402285
b446,0,Experiment 6,EM13744,5842.2656,1,0.013507952,1.6950922,0.7492538,0.021177238
b447,0,Experiment 6,EM13744,5963.531,1,0.00254981,1.7589881,0.66770434,0.005982691
b464,0,Experiment 6,EM13744,6038.7476,1,0.15678476,2.6345658,0.42428255,0.23687793
b469,0,Experiment 6,EM13744,6092.792,1,0.029802496,2.2620144,0.47953036,0.04244333
b475,0,Experiment 6,EM13744,5853.261,1,0.002072098,1.9995229,0.7371186,0.005491043
b487,0,Experiment 6,EM13744,5941.8247,1,0.07081893,1.7815614,0.70872176,0.13802746
b489,0,Experiment 6,EM13744,5893.9595,1,0.02359705,3.28199,0.48770693,0.06818064
b503,0,Experiment 6,EM13744,5830.024,1,0.03375601,1.5715251,0.8072607,0.07148457
b529,0,Experiment 6,EM13744,5980.727,1,0.024067668,1.6905282,0.6552971,0.050779555
b534,0,Experiment 6,EM13744,5955.406,1,0.11166767,1.8263379,0.74937296,0.21868809
b546,0,Experiment 6,EM13744,5909.6006,1,0.04635159,2.105605,0.64205164,0.048646405
b564,0,Experiment 6,EM13744,5867.8115,1,0.047469817,2.098204,0.6852056,0.11244309
b565,0,Experiment 6,EM13744,5872.6523,1,0.047311522,1.7860483,0.750004,0.07179637
b568,0,Experiment 6,EM13744,6056.798,1,0.020091537,3.275838,0.45397398,0.039240357
b570,0,Experiment 6,EM13744,5904.2354,1,0.09421193,1.5379428,0.71260226,0.19321078
b579,0,Experiment 6,EM13744,5846.1724,1,0,1.3609338,0.86793435,0.001327814
b580,0,Experiment 6,EM13744,5961.016,1,0.04830782,2.8080285,0.5834067,0.06342489
b613,0,Experiment 6,EM13744,5840.0786,1,0.027987717,2.0762475,0.74520653,0.009641565
b624,0,Experiment 6,EM13744,5999.0537,1,0.04240607,2.9104717,0.42074212,0.008335797
b626,0,Experiment 6,EM13744,5977.409,1,0.02084874,2.3553913,0.66838425,0.019277962
b645,0,Experiment 6,EM13744,5843.789,1,0.04609584,2.5659516,0.57845145,0.043511827
b647,0,Experiment 6,EM13744,5969.622,1,0.02827695,2.7724416,0.5511091,0.035753444
b654,0,Experiment 6,EM13744,5916.0913,1,0.017971126,2.424221,0.5516375,0.027277965
b665,0,Experiment 6,EM13744,5855.9185,1,0.028255839,1.7851309,0.7418789,0.054396003
b678,0,Experiment 6,EM13744,5807.18,1,0.01358539,1.8496205,0.79650253,0.03140829
b684,0,Experiment 6,EM13744,5776.5195,1,0,1.9311864,0.6881325,0.002401809
b706,0,Experiment 6,EM13744,5814.458,1,0.023870569,1.7128547,0.85767984,0.01875171
b725,0,Experiment 6,EM13744,5828.2876,1,0.013489419,1.7900727,0.78902984,0.01693938
b727,0,Experiment 6,EM13744,5930.327,1,0.062360216,2.9878128,0.50526416,2.79E-04
b736,0,Experiment 6,EM13744,5655.335,1,0.020787675,1.7325909,0.72979015,0.024438165
b788,0,Experiment 6,EM13744,5867.6436,1,0.07301931,2.4847865,0.61088234,0.16388212
b791,0,Experiment 6,EM13744,5902.3867,1,0.022507919,1.8612462,0.68177736,0.0443908
b794,0,Experiment 6,EM13744,5954.409,1,0.097070895,1.9617774,0.56192434,0.2361303
b837,0,Experiment 6,EM13744,5841.6167,1,0.063705556,2.7144666,0.5544092,0.14916997
b857,0,Experiment 6,EM13744,5907.2812,1,0.026658535,2.7243347,0.5031971,0.073821835
b876,0,Experiment 6,EM13744,5880.6333,1,0.05283613,3.1474292,0.42145973,0.14318097
b898,0,Experiment 6,EM13744,5741.0586,1,0.020985952,1.4313673,0.8751993,0.009318427
b928,0,Experiment 6,EM13744,5844.5435,1,0.05033004,2.2068763,0.6493754,0.043970957
b1066,0,Experiment 6,EM13744,6337.8325,2,0,1.6376703,0.677852,0.002662488
b1084,0,Experiment 6,EM13744,6340.0415,2,0.025853958,1.2690796,0.8583043,0.016784268
b1091,0,Experiment 6,EM13744,6368.7466,2,0.028898653,2.74993,0.5245081,0.023717402
[truncated: 1,409 more rows]

## Sheet: Replicate3
# Measurement of the cell curvature using Phase contrast microscopy
NAME = individual cells, IMAGE = name of the strain, Curvature = cell curvature diplayed in Figure 1d and Figure S2f
NAME,ASSOCIATION,EXPERIMENT,IMAGE,INTENSITY,POSITION,SHAPE.angularity.mean,SHAPE.area,SHAPE.circularity,Curvature
b2,0,Experiment 1,EM13743,6953.977,1,0.039900184,2.0463347,0.5997719,0.07617963
b7,0,Experiment 1,EM13743,7018.7734,1,0.13969511,3.1042254,0.40366927,0.38389263
b9,0,Experiment 1,EM13743,6888.6714,1,0.06615354,1.6323681,0.77076507,0.11680537
b12,0,Experiment 1,EM13743,6909.2925,1,0.16419463,2.6989088,0.4534187,0.45521882
b13,0,Experiment 1,EM13743,6921.7583,1,0.10953022,3.9717853,0.3142321,0.307095
b18,0,Experiment 1,EM13743,6858.047,1,0.090149194,2.5150077,0.50244886,0.12334779
b19,0,Experiment 1,EM13743,6826.1606,1,0.2098781,2.1529717,0.60883665,0.48930982
b20,0,Experiment 1,EM13743,6861.7905,1,0.14785098,3.5002136,0.3973287,0.07883783
b23,0,Experiment 1,EM13743,6932.352,1,0.11706693,2.2146475,0.5248978,0.2838901
b24,0,Experiment 1,EM13743,6975.076,1,0.056382257,3.6333714,0.30106565,0.15259136
b26,0,Experiment 1,EM13743,6871.5,1,0.077208854,1.940191,0.6230366,0.11977313
b27,0,Experiment 1,EM13743,6872.266,1,0.0800404,2.2030525,0.59004116,0.18952745
b28,0,Experiment 1,EM13743,6718.8335,1,0.112087324,1.6611706,0.69831234,0.24124168
b42,0,Experiment 1,EM13743,6829.456,1,0.22429416,2.6244202,0.54053336,0.51785064
b43,0,Experiment 1,EM13743,6640.5054,1,0.11278984,1.4208825,0.8744142,0.17596525
b44,0,Experiment 1,EM13743,6671.1885,1,0.20774543,2.5735993,0.6665756,0.50331694
b45,0,Experiment 1,EM13743,6734.229,1,0.01668573,3.8170104,0.4374693,0.003281097
b46,0,Experiment 1,EM13743,6769.6743,1,0.033248454,1.6479104,0.7609616,0.06369269
b47,0,Experiment 1,EM13743,6888.58,1,0.06003497,5.0680075,0.28823426,0.07016544
b50,0,Experiment 1,EM13743,6807.488,1,0.069273666,3.5019405,0.38585815,0.02865414
b61,0,Experiment 1,EM13743,6683.3564,1,0.029591199,1.2954344,0.81719,0.048145242
b63,0,Experiment 1,EM13743,6638.973,1,0.038445417,4.380448,0.42619687,0.025792012
b64,0,Experiment 1,EM13743,6709.6426,1,0.02672048,2.6211205,0.48543224,0.010356684
b69,0,Experiment 1,EM13743,6629.379,1,0.055800196,2.53092,0.53603506,0.038011752
b71,0,Experiment 1,EM13743,6651.1987,1,0.07428991,3.10623,0.5289934,0.030233614
b74,0,Experiment 1,EM13743,6767.6,1,0.09120762,1.5370793,0.8435999,0.14504898
b75,0,Experiment 1,EM13743,6547.9287,1,0.011033773,1.9641597,0.71095824,0.029268501
b76,0,Experiment 1,EM13743,6620.598,1,0.055059385,1.8228841,0.76853883,0.09463421
b78,0,Experiment 1,EM13743,6918.484,1,0.121071875,4.051748,0.32220206,0.34509078
b84,0,Experiment 1,EM13743,6767.683,1,0.026455311,3.1053202,0.49105978,0.017424805
b91,0,Experiment 1,EM13743,6602.5225,1,0.030303206,2.076525,0.7239459,0.068266295
b94,0,Experiment 1,EM13743,6733.683,1,0.1703583,2.80772,0.586294,0.42832023
b95,0,Experiment 1,EM13743,6556.104,1,0.07474113,3.167412,0.4937175,0.16308425
b97,0,Experiment 1,EM13743,6593.9414,1,0.14760076,3.1688924,0.55049413,0.12166555
b98,0,Experiment 1,EM13743,6577.95,1,0.09858331,3.294217,0.57890385,0.12696908
b100,0,Experiment 1,EM13743,6478.137,1,0.21508531,1.4952632,0.8207886,0.34740466
b103,0,Experiment 1,EM13743,6528.852,1,0.15577252,3.7957478,0.5063189,0.41011333
b104,0,Experiment 1,EM13743,6606.9077,1,0.1658838,2.6652493,0.58141714,0.4225491
b119,0,Experiment 1,EM13743,6563.42,1,0.2248357,2.5739696,0.6305605,0.51292765
b121,0,Experiment 1,EM13743,6493.411,1,0.08056575,3.2633793,0.49411073,0.17650802
b123,0,Experiment 1,EM13743,6440.759,1,0.008412275,1.577076,0.7753117,0.016392376
b124,0,Experiment 1,EM13743,6521.3164,1,0.059195638,2.9971874,0.55208516,0.020474607
b131,0,Experiment 1,EM13743,6477.9165,1,0.02892255,2.7559125,0.594266,0.06487147
b134,0,Experiment 1,EM13743,6417.88,1,0.21901415,2.5640032,0.73272866,0.26023337
b136,0,Experiment 1,EM13743,6281.5474,1,0.04076134,1.6084996,0.823158,0.056320105
b154,0,Experiment 1,EM13743,6323.052,1,0.12323812,2.235864,0.739406,0.16654626
b180,0,Experiment 1,EM13743,6338.295,1,0.32767445,2.858294,0.58781856,0.80591357
b183,0,Experiment 1,EM13743,6287.577,1,0.22472581,3.0137165,0.47733593,0.6314766
b210,0,Experiment 1,EM13743,6615.7085,2,0.021935511,1.4612029,0.8110121,0.030440288
b216,0,Experiment 1,EM13743,6540.165,2,0.03662952,1.5664678,0.82692796,0.029943584
b217,0,Experiment 1,EM13743,6655.244,2,0.027753156,2.3809788,0.55080587,0.05566319
b218,0,Experiment 1,EM13743,6614.0103,2,0.024030719,2.2148325,0.6017973,0.04167028
b225,0,Experiment 1,EM13743,6730.6055,2,0.034998007,3.705894,0.3750096,0.06744759
b228,0,Experiment 1,EM13743,6632.364,2,0.038540307,2.9725018,0.53272605,0.090331875
b229,0,Experiment 1,EM13743,6616.5273,2,0.20728996,2.5280828,0.5750086,0.50534105
b232,0,Experiment 1,EM13743,6615.7563,2,0.050403807,4.1466975,0.36489987,0.076935485
b234,0,Experiment 1,EM13743,6673.9077,2,0.09728273,2.9556181,0.5442145,0.24593773
b235,0,Experiment 1,EM13743,6464.693,2,0.018766865,1.7416265,0.7133313,0.032931466
b240,0,Experiment 1,EM13743,6610.3687,2,0.065322645,3.7255764,0.45588502,0.12081191
b242,0,Experiment 1,EM13743,6489.269,2,0.060565706,2.4377897,0.60422593,0.10261781
b245,0,Experiment 1,EM13743,6526.8384,2,0.03506198,2.0250258,0.8169419,0.009979626
b252,0,Experiment 1,EM13743,6587.308,2,0.090050176,2.8243108,0.5636436,0.19554946
b261,0,Experiment 1,EM13743,6614.464,2,0.13412799,4.7619424,0.3859105,0.36731985
b262,0,Experiment 1,EM13743,6512.2715,2,0.119096085,3.0903947,0.49268383,0.30462125
b264,0,Experiment 1,EM13743,6535.3794,2,0.040084828,3.4936144,0.4457894,0.048700023
b265,0,Experiment 1,EM13743,6584.803,2,0.037676424,2.4914474,0.519843,0.09087703
b266,0,Experiment 1,EM13743,6480.749,2,0.08784752,2.4437416,0.54978025,0.10661792
b270,0,Experiment 1,EM13743,6415.4766,2,0.014924676,2.7576394,0.5882552,0.04152697
b274,0,Experiment 1,EM13743,6556.4966,2,0.043117788,2.3232582,0.56540924,0.08251009
b275,0,Experiment 1,EM13743,6340.2197,2,0.025998613,2.1512449,0.6866471,0.047582492
b300,0,Experiment 1,EM13743,6324.6177,2,0.042625096,1.8117825,0.78097177,0.09365123
b301,0,Experiment 1,EM13743,6462.799,2,0.094129674,2.4652355,0.6201283,0.22076164
b303,0,Experiment 1,EM13743,6428.908,2,0.08497519,3.3815498,0.5109449,0.18967223
b305,0,Experiment 1,EM13743,6368.4824,2,0.3933895,2.6057324,0.67700917,0.5479757
b306,0,Experiment 1,EM13743,6442.826,2,0.13807824,2.8503995,0.6291323,0.20448099
b307,0,Experiment 1,EM13743,6512.558,2,0.045536906,4.118943,0.4349023,0.10935925
b308,0,Experiment 1,EM13743,6439.1567,2,0.047564194,3.5840924,0.43154448,0.12622985
b313,0,Experiment 1,EM13743,6387.2915,2,0.052083988,2.2089734,0.64769375,0.105998985
b315,0,Experiment 1,EM13743,6398.6196,2,0.04376134,2.1620998,0.7193624,0.039863113
b316,0,Experiment 1,EM13743,6259.8545,2,0.06697194,1.749386,0.8081702,0.11179603
b317,0,Experiment 1,EM13743,6232.8833,2,0.17885767,2.310923,0.6729647,0.38026154
b319,0,Experiment 1,EM13743,6422.46,2,0.048126623,4.117463,0.4473668,0.055829078
b320,0,Experiment 1,EM13743,6403.255,2,0.10821615,1.4807078,0.8539709,0.20205943
b322,0,Experiment 1,EM13743,6531.4233,2,0.076452814,5.325318,0.3303854,0.00969845
b323,0,Experiment 1,EM13743,6352.368,2,0.023818986,2.7013912,0.5514668,0.046844754
b324,0,Experiment 1,EM13743,6486.6787,2,0.031438455,3.741242,0.42485783,0.06360534
b325,0,Experiment 1,EM13743,6288.556,2,0.03213444,2.4398868,0.6777673,0.044212557
b326,0,Experiment 1,EM13743,6358.2617,2,0.017007016,2.9283576,0.585211,0.023740092
b327,0,Experiment 1,EM13743,6248.171,2,0.06441567,2.067181,0.74064296,0.15275659
b328,0,Experiment 1,EM13743,6225.6973,2,0.064436205,2.1968849,0.7188656,0.12960659
b329,0,Experiment 1,EM13743,6426.7817,2,0.34790403,4.1169696,0.52541953,0.5590385
b330,0,Experiment 1,EM13743,6667.8813,2,0.15591227,3.0504751,0.5310489,0.39970502
b331,0,Experiment 1,EM13743,6352.4023,2,0.06811004,2.0274003,0.643237,0.12279882
b332,0,Experiment 1,EM13743,6328.92,2,0.13571985,2.2329035,0.66357106,0.31871012
b333,0,Experiment 1,EM13743,6308.0425,2,0.19083741,2.7591197,0.63399637,0.30337238
b335,0,Experiment 1,EM13743,6412.9214,2,0.031114109,4.2731323,0.43884328,0.054457635
b337,0,Experiment 1,EM13743,6196.3794,2,0.05874717,1.946482,0.7782667,0.11310461
b338,0,Experiment 1,EM13743,6572.1143,2,0.22816224,2.9915133,0.4802887,0.5957832
b346,0,Experiment 1,EM13743,6324.3926,2,0.112818494,2.915529,0.6124177,0.18428963
b347,0,Experiment 1,EM13743,6164.7656,2,0.008497601,1.6726422,0.8396304,0.00718131
b353,0,Experiment 1,EM13743,6236.6274,2,0.2978984,2.6293542,0.74226606,0.37859136
b355,0,Experiment 1,EM13743,6264.0234,2,0.02861237,1.6047992,0.8321846,0.045926217
b359,0,Experiment 1,EM13743,6348.529,2,0.2296923,4.7761583,0.41322905,0.40403512
b368,0,Experiment 1,EM13743,6179.866,2,0.44479686,2.5866747,0.721802,0.6664601
b370,0,Experiment 1,EM13743,6246.6094,2,0.03610033,2.492681,0.6893964,0.012060372
b373,0,Experiment 1,EM13743,6234.9175,2,0.024807801,1.972139,0.73887986,0.05630228
b384,0,Experiment 1,EM13743,6641.309,2,0.058341354,4.1422105,0.36624476,0.1285918
b385,0,Experiment 1,EM13743,6780.7515,2,0.08147248,2.3057115,0.61511177,0.2014776
b386,0,Experiment 1,EM13743,6930.2485,2,0.08799972,2.2485535,0.6406762,0.19801125
b387,0,Experiment 1,EM13743,6435.9844,2,0.03411491,1.4128647,0.9245222,0.03404484
b389,0,Experiment 1,EM13743,6740.003,2,0.098184496,2.8147202,0.4757696,0.27169657
b411,0,Experiment 1,EM13743,6573.738,3,0.22430724,1.5648757,0.64485615,0.50736266
b412,0,Experiment 1,EM13743,6646.5244,3,0.050500683,3.8108487,0.4582756,0.067585476
b414,0,Experiment 1,EM13743,6578.305,3,0.12604919,2.0233915,0.6163809,0.2085434
b415,0,Experiment 1,EM13743,6541.7393,3,0.001886415,1.9822153,0.6795776,0.001457181
b416,0,Experiment 1,EM13743,6503.0854,3,0.21491607,1.9481767,0.6620564,0.46633333
b417,0,Experiment 1,EM13743,6639.5576,3,0.020135708,3.5129652,0.4929128,0.014743547
b429,0,Experiment 1,EM13743,6538.5933,3,0.11626273,2.5442111,0.60360616,0.26011807
b442,0,Experiment 1,EM13743,6608.275,3,0.03613829,4.255647,0.42992145,0.067515716
b443,0,Experiment 1,EM13743,6565.9165,3,0.034416422,3.6377811,0.4084944,0.04419828
b444,0,Experiment 1,EM13743,6640.0474,3,0.038347133,3.2454317,0.40860865,0.09482911
b448,0,Experiment 1,EM13743,6489.2285,3,0.011854014,2.3450606,0.550643,0.03425254
b449,0,Experiment 1,EM13743,6577.3594,3,0.051931217,3.2040474,0.3859745,0.002204298
b456,0,Experiment 1,EM13743,6566.06,3,0.04894499,2.0665643,0.6851144,0.09650354
b464,0,Experiment 1,EM13743,6393.6904,3,0.04299441,2.0801022,0.71824193,0.09512778
b465,0,Experiment 1,EM13743,6488.294,3,0.02732787,2.3916564,0.6009782,0.06646591
b466,0,Experiment 1,EM13743,6475.2163,3,0.1634141,2.3674488,0.6981785,0.23393308
b470,0,Experiment 1,EM13743,6441.8623,3,0.041559428,2.2982795,0.6676267,0.09361622
b482,0,Experiment 1,EM13743,6401.946,3,0.037710298,1.6861492,0.78261954,0.07081351
b483,0,Experiment 1,EM13743,6476.591,3,0.02950403,2.9479086,0.6083065,0.04358351
b484,0,Experiment 1,EM13743,6283.3667,3,0.028283577,2.2188413,0.6726467,0.067757666
b485,0,Experiment 1,EM13743,6281.152,3,0.10210975,2.189484,0.7243586,0.13402385
b486,0,Experiment 1,EM13743,6460.223,3,0.060190704,3.0439377,0.46595696,0.17923687
b492,0,Experiment 1,EM13743,6302.5127,3,0,1.5088319,0.7924871,0.00847661
b493,0,Experiment 1,EM13743,6418.8286,3,0.09770494,3.4681423,0.4859927,0.28404465
b494,0,Experiment 1,EM13743,6351.9404,3,0.07700125,2.18566,0.73752135,0.115297906
b501,0,Experiment 1,EM13743,6299.132,3,0.061825443,3.9250352,0.44257593,0.13036476
b502,0,Experiment 1,EM13743,6217.0317,3,0.04196296,1.6899115,0.78789276,0.07211264
b503,0,Experiment 1,EM13743,6281.484,3,0.062133715,2.6925101,0.6531278,0.07166034
b504,0,Experiment 1,EM13743,6369.4795,3,0.15290411,3.1889987,0.45557448,0.43226668
b507,0,Experiment 1,EM13743,6317.771,3,0.14446072,3.537219,0.4438456,0.30759713
b508,0,Experiment 1,EM13743,6298.3735,3,0.07962345,3.8386893,0.4473773,0.20810527
b509,0,Experiment 1,EM13743,6247.436,3,0.10558613,3.2010252,0.5879418,0.18135358
b510,0,Experiment 1,EM13743,6178.803,3,0.025363972,2.5659516,0.72297776,0.038515568
b511,0,Experiment 1,EM13743,6349.499,3,0.050613366,3.3149402,0.46323162,0.10469399
b512,0,Experiment 1,EM13743,6231.157,3,0.14337648,2.5402946,0.63477576,0.1631221
b513,0,Experiment 1,EM13743,6245.691,3,0.013188621,1.7955,0.82284325,0.015108219
b514,0,Experiment 1,EM13743,6332.7285,3,0.16795918,3.4535868,0.48713523,0.3412135
b515,0,Experiment 1,EM13743,6312.7803,3,0.043725703,3.2772102,0.44125593,0.096241884
b520,0,Experiment 1,EM13743,6260.7534,3,0.068026215,2.8612545,0.5579767,0.12653154
b521,0,Experiment 1,EM13743,6523.098,3,0.11291091,3.0798328,0.5550386,0.2995151
b522,0,Experiment 1,EM13743,6174.223,3,0.097741514,2.682087,0.65274096,0.17068708
b523,0,Experiment 1,EM13743,6119.597,3,0.01936795,2.1170766,0.7320221,0.006713622
b526,0,Experiment 1,EM13743,6258.677,3,0.09137592,3.5549817,0.52472216,0.12676153
b527,0,Experiment 1,EM13743,6190.825,3,0.0405351,2.7013912,0.6230647,0.036464136
b529,0,Experiment 1,EM13743,6166.549,3,0.09367352,2.4399483,0.61278796,0.23440576
b537,0,Experiment 1,EM13743,6189.5654,3,0.06707532,4.793921,0.418774,0.13964924
b538,0,Experiment 1,EM13743,6182.82,3,0.07250293,2.1648135,0.66678256,0.15041338
b539,0,Experiment 1,EM13743,6204.052,3,0.061305292,2.8597744,0.54244244,0.14987323
b550,0,Experiment 1,EM13743,6126.069,3,0.14446482,1.5507714,0.8784881,0.18937877
b552,0,Experiment 1,EM13743,6185.271,3,0.04241316,2.736423,0.5862826,0.09747216
b553,0,Experiment 1,EM13743,6235.0444,3,0.07415355,3.8830957,0.42456663,0.1215321
b554,0,Experiment 1,EM13743,6303.728,3,0.110533744,6.576346,0.3135809,0.25151563
b575,0,Experiment 1,EM13743,6576.3555,3,0.10581181,8.976267,0.20530862,0.31964058
b576,0,Experiment 1,EM13743,6641.424,3,0.113851674,2.7213743,0.5407522,0.26339304
b585,0,Experiment 1,EM13743,6285.2876,4,0.21589112,5.764647,0.2633336,0.54232365
b586,0,Experiment 1,EM13743,6197.9355,4,0.03829934,2.5996296,0.5147034,0.08649763
b587,0,Experiment 1,EM13743,5986.762,4,0.03899093,1.5747939,0.7869421,0.077462025
b588,0,Experiment 1,EM13743,6135.259,4,0.08511137,3.692125,0.4588109,0.12061935
b591,0,Experiment 1,EM13743,6283.151,4,0.089955315,4.392721,0.35741678,0.2682857
b597,0,Experiment 1,EM13743,6098.823,4,0.014023325,1.396829,0.72981465,0.033942137
b599,0,Experiment 1,EM13743,6189.8164,4,0.048661564,2.3523383,0.594326,0.022162855
b600,0,Experiment 1,EM13743,6034.354,4,0.13080764,1.7513404,0.7440599,0.26762635
b601,0,Experiment 1,EM13743,6133.41,4,0.06384837,2.4778636,0.6464818,0.14287397
b602,0,Experiment 1,EM13743,6078.1616,4,0.03300413,3.2838864,0.50967133,0.003316333
b604,0,Experiment 1,EM13743,6006.2554,4,0.090748645,2.5050778,0.60982347,0.21154383
b605,0,Experiment 1,EM13743,6120.5557,4,0.0719607,2.3121295,0.6085723,0.09422434
b606,0,Experiment 1,EM13743,6175.3125,4,0.13084206,5.6319075,0.28659344,0.10906181
b607,0,Experiment 1,EM13743,6096.669,4,0.0865468,3.7788641,0.40729904,0.11005888
b608,0,Experiment 1,EM13743,6040.461,4,0.05174264,2.3437653,0.6548794,0.09380161
b609,0,Experiment 1,EM13743,6222.2344,4,0.10571896,5.4021096,0.28238043,0.07874244
b611,0,Experiment 1,EM13743,6086.9253,4,0.110181525,2.0446694,0.49725944,0.27440175
b612,0,Experiment 1,EM13743,6068.7114,4,0.03807501,2.734573,0.5964896,0.068740234
b613,0,Experiment 1,EM13743,6119.6704,4,0.08896995,4.4152327,0.33723727,0.2641379
b614,0,Experiment 1,EM13743,6103.8276,4,0.008344479,1.5052547,0.76993954,0.016644388
b616,0,Experiment 1,EM13743,6046.508,4,0.015825663,1.4167502,0.7806757,0.016752817
b618,0,Experiment 1,EM13743,6057.5493,4,0.033457972,2.3265269,0.6009686,0.08269262
b619,0,Experiment 1,EM13743,5984.6987,4,0.33388466,3.4095504,0.5472095,0.40645966
b622,0,Experiment 1,EM13743,6030.5176,4,0.047344875,2.4435256,0.5396746,0.034825433
b623,0,Experiment 1,EM13743,5912.138,4,0.06516729,2.4449441,0.5867368,0.14930773
b624,0,Experiment 1,EM13743,6016.8345,4,0.052342918,3.8907435,0.45650965,0.14769426
b625,0,Experiment 1,EM13743,5982.8115,4,0.051261153,2.8163545,0.55534136,0.119016305
b637,0,Experiment 1,EM13743,6061.921,4,0.030539105,3.6442878,0.500759,0.085727826
b655,0,Experiment 1,EM13743,5968.488,4,0.08212356,3.2216866,0.5722726,0.12641339
b659,0,Experiment 1,EM13743,6082.241,4,0.013913614,2.764547,0.48694628,0.024785902
b660,0,Experiment 1,EM13743,5946.8447,4,0.09704724,2.7510402,0.57340235,0.25289682
b661,0,Experiment 1,EM13743,6011.645,4,0.1555996,6.5709186,0.3196501,0.18327333
b662,0,Experiment 1,EM13743,5963.788,4,0.023656894,3.343681,0.43162063,0.05188909
b663,0,Experiment 1,EM13743,5970.4985,4,0.10024221,2.5182147,0.6075719,0.055108417
b664,0,Experiment 1,EM13743,5967.414,4,0.043789916,2.8767967,0.67891234,0.08603302
b665,0,Experiment 1,EM13743,5813.523,4,0.11203845,3.4131277,0.54660505,0.20241348
b666,0,Experiment 1,EM13743,5870.4136,4,0.09217114,3.0360432,0.53972065,0.2156643
b667,0,Experiment 1,EM13743,5921.0503,4,0.08150036,2.7837899,0.57232535,0.20591049
b668,0,Experiment 1,EM13743,5991.1353,4,0.07036031,2.2282162,0.6770758,0.15762874
b669,0,Experiment 1,EM13743,5906.7246,4,0.16808642,3.2904704,0.5328206,0.25481832
b670,0,Experiment 1,EM13743,6795.357,4,0.24213606,4.414986,0.47468588,0.38091248
b671,0,Experiment 1,EM13743,6005.106,4,0.25140205,3.706457,0.5141845,0.36088905
b673,0,Experiment 1,EM13743,5790.7656,4,0.069162354,2.5642247,0.656973,0.042867873
b674,0,Experiment 1,EM13743,5962.356,4,0.11627928,4.5158873,0.4556448,0.20164269
b675,0,Experiment 1,EM13743,5886.8916,4,0.14119022,2.1389098,0.6943508,0.1915342
b676,0,Experiment 1,EM13743,5748.814,4,0.09664177,1.9208249,0.754653,0.1577475
b677,0,Experiment 1,EM13743,5871.7993,4,0.036641546,2.8198085,0.57391757,0.085402794
b678,0,Experiment 1,EM13743,5887.2905,4,0.1884764,2.8819776,0.6437919,0.32178742
b679,0,Experiment 1,EM13743,5875.6865,4,0.13855766,2.722361,0.632335,0.26232973
b680,0,Experiment 1,EM13743,5998.632,4,0.21728049,2.55411,0.6454729,0.30964914
b681,0,Experiment 1,EM13743,5747.524,4,0.1228153,2.7761421,0.6143283,0.30769825
b682,0,Experiment 1,EM13743,5852.562,4,0.38398582,3.7666523,0.5399443,0.61455476
b684,0,Experiment 1,EM13743,5732.031,4,0.0629635,2.5422683,0.652222,0.07811234
b685,0,Experiment 1,EM13743,5908.194,4,0.014243866,3.7048533,0.4358176,0.0395597
b692,0,Experiment 1,EM13743,5818.405,4,0.17757441,2.5365942,0.6430317,0.22752532
b693,0,Experiment 1,EM13743,5725.8535,4,0.1133544,2.2037926,0.70258003,0.14780763
b704,0,Experiment 1,EM13743,5691.982,4,0.04443247,1.7138416,0.848309,0.055206843
b705,0,Experiment 1,EM13743,5711.6655,4,0.37616095,2.3234818,0.7210212,0.4871261
b706,0,Experiment 1,EM13743,5710.286,4,0,2.0671194,0.78015316,0.004527619
b707,0,Experiment 1,EM13743,5760.2915,4,0.06437707,3.1725929,0.5443062,0.14932755
b712,0,Experiment 1,EM13743,6199.366,4,0.077922106,2.910965,0.56413656,0.06422876
b713,0,Experiment 1,EM13743,6214.3125,4,0.009225799,2.1343458,0.5250233,0.010826102
b741,0,Experiment 1,EM13743,5840.4766,5,0.05875511,1.9772427,0.7542777,0.07681975
b744,0,Experiment 1,EM13743,5738.9033,5,0.46011457,2.4627144,0.725705,0.6127832
b745,0,Experiment 1,EM13743,5895.936,5,0.0939897,3.5450518,0.45823932,0.22419444
b747,0,Experiment 1,EM13743,5734.33,5,0.19726385,2.3558228,0.7077302,0.24177076
b748,0,Experiment 1,EM13743,5729.1206,5,0.123377405,2.8788936,0.5706243,0.14333692
b749,0,Experiment 1,EM13743,5785.3457,5,0.024583237,2.0634806,0.589601,0.04685696
b752,0,Experiment 1,EM13743,5769.5845,5,0.026070833,2.5439951,0.5760417,0.057861
b753,0,Experiment 1,EM13743,5764.7524,5,0.033395916,2.2992356,0.6062312,0.062433645
b754,0,Experiment 1,EM13743,5815.5,5,0.042493742,3.1920824,0.5242772,0.07467217
b757,0,Experiment 1,EM13743,5739.326,5,0,2.1086888,0.9923628,0.017603265
b758,0,Experiment 1,EM13743,5792,5,0.02633644,2.0439293,0.7803432,0.028823012
b759,0,Experiment 1,EM13743,5775.5293,5,0.03632273,3.6689582,0.46017954,0.088717155
b763,0,Experiment 1,EM13743,5791.85,5,0.11924789,2.7435157,0.6135442,0.10560849
b764,0,Experiment 1,EM13743,5709.1177,5,0.03255486,1.9245871,0.68857545,0.078644425
b769,0,Experiment 1,EM13743,5490.064,5,0,1.3248535,0.9004818,0.005381697
b771,0,Experiment 1,EM13743,5798.1973,5,0.0615875,3.2079947,0.4481106,0.15935929
b772,0,Experiment 1,EM13743,5787.5654,5,0.16835353,3.7163866,0.47940987,0.25420922
b773,0,Experiment 1,EM13743,5730.1553,5,0.1212929,2.550656,0.7271832,0.14855057
b774,0,Experiment 1,EM13743,5804.402,5,0.06440641,2.4188554,0.579611,0.09294328
b779,0,Experiment 1,EM13743,5807.216,5,0.09638929,3.5942073,0.48477602,0.00737081
b780,0,Experiment 1,EM13743,5668.1055,5,0.016869335,1.3043156,0.8214845,0.020948214
b784,0,Experiment 1,EM13743,5746.218,5,0.16404994,1.3465017,0.82085156,0.2950087
b793,0,Experiment 1,EM13743,5696.723,5,0.02684101,2.5168889,0.6577243,0.010343413
b795,0,Experiment 1,EM13743,5706.5767,5,0.025029723,4.2479687,0.3671791,0.042632565
b797,0,Experiment 1,EM13743,5764.06,5,0.09348684,3.3530712,0.5312463,0.06769311
b798,0,Experiment 1,EM13743,5716.6357,5,0.04464901,3.5568318,0.4870899,0.004175854
b812,0,Experiment 1,EM13743,5785.591,5,0.16481479,2.2955658,0.7844624,0.26084617
b814,0,Experiment 1,EM13743,5593.4175,5,0.003356018,1.3888111,0.7921278,0.003383418
b830,0,Experiment 1,EM13743,5672.6562,5,0.005669351,1.9973027,0.69196934,0.021042828
b831,0,Experiment 1,EM13743,5660.319,5,0.097667485,1.7150751,0.7970658,0.17910492
b836,0,Experiment 1,EM13743,5702.956,5,0.05971307,2.4425387,0.6051091,0.14879844
b845,0,Experiment 1,EM13743,5740.9795,5,0.22565633,3.0354881,0.4927431,0.37048507
b846,0,Experiment 1,EM13743,5744.689,5,0.05780711,3.3894444,0.5061427,0.15961039
b856,0,Experiment 1,EM13743,5730.9463,5,0.02919634,2.7414804,0.49791408,0.047121517
b866,0,Experiment 1,EM13743,5758.8726,5,0.039206672,1.7916145,0.6824712,0.07845174
b885,0,Experiment 1,EM13743,5658.899,5,0.025272332,1.9758395,0.804065,0.038619462
b896,0,Experiment 1,EM13743,5673.0293,5,0.09895938,2.3510277,0.6465379,0.23707266
b904,0,Experiment 1,EM13743,5649.3335,5,0.02599883,1.4548041,0.78678733,0.052478522
b915,0,Experiment 1,EM13743,5411.744,5,0.011819894,1.5963959,0.8339828,0.023668759
b918,0,Experiment 1,EM13743,5820.911,5,0.0720722,7.258108,0.2837155,0.056505486
b920,0,Experiment 1,EM13743,5605.887,5,0.080010585,2.805253,0.5216349,0.07434215
b957,0,Experiment 1,EM13743,5589.943,5,0,2.160373,0.64779043,7.14E-04
b990,0,Experiment 1,EM13743,5682.3706,5,0.04385304,3.228471,0.5030632,0.04081022
b992,0,Experiment 1,EM13743,5587.7036,5,0.10886091,3.9140878,0.4523199,0.30871606
b993,0,Experiment 1,EM13743,5708.3623,5,0.09063032,3.440265,0.47528642,0.05772252
b994,0,Experiment 1,EM13743,5569.1,5,0.023320151,3.5532546,0.4725267,0.05585906
b1005,0,Experiment 1,EM13743,5574.69,5,0.034456886,2.0893226,0.7310276,0.058406938
b1009,0,Experiment 1,EM13743,5566.5186,5,0.018978432,1.8557571,0.75223017,0.026749894
b1013,0,Experiment 1,EM13743,5554.4375,5,0.13877185,1.7087842,0.76723903,0.29117107
b1014,0,Experiment 1,EM13743,5532.445,5,0.12627253,2.3690832,0.6875012,0.29559886
b1023,0,Experiment 1,EM13743,5560.8057,5,0.2018856,3.096732,0.5852237,0.29097983
b1024,0,Experiment 1,EM13743,5539.1187,5,0.040268157,2.2052727,0.59945697,0.06675845
b1031,0,Experiment 1,EM13743,5466.857,5,0.02474308,2.3520608,0.6788442,0.007792627
b1036,0,Experiment 1,EM13743,5457.426,5,0.059248276,2.4434023,0.69867796,0.023779646
b1041,0,Experiment 1,EM13743,5576.215,5,0.18956989,4.764687,0.44119537,0.16657369
b1042,0,Experiment 1,EM13743,5524.8774,5,0.108847305,1.5231407,0.79293835,0.26790205
b1051,0,Experiment 1,EM13743,5414.1206,5,0.23649353,2.2148364,0.74836224,0.2986143
b1052,0,Experiment 1,EM13743,5609.1133,5,0.15579653,4.0401683,0.43498096,0.41117868
b1053,0,Experiment 1,EM13743,5436.253,5,0.19944747,1.9695486,0.8029316,0.27404994
b1056,0,Experiment 1,EM13743,5492.495,5,0.028016966,2.3713036,0.6951481,0.05813931
b1061,0,Experiment 1,EM13743,5454.5767,5,0.018567668,2.4152164,0.6502796,0.049857017
b1064,0,Experiment 1,EM13743,5560.204,5,0.08991075,3.5153859,0.49684647,0.04354101
b1072,0,Experiment 1,EM13743,5474.2856,5,0.10236298,1.5475641,0.80593956,0.22255518
b1077,0,Experiment 1,EM13743,5995.933,5,0.29009753,3.3890126,0.4682086,0.734378
b1078,0,Experiment 1,EM13743,5956.9814,5,0.25867707,2.4679492,0.4549931,0.59324455
b1079,0,Experiment 1,EM13743,5936.6885,5,0.016965812,0.92362297,0.8640669,0.00965105
b1100,0,Experiment 1,EM13743,5677.125,6,0.08130227,1.4937149,0.8293878,0.1315434
b1101,0,Experiment 1,EM13743,5629.362,6,0.096193105,2.6112833,0.6210397,0.23072812
b1102,0,Experiment 1,EM13743,5853.918,6,0.06829692,2.5367637,0.54163814,0.11921069
b1103,0,Experiment 1,EM13743,5813.828,6,0.116131686,3.177627,0.53953344,0.15420073
b1104,0,Experiment 1,EM13743,5704.3594,6,0.29234147,2.6366627,0.8761769,0.35436398
b1105,0,Experiment 1,EM13743,5605.4526,6,0.016157294,1.9120053,0.6366827,0.013898956
b1106,0,Experiment 1,EM13743,5807.566,6,0.12631895,4.704738,0.45691928,0.10967783
b1108,0,Experiment 1,EM13743,5546.5317,6,0.09897677,1.794945,0.7278903,0.042476427
b1109,0,Experiment 1,EM13743,5706.036,6,0.051381998,2.7659502,0.554189,0.03727782
b1110,0,Experiment 1,EM13743,5664.393,6,0.038304027,1.798553,0.7865623,0.07320236
b1112,0,Experiment 1,EM13743,5576.0312,6,0.3326624,1.7028248,0.7910004,0.5722557
b1113,0,Experiment 1,EM13743,5557.0435,6,0.03670394,2.6705534,0.599394,0.07590023
b1114,0,Experiment 1,EM13743,5682.208,6,0.003776942,3.0070713,0.5473816,0.020016894
b1115,0,Experiment 1,EM13743,5666.708,6,0.06652232,2.9032247,0.5740136,0.06924742
b1116,0,Experiment 1,EM13743,5652.9004,6,0.13601173,4.6290007,0.37780935,0.29804376
b1117,0,Experiment 1,EM13743,5649.739,6,0.42675647,2.577639,0.7534241,0.53750485
b1118,0,Experiment 1,EM13743,5604.306,6,0.053944234,2.1778579,0.62155664,0.07643248
b1120,0,Experiment 1,EM13743,5582.7095,6,0.026245907,2.6716638,0.61173356,0.06725307
b1121,0,Experiment 1,EM13743,5636.079,6,0.05212082,2.9119518,0.53024405,0.14360759
b1122,0,Experiment 1,EM13743,5638.0903,6,0.09180768,4.2023287,0.41749722,0.09289618
b1123,0,Experiment 1,EM13743,5656.57,6,0.04197634,2.810773,0.57795167,0.0914808
b1124,0,Experiment 1,EM13743,5562.88,6,0.040793918,1.9787999,0.7768713,0.04307485
b1125,0,Experiment 1,EM13743,5618.2607,6,0.13062441,2.3334346,0.63675225,0.29128098
b1126,0,Experiment 1,EM13743,5528.565,6,0.047964733,2.458266,0.59140515,0.104529515
b1127,0,Experiment 1,EM13743,5617.232,6,0.08800391,2.5169814,0.4232654,0.12581405
b1128,0,Experiment 1,EM13743,5662.974,6,0.021187011,2.4283226,0.6420459,0.035475664
b1129,0,Experiment 1,EM13743,5635.888,6,0.09876555,3.3201208,0.49086794,0.2674425
b1130,0,Experiment 1,EM13743,5644.44,6,0.11934363,3.3728535,0.46300894,0.28941816
b1134,0,Experiment 1,EM13743,5623.156,6,0.11931727,2.4195337,0.61844856,0.22018014
b1138,0,Experiment 1,EM13743,5580.217,6,0.09912957,4.125604,0.4124344,0.052253228
b1139,0,Experiment 1,EM13743,5669.4365,6,0.2273322,4.0978503,0.4264988,0.6072961
b1140,0,Experiment 1,EM13743,5924.2344,6,0.18913276,4.1228595,0.4089088,0.4819154
b1141,0,Experiment 1,EM13743,5585.748,6,0.17507413,4.2556167,0.53450376,0.28654084
b1142,0,Experiment 1,EM13743,5375.8086,6,0.1543032,1.896648,0.76928276,0.31946808
b1143,0,Experiment 1,EM13743,5415.8076,6,0.02141073,2.4263182,0.63364995,0.042011127
b1145,0,Experiment 1,EM13743,5543.4707,6,0.054867532,3.7076905,0.40770033,0.11475569
b1146,0,Experiment 1,EM13743,5539.905,6,0.031216146,2.1637034,0.73909056,0.03793064
b1147,0,Experiment 1,EM13743,5568.4355,6,0.16493152,3.1310236,0.41395563,0.12993121
b1148,0,Experiment 1,EM13743,5386.6167,6,0.11546663,2.3972073,0.7044532,0.100360416
b1149,0,Experiment 1,EM13743,5590.9336,6,0.03261954,1.5205503,0.63403994,0.07195241
b1150,0,Experiment 1,EM13743,5405.3467,6,0.18519786,2.0854988,0.79254204,0.22648133
b1151,0,Experiment 1,EM13743,5429.2715,6,0.47397116,2.89974,0.63774735,0.71879566
b1152,0,Experiment 1,EM13743,5430.656,6,0.2033905,1.6292226,0.8389721,0.28060383
b1153,0,Experiment 1,EM13743,5515.264,6,0.021561136,2.0651457,0.7254744,0.041817304
b1154,0,Experiment 1,EM13743,5413.3867,6,0.10779296,2.3209763,0.7326842,0.1478556
b1155,0,Experiment 1,EM13743,5535.4375,6,0.122709565,5.2910266,0.37707013,0.15497777
b1162,0,Experiment 1,EM13743,5599.16,6,0.041867208,3.6783328,0.49667433,0.121304184
b1163,0,Experiment 1,EM13743,5487.7974,6,0.02423323,2.7070653,0.54577667,0.035715923
b1164,0,Experiment 1,EM13743,5451.861,6,0.03841751,3.2039242,0.46807265,0.03214687
b1165,0,Experiment 1,EM13743,5474.7437,6,0.07540946,2.6340415,0.63854784,0.13027743
b1170,0,Experiment 1,EM13743,5438.4307,6,0.28891504,4.58003,0.48542386,0.45188805
b1171,0,Experiment 1,EM13743,5436.7925,6,0.1543192,4.909871,0.40527114,0.33971694
b1172,0,Experiment 1,EM13743,5420.484,6,0.046190243,2.3737705,0.6671103,0.002843467
b1179,0,Experiment 1,EM13743,5451.745,6,0.036813308,3.2325416,0.5198747,0.024470314
b1180,0,Experiment 1,EM13743,5559.9956,6,0.07495851,3.3796995,0.57651436,0.12398358
b1182,0,Experiment 1,EM13743,5450.428,6,0.19304618,2.629601,0.59551126,0.47169316
b1183,0,Experiment 1,EM13743,5366.6943,6,0.23092206,3.3684745,0.614289,0.3540709
b1185,0,Experiment 1,EM13743,5423.332,6,0.1634902,1.8667971,0.76261157,0.2923435
b1187,0,Experiment 1,EM13743,5949.2593,6,0.048310913,3.8462756,0.328985,0.06150064
b1188,0,Experiment 1,EM13743,5970.6055,6,0.026401317,1.9385412,0.6082284,0.054876532
b1194,0,Experiment 1,EM13743,5612.2324,6,0.13439485,2.199907,0.6532395,0.29401934
b1195,0,Experiment 1,EM13743,5616.8716,6,0.0812144,2.441367,0.5896847,0.18997504
b4,0,Experiment 2,EM13743+Ara,5984.6934,1,0.032371737,3.7777538,0.5239386,0.029687492
b7,0,Experiment 2,EM13743+Ara,6126.208,1,0.025373898,3.8316276,0.43282875,0.03232133
b10,0,Experiment 2,EM13743+Ara,5994.5996,1,0.030800026,3.6147144,0.47011584,0.01666232
b11,0,Experiment 2,EM13743+Ara,6100.1533,1,0.04470473,2.89704,0.5980996,0.10063436
b14,0,Experiment 2,EM13743+Ara,6016.3013,1,0.060156774,2.5787165,0.7278326,0.074886896
b15,0,Experiment 2,EM13743+Ara,5983.5703,1,0.015046236,3.4001758,0.5871403,0.022566605
b16,0,Experiment 2,EM13743+Ara,6166.833,1,0.016585829,4.5995812,0.37687376,0.009390718
b18,0,Experiment 2,EM13743+Ara,6018.3936,1,0.018912591,2.9442081,0.6239048,0.023163585
b19,0,Experiment 2,EM13743+Ara,6033.717,1,0.043584052,1.3929434,0.86188436,0.054550923
b20,0,Experiment 2,EM13743+Ara,6150.8833,1,0.043665238,3.0940952,0.49662635,0.045884028
b21,0,Experiment 2,EM13743+Ara,6117.394,1,0.06643899,4.3339443,0.43056375,0.11424991
b22,0,Experiment 2,EM13743+Ara,6035.1226,1,0.034065604,4.869597,0.36732918,0.050000496
b23,0,Experiment 2,EM13743+Ara,6201.981,1,0.041765362,4.5847716,0.4336031,0.005331046
b24,0,Experiment 2,EM13743+Ara,6203.8403,1,0.03701867,6.3113875,0.29631445,0.018872792
b25,0,Experiment 2,EM13743+Ara,5950.463,1,0.04937634,2.6238651,0.66855615,0.026754135
b26,0,Experiment 2,EM13743+Ara,6153.4277,1,0.058489792,3.288728,0.5377237,0.0981019
b28,0,Experiment 2,EM13743+Ara,6101.432,1,0.06966395,3.2894065,0.496128,0.1137333
b30,0,Experiment 2,EM13743+Ara,5905.63,1,0,1.806725,0.79116136,0.001659673
b31,0,Experiment 2,EM13743+Ara,6039.0654,1,0.02621343,1.9670508,0.7280614,0.051763467
b32,0,Experiment 2,EM13743+Ara,6042.071,1,0.032561142,2.0484934,0.76081675,0.027556159
b33,0,Experiment 2,EM13743+Ara,5932.3174,1,0.031798746,1.6229317,0.86939424,0.021506106
b34,0,Experiment 2,EM13743+Ara,6029.9937,1,0.0346466,3.629609,0.48015687,0.0923111
b35,0,Experiment 2,EM13743+Ara,6066.303,1,0.08341826,1.9364288,0.7077318,0.17494921
b36,0,Experiment 2,EM13743+Ara,6238.4727,1,0.11111065,3.8300548,0.42690933,0.027724173
b38,0,Experiment 2,EM13743+Ara,6176.842,1,0.03484036,3.9056075,0.49019042,0.042584945
b39,0,Experiment 2,EM13743+Ara,5864.5786,1,0,1.5838294,0.90867746,0.001289123
b40,0,Experiment 2,EM13743+Ara,6309.9517,1,0.041080993,4.3445525,0.39050296,0.07683049
b41,0,Experiment 2,EM13743+Ara,6116.3364,1,0.040962007,5.044324,0.40960196,0.017681299
b42,0,Experiment 2,EM13743+Ara,6173.6753,1,0.09155026,3.0074255,0.57166064,0.12790091
b44,0,Experiment 2,EM13743+Ara,6150.218,1,0.048310347,3.26082,0.61189353,0.05204602
b45,0,Experiment 2,EM13743+Ara,6100.39,1,0.068639785,2.759613,0.57820386,0.07020451
b47,0,Experiment 2,EM13743+Ara,6177.5044,1,0.009290629,4.2924986,0.4056518,0.015666818
b49,0,Experiment 2,EM13743+Ara,6249.828,1,0.037633825,3.9110348,0.50689757,0.03538673
b50,0,Experiment 2,EM13743+Ara,6229.258,1,0.028691035,2.671787,0.6303361,0.0649025
b51,0,Experiment 2,EM13743+Ara,6199.377,1,0.052601084,3.368968,0.54397625,0.04263584
b52,0,Experiment 2,EM13743+Ara,6182.556,1,0.034474596,4.85461,0.37918678,0.070208214
b53,0,Experiment 2,EM13743+Ara,6026.6514,1,0,1.0037087,0.93160295,7.58E-06
b54,0,Experiment 2,EM13743+Ara,6220.6826,1,0.03907828,3.1485393,0.5794577,0.04634496
b55,0,Experiment 2,EM13743+Ara,6062.4077,1,0.03044203,1.9474688,0.7472685,0.013232631
b56,0,Experiment 2,EM13743+Ara,6300.4604,1,0.031106483,4.158724,0.39720273,0.07006754
b57,0,Experiment 2,EM13743+Ara,6217.033,1,0.0624338,3.0055754,0.60952955,0.09562428
b58,0,Experiment 2,EM13743+Ara,6000.8267,1,0.04458802,4.796388,0.4135463,0.0628402
b60,0,Experiment 2,EM13743+Ara,6262.4937,1,0.044963017,4.307054,0.42237714,0.13198468
b61,0,Experiment 2,EM13743+Ara,5972.2114,1,0,2.6708002,0.62578803,0.010254766
b64,0,Experiment 2,EM13743+Ara,6148.3696,1,0.02306116,2.6113603,0.62476784,0.049493473
b65,0,Experiment 2,EM13743+Ara,6017.6895,1,0.01146247,1.5611328,0.8717805,0.006954693
b66,0,Experiment 2,EM13743+Ara,5981.3745,1,0.048947465,3.9072726,0.5194006,0.041854985
b67,0,Experiment 2,EM13743+Ara,6211.0024,1,0.016935477,3.0434442,0.55633634,0.03360174
b68,0,Experiment 2,EM13743+Ara,6046.5776,1,0.037469473,4.285714,0.4766388,0.07289231
b71,0,Experiment 2,EM13743+Ara,6046.507,1,0,2.3037071,0.7255442,3.66E-04
b72,0,Experiment 2,EM13743+Ara,6154.1636,1,0.033768997,1.7111588,0.8187897,0.051081497
b74,0,Experiment 2,EM13743+Ara,6147.4653,1,0.051383816,2.3347914,0.6501871,0.042601656
b91,0,Experiment 2,EM13743+Ara,6145.922,1,0.08695674,3.3174071,0.55919117,0.13637519
b92,0,Experiment 2,EM13743+Ara,6175.4966,1,0.019348288,2.229388,0.7070858,0.04549414
b95,0,Experiment 2,EM13743+Ara,5993.7305,1,0.06236884,3.4020262,0.54099,0.08394498
b101,0,Experiment 2,EM13743+Ara,6011.4404,1,0.02886391,2.478619,0.6184387,0.0709601
b102,0,Experiment 2,EM13743+Ara,6408.1626,1,0.05760531,6.064932,0.28333047,0.018922452
b104,0,Experiment 2,EM13743+Ara,6164.6816,1,0.00172832,2.0505288,0.6835023,0.011128712
b105,0,Experiment 2,EM13743+Ara,6056.2993,1,0.014861736,2.809447,0.6164641,0.039124362
b106,0,Experiment 2,EM13743+Ara,6231.9824,1,0.048067234,3.5399327,0.48665926,0.044649478
b107,0,Experiment 2,EM13743+Ara,6213.246,1,0.047634207,2.8746998,0.5841702,0.12675351
b111,0,Experiment 2,EM13743+Ara,6155.327,1,0.03139511,2.0751681,0.68555653,0.06959819
b112,0,Experiment 2,EM13743+Ara,6175.1514,1,0.06263344,4.2694936,0.40790895,0.14658271
b113,0,Experiment 2,EM13743+Ara,6219.596,1,0.01939167,2.5133424,0.6379051,0.044559717
b114,0,Experiment 2,EM13743+Ara,6206.0747,1,0.04329968,2.7321057,0.5858662,0.11151669
b115,0,Experiment 2,EM13743+Ara,6239.442,1,0.028955597,2.1750517,0.61933553,0.07191598
b117,0,Experiment 2,EM13743+Ara,6194.6895,1,0.041067824,2.8465757,0.5485365,0.04738213
b119,0,Experiment 2,EM13743+Ara,6288.7485,1,0.06312016,3.0980887,0.49612322,0.08694866
b120,0,Experiment 2,EM13743+Ara,6234.3926,1,0.042439517,3.533025,0.45849755,0.050060388
b121,0,Experiment 2,EM13743+Ara,6375.804,1,0.04040316,1.4696679,0.80095136,0.043994892
b135,0,Experiment 2,EM13743+Ara,6183.427,2,0.058626663,3.4966595,0.50835145,0.04253364
b137,0,Experiment 2,EM13743+Ara,6040.708,2,0.019603236,1.8429286,0.80115974,0.033396687
b138,0,Experiment 2,EM13743+Ara,6041.963,2,0.0649998,1.8700197,0.79731405,0.076379195
b139,0,Experiment 2,EM13743+Ara,6072.9556,2,0.10671353,1.8947438,0.7641501,0.11638253
b140,0,Experiment 2,EM13743+Ara,6115.0347,2,0.018280901,2.2108235,0.72091377,0.009181417
b141,0,Experiment 2,EM13743+Ara,6075.3604,2,0.002214314,3.1729553,0.5661766,0.004284591
b143,0,Experiment 2,EM13743+Ara,6157.51,2,0.026161462,2.4266882,0.69207084,0.011979325
b144,0,Experiment 2,EM13743+Ara,6164.866,2,0.020056829,2.1448925,0.7147429,0.0421671
b145,0,Experiment 2,EM13743+Ara,5991.471,2,0.009244137,2.036405,0.78344977,0.017867398
b147,0,Experiment 2,EM13743+Ara,6027.5103,2,0.08128468,3.02562,0.62617743,0.09078929
b148,0,Experiment 2,EM13743+Ara,6128.014,2,0.1655848,2.7542782,0.59253883,0.28507248
b149,0,Experiment 2,EM13743+Ara,5938.841,2,0.016548093,1.58339,0.8829759,0.012816349
b150,0,Experiment 2,EM13743+Ara,6059.7163,2,0.049456276,2.9963548,0.6104399,0.03481833
b151,0,Experiment 2,EM13743+Ara,6464.2812,2,0.038023997,3.0599115,0.47768858,0.100997396
b152,0,Experiment 2,EM13743+Ara,6203.1606,2,0.010986538,2.9226832,0.584995,0.031882312
b154,0,Experiment 2,EM13743+Ara,6205.312,2,0.044646103,3.7691193,0.49413326,0.09769621
b155,0,Experiment 2,EM13743+Ara,6083.0146,2,0.061105978,3.6957254,0.5480589,0.03386169
b156,0,Experiment 2,EM13743+Ara,6155.0254,2,0.04322968,4.8681784,0.40473688,9.36E-04
b157,0,Experiment 2,EM13743+Ara,6149.2847,2,0.02937319,2.6054857,0.6425897,0.027042387
b158,0,Experiment 2,EM13743+Ara,6002.486,2,0,1.5982615,0.87034297,0.012809275
b160,0,Experiment 2,EM13743+Ara,6163.0864,2,0.027063366,2.9408777,0.57398504,0.040326476
b161,0,Experiment 2,EM13743+Ara,6037.444,2,0.002688912,1.8514707,0.7525236,0.004612709
b163,0,Experiment 2,EM13743+Ara,6147.9146,2,0.045170445,2.8287206,0.62841016,0.074515685
b164,0,Experiment 2,EM13743+Ara,6109.25,2,0.007463662,2.9493272,0.577691,0.02510747
b167,0,Experiment 2,EM13743+Ara,6097.2065,2,0.026183667,2.421014,0.67507255,0.030068535
b168,0,Experiment 2,EM13743+Ara,6167.9336,2,0.02536254,2.3325713,0.64491814,0.062329005
b169,0,Experiment 2,EM13743+Ara,6170.617,2,0.04066559,4.054184,0.4525308,0.04395897
b172,0,Experiment 2,EM13743+Ara,6118.0825,2,0.038792558,2.9806585,0.6176789,0.023290936
b173,0,Experiment 2,EM13743+Ara,6187.922,2,0.032684196,3.6988091,0.454663,0.053477477
b174,0,Experiment 2,EM13743+Ara,6212.6006,2,0.028685769,3.841403,0.47077385,0.06054364
b175,0,Experiment 2,EM13743+Ara,6090.56,2,0.033922274,2.197625,0.6632122,0.011421935
b177,0,Experiment 2,EM13743+Ara,6171.6274,2,0.042504765,3.9684548,0.4691898,0.06872336
b178,0,Experiment 2,EM13743+Ara,6268.2676,2,0.044129964,4.0286503,0.44625667,0.07182499
b179,0,Experiment 2,EM13743+Ara,6040.655,2,0.03463917,2.8865106,0.6036064,0.044580303
b180,0,Experiment 2,EM13743+Ara,6182.274,2,0.038228426,3.5753963,0.48634323,0.076757826
b182,0,Experiment 2,EM13743+Ara,6058.033,2,0.090487085,2.5354223,0.6461036,0.16996369
b183,0,Experiment 2,EM13743+Ara,6041.4062,2,0.023666063,2.9591954,0.6501238,0.010844277
b184,0,Experiment 2,EM13743+Ara,6120.2417,2,0.04178275,4.907651,0.40357906,0.005524386
b186,0,Experiment 2,EM13743+Ara,5981.7007,2,0.006507831,1.6751093,0.7437349,0.015282154
b187,0,Experiment 2,EM13743+Ara,6091.0664,2,0.08449824,2.3336813,0.69460416,0.17113271
b189,0,Experiment 2,EM13743+Ara,6052.495,2,0.001182214,3.174073,0.58790463,0.00314206
b190,0,Experiment 2,EM13743+Ara,6182.67,2,0.05648723,3.0607133,0.6034988,0.053279053
b191,0,Experiment 2,EM13743+Ara,6253.993,2,0.010707809,1.1111476,0.8462983,5.14E-04
b192,0,Experiment 2,EM13743+Ara,6106.772,2,0.11099473,2.4534554,0.71689886,0.16392665
b193,0,Experiment 2,EM13743+Ara,6101.561,2,0.06940666,2.0888293,0.6793948,0.14144446
b197,0,Experiment 2,EM13743+Ara,6109.925,2,0.03875258,2.2633712,0.68424773,0.08961699
b199,0,Experiment 2,EM13743+Ara,6151.225,2,0.07441205,2.8666818,0.5594762,0.19720523
b200,0,Experiment 2,EM13743+Ara,6257.6533,2,0.033475645,7.688234,0.3275609,0.023424525
b201,0,Experiment 2,EM13743+Ara,6093.7114,2,0.02065254,2.6846156,0.61735815,0.025947845
b202,0,Experiment 2,EM13743+Ara,6212.146,2,0.06327017,6.307502,0.33846244,0.08004987
b203,0,Experiment 2,EM13743+Ara,6104.7715,2,0.010824053,3.576198,0.51200056,0.035709094
b204,0,Experiment 2,EM13743+Ara,6016.3477,2,0.044882905,3.0657709,0.5937149,0.004129849
b206,0,Experiment 2,EM13743+Ara,6182.6123,2,0.051770907,2.637372,0.6457116,0.076638706
b207,0,Experiment 2,EM13743+Ara,6096.0386,2,0.02496913,4.0772505,0.46053967,0.05581
b208,0,Experiment 2,EM13743+Ara,5970.9854,2,0.020161258,2.7063253,0.6989366,0.004751653
b212,0,Experiment 2,EM13743+Ara,6040.1816,2,0.07919211,3.2192197,0.52897847,0.16783768
b213,0,Experiment 2,EM13743+Ara,6115.445,2,0.027280975,2.233443,0.7224667,0.030220252
b214,0,Experiment 2,EM13743+Ara,6032.2334,2,0,3.2806485,0.5962266,1.84E-04
b221,0,Experiment 2,EM13743+Ara,6147.3057,2,0.097892135,3.2697473,0.57402974,0.16754155
b222,0,Experiment 2,EM13743+Ara,6272.0166,2,0.029050957,6.19075,0.33063525,0.04449519
b223,0,Experiment 2,EM13743+Ara,6218.227,2,0.05262081,4.503799,0.41996023,0.14288358
b224,0,Experiment 2,EM13743+Ara,6028.446,2,0.083797276,2.1981184,0.71354634,0.19972368
b236,0,Experiment 2,EM13743+Ara,6089.276,2,0.047618903,3.5351222,0.5369838,0.053811084
b239,0,Experiment 2,EM13743+Ara,6158.6074,2,0.05931761,3.989702,0.49023092,0.09695958
b243,0,Experiment 2,EM13743+Ara,6128.402,2,0.05289455,4.089339,0.49836683,0.069469295
b244,0,Experiment 2,EM13743+Ara,6118.434,2,0.049260337,5.703266,0.335165,0.08141367
b249,0,Experiment 2,EM13743+Ara,6188.291,2,0.0304738,3.3795319,0.6176207,0.040537495
b250,0,Experiment 2,EM13743+Ara,6248.0044,2,0.06353051,3.513424,0.46161973,0.1752552
b311,0,Experiment 2,EM13743+Ara,6356.0034,3,0.054873377,2.14766,0.68924326,0.119289
b312,0,Experiment 2,EM13743+Ara,6428.6245,3,0.06282813,3.4544852,0.50374275,0.16927731
b314,0,Experiment 2,EM13743+Ara,6459.6694,3,0.10749979,3.5822287,0.508719,0.15178747
b316,0,Experiment 2,EM13743+Ara,6472.8306,3,0.026568826,3.280053,0.584277,0.019803688
b317,0,Experiment 2,EM13743+Ara,6298.3735,3,0.026291773,3.1883047,0.5737909,0.06443762
b321,0,Experiment 2,EM13743+Ara,6413.2656,3,0.073150806,2.0999308,0.699122,0.16592771
b323,0,Experiment 2,EM13743+Ara,6348.5283,3,0.066654645,2.7428372,0.61090004,0.1801852
b325,0,Experiment 2,EM13743+Ara,6552.4272,3,0.061645444,2.5894198,0.60005075,0.14417742
b330,0,Experiment 2,EM13743+Ara,6317.4487,3,0.024729656,2.5696213,0.6565564,0.048397195
b337,0,Experiment 2,EM13743+Ara,6424.191,3,0.014830357,2.9260755,0.5496682,0.025417384
b338,0,Experiment 2,EM13743+Ara,6450.302,3,0.024711289,2.911921,0.5560347,0.03352913
b339,0,Experiment 2,EM13743+Ara,6446.1475,3,0.034902785,3.5317607,0.49913466,0.099076144
b341,0,Experiment 2,EM13743+Ara,6621.3867,3,0.0982768,3.7877684,0.44962496,0.25559634
b342,0,Experiment 2,EM13743+Ara,6233.592,3,0.073342696,2.4684424,0.6605609,0.1456904
b343,0,Experiment 2,EM13743+Ara,6461.421,3,0.07324953,2.609248,0.6042003,0.11376637
b344,0,Experiment 2,EM13743+Ara,6465.7026,3,0.038418703,3.4478512,0.5128735,0.022744942
b345,0,Experiment 2,EM13743+Ara,6558.341,3,0.061148297,2.7639072,0.598619,0.105180405
b346,0,Experiment 2,EM13743+Ara,6411.5254,3,0.0624827,3.8190148,0.5113001,0.1051786
b347,0,Experiment 2,EM13743+Ara,6291.961,3,0.049310703,2.3804314,0.69895387,0.033117753
b357,0,Experiment 2,EM13743+Ara,6421.0254,3,0.02159058,4.5918717,0.39662454,0.048405163
b362,0,Experiment 2,EM13743+Ara,6540.782,3,0.10151712,2.5966353,0.64263654,0.15265824
b363,0,Experiment 2,EM13743+Ara,6553.5,3,0,1.8330991,0.7447533,0.007278931
b364,0,Experiment 2,EM13743+Ara,6338.11,3,0.04883734,4.800829,0.40130395,0.09336718
b366,0,Experiment 2,EM13743+Ara,6423.7695,3,0.024417067,3.857562,0.4525575,0.05723404
b367,0,Experiment 2,EM13743+Ara,6578.0435,3,0.03834744,2.3040462,0.6721385,0.0887039
b368,0,Experiment 2,EM13743+Ara,6552.0215,3,0,2.133544,0.68451923,0.006547546
b370,0,Experiment 2,EM13743+Ara,6297.7056,3,0.087491706,1.5126557,0.78893536,0.16937035
b372,0,Experiment 2,EM13743+Ara,6308.0176,3,0.05195904,4.364659,0.40165442,0.019067034
b373,0,Experiment 2,EM13743+Ara,6394.0444,3,0.0813593,3.6821568,0.5166829,0.13731284
b375,0,Experiment 2,EM13743+Ara,6698.5386,3,0.097435996,1.3849872,0.7892501,0.18744437
b376,0,Experiment 2,EM13743+Ara,6899.0806,3,0.0093712,1.6638844,0.58707726,0.025330832
b378,0,Experiment 2,EM13743+Ara,6594.3267,3,0.04009585,2.7829728,0.5699236,0.104732975
b379,0,Experiment 2,EM13743+Ara,6318.1255,3,0.005353678,2.4233577,0.68445164,0.01661999
b380,0,Experiment 2,EM13743+Ara,6666.3486,3,0.020981729,3.0728633,0.5663594,0.003532546
b383,0,Experiment 2,EM13743+Ara,6353.981,3,0.032419197,2.837571,0.60576224,0.06552857
b384,0,Experiment 2,EM13743+Ara,6407,3,0.006490917,1.7443093,0.7825449,0.001532653
b385,0,Experiment 2,EM13743+Ara,6309.665,3,0.017248025,1.6812769,0.82174045,0.024613352
b388,0,Experiment 2,EM13743+Ara,6552.621,3,0.024478307,0.9248256,0.82146776,0.013891792
b389,0,Experiment 2,EM13743+Ara,6569.1855,3,0.11610796,2.1307685,0.66605246,0.15555984
b390,0,Experiment 2,EM13743+Ara,6454.85,3,0.14681378,1.8733346,0.7838548,0.18691328
b391,0,Experiment 2,EM13743+Ara,6687.288,3,0.041136503,1.4509802,0.75548357,0.05104364
b392,0,Experiment 2,EM13743+Ara,6629.7925,3,0.028519774,3.6558828,0.4310056,0.07693281
b393,0,Experiment 2,EM13743+Ara,6389.792,3,0,2.339479,0.67815316,0.004161422
b394,0,Experiment 2,EM13743+Ara,6603.291,3,0,1.6477253,0.8086032,0.004839015
b395,0,Experiment 2,EM13743+Ara,6662.886,3,0.024822297,2.0996842,0.65537083,0.05331344
b399,0,Experiment 2,EM13743+Ara,6736.1763,3,0.02297542,3.980173,0.39117774,0.03078104
b401,0,Experiment 2,EM13743+Ara,6377.1885,3,0.05856906,2.142857,0.78115225,0.062346976
b402,0,Experiment 2,EM13743+Ara,6706.176,3,0.05016632,4.110247,0.40385833,0.08888885
b403,0,Experiment 2,EM13743+Ara,6552.475,3,0.023353137,1.8712378,0.7803785,0.028439777
b404,0,Experiment 2,EM13743+Ara,6719.39,3,0.06670648,2.8027244,0.5301575,0.03498829
b405,0,Experiment 2,EM13743+Ara,6649.2124,3,0.04193217,2.7342644,0.558017,0.087768294
b407,0,Experiment 2,EM13743+Ara,6310.1963,3,0.109598964,2.563238,0.6664371,0.17551097
b576,0,Experiment 2,EM13743+Ara,6388.3374,4,0.03313684,2.5049024,0.64315116,0.049870588
b577,0,Experiment 2,EM13743+Ara,6540.528,4,0.05574672,3.3343046,0.5131048,0.06956318
b581,0,Experiment 2,EM13743+Ara,6116.16,4,0.014528745,1.7312187,0.8315022,0.007196984
b582,0,Experiment 2,EM13743+Ara,6280.769,4,0.011194952,2.8254826,0.6058739,0.016620776
b584,0,Experiment 2,EM13743+Ara,6231.2173,4,0.05407429,1.8568364,0.72809196,0.12251847
b585,0,Experiment 2,EM13743+Ara,6361.566,4,0.041250747,2.8708913,0.5774737,0.059412185
b586,0,Experiment 2,EM13743+Ara,6356.1045,4,0.023677282,4.616758,0.41091326,0.026929429
b588,0,Experiment 2,EM13743+Ara,6433.5454,4,0.054391816,5.109885,0.37502718,0.08206553
b590,0,Experiment 2,EM13743+Ara,6337.3887,4,0.005597032,1.7234013,0.7921711,0.01484937
b594,0,Experiment 2,EM13743+Ara,6429.6514,4,0.076920465,2.3642724,0.6873215,0.17141539
b595,0,Experiment 2,EM13743+Ara,6413.889,4,0.058507968,3.8950608,0.45820326,0.13283747
b596,0,Experiment 2,EM13743+Ara,6134.037,4,0.096903056,1.8860399,0.8377616,0.0864219
b598,0,Experiment 2,EM13743+Ara,6447.4653,4,0.1002906,3.0403912,0.5405765,0.25703192
b599,0,Experiment 2,EM13743+Ara,6279.072,4,0.027615715,3.7046683,0.52029437,0.039383516
b601,0,Experiment 2,EM13743+Ara,6416.6875,4,0.048312757,2.5567002,0.6226623,0.10909115
b602,0,Experiment 2,EM13743+Ara,6546.506,4,0.03896293,3.36499,0.458069,0.048291005
b604,0,Experiment 2,EM13743+Ara,6436.148,4,0.024572268,2.9366837,0.61957103,0.004688845
b606,0,Experiment 2,EM13743+Ara,6455.737,4,0.04416422,3.2573352,0.56833434,0.04854529
b607,0,Experiment 2,EM13743+Ara,6578.099,4,0.056843095,2.0808885,0.71964836,0.06203488
b608,0,Experiment 2,EM13743+Ara,6663.2812,4,0.05418979,3.314308,0.47877136,0.13829046
b610,0,Experiment 2,EM13743+Ara,6530.0454,4,0.054937877,1.8871038,0.73937875,0.13022487
b611,0,Experiment 2,EM13743+Ara,6363.0073,4,0,1.0411458,0.9284234,0.06257446
b612,0,Experiment 2,EM13743+Ara,6658.5605,4,0.030309677,10.638163,0.17320159,0.002272055
b613,0,Experiment 2,EM13743+Ara,6497.962,4,0.042235166,3.235317,0.5083883,0.06815204
b614,0,Experiment 2,EM13743+Ara,6733.1143,4,0.06282487,1.8848758,0.66126174,0.14128846
b619,0,Experiment 2,EM13743+Ara,6521.163,4,0,2.2263658,0.66745496,0.002393748
b620,0,Experiment 2,EM13743+Ara,6552.5015,4,0.043567795,2.6887786,0.588916,0.055001885
b621,0,Experiment 2,EM13743+Ara,6432.8877,4,0.015496259,1.9819454,0.7073466,0.030640572
b624,0,Experiment 2,EM13743+Ara,6375.7075,4,0.035071082,3.2385857,0.5251768,0.082280174
b625,0,Experiment 2,EM13743+Ara,6605.3223,4,0.09713515,2.0418942,0.723904,0.2069747
b626,0,Experiment 2,EM13743+Ara,6628.557,4,0.03650238,3.468944,0.44910088,0.09183021
b630,0,Experiment 2,EM13743+Ara,6399.511,4,0.06446144,3.7960098,0.5008698,0.07111979
b632,0,Experiment 2,EM13743+Ara,6325.222,4,0.096270844,3.2278543,0.5741283,0.1463656
b634,0,Experiment 2,EM13743+Ara,6348.266,4,0.07276879,2.880004,0.5943431,0.058360405
b641,0,Experiment 2,EM13743+Ara,6754.254,4,0.020338692,3.33251,0.46605942,0.03615021
b642,0,Experiment 2,EM13743+Ara,6611.185,4,0.017763996,1.9827163,0.709238,0.001115799
b643,0,Experiment 2,EM13743+Ara,6432.7075,4,0.018249461,2.4477813,0.68288857,0.022224108
b645,0,Experiment 2,EM13743+Ara,6681.9683,4,0.03440121,2.1783206,0.6447808,0.041866664
b646,0,Experiment 2,EM13743+Ara,6749.5894,4,0.040612295,3.9595118,0.40880224,0.10354312
b647,0,Experiment 2,EM13743+Ara,6341.928,4,0.016815534,3.925282,0.5135069,0.002765002
b651,0,Experiment 2,EM13743+Ara,6376.0605,4,0.05058167,2.9532745,0.58027226,0.011130651
b652,0,Experiment 2,EM13743+Ara,6778.4004,4,0.10236084,3.490947,0.40655416,0.2701504
b653,0,Experiment 2,EM13743+Ara,6489.5933,4,0.027172262,2.8469458,0.5887867,0.02562139
b655,0,Experiment 2,EM13743+Ara,6707.4106,4,0.05871457,1.747424,0.78855586,0.06566241
b657,0,Experiment 2,EM13743+Ara,6786.7095,4,0.089095026,2.8606684,0.4697626,0.17577083
b658,0,Experiment 2,EM13743+Ara,6363.808,4,0.067618825,3.0006413,0.54779714,0.094699845
b659,0,Experiment 2,EM13743+Ara,6335.5415,4,0.06816744,3.1829543,0.5402917,0.057958484
b660,0,Experiment 2,EM13743+Ara,6702.1675,4,0.00832577,1.7024933,0.7509394,0.024495628
b661,0,Experiment 2,EM13743+Ara,6763.0444,4,0.053700328,2.422371,0.54845023,0.11357134
b662,0,Experiment 2,EM13743+Ara,6791.553,4,0.054393314,1.7782309,0.68315035,0.10808916
b663,0,Experiment 2,EM13743+Ara,6508.0034,4,0,2.1576593,0.66668594,0.003623855
b666,0,Experiment 2,EM13743+Ara,6694.4424,4,0.049073864,1.6748935,0.7781651,0.0952654
b667,0,Experiment 2,EM13743+Ara,6693.0635,4,0.09755872,2.515871,0.5286344,0.094613366
b668,0,Experiment 2,EM13743+Ara,6707.515,4,0.09871242,3.3121648,0.5215076,0.14746636
b669,0,Experiment 2,EM13743+Ara,6653.77,4,0.034782454,4.448291,0.3815921,0.099637195
b672,0,Experiment 2,EM13743+Ara,6339.5474,4,0.0788842,1.9676983,0.7188243,0.14889003
b673,0,Experiment 2,EM13743+Ara,6641.9033,4,0.042098247,3.5470872,0.45159495,0.042040017
b675,0,Experiment 2,EM13743+Ara,6622.9087,4,0.09463887,2.8827176,0.49937785,0.20375212
b676,0,Experiment 2,EM13743+Ara,6519.6655,4,0.043197356,2.321963,0.6560447,0.078221515
b678,0,Experiment 2,EM13743+Ara,6560.1895,4,0.033029296,3.6756191,0.44944602,0.048671067
b680,0,Experiment 2,EM13743+Ara,6467.2188,4,0.001090211,2.6789415,0.60261446,0.00623852
b683,0,Experiment 2,EM13743+Ara,6724.4937,4,0.058468916,1.1469195,0.7616287,0.11657791
b686,0,Experiment 2,EM13743+Ara,6495.396,4,0.08450064,1.0832702,0.8773235,0.16020894
b687,0,Experiment 2,EM13743+Ara,6515.612,4,0.07642721,2.6589584,0.629956,0.19288202
b688,0,Experiment 2,EM13743+Ara,6673.083,4,0.083986975,2.6110983,0.56447715,0.185991
b689,0,Experiment 2,EM13743+Ara,6309.5415,4,0.074079305,1.7609618,0.86728907,0.11478871
b690,0,Experiment 2,EM13743+Ara,6592.488,4,0.028645331,3.8337553,0.44721743,0.038645435
b691,0,Experiment 2,EM13743+Ara,6630.3174,4,0.07759111,3.073912,0.49736786,0.04969546
b692,0,Experiment 2,EM13743+Ara,6386.07,4,0.039549872,2.1921976,0.69110817,0.053070754
b693,0,Experiment 2,EM13743+Ara,6743.4497,4,0.003413683,1.6494522,0.7082839,0.007741228
b694,0,Experiment 2,EM13743+Ara,6773.076,4,0.001299423,2.045556,0.62168026,0.007961062
b696,0,Experiment 2,EM13743+Ara,6397.342,4,0.06063752,2.1616066,0.6977172,0.13526902
b699,0,Experiment 2,EM13743+Ara,6464.703,4,0.05200424,3.0048354,0.5606193,0.021820983
b712,0,Experiment 2,EM13743+Ara,6509.895,4,0.027665386,3.276208,0.5336773,0.003243693
b766,0,Experiment 2,EM13743+Ara,5997.743,5,0.047245093,5.0009475,0.43050456,0.052777447
b767,0,Experiment 2,EM13743+Ara,5904.6313,5,0.049417645,3.257759,0.61798054,0.10620265
b775,0,Experiment 2,EM13743+Ara,6096.5317,5,0.045246944,4.013031,0.47365966,0.02615484
b776,0,Experiment 2,EM13743+Ara,5988.8135,5,0.08032198,3.3771708,0.5526026,0.1427864
b777,0,Experiment 2,EM13743+Ara,5977.6973,5,0.007627154,2.1855056,0.7360341,0.006922068
b778,0,Experiment 2,EM13743+Ara,6154.436,5,0.042060655,4.9409046,0.3843406,0.072947
b781,0,Experiment 2,EM13743+Ara,5898.199,5,0.060818214,3.4283,0.5339317,0.06826013
b782,0,Experiment 2,EM13743+Ara,6040.152,5,0.13174641,3.8054461,0.5275539,0.029936163
b788,0,Experiment 2,EM13743+Ara,6041.94,5,0.07132027,3.0340385,0.59217864,0.17796862
b790,0,Experiment 2,EM13743+Ara,6022.755,5,0.0581596,4.753277,0.41967306,0.044379618
b791,0,Experiment 2,EM13743+Ara,5930.202,5,0.053743515,1.5489519,0.89211935,0.08392596
b795,0,Experiment 2,EM13743+Ara,6142.3022,5,0.01804695,4.541113,0.44054818,0.04325629
b800,0,Experiment 2,EM13743+Ara,5938.0146,5,0.033342153,2.097402,0.7479721,0.060514465
b804,0,Experiment 2,EM13743+Ara,6085.048,5,0.08084549,4.048109,0.48842618,0.053067762
b809,0,Experiment 2,EM13743+Ara,5980.273,5,0.04331872,3.1026528,0.56447643,0.070159204
b811,0,Experiment 2,EM13743+Ara,6122.8184,5,0.09452977,1.3748724,0.7510801,0.19256437
b812,0,Experiment 2,EM13743+Ara,5991.721,5,0.09776936,2.6282287,0.71304655,0.15255141
b813,0,Experiment 2,EM13743+Ara,6003.1445,5,0.11883003,2.6605003,0.65738577,0.17466585
b814,0,Experiment 2,EM13743+Ara,5985.3574,5,0.03884618,3.1429887,0.6388743,0.061061356
b818,0,Experiment 2,EM13743+Ara,5970.0273,5,0.02359448,1.9661874,0.7466763,0.03901892
b819,0,Experiment 2,EM13743+Ara,6002.749,5,0.10467601,1.9652313,0.69549435,0.21844307
b820,0,Experiment 2,EM13743+Ara,5983.08,5,0.014231674,1.8100555,0.77259743,0.01959672
b822,0,Experiment 2,EM13743+Ara,5916.929,5,0.07661389,1.9674517,0.76474226,0.11947679
b823,0,Experiment 2,EM13743+Ara,6101.778,5,0.056932036,3.4435954,0.5243326,0.1472259
b824,0,Experiment 2,EM13743+Ara,6042.3037,5,0.112579405,2.6724038,0.64351904,0.13587356
b825,0,Experiment 2,EM13743+Ara,6113.7354,5,0.10735679,1.5774151,0.7618384,0.19017763
b829,0,Experiment 2,EM13743+Ara,6205.1313,5,0.04361177,4.0451794,0.46090293,0.06858279
b830,0,Experiment 2,EM13743+Ara,5882.232,5,0,1.9997697,0.77913237,0.00144955
b836,0,Experiment 2,EM13743+Ara,6043.754,5,0.056417447,2.3973305,0.66419125,0.049278226
b837,0,Experiment 2,EM13743+Ara,6053.4,5,0.036350835,1.9157058,0.73888874,0.07568497
b839,0,Experiment 2,EM13743+Ara,6129.441,5,0.065326475,3.0458958,0.55815434,0.13657364
b849,0,Experiment 2,EM13743+Ara,6017.01,5,0.026731893,4.000033,0.51974815,0.006301595
b850,0,Experiment 2,EM13743+Ara,6022.6084,5,0.06882526,2.672527,0.6316944,0.16545705
b853,0,Experiment 2,EM13743+Ara,6086.833,5,0.061349608,3.5643563,0.57192034,0.066656895
b854,0,Experiment 2,EM13743+Ara,6178.613,5,0.03026713,4.0293903,0.43832323,0.042227305
b863,0,Experiment 2,EM13743+Ara,6006.191,5,0.03754677,2.6880693,0.61418104,0.086864464
b864,0,Experiment 2,EM13743+Ara,6148.411,5,0.061606877,3.3973389,0.46666765,0.10031449
b865,0,Experiment 2,EM13743+Ara,6018.5283,5,0.05737407,2.0249333,0.76204044,0.081416
b866,0,Experiment 2,EM13743+Ara,6043.231,5,0.054610606,4.331107,0.43374026,0.10848872
b869,0,Experiment 2,EM13743+Ara,6104.5547,5,0.043129876,2.723348,0.58981395,0.039127897
b871,0,Experiment 2,EM13743+Ara,6010.0513,5,0,1.0292424,0.9830057,0.034850586
b872,0,Experiment 2,EM13743+Ara,6038.783,5,0.020201705,3.7207656,0.4730398,0.041390944
b873,0,Experiment 2,EM13743+Ara,5937.421,5,0.06468374,2.6796815,0.6842111,0.09310773
b876,0,Experiment 2,EM13743+Ara,5979.6416,5,0.022787904,2.7275417,0.65380394,0.042714376
b877,0,Experiment 2,EM13743+Ara,6190.151,5,0.08357974,3.3466415,0.5602219,0.13297568
b879,0,Experiment 2,EM13743+Ara,6073.653,5,0.10339952,2.9986677,0.5905409,0.27475983
b880,0,Experiment 2,EM13743+Ara,6074.8335,5,0.051567722,4.3407288,0.4786926,0.08792623
b881,0,Experiment 2,EM13743+Ara,6140.9463,5,0.033995774,4.064422,0.4585756,0.034691688
b883,0,Experiment 2,EM13743+Ara,6111.716,5,0.079245135,1.8583784,0.77516943,0.17559165
b885,0,Experiment 2,EM13743+Ara,6178.684,5,0.1306316,2.9889228,0.62251824,0.20728306
b892,0,Experiment 2,EM13743+Ara,6053.094,5,0.055999655,2.336765,0.7291694,0.008381273
b904,0,Experiment 2,EM13743+Ara,5934.616,5,0.055743206,3.2609124,0.61496747,0.020508057
b907,0,Experiment 2,EM13743+Ara,6044.2134,5,0.03288529,4.068616,0.4851415,0.04395467
b919,0,Experiment 2,EM13743+Ara,6247.034,5,0.07988702,2.952257,0.5963048,0.080449946
b925,0,Experiment 2,EM13743+Ara,5959.6055,5,0.030528756,3.641821,0.5132226,0.02302129
b926,0,Experiment 2,EM13743+Ara,5999.883,5,0.035834897,1.8804891,0.68905663,0.08289979
b930,0,Experiment 2,EM13743+Ara,5926.371,5,0.02161816,2.3717968,0.7236474,0.082813956
b932,0,Experiment 2,EM13743+Ara,6100.2393,5,0.05471884,3.587423,0.5601589,0.104254864
b936,0,Experiment 2,EM13743+Ara,6057.2583,5,0.029060028,4.3390017,0.43872398,0.018240355
b941,0,Experiment 2,EM13743+Ara,6203.7397,5,0.04406146,5.211465,0.37917823,0.11752672
b943,0,Experiment 2,EM13743+Ara,6018.951,5,0.03822271,1.5481809,0.837144,0.061928943
b946,0,Experiment 2,EM13743+Ara,6042.9717,5,0.08718397,2.161113,0.61726505,0.08592139
b954,0,Experiment 2,EM13743+Ara,6266.8877,5,0.043284804,6.0896945,0.31454176,0.03937327
b955,0,Experiment 2,EM13743+Ara,6328.806,5,0.04605548,2.2858212,0.7159404,0.08512748
b957,0,Experiment 2,EM13743+Ara,6310.8237,5,0.06573636,2.613735,0.51030284,0.15267046
b958,0,Experiment 2,EM13743+Ara,6572.41,5,0.036956713,1.9814135,0.5614955,0.03099173
b962,0,Experiment 2,EM13743+Ara,6793.562,5,0.061388444,3.12979,0.31236926,0.07206342
b963,0,Experiment 2,EM13743+Ara,6329.13,5,0.06484722,3.5931587,0.42709413,0.048393894
b965,0,Experiment 2,EM13743+Ara,6348.1685,5,0.0548461,3.5342278,0.54912144,0.032079898
b966,0,Experiment 2,EM13743+Ara,6408.2876,5,0.0355766,1.9424422,0.64655024,0.08717245
b968,0,Experiment 2,EM13743+Ara,6243.9443,5,0.054574646,4.4624763,0.37326616,0.1139967
b969,0,Experiment 2,EM13743+Ara,6160.6953,5,0.05097323,6.675767,0.31607318,0.011565217
b970,0,Experiment 2,EM13743+Ara,6123.233,5,0.059260562,3.9909048,0.42317593,0.13947502
b971,0,Experiment 2,EM13743+Ara,6235.3057,5,0.01740662,4.5938454,0.4576551,0.022194877
b972,0,Experiment 2,EM13743+Ara,6372.7944,5,0.094745375,1.6422979,0.70702386,0.20929803
b974,0,Experiment 2,EM13743+Ara,6225.819,5,0.03226963,2.4376664,0.60463166,0.06773315
b975,0,Experiment 2,EM13743+Ara,6218.791,5,0.05539885,2.1638267,0.6758556,0.13000116
b976,0,Experiment 2,EM13743+Ara,6273.309,5,0.032253087,2.880744,0.48043865,0.06897203
b982,0,Experiment 2,EM13743+Ara,6196.052,5,0.02493629,3.6030886,0.46100903,0.00991129
b983,0,Experiment 2,EM13743+Ara,6313.2524,5,0.037372522,3.8169796,0.39657602,0.11987046
b984,0,Experiment 2,EM13743+Ara,6222.086,5,0.061509483,4.4670405,0.40254593,0.014911183
b985,0,Experiment 2,EM13743+Ara,6401.8555,5,0.009949236,1.7007663,0.79922503,0.017747855
b986,0,Experiment 2,EM13743+Ara,6249.4146,5,0.03814903,1.9015821,0.7126113,0.079332575
b987,0,Experiment 2,EM13743+Ara,6213.9746,5,0.002593991,2.4507418,0.7288297,0.006411244
b998,0,Experiment 2,EM13743+Ara,6143.077,6,0.034394834,3.6064115,0.53709203,0.053425822
b999,0,Experiment 2,EM13743+Ara,6271.9263,6,0.07607205,4.234901,0.49597728,0.029604698
b1004,0,Experiment 2,EM13743+Ara,6171.397,6,0.072301604,3.1428962,0.60537195,0.11783045
b1006,0,Experiment 2,EM13743+Ara,6100.1646,6,0.06807741,3.3285704,0.64186484,0.05478141
b1007,0,Experiment 2,EM13743+Ara,6357.196,6,0.034535963,2.6673386,0.6355181,0.0571456
b1008,0,Experiment 2,EM13743+Ara,6317.8643,6,0.042961296,3.3117638,0.5217008,0.06976037
b1009,0,Experiment 2,EM13743+Ara,6419.062,6,0.07085177,2.647322,0.5236248,0.17307393
b1010,0,Experiment 2,EM13743+Ara,6188.3784,6,0.044383075,5.340552,0.3920448,0.074218735
b1023,0,Experiment 2,EM13743+Ara,6385.7534,6,0.07159667,2.2001846,0.67186356,0.16881686
b1024,0,Experiment 2,EM13743+Ara,6291.642,6,0.012608068,1.7964561,0.6799782,0.025738232
b1027,0,Experiment 2,EM13743+Ara,6401.0874,6,0.04879442,2.1717057,0.6297021,0.10891356
b1028,0,Experiment 2,EM13743+Ara,6128.293,6,0.010685653,1.8119057,0.8201147,0.008633572
b1029,0,Experiment 2,EM13743+Ara,6287.9355,6,0.025499592,1.8564973,0.7979124,0.02268279
b1030,0,Experiment 2,EM13743+Ara,6331.805,6,0.038154576,2.4072604,0.6717756,0.04086769
b1031,0,Experiment 2,EM13743+Ara,6153.1055,6,0.08052067,3.647495,0.49680668,0.20293133
b1036,0,Experiment 2,EM13743+Ara,6219.497,6,0.042274754,4.1959143,0.4515685,0.05304387
b1037,0,Experiment 2,EM13743+Ara,6192.8364,6,0.042039953,3.445199,0.5260722,0.11584347
b1038,0,Experiment 2,EM13743+Ara,6383.5825,6,0.03972763,3.7384665,0.57188106,0.002587172
b1040,0,Experiment 2,EM13743+Ara,6162.5073,6,0.13187526,2.6420593,0.6886736,0.16291866
b1042,0,Experiment 2,EM13743+Ara,6165.346,6,0.034319796,2.37118,0.6667945,0.038054563
b1043,0,Experiment 2,EM13743+Ara,6348.6353,6,0.088052124,2.2950108,0.5949752,0.2092182
b1047,0,Experiment 2,EM13743+Ara,6205.8354,6,0.013413124,1.8045048,0.79131925,0.002442637
b1053,0,Experiment 2,EM13743+Ara,6442.8696,6,0.12038745,1.4833213,0.81153846,0.2165499
b1054,0,Experiment 2,EM13743+Ara,6361.4907,6,0.013479899,1.6582102,0.78994024,0.014337827
b1055,0,Experiment 2,EM13743+Ara,6392.1772,6,0.13326156,2.3491004,0.66252315,0.31416625
b1058,0,Experiment 2,EM13743+Ara,6530.4917,6,0.013541954,3.369338,0.47476298,0.038591243
b1062,0,Experiment 2,EM13743+Ara,6152.777,6,0.032102507,3.7994637,0.49135387,0.072818466
b1064,0,Experiment 2,EM13743+Ara,6100.562,6,0.16220358,1.486382,0.8619196,0.22688232
b1067,0,Experiment 2,EM13743+Ara,6307.4795,6,0.05892513,3.0297523,0.53889966,0.04336833
b1068,0,Experiment 2,EM13743+Ara,6503.4287,6,0.04164106,1.7910286,0.7769674,0.076436765
b1069,0,Experiment 2,EM13743+Ara,6316.9824,6,0,2.1672807,0.7129951,0.001358754
b1070,0,Experiment 2,EM13743+Ara,6439.3257,6,0.016858455,2.3896828,0.60654837,0.028180057
b1071,0,Experiment 2,EM13743+Ara,6595.611,6,0.10141385,2.428785,0.5263433,0.14711507
b1072,0,Experiment 2,EM13743+Ara,6212.6206,6,0.033009168,3.933423,0.49683732,0.0473636
b1082,0,Experiment 2,EM13743+Ara,6697.082,6,0.04965052,2.2633712,0.50850475,0.09702277
b1083,0,Experiment 2,EM13743+Ara,6511.5493,6,0.024938185,2.768371,0.55661476,0.014978986
b1084,0,Experiment 2,EM13743+Ara,6513.704,6,0.029454939,2.7462294,0.5499504,0.06441047
b1085,0,Experiment 2,EM13743+Ara,6477.066,6,0.011039938,1.6351435,0.77794087,0.013601143
b1086,0,Experiment 2,EM13743+Ara,6339.6353,6,0.038703166,3.1415083,0.5368625,0.11436698
b1087,0,Experiment 2,EM13743+Ara,6167.414,6,0.0823318,4.6088943,0.45296496,0.10892089
b1088,0,Experiment 2,EM13743+Ara,6697.982,6,0.0473098,3.0330827,0.48393303,0.08017568
b1089,0,Experiment 2,EM13743+Ara,6455.426,6,0.039074436,3.651689,0.4815966,0.0481791
b1090,0,Experiment 2,EM13743+Ara,6537.1807,6,0.031094443,2.7575777,0.5115627,0.07718223
b1091,0,Experiment 2,EM13743+Ara,6109.7505,6,0.046443168,3.8278344,0.44597498,0.06182841
b1092,0,Experiment 2,EM13743+Ara,6544.5396,6,0.06855809,2.2068148,0.6739844,0.11977634
b1093,0,Experiment 2,EM13743+Ara,6467.19,6,0.011112478,1.6921318,0.7764165,0.022006966
b1094,0,Experiment 2,EM13743+Ara,6369.645,6,0.006381604,2.8412716,0.6096185,0.015507775
b1095,0,Experiment 2,EM13743+Ara,6081.48,6,0.1863437,1.7328377,0.8230488,0.23260802
b4,0,Experiment 3,EM13744,6426.5327,1,0.055721395,1.8765438,0.6896189,0.033939984
b8,0,Experiment 3,EM13744,6414.0303,1,0.034824334,2.6180513,0.4746849,0.014659395
b11,0,Experiment 3,EM13744,6367.6772,1,0.08640552,2.162569,0.5934483,0.21869542
b13,0,Experiment 3,EM13744,6387.1357,1,0.06591842,2.031787,0.7468245,0.13127199
b15,0,Experiment 3,EM13744,6435.5566,1,0.07313588,1.4720116,0.72245806,0.15430489
[truncated: 2,687 more rows]
