# Supplementary material for: FlhE functions as a chaperone to prevent formation of periplasmic flagella in Gram-negative bacteria
Source: Nat Commun. 2024 Jul 14;15:5921. doi: 10.1038/s41467-024-50278-0 (PMC11247099; doi:10.1038/s41467-024-50278-0)
Supplement: Supplementary file 7 — Source Data [file 41467_2024_50278_MOESM7_ESM.zip › Fig1e - Fig1f - FigS3.xlsx]

## Sheet: Replicate1
# Measurement of the cell curvature, number of hooks and basal bodies using Phase contrast and epifluorescence microscopy
NAME = individual cells, IMAGE = name of the strain, Curvature = cell curvature, Maxima1 = number of hooks for each individual cells, Maxima2=number of basal bodies for eah individual cells diplayed in Figure 1e, Figure 1f and Figure S3
NAME,Curvature,IMAGE,Maxima1,Maxima2,POSITION,SHAPE,SHAPE.area
b1,0.16903515,EM11018,5,7,1,1,1.646592
b2,0.27762455,EM11018,0,0,1,1,1.891477
b3,0.002246944,EM11018,2,2,1,1,1.2800308
b7,0.48947898,EM11018,2,5,1,1,2.8160925
b10,0.38263825,EM11018,3,3,1,1,2.0138316
b11,0.004276786,EM11018,6,10,1,1,2.09051
b12,0.0691593,EM11018,3,4,1,1,2.0524406
b19,0.007438833,EM11018,0,0,1,1,1.121139
b22,0.047179516,EM11018,1,0,1,1,2.5238888
b24,0.030542806,EM11018,1,4,1,1,1.7980288
b25,0.001565652,EM11018,0,0,1,1,1.8413867
b26,0.11273812,EM11018,1,0,1,1,1.7725259
b30,0.16231598,EM11018,2,1,1,1,2.2998831
b33,0.037535578,EM11018,1,5,1,1,1.6304253
b34,0.020388575,EM11018,2,4,1,1,1.3217081
b35,0.044271257,EM11018,1,0,1,1,1.2235205
b37,0.5114814,EM11018,4,9,1,1,2.679188
b38,0.12952647,EM11018,7,8,1,1,1.8698808
b43,0.15874754,EM11018,3,3,1,1,1.8682156
b45,0.16976534,EM11018,0,0,1,1,1.8381796
b46,0.003983522,EM11018,4,5,1,1,1.548921
b59,0.03159055,EM11018,2,2,1,1,1.1828147
b60,0.15642881,EM11018,4,6,1,1,2.4430938
b65,0.018362118,EM11018,8,12,1,1,2.1992285
b67,0.024659391,EM11018,2,0,1,1,2.098944
b68,0.00310409,EM11018,1,0,1,1,1.4661524
b70,0.006412105,EM11018,1,3,1,1,0.6500069
b76,0.14396104,EM11018,1,1,1,1,1.7071806
b77,0.061335735,EM11018,8,6,1,1,1.9005953
b78,0.067226276,EM11018,3,5,1,1,2.0885825
b83,0.3322756,EM11018,7,12,1,1,2.444574
b88,0.023470363,EM11018,4,4,1,1,1.4363014
b89,0.06446042,EM11018,5,9,1,1,2.2881649
b90,0.112969466,EM11018,3,2,1,1,2.643663
b95,0.04230468,EM11018,1,0,1,1,1.9205782
b98,0.32951736,EM11018,2,0,1,1,1.6519192
b110,0.12819095,EM11018,2,2,1,1,2.141562
b115,0.23965284,EM11018,4,6,1,1,1.7925627
b116,0.35527912,EM11018,3,7,1,1,3.3213775
b118,0.21714707,EM11018,2,6,1,1,1.8753083
b119,0.0965973,EM11018,0,4,1,1,1.8617396
b120,0.004122016,EM11018,7,12,1,1,2.8574922
b127,0.1075918,EM11018,5,7,1,1,1.8083286
b128,0.01201683,EM11018,1,0,1,1,0.76329726
b132,0.40206435,EM11018,7,10,1,1,2.32295
b135,0.21937473,EM11018,1,4,1,1,2.7342026
b143,0.008086404,EM11018,0,0,2,1,2.0148647
b144,0.0441149,EM11018,0,0,2,1,2.155809
b145,0.042592753,EM11018,1,0,2,1,1.9605749
b147,0.10705989,EM11018,3,3,2,1,2.0637426
b148,0.08844889,EM11018,4,8,2,1,1.8899871
b150,0.50182223,EM11018,5,6,2,1,2.1754217
b153,0.09066023,EM11018,2,2,2,1,1.7485033
b157,9.41E-04,EM11018,0,1,2,1,1.4535089
b163,1.70E-04,EM11018,5,11,2,1,2.8084602
b166,0.025035474,EM11018,3,3,2,1,1.4009613
b167,0.005139414,EM11018,1,0,2,1,1.4112611
b169,0.00826751,EM11018,0,0,2,1,2.0826616
b170,0.08985479,EM11018,2,2,2,1,1.504823
b172,0.007196164,EM11018,5,6,2,1,1.4733068
b184,0.008572342,EM11018,5,14,2,1,2.1747434
b188,0.001888254,EM11018,8,14,2,1,2.3005
b194,0.010856956,EM11018,1,0,2,1,1.5354757
b197,0.07440691,EM11018,3,6,2,1,2.2171144
b198,0.09935974,EM11018,0,0,2,1,1.8349725
b205,0.044882882,EM11018,0,0,2,1,1.7242031
b207,6.78E-06,EM11018,2,5,2,1,1.0365819
b211,0.009622439,EM11018,2,2,2,1,1.4997039
b214,0.02424752,EM11018,1,0,2,1,2.1157198
b221,0.029255383,EM11018,2,1,2,1,1.6847306
b229,0.35722408,EM11018,4,4,2,1,1.6440248
b230,0.07191367,EM11018,4,6,2,1,2.2272294
b231,0.12709042,EM11018,3,5,2,1,1.9667115
b255,0.005063594,EM11018,1,0,2,1,1.0278856
b256,0.5324737,EM11018,7,13,2,1,3.3990657
b263,0.1541812,EM11018,4,9,3,1,2.1741884
b266,0.021465603,EM11018,4,7,3,1,1.770745
b268,0.008108127,EM11018,0,1,3,1,1.5766057
b285,0.06038721,EM11018,1,0,3,1,2.1644685
b286,0.005000576,EM11018,1,3,3,1,1.4115078
b287,0.17114086,EM11018,8,8,3,1,1.900842
b288,0.039648976,EM11018,1,4,3,1,1.2728148
b292,0.003403163,EM11018,4,6,3,1,1.8871654
b296,0.116055995,EM11018,4,8,3,1,1.5797589
b300,0.043187026,EM11018,1,0,3,1,1.6656113
b306,0.001353764,EM11018,2,3,3,1,1.2308908
b309,0.005310966,EM11018,2,6,3,1,1.1595013
b310,0.01146298,EM11018,2,5,3,1,1.6246587
b311,0.13745554,EM11018,2,5,3,1,2.4152164
b312,0.064089544,EM11018,2,1,3,1,1.6347735
b316,0.0672202,EM11018,5,7,3,1,2.0177789
b319,0.14125802,EM11018,11,13,3,1,2.6455133
b320,0.06619095,EM11018,0,0,3,1,1.626509
b324,0.17658156,EM11018,1,1,3,1,1.9876813
b326,0.007642078,EM11018,1,1,3,1,1.6227621
b328,0.20998122,EM11018,2,2,3,1,1.6909599
b331,0.035156257,EM11018,3,5,3,1,2.2494788
b332,0.19237152,EM11018,0,1,3,1,1.9607906
b333,0.8215837,EM11018,2,9,3,1,2.3261569
b337,0.19487621,EM11018,3,0,3,1,3.154337
b340,0.028171785,EM11018,5,6,3,1,1.4905759
b344,0.16291185,EM11018,2,4,3,1,2.0700798
b345,0.010466952,EM11018,2,3,3,1,1.1487697
b357,0.011828888,EM11018,1,0,3,1,1.2490543
b358,0.01878068,EM11018,0,0,3,1,1.5993717
b360,0.001446747,EM11018,2,3,3,1,1.2246307
b364,0.2584694,EM11018,3,6,3,1,2.0599651
b368,0.01600834,EM11018,3,4,3,1,1.3643876
b377,0.06758744,EM11018,4,4,3,1,2.128795
b381,0.17542477,EM11018,0,0,3,1,1.4020097
b398,0.08873016,EM11018,1,0,3,1,1.5343655
b400,0.22816855,EM11018,4,6,3,1,2.085622
b410,0.06411273,EM11018,3,5,3,1,1.5011841
b427,0.13500078,EM11018,4,9,4,1,2.8006582
b428,0.049892947,EM11018,3,6,4,1,1.7276261
b435,0.06812855,EM11018,2,4,4,1,1.7226611
b436,0.010500027,EM11018,7,7,4,1,2.0218804
b438,0.005419202,EM11018,1,0,4,1,1.8568364
b439,0.57928354,EM11018,5,7,4,1,2.730826
b443,0.032931622,EM11018,4,5,4,1,2.1711662
b452,0.19887346,EM11018,0,0,4,1,1.8179269
b460,0.037505545,EM11018,0,0,4,1,1.5154312
b463,0.010615918,EM11018,0,1,4,1,1.2349923
b468,0.10061339,EM11018,0,0,4,1,1.6573467
b470,0.12770389,EM11018,0,2,4,1,1.8014672
b471,0.15712845,EM11018,3,3,4,1,2.289189
b475,0.10215125,EM11018,3,5,4,1,1.9227214
b477,0.012889659,EM11018,4,3,4,1,1.4248297
b482,0.01854713,EM11018,7,8,4,1,2.1264513
b486,0.050923247,EM11018,4,4,4,1,2.1875718
b489,0.102595575,EM11018,2,4,4,1,2.6315436
b492,0.028492568,EM11018,0,0,4,1,2.0685997
b506,0.17877093,EM11018,4,3,4,1,1.7421507
b513,0.001817301,EM11018,3,1,4,1,1.6196012
b522,0.093615085,EM11018,0,0,4,1,1.392265
b523,0.10701937,EM11018,5,12,4,1,2.0672736
b524,0.19536388,EM11018,1,0,4,1,1.7010131
b525,4.71E-04,EM11018,1,0,4,1,1.7402388
b526,0.003374337,EM11018,3,3,4,1,1.3689517
b527,0.001396475,EM11018,5,11,4,1,1.8533518
b528,0.03114281,EM11018,1,2,4,1,1.6112133
b533,0.23921736,EM11018,1,1,4,1,1.5130259
b537,0.007394243,EM11018,1,1,4,1,1.2586757
b538,0.0910492,EM11018,0,0,4,1,2.2075124
b539,0.093595244,EM11018,7,9,4,1,2.1065917
b540,0.030803217,EM11018,0,0,4,1,2.4973376
b541,0.026730938,EM11018,6,9,4,1,2.2615209
b542,0.22288917,EM11018,3,2,4,1,2.752952
b546,0.06565955,EM11018,0,0,4,1,1.782795
b548,0.010378536,EM11018,3,4,4,1,1.4842234
b549,0.056783125,EM11018,5,5,4,1,1.9048201
b551,0.14742604,EM11018,7,3,4,1,2.1107857
b552,0.08277734,EM11018,0,0,4,1,1.7658958
b555,0.037558563,EM11018,0,0,4,1,1.7426441
b571,0.25749117,EM11018,6,6,4,1,2.3885727
b581,0.048185237,EM11018,0,0,4,1,1.3208447
b595,0.13627304,EM11018,3,4,4,1,2.0735338
b608,0.2674477,EM11018,1,2,4,1,2.1675272
b609,0.30595127,EM11018,1,2,4,1,1.9498124
b610,0.11025965,EM11018,4,5,4,1,1.8227607
b611,0.0752447,EM11018,1,1,4,1,1.2583055
b621,0.032307506,EM11018,0,0,4,1,1.6309496
b622,2.27E-04,EM11018,0,0,4,1,1.5219071
b630,0.006611394,EM11018,1,0,5,1,2.4678721
b633,0.15832123,EM11018,3,3,5,1,1.8438846
b634,0.054052766,EM11018,2,0,5,1,2.1441753
b635,0.08733002,EM11018,2,3,5,1,2.1885023
b636,5.60E-04,EM11018,1,0,5,1,1.329167
b637,0.018231012,EM11018,2,8,5,1,1.5606394
b638,0.013594006,EM11018,3,1,5,1,1.3636552
b641,0.036965355,EM11018,8,19,5,1,2.734141
b642,0.060151998,EM11018,8,13,5,1,2.1652453
b649,0.021690382,EM11018,8,14,5,1,2.5425265
b652,0.008095859,EM11018,1,1,5,1,1.4704041
b653,0.058328476,EM11018,8,12,5,1,2.211317
b657,0.1190072,EM11018,1,1,5,1,1.8151746
b670,0.009111867,EM11018,4,14,5,1,2.4625833
b671,0.062114626,EM11018,0,0,5,1,1.4336493
b675,0.003974068,EM11018,3,7,5,1,1.2418998
b681,0.16458431,EM11018,4,14,5,1,2.3265269
b693,0.06115044,EM11018,2,1,5,1,1.3127035
b700,0.013274754,EM11018,0,0,5,1,1.3538951
b705,0.14891112,EM11018,4,13,5,1,2.2287095
b710,0.004539552,EM11018,0,0,5,1,1.2184014
b711,0.2587715,EM11018,8,10,5,1,3.4738166
b731,0.12374995,EM11018,0,2,5,1,1.9601893
b734,0.099012874,EM11018,4,8,5,1,1.8403999
b737,0.079349,EM11018,4,5,5,1,1.8353425
b738,0.050124314,EM11018,4,5,5,1,2.4374197
b740,0.061049554,EM11018,0,0,5,1,1.3773395
b741,0.010363091,EM11018,3,7,5,1,1.917371
b742,0.21235557,EM11018,3,5,5,1,1.9056526
b747,0.010374779,EM11018,3,6,5,1,1.3263338
b749,0.0172718,EM11018,5,11,5,1,2.1687608
b753,0.023105677,EM11018,4,8,5,1,2.4166968
b756,0.050176058,EM11018,1,0,5,1,1.7346263
b759,0.112525485,EM11018,2,3,5,1,1.769843
b765,0.014086638,EM11018,11,23,5,1,4.55573
b767,0.009920795,EM11018,0,1,5,1,1.3849872
b768,0.021800285,EM11018,3,7,5,1,1.4007763
b772,0.06452687,EM11018,2,4,5,1,2.2448068
b776,0.075591184,EM11018,6,5,5,1,1.9499358
b796,0.007185702,EM11018,2,3,5,1,1.238446
b798,0.034606393,EM11018,7,12,5,1,2.2928522
b802,0.14865656,EM11018,1,0,6,1,2.1021125
b805,0.06013732,EM11018,0,0,6,1,1.6202334
b807,0.05986951,EM11018,3,8,6,1,1.9362746
b816,0.20569961,EM11018,1,2,6,1,1.5299215
b822,0.012807353,EM11018,2,3,6,1,1.9162763
b823,0.014516268,EM11018,6,8,6,1,2.4014938
b825,0.20440805,EM11018,3,6,6,1,1.6093631
b828,0.002086166,EM11018,1,3,6,1,1.2366575
b829,0.12605824,EM11018,3,8,6,1,1.7769974
b833,0.101941206,EM11018,1,2,6,1,1.3678415
b836,0.040725093,EM11018,3,5,6,1,2.178043
b845,0.061128635,EM11018,0,0,6,1,1.460725
b846,0.019535102,EM11018,5,6,6,1,1.8998551
b850,0.10004165,EM11018,1,2,6,1,1.925358
b852,0.001432512,EM11018,9,14,6,1,3.5869913
b854,0.12512358,EM11018,3,4,6,1,2.9764645
b869,0.009592654,EM11018,0,0,6,1,1.6934732
b878,0.1412613,EM11018,4,7,6,1,2.0244398
b884,0.005214606,EM11018,4,10,6,1,4.6335645
b888,0.21528676,EM11018,1,2,6,1,1.4308739
b889,0.07497169,EM11018,4,15,6,1,3.9753933
b891,0.08091909,EM11018,2,0,6,1,2.8753164
b892,0.017961679,EM11018,0,0,6,1,1.8227453
b896,0.10331483,EM11018,5,5,6,1,2.2634945
b897,0.1088951,EM11018,7,14,6,1,2.4282918
b899,0.10757159,EM11018,2,6,6,1,2.4643104
b900,0.016897224,EM11018,0,0,6,1,2.0909262
b906,0.00955495,EM11018,3,8,6,1,1.4261866
b907,0.012714111,EM11018,2,6,6,1,1.4116311
b913,0.1135279,EM11018,1,9,6,1,1.9015821
b914,0.060078304,EM11018,1,0,6,1,1.5586812
b922,0.025357978,EM11018,6,8,6,1,4.011381
b924,0.006422366,EM11018,2,5,6,1,1.4858886
b934,0.03617891,EM11018,3,4,6,1,1.8470609
b936,0.47583362,EM11018,2,4,6,1,2.1349626
b945,0.04488976,EM11018,0,0,6,1,1.5689348
b947,0.06295081,EM11018,1,0,6,1,1.5663135
b948,0.73655957,EM11018,1,5,6,1,1.8130776
b952,0.12278891,EM11018,5,6,6,1,2.7521503
b953,0.09720869,EM11018,5,10,6,1,2.2935305
b959,0.02581001,EM11018,3,4,7,1,1.3274367
b961,0.002739685,EM11018,7,10,7,1,2.5762398
b966,0.044647347,EM11018,9,15,7,1,2.1396499
b971,0.11832273,EM11018,2,5,7,1,2.2258108
b978,0.037970394,EM11018,5,4,7,1,1.8690174
b979,0.11914975,EM11018,3,4,7,1,1.7270402
b989,0.002066782,EM11018,2,4,7,1,2.2137454
b990,0.18130356,EM11018,4,6,7,1,1.6224383
b994,0.08822282,EM11018,3,5,7,1,2.319496
b995,0.042978145,EM11018,7,7,7,1,1.6580869
b1004,0.06685767,EM11018,4,5,7,1,1.8019143
b1006,0.3055143,EM11018,2,13,7,1,3.3922813
b1008,0.18361259,EM11018,2,3,7,1,1.9205782
b1016,0.013337609,EM11018,4,5,7,1,1.5149994
b1020,0.28766015,EM11018,0,0,7,1,1.6756027
b1021,0.39722914,EM11018,3,5,7,1,2.5768065
b1023,0.03399231,EM11018,2,3,7,1,1.2383844
b1027,0.0632707,EM11018,3,4,7,1,2.2686753
b1028,0.2019582,EM11018,2,9,7,1,1.981267
b1030,0.099685,EM11018,6,9,7,1,2.4517286
b1032,0.04875041,EM11018,5,9,7,1,2.0935166
b1033,0.003320813,EM11018,1,3,7,1,1.6796117
b1034,0.11600434,EM11018,1,0,7,1,1.8976349
b1035,0.21390821,EM11018,2,4,7,1,2.265715
b1037,0.13899271,EM11018,0,0,7,1,2.678818
b1038,0.009445637,EM11018,2,4,7,1,1.7552876
b1046,0.056597847,EM11018,4,7,8,1,1.899331
b1047,0.13740006,EM11018,0,0,8,1,2.4140525
b1048,0.028411958,EM11018,11,22,8,1,5.625262
b1049,0.012911347,EM11018,1,1,8,1,1.7060088
b1051,0.013015762,EM11018,0,0,8,1,1.0530492
b1057,0.03905815,EM11018,4,9,8,1,2.2758026
b1062,0.097379684,EM11018,0,1,8,1,1.9430281
b1063,0.11893425,EM11018,0,0,8,1,1.6881845
b1064,0.077101424,EM11018,1,0,8,1,1.6574084
b1065,0.397858,EM11018,3,4,8,1,1.5378194
b1066,0.057393394,EM11018,8,9,8,1,2.4946547
b1067,0.06251029,EM11018,0,0,8,1,1.9331601
b1069,0.05888835,EM11018,1,1,8,1,1.3207213
b1070,0.19414108,EM11018,1,1,8,1,1.7343179
b1072,0.018213654,EM11018,0,0,8,1,2.0821066
b1074,0.07070348,EM11018,16,15,8,1,3.7829347
b1075,0.07412526,EM11018,3,3,8,1,2.1200988
b1076,0.0243909,EM11018,0,1,8,1,1.5120391
b1077,0.02470201,EM11018,1,3,8,1,1.757346
b1078,0.019159526,EM11018,0,0,8,1,1.7432609
b1080,0.11347344,EM11018,4,7,8,1,2.2406745
b1081,0.009231743,EM11018,1,1,8,1,1.0960988
b1083,0.002140432,EM11018,1,1,8,1,1.6482188
b1086,0.051310204,EM11018,3,6,8,1,1.850083
b1089,0.009991314,EM11018,4,4,8,1,1.454064
b1091,0.004886054,EM11018,2,4,8,1,2.0058138
b1098,0.06297421,EM11018,0,0,8,1,2.1176934
b1101,0.13702314,EM11018,0,0,8,1,1.5828426
b1103,0.041914143,EM11018,5,9,8,1,2.107594
b1104,0.08102204,EM11018,5,12,8,1,2.14039
b1106,0.16336456,EM11018,6,3,8,1,2.524259
b1128,0.10039751,EM11018,0,0,9,1,1.701572
b1131,0.015587711,EM11018,5,9,9,1,1.8892162
b1133,0.01305773,EM11018,3,2,9,1,1.6071428
b1137,0.010939709,EM11018,4,8,9,1,1.9217501
b1143,0.001170419,EM11018,0,0,9,1,1.6762195
b1145,0.027654935,EM11018,3,3,9,1,1.5325153
b1155,0.008527233,EM11018,0,0,9,1,1.8482327
b1156,0.045545783,EM11018,2,2,9,1,2.4316223
b1168,0.08871407,EM11018,2,3,9,1,2.0621238
b1171,0.1348435,EM11018,2,3,9,1,2.619486
b1173,0.11347105,EM11018,0,0,9,1,1.9483477
b1182,0.13169444,EM11018,0,2,9,1,1.4039525
b1192,0.17658281,EM11018,2,2,9,1,1.8455807
b1193,0.039911002,EM11018,0,2,9,1,1.4771923
b1198,5.04E-04,EM11018,4,6,9,1,1.5458373
b1201,0.14416133,EM11018,5,18,9,1,2.9072645
b1202,0.20575655,EM11018,9,20,9,1,3.333073
b1207,0.02343159,EM11018,1,5,9,1,1.6926252
b1208,0.17863703,EM11018,4,9,9,1,2.8166013
b1209,0.6101867,EM11018,8,13,9,1,3.8935807
b1211,0.29085293,EM11018,11,11,9,1,3.2327883
b1221,0.09008519,EM11018,3,3,9,1,2.2045326
b1226,0.09538688,EM11018,4,11,9,1,2.351074
b1229,0.00671824,EM11018,3,1,9,1,1.4133581
b1231,0.03148458,EM11018,3,4,9,1,1.7735436
b1235,0.001857801,EM11018,4,2,9,1,1.129897
b1238,0.10172597,EM11018,0,0,9,1,1.2251241
b1239,0.11973039,EM11018,2,5,9,1,2.2350004
b1248,0.058801286,EM11018,9,18,9,1,3.0117428
b1249,0.048592977,EM11018,3,2,9,1,1.1734554
b1252,0.079664655,EM11018,4,5,9,1,2.5930889
b1253,0.017716125,EM11018,0,1,9,1,1.3245451
b1261,0.18035465,EM11018,5,12,10,1,2.6954165
b1262,0.13018784,EM11018,0,0,10,1,1.8842821
b1263,0.18671381,EM11018,0,0,10,1,2.2744727
b1264,0.022799414,EM11018,0,0,10,1,1.7203484
b1269,8.96E-05,EM11018,1,2,10,1,1.2147934
b1272,0.1488879,EM11018,2,2,10,1,1.4757738
b1274,0.019325497,EM11018,7,5,10,1,2.6568615
b1275,0.00896747,EM11018,1,0,10,1,2.0336297
b1278,0.040525444,EM11018,2,0,10,1,2.2731159
b1279,0.22645631,EM11018,13,19,10,1,3.1938787
b1280,0.012484219,EM11018,3,2,10,1,1.9868178
b1282,0.048056226,EM11018,0,0,10,1,2.2095284
b1283,0.023605535,EM11018,8,1,10,1,2.0758774
b1284,0.00617844,EM11018,2,0,10,1,1.7773057
b1286,0.13373806,EM11018,0,0,10,1,1.3619515
b1290,0.1092507,EM11018,1,2,10,1,2.287918
b1292,0.15660684,EM11018,3,2,10,1,1.548921
b1293,0.007618764,EM11018,5,9,10,1,1.9217501
b1294,0.04167499,EM11018,4,1,10,1,1.5682871
b1295,0.10786936,EM11018,6,10,10,1,5.127586
b1296,0.18948783,EM11018,2,5,10,1,1.3787581
b1299,0.0262352,EM11018,1,0,10,1,1.663761
b1301,0.1973262,EM11018,1,0,10,1,1.9639978
b1303,0.048749086,EM11018,2,0,10,1,2.114733
b1305,0.062262923,EM11018,5,9,10,1,2.0357265
b1306,0.05145823,EM11018,1,0,10,1,1.6943521
b1307,0.08567964,EM11018,0,0,10,1,1.9005953
b1313,0.028768485,EM11018,0,0,10,1,2.032581
b1318,0.09808438,EM11018,2,1,10,1,1.6178744
b1320,0.1474466,EM11018,0,0,10,1,1.8749382
b1321,0.6892431,EM11018,6,9,10,1,2.903161
b1324,0.43351227,EM11018,3,0,10,1,2.1009176
b1333,0.1369136,EM11018,1,1,10,1,0.925134
b1334,0.030921517,EM11018,1,2,10,1,1.4459227
b1335,0.16775139,EM11018,4,0,10,1,1.8300384
b1336,0.038907487,EM11018,2,0,10,1,2.0836484
b3,0.055318363,EM12501,8,13,1,1,2.0419364
b10,0.10410286,EM12501,5,6,1,1,1.2947944
b12,0.00838545,EM12501,7,9,1,1,1.5793117
b13,0.03137237,EM12501,6,9,1,1,1.2795221
b19,0.06383181,EM12501,7,11,1,1,2.049619
b21,0.005199569,EM12501,5,11,1,1,1.4620202
b22,0.029909594,EM12501,5,14,1,1,2.672157
b23,0.0766206,EM12501,5,6,1,1,1.482959
b24,0.001741683,EM12501,9,11,1,1,2.5435019
b25,0.00917012,EM12501,7,12,1,1,2.2816117
b26,0.12251474,EM12501,6,7,1,1,1.603558
b29,0.040900964,EM12501,4,7,1,1,1.9514776
b30,0.001595556,EM12501,4,7,1,1,1.3228492
b31,0.179442,EM12501,5,7,1,1,1.1899073
b32,0.0600048,EM12501,8,12,1,1,2.038502
b34,0.006477588,EM12501,4,9,1,1,1.8813063
b35,0.005278052,EM12501,5,10,1,1,1.856158
b36,0.12493061,EM12501,9,15,1,1,2.8067331
b37,0.02876335,EM12501,14,24,1,1,3.9719396
b38,0.01670266,EM12501,4,11,1,1,2.1253412
b40,0.046942707,EM12501,5,7,1,1,1.483545
b41,0.08879229,EM12501,6,9,1,1,2.026167
b42,0.018425373,EM12501,4,7,1,1,1.353286
b44,0.13428372,EM12501,7,8,1,1,1.5685339
b45,0.007105431,EM12501,4,13,1,1,2.2284937
b49,0.024854518,EM12501,9,15,1,1,2.7232862
b50,0.18395565,EM12501,5,13,1,1,2.1051116
b56,0.001582208,EM12501,8,14,1,1,2.2209384
b58,0.12583388,EM12501,9,14,1,1,2.392304
b59,0.019866796,EM12501,5,9,1,1,1.7246348
b62,0.085583515,EM12501,5,11,1,1,2.161853
b65,0.054629814,EM12501,9,13,1,1,2.4328558
b67,0.044118863,EM12501,4,13,1,1,2.3902996
b68,0.14755951,EM12501,8,12,1,1,2.2316082
b71,0.021292679,EM12501,5,7,1,1,1.4218076
b72,0.28184837,EM12501,8,9,1,1,1.7795877
b73,0.052676808,EM12501,11,19,1,1,3.0013814
b83,0.20553538,EM12501,6,8,1,1,1.4511652
b84,0.005738465,EM12501,7,9,1,1,2.0207393
b85,0.067312896,EM12501,2,7,1,1,1.2626537
b86,0.04915483,EM12501,15,17,1,1,3.079216
b92,0.07073212,EM12501,10,12,1,1,2.590992
b100,0.15075903,EM12501,12,20,1,1,3.22144
b102,0.003685219,EM12501,4,8,1,1,1.5186535
b103,0.009058207,EM12501,9,11,1,1,1.8193069
b107,0.11574714,EM12501,4,9,1,1,1.7380184
b109,0.015830772,EM12501,3,6,1,1,1.475527
b111,0.006782919,EM12501,5,9,1,1,1.9462353
b113,0.0403167,EM12501,8,10,1,1,2.0309467
b114,0.006423791,EM12501,7,8,1,1,1.6665981
b115,0.015609405,EM12501,6,15,1,1,2.453702
b116,0.004929363,EM12501,7,9,1,1,1.4289004
b128,0.004624836,EM12501,7,7,1,1,1.6682017
b129,0.08322605,EM12501,4,8,1,1,1.8003107
b130,0.23316687,EM12501,6,10,1,1,1.730124
b131,0.005871624,EM12501,3,7,1,1,1.4771923
b132,0.005114555,EM12501,4,8,1,1,1.4777474
b133,0.105002485,EM12501,8,12,1,1,2.4393933
b134,0.014250807,EM12501,6,8,1,1,1.251768
b135,0.001006895,EM12501,4,6,1,1,1.2863064
b136,0.02893732,EM12501,6,10,1,1,1.8399065
b137,0.05577346,EM12501,12,16,1,1,3.3344297
b138,0.079683766,EM12501,10,12,1,1,2.006554
b139,0.005051756,EM12501,10,13,1,1,2.2005854
b140,0.2080332,EM12501,6,11,1,1,1.8334923
b144,0.12885998,EM12501,5,9,1,1,1.6746159
b145,0.108548194,EM12501,7,12,1,1,1.7092776
b146,0.22194588,EM12501,5,7,1,1,1.4913777
b147,0.090505324,EM12501,7,11,1,1,1.7140883
b149,0.115221135,EM12501,6,6,1,1,1.2044011
b150,0.20126821,EM12501,8,13,1,1,1.9787999
b151,0.15349847,EM12501,6,11,1,1,1.9457419
b153,0.052575722,EM12501,9,13,1,1,2.4672706
b155,0.11362999,EM12501,6,9,1,1,2.0629256
b156,0.097359814,EM12501,4,12,1,1,1.9773197
b159,0.1296644,EM12501,7,13,1,1,2.1868935
b160,0.024134118,EM12501,4,6,1,1,1.3028353
b175,0.06385895,EM12501,7,10,1,1,1.8297917
b178,0.016621174,EM12501,9,14,2,1,1.9148067
b182,0.01379412,EM12501,5,8,2,1,1.3105873
b184,0.042395107,EM12501,9,18,2,1,2.5144699
b186,0.027438477,EM12501,6,8,2,1,1.2364031
b187,0.07448308,EM12501,8,16,2,1,2.3052335
b188,0.02538621,EM12501,6,8,2,1,1.4974836
b189,0.058189865,EM12501,5,9,2,1,1.2247232
b190,0.08121151,EM12501,5,9,2,1,1.5866048
b191,0.07388143,EM12501,6,11,2,1,1.6002351
b192,0.00460687,EM12501,7,11,2,1,2.2510977
b193,0.008898134,EM12501,5,11,2,1,1.5903593
b194,0.15600632,EM12501,7,13,2,1,1.9494424
b195,0.012335982,EM12501,2,8,2,1,1.2406433
b196,0.04649958,EM12501,11,14,2,1,2.4522777
b197,0.010097681,EM12501,3,8,2,1,1.4295788
b199,0.030815138,EM12501,7,12,2,1,2.112547
b207,0.001933287,EM12501,6,9,2,1,1.4502093
b208,0.015043848,EM12501,6,11,2,1,1.8401532
b210,0.017126393,EM12501,7,11,2,1,1.8332455
b211,0.2101974,EM12501,5,8,2,1,1.4942148
b212,0.06350792,EM12501,7,11,2,1,1.7388818
b214,0.06510453,EM12501,5,6,2,1,1.1630784
b215,0.008719793,EM12501,7,13,2,1,1.8955996
b216,0.094361424,EM12501,4,10,2,1,1.3443431
b217,0.003340881,EM12501,3,6,2,1,1.1109626
b218,0.057186797,EM12501,7,14,2,1,2.2790985
b220,0.14614408,EM12501,5,15,2,1,2.450572
b221,0.005329701,EM12501,5,8,2,1,1.6279892
b225,0.016338164,EM12501,5,9,2,1,1.4393852
b227,0.028263196,EM12501,6,6,2,1,1.2532482
b228,0.005498617,EM12501,5,12,2,1,1.7268859
b229,0.1690088,EM12501,3,8,2,1,1.4373499
b230,0.24545436,EM12501,9,16,2,1,2.2530098
b231,6.51E-04,EM12501,5,9,2,1,1.2381377
b233,0.006161494,EM12501,7,9,2,1,1.3239285
b234,0.07846539,EM12501,7,13,2,1,1.9284726
b235,0.13254008,EM12501,11,14,2,1,2.2673185
b236,0.032371726,EM12501,6,8,2,1,1.1992204
b241,0.023728414,EM12501,6,8,2,1,1.6420512
b244,0.15360634,EM12501,4,11,2,1,1.5890101
b245,0.04155814,EM12501,13,23,2,1,3.3687212
b246,0.13960198,EM12501,6,14,2,1,2.2314231
b247,0.16149414,EM12501,4,6,2,1,1.3204129
b248,0.12722287,EM12501,7,10,2,1,1.8856698
b249,0.003099021,EM12501,7,13,2,1,1.9931395
b250,0.017282106,EM12501,7,14,2,1,1.9047892
b251,0.051923692,EM12501,7,12,2,1,2.2486846
b254,0.040767904,EM12501,7,10,2,1,1.7103877
b256,1.09E-04,EM12501,6,7,2,1,1.229426
b257,0.021645788,EM12501,5,11,2,1,1.6788715
b258,0.18154846,EM12501,7,17,2,1,2.2546132
b259,0.022880249,EM12501,16,24,2,1,3.2153957
b260,0.14904156,EM12501,4,9,2,1,1.4920561
b261,0.009360991,EM12501,7,9,2,1,1.902939
b263,0.002318565,EM12501,4,8,2,1,1.2283312
b264,0.13672042,EM12501,7,12,2,1,2.2240222
b265,0.029256674,EM12501,5,12,2,1,1.9521716
b266,0.026562924,EM12501,8,18,2,1,2.4900906
b274,0.33971405,EM12501,4,8,2,1,1.5026643
b277,0.011475662,EM12501,6,9,2,1,1.5228939
b278,0.023935802,EM12501,8,8,2,1,1.4279135
b279,0.024432946,EM12501,7,13,2,1,2.1467426
b281,0.054326948,EM12501,9,15,2,1,2.6819017
b284,4.66E-04,EM12501,5,8,2,1,1.56508
b285,0.006197974,EM12501,2,9,2,1,1.2184632
b287,0.037179682,EM12501,6,13,2,1,2.1736948
b288,0.12768179,EM12501,4,5,2,1,1.2098594
b289,0.004367269,EM12501,4,11,2,1,1.263363
b291,0.11027283,EM12501,7,10,2,1,1.4153317
b292,0.022321163,EM12501,3,7,2,1,1.2507812
b293,0.08056775,EM12501,3,9,2,1,1.470223
b295,0.11564226,EM12501,5,12,2,1,2.2151408
b297,0.09068944,EM12501,4,12,2,1,1.7357981
b298,0.07626092,EM12501,6,13,2,1,2.2681818
b300,0.067425616,EM12501,19,36,2,1,5.127463
b304,0.003626153,EM12501,4,7,2,1,1.1950264
b305,0.10826626,EM12501,3,9,2,1,1.5673003
b306,0.023270557,EM12501,5,11,2,1,1.9940956
b307,0.047043595,EM12501,4,10,2,1,1.7550409
b309,0.08978027,EM12501,10,11,2,1,2.3325326
b310,0.00886943,EM12501,7,10,2,1,1.6321831
b311,0.08151479,EM12501,4,10,2,1,1.4903293
b313,5.15E-04,EM12501,7,9,2,1,1.6617874
b314,0.006701218,EM12501,4,9,2,1,1.4106443
b326,0.11650018,EM12501,5,8,3,1,1.7240026
b327,0.083616585,EM12501,9,15,3,1,3.0879257
b329,0.19813503,EM12501,8,10,3,1,1.6762966
b330,0.022303147,EM12501,13,16,3,1,3.3000762
b331,0.032854993,EM12501,5,10,3,1,2.5497003
b333,0.015994454,EM12501,8,15,3,1,2.7551107
b334,0.056878198,EM12501,3,9,3,1,1.6717788
b335,0.09159148,EM12501,6,13,3,1,2.5742009
b337,0.069023415,EM12501,5,9,3,1,1.9948047
b338,0.00679359,EM12501,8,15,3,1,2.4408119
b340,0.15453014,EM12501,6,13,3,1,2.3414698
b347,0.036936745,EM12501,8,11,3,1,2.3918107
b349,0.07617737,EM12501,9,14,3,1,2.94686
b350,0.042965446,EM12501,4,9,3,1,2.0542293
b352,0.04300353,EM12501,8,11,3,1,2.4107141
b355,0.09078016,EM12501,7,13,3,1,2.5032277
b357,0.24088305,EM12501,8,9,3,1,1.7175422
b360,0.13335204,EM12501,5,10,3,1,2.221
b368,0.04283883,EM12501,8,13,3,1,2.399366
b371,0.1124199,EM12501,6,8,3,1,1.5739614
b376,0.05283434,EM12501,10,12,3,1,2.7408638
b377,0.12510408,EM12501,5,15,3,1,2.422556
b379,0.048045486,EM12501,9,17,3,1,2.8555186
b382,8.59E-04,EM12501,10,21,3,1,3.2808952
b385,0.08654038,EM12501,4,14,3,1,2.1512449
b392,0.015732396,EM12501,3,8,3,1,1.3609338
b399,0.21067877,EM12501,7,8,3,1,2.206013
b400,0.041345414,EM12501,12,23,3,1,4.0323505
b402,0.063613094,EM12501,9,10,3,1,1.707674
b404,0.048427954,EM12501,6,4,3,1,1.4826814
b405,0.2515945,EM12501,2,11,3,1,2.426565
b416,0.054696403,EM12501,10,22,3,1,4.81634
b418,0.1324477,EM12501,6,12,3,1,2.0389953
b419,0.08633354,EM12501,3,6,3,1,1.2951876
b425,0.001067361,EM12501,4,8,3,1,1.5767676
b426,0.0602135,EM12501,7,16,3,1,2.5608943
b427,0.11278266,EM12501,4,8,3,1,1.7446793
b431,0.19050674,EM12501,7,19,3,1,3.417815
b433,0.042870544,EM12501,6,9,3,1,2.137183
b434,0.5963094,EM12501,3,3,3,1,1.9731258
b436,0.005845943,EM12501,9,13,3,1,2.689303
b446,0.039929643,EM12501,6,16,3,1,2.3821583
b452,0.065277904,EM12501,10,16,3,1,3.1814742
b461,0.01313528,EM12501,5,6,4,1,1.2625188
b463,0.013240128,EM12501,8,10,4,1,1.6001542
b465,0.03204408,EM12501,5,9,4,1,2.0438216
b473,0.006777099,EM12501,11,16,4,1,3.3701398
b474,0.031611145,EM12501,10,16,4,1,2.883581
b476,0.010519057,EM12501,3,10,4,1,1.4625136
b477,0.036718562,EM12501,4,9,4,1,1.8254436
b481,0.002248278,EM12501,6,7,4,1,1.342061
b482,0.005898722,EM12501,6,8,4,1,1.4288386
b486,0.03476277,EM12501,9,13,4,1,2.0220962
b487,0.009282549,EM12501,5,9,4,1,1.5984157
b489,0.15219466,EM12501,10,15,4,1,3.005452
b490,0.05662058,EM12501,5,9,4,1,1.5503781
b491,0.17102854,EM12501,6,9,4,1,1.5788028
b493,0.134649,EM12501,8,12,4,1,2.2778032
b495,0.034509066,EM12501,4,6,4,1,1.3610572
b498,0.038807623,EM12501,5,12,4,1,2.1397965
b501,0.118276514,EM12501,3,8,4,1,1.3617972
b506,0.022910763,EM12501,7,11,4,1,1.7506002
b507,0.04246446,EM12501,7,14,4,1,2.50773
b508,0.02258936,EM12501,4,4,4,1,1.0541594
b510,0.035989642,EM12501,9,13,4,1,1.9558567
b511,0.05115167,EM12501,5,8,4,1,1.4235963
b512,0.004522229,EM12501,3,6,4,1,1.2662001
b515,0.05048172,EM12501,5,4,4,1,1.120769
b517,0.012850542,EM12501,3,6,4,1,1.3442814
b519,0.018251197,EM12501,9,13,4,1,2.1847966
b525,0.09036131,EM12501,3,12,4,1,1.5633531
b527,0.029133812,EM12501,11,16,4,1,2.5134041
b530,0.14383867,EM12501,6,12,4,1,2.3271437
b531,0.03373548,EM12501,7,10,4,1,2.0996842
b533,0.008036917,EM12501,6,8,4,1,1.4626986
b534,0.2131476,EM12501,8,7,4,1,1.8896171
b535,0.009256516,EM12501,7,12,4,1,2.0491102
b536,0.002735464,EM12501,7,7,4,1,1.742459
b539,0.03937476,EM12501,5,10,4,1,1.4729366
b540,0.011765829,EM12501,5,10,4,1,1.516233
b541,0.084526554,EM12501,7,11,4,1,1.6792724
b542,0.12410199,EM12501,7,12,4,1,1.9144106
b544,0.06186975,EM12501,5,10,4,1,2.0032234
b545,0.06613245,EM12501,5,11,4,1,2.0165455
b548,0.097590655,EM12501,6,12,4,1,2.4384065
b551,0.06079082,EM12501,15,26,4,1,4.5299497
b553,0.14094777,EM12501,7,9,4,1,1.5179598
b554,0.13135576,EM12501,5,9,4,1,1.6945988
b555,0.057304405,EM12501,6,9,4,1,2.0071707
b556,0.044714127,EM12501,8,13,4,1,2.2800236
b572,0.23635277,EM12501,10,13,4,1,2.4450674
b573,0.12056933,EM12501,1,4,4,1,1.0301058
b575,0.07362652,EM12501,4,10,5,1,1.5244975
b576,0.08268488,EM12501,7,12,5,1,2.1154885
b577,0.055620912,EM12501,9,14,5,1,2.0326505
b583,0.022237716,EM12501,2,5,5,1,1.2365572
b585,0.08327968,EM12501,6,10,5,1,2.1512759
b586,0.017530458,EM12501,4,5,5,1,1.1835548
b587,0.03285492,EM12501,5,17,5,1,2.8582323
b589,0.12666906,EM12501,4,9,5,1,1.6404785
b590,0.006301908,EM12501,1,0,5,1,0.93309015
b592,0.056777116,EM12501,9,16,5,1,2.8402848
b593,0.005087718,EM12501,4,11,5,1,1.6919467
b594,0.006964838,EM12501,5,8,5,1,1.4360547
b595,0.016124263,EM12501,5,14,5,1,2.3773477
b596,0.02929624,EM12501,10,13,5,1,2.3175223
b597,0.029388737,EM12501,6,12,5,1,2.499928
b598,0.11890304,EM12501,5,12,5,1,1.7387586
b603,0.024784843,EM12501,8,12,5,1,2.2090967
b605,0.012713481,EM12501,5,8,5,1,1.5917239
b606,0.3441091,EM12501,6,12,5,1,1.8248577
b607,0.039767176,EM12501,7,11,5,1,2.3558846
b608,0.012219896,EM12501,7,12,5,1,1.9052826
b609,0.260111,EM12501,8,15,5,1,2.118927
b611,0.12136793,EM12501,4,10,5,1,1.7801352
b612,0.06457849,EM12501,5,6,5,1,1.5887635
b613,0.029782327,EM12501,6,14,5,1,2.0069242
b614,0.106756754,EM12501,13,21,5,1,3.5443118
b617,0.002498436,EM12501,9,12,5,1,2.39363
b624,0.023346156,EM12501,4,6,5,1,1.452337
b629,0.09515166,EM12501,5,11,5,1,1.4461695
b630,0.09616682,EM12501,7,8,5,1,1.764909
b634,0.089913584,EM12501,6,13,5,1,1.9741126
b644,0.004891768,EM12501,4,8,5,1,1.3489687
b645,0.053230863,EM12501,6,8,5,1,1.6455051
b648,0.034108482,EM12501,6,8,5,1,1.3965822
b659,0.11623794,EM12501,7,12,6,1,2.2088616
b661,0.15566385,EM12501,6,14,6,1,1.9522159
b691,0.012606511,EM12501,4,6,6,1,1.111271
b692,0.22196023,EM12501,8,18,6,1,2.6927567
b696,0.107084386,EM12501,6,14,6,1,1.7044669
b698,0.0439749,EM12501,2,9,6,1,1.5349207
b701,0.19250274,EM12501,10,14,6,1,2.051577
b702,0.008259755,EM12501,4,7,6,1,1.5454671
b703,0.02135389,EM12501,4,6,6,1,1.3018485
b704,0.03477668,EM12501,7,12,6,1,2.4018946
b705,0.010648858,EM12501,5,10,6,1,1.861863
b707,0.011165052,EM12501,3,12,6,1,1.8083286
b708,0.00785243,EM12501,4,12,6,1,2.008281
b710,0.017326064,EM12501,5,4,6,1,1.4402486
b711,0.14763612,EM12501,8,13,6,1,2.4842932
b714,0.12735212,EM12501,4,9,6,1,1.6421129
b715,0.13692118,EM12501,7,11,6,1,2.1296585
b716,0.041557092,EM12501,6,10,6,1,1.8601362
b717,0.18891616,EM12501,4,10,6,1,1.9399444
b718,0.12907745,EM12501,4,11,6,1,1.6416811
b721,0.05242622,EM12501,7,10,6,1,2.1096756
b724,0.017807756,EM12501,5,11,6,1,1.6336633
b725,0.18744603,EM12501,7,10,6,1,1.9086748
b727,0.001586633,EM12501,6,11,6,1,2.0471365
b729,0.114199325,EM12501,7,10,6,1,1.7148284
b733,0.10417429,EM12501,5,10,6,1,1.9435215
b734,0.06508444,EM12501,7,11,6,1,1.6461835
b737,0.044935837,EM12501,6,12,6,1,2.1579058
b739,0.02107496,EM12501,2,8,6,1,1.4259399
b740,0.006622173,EM12501,3,10,6,1,1.8549553
b741,0.118093155,EM12501,5,10,6,1,1.7823169
b743,0.073623024,EM12501,9,17,6,1,2.6712935
b746,0.03918348,EM12501,5,11,6,1,2.1467118
b751,0.022051008,EM12501,3,9,6,1,1.6795499
b752,0.2452884,EM12501,3,8,7,1,1.4512346
b753,0.005032598,EM12501,7,12,7,1,1.8857777
b755,0.20496291,EM12501,6,8,7,1,1.5941138
b758,0.0670344,EM12501,8,14,7,1,2.2983413
b759,0.10270867,EM12501,12,22,7,1,3.672412
b760,0.14572412,EM12501,5,6,7,1,1.5934508
b761,0.16113311,EM12501,3,7,7,1,1.4934747
b762,0.13359672,EM12501,4,8,7,1,1.6126319
b763,0.06432713,EM12501,5,8,7,1,1.5111755
b767,0.005696265,EM12501,9,15,7,1,2.5563302
b771,0.13488321,EM12501,3,11,7,1,1.5450971
b774,0.11101429,EM12501,6,6,7,1,1.8833262
b776,0.007227762,EM12501,3,8,7,1,1.3960888
b777,0.12755442,EM12501,8,10,7,1,1.6084996
b778,0.02016165,EM12501,8,12,7,1,2.3211613
b779,0.13977423,EM12501,8,11,7,1,2.1724613
b782,0.016218008,EM12501,2,7,7,1,1.1863918
b784,0.12437082,EM12501,9,13,7,1,2.8775368
b785,0.19114377,EM12501,4,12,7,1,1.9689319
b786,0.019661177,EM12501,9,15,7,1,3.0112495
b788,0.044903927,EM12501,9,11,7,1,2.1310153
b789,0.0687335,EM12501,9,15,7,1,2.8244958
b790,0.011298415,EM12501,5,12,7,1,2.044978
b791,0.27581277,EM12501,5,7,7,1,1.5809923
b792,0.07677524,EM12501,5,9,7,1,1.4787343
b802,0.05229735,EM12501,4,8,7,1,1.7853853
b803,0.04046784,EM12501,5,10,7,1,1.9001019
b806,0.11201788,EM12501,6,7,7,1,1.6647478
b808,0.20650838,EM12501,7,12,7,1,2.095367
b809,0.028288882,EM12501,5,8,7,1,2.4015863
b810,0.020320415,EM12501,6,10,7,1,1.7702439
b811,0.09488346,EM12501,10,19,7,1,3.276948
b825,0.16261019,EM12501,3,10,8,1,1.6875292
b826,0.003312064,EM12501,3,10,8,1,1.8847986
b827,0.14388086,EM12501,6,11,8,1,1.9886526
b828,0.1302346,EM12501,3,7,8,1,1.5258235
b829,0.12945147,EM12501,9,16,8,1,2.729207
b834,0.062208008,EM12501,8,12,8,1,2.1362424
b842,0.09505503,EM12501,5,9,8,1,1.4881089
b848,0.08549987,EM12501,10,19,8,1,3.2600489
b859,0.025549814,EM12501,2,13,8,1,1.804258
b861,0.09756133,EM12501,4,11,8,1,1.628606
b864,0.010910419,EM12501,4,6,8,1,1.2835001
b869,0.013318452,EM12501,8,23,8,1,3.0483782
b870,0.10811152,EM12501,8,14,8,1,2.2829223
b873,0.017915478,EM12501,5,12,8,1,1.8663037
b878,0.063314974,EM12501,6,9,8,1,1.8201703
b879,0.051345076,EM12501,10,21,8,1,3.1843112
b880,0.05824534,EM12501,7,14,8,1,2.0113647
b883,0.006969289,EM12501,3,8,8,1,1.439389
b884,0.15589835,EM12501,8,11,8,1,1.884313
b893,0.074034475,EM12501,5,9,8,1,2.0642207
b900,0.008535143,EM12501,4,8,8,1,1.2459705
b904,0.07096609,EM12501,7,14,8,1,2.2980328
b906,0.01581704,EM12501,4,9,8,1,1.5678246
b908,0.07060426,EM12501,7,14,8,1,2.4667773
b913,0.005599552,EM12501,9,14,8,1,2.234877
b914,0.03493845,EM12501,4,6,8,1,1.1947798
b915,0.052152574,EM12501,7,13,8,1,2.1849198
b923,0.061334617,EM12501,4,9,8,1,1.3806083
b924,0.003287999,EM12501,6,10,8,1,1.5801289
b926,0.033486094,EM12501,6,12,8,1,1.8630966
b928,0.05794526,EM12501,6,13,8,1,2.084142
b937,0.09000055,EM12501,9,13,8,1,1.9955758
b941,0.1427226,EM12501,5,9,8,1,1.502541
b942,0.17050962,EM12501,4,9,8,1,1.3060426
b948,0.03599678,EM12501,6,9,8,1,1.783905
b969,0.06421317,EM12501,5,14,8,1,2.2301898
b989,0.06510228,EM12501,4,10,9,1,2.0982347
b990,0.027627416,EM12501,6,10,9,1,1.7956234
b997,0.20788361,EM12501,5,9,9,1,1.6370246
b998,0.1892767,EM12501,6,10,9,1,2.2434423
b1004,0.05107563,EM12501,7,12,9,1,2.0246866
b1005,0.023781488,EM12501,6,8,9,1,1.4399711
b1007,0.1367837,EM12501,8,16,9,1,2.6874526
b1008,0.012745718,EM12501,3,9,9,1,1.4869987
b1009,0.15079291,EM12501,4,6,9,1,1.3378054
b1011,0.12956746,EM12501,8,13,9,1,2.501624
b1015,0.23331568,EM12501,5,12,9,1,2.032581
b1016,0.07205378,EM12501,10,10,9,1,2.211317
b1021,4.01E-04,EM12501,8,11,9,1,2.2269826
b1024,0.012191682,EM12501,5,11,9,1,1.6472319
b1025,0.26831508,EM12501,7,19,9,1,2.5602775
b1028,0.06976314,EM12501,7,13,9,1,1.8218973
b1029,0.10536701,EM12501,5,12,9,1,2.0656393
b1031,0.23282458,EM12501,13,18,9,1,2.8563204
b1032,0.029923351,EM12501,6,16,9,1,2.3146853
b1036,0.003406939,EM12501,6,11,9,1,1.9209483
b1039,0.023787064,EM12501,5,9,9,1,1.2199434
b1040,0.13162789,EM12501,6,10,9,1,2.3281305
b1042,0.07510268,EM12501,3,8,9,1,1.6050458
b1046,0.17759003,EM12501,7,10,9,1,1.5051314
b1049,0.17712383,EM12501,7,9,9,1,1.7110045
b1051,0.040110078,EM12501,4,7,9,1,1.5376961
b1065,0.024732484,EM12501,2,7,9,1,1.111641
b1066,0.034135003,EM12501,2,5,9,1,1.0309385
b20,0.08036443,EM12844,12,17,1,1,3.729169
b21,0.032646734,EM12844,5,10,1,1,2.1636224
b47,0.25170046,EM12844,10,20,1,1,3.942582
b104,0.041115075,EM12844,5,15,1,1,2.9744601
b114,0,EM12844,7,8,1,1,1.3312678
b171,0.71110296,EM12844,11,23,1,1,4.0884295
b222,0.03612183,EM12844,4,7,1,1,1.4634386
b224,0.72965634,EM12844,5,12,1,1,2.5215452
b269,0.06958769,EM12844,23,39,1,1,6.734729
b272,0.5074578,EM12844,13,18,1,1,3.9761026
b279,0.3026559,EM12844,11,17,1,1,2.526726
b293,0.80547285,EM12844,14,28,1,1,4.1021676
b351,0.10385245,EM12844,5,14,1,1,2.6402707
b373,0.006649413,EM12844,5,11,1,1,2.2935922
b407,0.2720539,EM12844,11,19,2,1,3.5210268
b415,0.025117228,EM12844,4,9,2,1,1.458069
b421,0.14182785,EM12844,7,7,2,1,1.7249124
b430,0.25258434,EM12844,15,18,2,1,2.9449792
b467,0.117879786,EM12844,11,18,2,1,3.0944884
b468,0.31650963,EM12844,4,7,2,1,1.6332315
b476,0.34179026,EM12844,11,14,2,1,2.9652395
b479,0.94724834,EM12844,12,23,2,1,3.7348278
b480,0.42310542,EM12844,15,25,2,1,4.0140333
b483,0.29165408,EM12844,4,15,2,1,2.6058557
b485,0.10550819,EM12844,11,14,2,1,2.5967896
b492,1.042559,EM12844,14,16,2,1,2.939829
b493,0.4348613,EM12844,29,42,2,1,7.0278115
b496,0.27836546,EM12844,6,10,2,1,1.6992861
b497,1.4168763,EM12844,7,13,2,1,2.247089
b502,0.03729584,EM12844,8,11,2,1,2.217608
b504,0.31839082,EM12844,9,16,2,1,3.2464185
b505,0.67528075,EM12844,8,10,2,1,1.8006809
b507,0.64636314,EM12844,11,19,2,1,3.9138103
b509,0.15008695,EM12844,7,8,2,1,1.882956
b511,0.12418044,EM12844,5,13,2,1,2.2089734
b522,0.25229684,EM12844,12,11,2,1,2.8693957
b533,0.3560478,EM12844,11,11,2,1,2.3076544
b534,0.00318894,EM12844,8,13,2,1,2.60049
b547,0.007240506,EM12844,8,23,2,1,4.2620306
b548,0.69637686,EM12844,7,10,2,1,1.5932041
b557,0.04020961,EM12844,4,5,2,1,1.3012319
b582,0.79110676,EM12844,11,16,2,1,3.0831633
b583,0.6627044,EM12844,2,4,2,1,1.074389
b598,0.59274006,EM12844,18,20,3,1,3.2169375
b599,0.16271682,EM12844,19,39,3,1,7.187979
b602,0.15843482,EM12844,4,11,3,1,2.0229135
b603,0.2683546,EM12844,6,10,3,1,2.0415857
b607,0.5525157,EM12844,7,10,3,1,2.3974924
b612,0.04673256,EM12844,5,13,3,1,2.659452
b614,0.7265494,EM12844,12,22,3,1,3.5453603
b618,0.6163468,EM12844,8,17,3,1,3.3774793
b620,0.8245159,EM12844,10,21,3,1,3.3724217
b621,0.7803305,EM12844,12,15,3,1,3.227754
b651,0.25965458,EM12844,10,19,3,1,4.2637577
b652,0.117322445,EM12844,5,9,3,1,1.4890957
b653,0.11675756,EM12844,4,7,3,1,1.7866188
b656,0.27241573,EM12844,9,12,3,1,2.25449
b658,0.6470753,EM12844,8,13,3,1,2.2817504
b674,0.058710545,EM12844,5,12,3,1,2.1771486
b678,0.72909707,EM12844,10,14,3,1,3.0581229
b683,0.4103855,EM12844,8,10,3,1,2.2775567
b700,0.14730175,EM12844,9,29,3,1,3.9167707
b701,0.42103058,EM12844,8,29,3,1,5.1358504
b776,0.05590651,EM12844,8,18,4,1,2.974491
b826,0.006621016,EM12844,12,21,4,1,4.5123105
b829,0.1756447,EM12844,7,20,4,1,3.0454178
b831,0.37554964,EM12844,7,12,4,1,2.1285484
b833,0.069079034,EM12844,11,22,4,1,3.5467172
b870,0.07071684,EM12844,7,7,4,1,1.2623762
b892,0.009771067,EM12844,7,11,4,1,1.9135472
b905,0.011459136,EM12844,4,10,4,1,1.2650899
b911,0.28994346,EM12844,8,17,4,1,2.7272952
b920,0.26833048,EM12844,10,19,4,1,3.108327
b923,0.54171664,EM12844,11,34,4,1,4.9778376
b932,0.41275126,EM12844,4,14,4,1,2.3414526
b937,0.011371413,EM12844,14,22,4,1,3.297671
b947,1.0609442,EM12844,13,24,4,1,3.4327404
b979,0.68659693,EM12844,8,23,4,1,3.3479984
b988,0.1658069,EM12844,6,13,4,1,2.3937533
b1005,0.002217792,EM12844,9,24,4,1,4.212906
b1017,0.2149814,EM12844,7,17,4,1,2.4226484
b1028,0.5052777,EM12844,9,12,4,1,2.3204827
b1029,0.46995324,EM12844,7,14,4,1,2.4145997
b1036,0.14073457,EM12844,8,26,4,1,3.5052094
b1037,0.7679182,EM12844,5,10,4,1,2.045903
b1057,0.09830007,EM12844,5,13,5,1,2.3472192
b1066,0.2122408,EM12844,5,9,5,1,2.1800783
b1106,0.20055218,EM12844,5,14,5,1,2.586428
b1117,0.15117864,EM12844,7,12,5,1,2.2147708
b1118,0.9146163,EM12844,9,18,5,1,3.3467648
b1123,0.002216262,EM12844,5,14,5,1,2.2132907
b1133,0.5210828,EM12844,11,26,5,1,4.124864
b1138,0.94816136,EM12844,13,17,5,1,2.9989145
b1139,0.118432246,EM12844,7,15,5,1,2.7159467
b1142,0.40778092,EM12844,7,9,5,1,1.77157
b1152,0.34527755,EM12844,9,17,5,1,2.641566
b1191,0.122464605,EM12844,8,15,5,1,2.7211275
b1196,0.14406079,EM12844,12,22,5,1,3.3887043
b1199,0.27989784,EM12844,16,27,5,1,4.5938454
b1201,0.4530646,EM12844,23,30,5,1,5.4022894
b1252,0.18154183,EM12844,5,9,5,1,2.1246011
b1253,0.69833523,EM12844,6,6,5,1,1.2119255
b1266,0.16737126,EM12844,6,8,6,1,1.2624533
b1267,0.49448854,EM12844,5,13,6,1,2.2728539
b1271,0.21046974,EM12844,4,9,6,1,1.3563544
b1288,0.356345,EM12844,13,28,6,1,4.9495287
b1302,0.09917157,EM12844,4,15,6,1,2.787344
b1306,0.8707875,EM12844,8,17,6,1,3.693135
b1312,0.013728733,EM12844,0,4,6,1,1.2069607
b1315,0.042379495,EM12844,7,11,6,1,2.3452764
b1317,0.8325215,EM12844,11,29,6,1,4.451128
b1319,0.3701198,EM12844,9,13,6,1,2.1279316
b1321,0.002574939,EM12844,12,29,6,1,5.9637837
b1385,0.057201568,EM12844,9,15,6,1,3.4471726
b1412,0.72982824,EM12844,18,19,6,1,4.086502
b1426,0.005430652,EM12844,7,11,6,1,2.2193348
b1471,0.67418885,EM12844,9,14,6,1,2.549176
b1472,0.49910834,EM12844,4,9,6,1,1.9203315
b1480,0.019293534,EM12844,4,9,6,1,2.0054438
b1493,0.06238491,EM12844,8,9,6,1,2.5301797
b1537,0.017814554,EM12844,2,6,7,1,1.2716314
b1539,0.63785446,EM12844,6,16,7,1,2.999616
b1563,0.048734225,EM12844,3,10,7,1,1.7444943
b1576,0.010529786,EM12844,6,13,7,1,1.8647926
b1618,0.6797737,EM12844,7,15,7,1,2.7078671
b1640,0.515548,EM12844,8,20,7,1,3.248207
b1660,0.25410092,EM12844,12,16,7,1,2.6256537
b1733,0.0925803,EM12844,8,14,7,1,2.3682196
b1735,0.26095644,EM12844,5,7,7,1,1.040714
b1737,0.21228302,EM12844,13,20,7,1,3.8517647
b1759,0.11695295,EM12844,6,11,7,1,2.236604
b1772,0.4753163,EM12844,13,23,7,1,3.455314
b1789,0.6850295,EM12844,21,23,7,1,3.5243905
b1801,0.22132947,EM12844,8,18,7,1,2.9848523
b1806,0.6678009,EM12844,1,30,7,1,4.171984
b1817,0.05106825,EM12844,10,22,7,1,3.6159172
b1888,0.19189504,EM12844,5,12,8,1,2.2201674
b1889,0.03318117,EM12844,2,15,8,1,2.4992957
b1890,0.44426033,EM12844,11,20,8,1,3.0193136
b1891,0.09608463,EM12844,13,19,8,1,3.1659937
b1893,0.5061254,EM12844,23,30,8,1,5.463348
b1895,0.14003019,EM12844,16,26,8,1,3.4391549
b1898,0.030002056,EM12844,7,11,8,1,2.1605117
b1902,0.100286394,EM12844,7,13,8,1,2.6720953
b1903,0.06957212,EM12844,7,14,8,1,2.1559322
b1904,0.7539293,EM12844,8,13,8,1,1.9637511
b1917,0.011939157,EM12844,3,7,8,1,1.2493626
b1918,0.16983484,EM12844,10,19,8,1,3.1637115
b1922,0.16944495,EM12844,10,17,8,1,2.9648695
b1924,0.38263586,EM12844,9,21,8,1,3.1281865
b1933,0.3552722,EM12844,7,13,8,1,2.7825563
b1934,0.34354106,EM12844,6,7,8,1,1.47232
b1939,0.12986974,EM12844,25,40,9,1,6.325419
b1942,0.07049303,EM12844,8,26,9,1,4.3057585
b1946,0.025574023,EM12844,5,6,9,1,1.0953895
b1967,0.22528043,EM12844,11,22,9,1,4.0607214
b1969,0.2819996,EM12844,2,11,9,1,2.1592474
b1971,0.033964604,EM12844,5,11,9,1,1.8036721
b1977,0.5127487,EM12844,8,18,9,1,2.572551
b1983,0.008544756,EM12844,4,6,9,1,1.1442674
b1988,0.22912806,EM12844,11,12,9,1,2.4718347
b1999,0.48069888,EM12844,13,33,9,1,4.2141705
b2000,0.47151187,EM12844,5,11,9,1,1.6378572
b2001,0.060102392,EM12844,3,12,9,1,2.034678
b2008,0.7174519,EM12844,15,25,9,1,4.0466595
b2009,0.006385431,EM12844,2,16,9,1,2.3408048
b2015,0.01861017,EM12844,5,8,9,1,1.3550746
b2016,0.039291497,EM12844,11,18,9,1,3.0226285
b2017,0.25270998,EM12844,21,32,9,1,5.9082756
b2022,0.29177698,EM12844,7,10,9,1,1.7644156
b2023,0.014729577,EM12844,6,8,9,1,1.3400874
b2032,0.7587817,EM12844,9,14,9,1,2.085622
b2039,0.33862257,EM12844,8,15,9,1,2.259794
b2057,0.7032015,EM12844,8,17,9,1,3.016677
b2062,0.7218354,EM12844,17,34,9,1,4.4582825
b2065,0.022593888,EM12844,5,5,9,1,1.2010707
b2073,0.005124212,EM12844,5,9,9,1,1.5761817
b2074,0.2539886,EM12844,10,13,9,1,2.423111
b2095,0.6711259,EM12844,6,18,9,1,2.916269
b2099,0.42167866,EM12844,8,19,9,1,2.4897206
b2101,0.27348572,EM12844,10,17,9,1,2.652791
b2104,0.042557225,EM12844,7,13,9,1,2.1418703
b2112,0.10606172,EM12844,10,15,9,1,2.2282162
b2138,0.13671254,EM12844,7,28,9,1,3.1210938
b2139,0.36403495,EM12844,17,33,9,1,5.4536033
b2143,0.32486072,EM12844,6,12,9,1,2.217978
b2146,0.63015306,EM12844,13,28,9,1,4.236663
b2147,0.70835245,EM12844,7,15,9,1,2.4366796
b2163,1.099841,EM12844,13,20,9,1,3.0637972
b2164,0.06972063,EM12844,3,6,9,1,0.72320807
b2165,0.12772591,EM12844,7,14,9,1,2.2726226
b2166,0.25461102,EM12844,4,13,9,1,1.8285582
b2177,0.1807051,EM12844,7,10,10,1,1.9265915
b2208,0.6833315,EM12844,12,13,10,1,2.4598541
b2231,0.58094573,EM12844,10,16,10,1,3.3040853
b2245,0.13167214,EM12844,13,15,10,1,2.8072267
b2278,0.27662492,EM12844,7,12,10,1,2.2551067
b2279,0.71578455,EM12844,18,19,10,1,3.2875562
b2299,0.2294717,EM12844,5,12,10,1,2.386969
b2303,0.5469525,EM12844,12,15,10,1,2.7200174
b2306,0.45023125,EM12844,13,16,10,1,3.0498583
b2325,0.078818925,EM12844,6,12,10,1,2.176902
b2335,0.31275475,EM12844,14,20,10,1,3.506705
b2349,0.001455704,EM12844,0,7,10,1,1.7193924
b2374,0.11440111,EM12844,15,20,10,1,3.353179
b2388,0.17269501,EM12844,5,9,10,1,1.7726184
b2391,0.59625405,EM12844,7,10,10,1,1.5376961
b2398,0.46222648,EM12844,20,21,10,1,4.6244364
b2417,0.07532844,EM12844,6,9,10,1,1.907873
b2419,0.19806458,EM12844,11,15,10,1,2.5064964
b2428,0.042335816,EM12844,9,13,10,1,2.266455
b2465,0.26953083,EM12844,8,9,10,1,2.2353704
b2488,0.021896234,EM12844,5,5,10,1,1.2435651
b2491,0.85299677,EM12844,20,22,10,1,3.961794
b2567,0.35381806,EM12844,6,6,10,1,1.5581723
b2568,1.1281991,EM12844,14,15,10,1,3.072555
b2570,0.24681193,EM12844,12,26,10,1,4.28041
b2571,0.8788658,EM12844,6,11,10,1,1.6774529
b2577,0.6575352,EM12844,5,10,11,1,1.9482899
b2580,0.6608547,EM12844,9,12,11,1,1.7941085
b2584,0.59170115,EM12844,5,10,11,1,1.9073488
b2587,0.20502108,EM12844,10,16,11,1,2.8648007
b2599,0.04524999,EM12844,4,10,11,1,1.6361688
b2601,0.005149305,EM12844,7,12,11,1,2.5483124
b2605,0.41470802,EM12844,10,16,11,1,2.0941179
b2608,0.27941376,EM12844,8,13,11,1,2.1140237
b2619,0.16010721,EM12844,8,10,11,1,1.7992932
b2620,0.1875773,EM12844,10,16,11,1,2.5939832
b2625,0.31028962,EM12844,18,23,11,1,4.795648
b2626,0.13966303,EM12844,5,6,11,1,1.1378223
b2633,0.3037546,EM12844,8,8,11,1,1.8456115
b2637,0.119690225,EM12844,6,12,11,1,1.7528976
b2639,0.4500371,EM12844,12,18,11,1,3.907951
b2640,0.4509281,EM12844,5,21,11,1,3.0547462
b2643,0.18955866,EM12844,9,15,11,1,2.5340962
b2647,0.015542586,EM12844,3,6,11,1,1.181427
b2649,0.41909668,EM12844,5,10,11,1,2.1579058
b2656,0.56186426,EM12844,9,19,11,1,3.3880258
b2662,0.19474183,EM12844,6,8,11,1,1.850495
b2665,0.35626242,EM12844,4,9,11,1,1.3952254
b2673,0.20444252,EM12844,11,14,11,1,3.073912
b2675,0.6133967,EM12844,21,30,11,1,5.161234
b2676,0.47822735,EM12844,12,25,11,1,4.0689244
b2677,0.10247574,EM12844,14,16,11,1,2.399181
b2680,0.4552282,EM12844,6,10,11,1,2.1094906
b2682,0.5609184,EM12844,21,32,11,1,6.230099
b2683,0.7280626,EM12844,8,14,11,1,2.727696
b2684,1.2292169,EM12844,13,22,11,1,3.9960854
b2685,0.25174367,EM12844,19,28,11,1,4.5569634
b2686,0.81128466,EM12844,12,17,11,1,3.0378933
b2688,0.09082968,EM12844,8,12,11,1,2.217762
b2690,0.08893182,EM12844,13,18,11,1,3.753207
b2695,0.8201393,EM12844,11,16,11,1,3.9419343
b2696,0.07633634,EM12844,14,27,11,1,4.841041
b2698,1.2035697,EM12844,7,12,11,1,1.572296
b2700,0.4109599,EM12844,8,10,11,1,2.3486068
b2701,0.23777446,EM12844,21,27,11,1,6.1409163
b2702,0.31274313,EM12844,6,14,11,1,2.429155
b2703,0.42596674,EM12844,15,27,11,1,4.3212395
b2715,0.64395887,EM12844,19,30,11,1,5.6296253
b2720,0.19468701,EM12844,5,12,11,1,1.7921696
b2723,0.32253304,EM12844,5,10,11,1,1.6077596
b2725,0.09032644,EM12844,6,9,11,1,1.5426301
b2726,0.41211006,EM12844,10,13,11,1,2.367603
b2734,0.35103026,EM12844,8,9,11,1,1.9077265
b2735,0.40173143,EM12844,5,8,11,1,1.4260632
b2736,0.13588876,EM12844,10,11,11,1,1.7836353
b2737,0.02547823,EM12844,1,2,11,1,0.94473916
b2738,0.28510314,EM12844,7,7,11,1,1.6711929
b2739,0.60563976,EM12844,2,18,11,1,3.4139142
b2741,0.10782565,EM12844,1,19,11,1,3.0345013
b2742,0.09730967,EM12844,11,18,11,1,3.2379537
b2743,0.22215223,EM12844,2,14,11,1,3.0900402
b2744,0.93506914,EM12844,5,9,11,1,1.4654431
b2745,0.29486245,EM12844,1,6,11,1,1.299289
b2747,0.3401483,EM12844,5,12,11,1,1.7668055
b2748,0.10902366,EM12844,5,5,11,1,1.2635789
b2749,0.63508385,EM12844,11,18,11,1,2.9918873
b2750,0.32080445,EM12844,8,14,11,1,2.6788797
b2751,1.0549756,EM12844,5,12,11,1,1.6468464
b2752,0.030348752,EM12844,3,7,11,1,1.7343564
b3102,0.45359397,EM12844,8,15,12,1,2.863228
b3197,0.19881083,EM12844,10,12,12,1,2.6251602
b3277,0.2745869,EM12844,7,11,12,1,2.8009357
b3411,0.32408515,EM12844,8,17,12,1,2.7296388
b3471,0.34266385,EM12844,10,14,12,1,3.1369443
b3533,0.2313093,EM12844,10,12,12,1,2.5701456
b3567,0.7008076,EM12844,8,15,12,1,2.524259
b3610,0.038229134,EM12844,2,7,12,1,1.441112
b3695,0.20973861,EM12844,7,12,12,1,2.026167
b3700,0.67277694,EM12844,9,17,12,1,3.0248182
b3745,0.11263722,EM12844,1,0,12,1,0.9134157
b3803,0.24525587,EM12844,7,10,12,1,1.9602972
b3817,0.5080739,EM12844,9,17,12,1,3.0003946
b3828,0.2772162,EM12844,4,8,12,1,1.7094009
b3837,0.39536977,EM12844,10,14,12,1,1.8756783
b3849,0.06657983,EM12844,5,8,12,1,1.2606493
b3851,0.17298055,EM12844,8,9,12,1,2.088675
b3938,0.12563461,EM12844,9,10,12,1,2.5132806
b4189,0.08044724,EM12844,12,17,12,1,4.0417256
b4203,0.096289806,EM12844,13,16,12,1,2.9846056
b4213,0.373085,EM12844,6,11,12,1,2.451975
b4322,0.18296418,EM12844,8,11,12,1,1.982994
b4436,0.32193765,EM12844,3,16,12,1,2.3155487
b4615,8.43E-05,EM12844,5,11,12,1,2.5652115
b4616,0.61720437,EM12844,9,13,12,1,2.8360908
b4,4.07E-07,EM15307,2,3,1,1,1.1492034
b5,0.34050465,EM15307,1,3,1,1,1.830871
b6,8.53E-04,EM15307,2,2,1,1,1.4573714
b7,0.13842006,EM15307,2,1,1,1,1.4507412
b9,0.001011039,EM15307,3,2,1,1,1.2429484
b14,0.011463533,EM15307,2,2,1,1,1.2030655
b16,0.0704556,EM15307,0,1,1,1,1.3881636
b17,0.011229797,EM15307,0,0,1,1,1.1283859
b20,0.001945738,EM15307,0,2,1,1,1.1036232
b28,0.002165141,EM15307,2,3,1,1,1.3838772
b31,0.039014313,EM15307,2,2,1,1,1.5911071
b32,0.002220278,EM15307,2,4,1,1,1.5740846
b38,0.017167902,EM15307,2,3,1,1,1.5946381
b40,0.004489119,EM15307,3,3,1,1,1.3362019
b46,0.026791284,EM15307,1,0,1,1,1.3281724
b47,0.0483063,EM15307,2,0,1,1,1.0431811
b55,0.009825439,EM15307,2,2,1,1,1.5830276
b57,0.069339074,EM15307,1,5,1,1,2.00162
b58,0.010212074,EM15307,2,2,1,1,0.9547383
b60,1.79E-04,EM15307,2,1,1,1,1.1456859
b63,0.007485748,EM15307,1,1,1,1,1.751957
b66,0.003124374,EM15307,3,1,1,1,1.4182922
b70,0.012218878,EM15307,2,2,1,1,1.21908
b72,0.19771226,EM15307,3,4,1,1,1.981718
b78,0.007665648,EM15307,1,4,1,1,1.880119
b79,0.035128146,EM15307,2,4,1,1,1.0103697
b82,0.09174855,EM15307,1,2,1,1,1.2727377
b83,0.15177812,EM15307,3,5,1,1,1.5070741
b84,0.003548839,EM15307,2,3,1,1,1.2761915
b89,0.123142,EM15307,3,1,1,1,1.4276668
b93,0.006324593,EM15307,2,2,1,1,1.3572333
b96,0.28596976,EM15307,2,3,1,1,1.5690273
b109,0.032303516,EM15307,1,1,1,1,1.0498421
b110,0.009664927,EM15307,1,1,1,1,1.110554
b119,0.001155439,EM15307,3,3,1,1,1.394362
b121,0.008674615,EM15307,5,2,1,1,1.5657585
b122,0.09222693,EM15307,3,1,1,1,1.2459705
b123,0.023098225,EM15307,2,1,1,1,1.7988305
b128,0.03900011,EM15307,0,0,1,1,1.3865908
b134,0.13422517,EM15307,1,3,1,1,1.7666359
b135,0.001291367,EM15307,0,0,1,1,1.4802144
b139,0.03232716,EM15307,3,3,1,1,2.16284
b141,0.005011144,EM15307,1,0,1,1,1.187132
b148,0.14167939,EM15307,2,3,1,1,1.8402148
b156,0.002013011,EM15307,2,2,1,1,1.3963356
b158,0.0773693,EM15307,1,2,1,1,1.1018963
b159,0.021317843,EM15307,2,2,1,1,1.3700618
b166,0.035209056,EM15307,3,5,1,1,1.9563501
b167,0.059613444,EM15307,4,4,1,1,2.0730402
b168,0.079674736,EM15307,2,3,1,1,1.2227188
b169,0.0277985,EM15307,3,2,1,1,1.6463993
b172,0.05070496,EM15307,3,3,1,1,1.8285582
b175,0.09525015,EM15307,0,2,1,1,1.4350061
b177,0.032932047,EM15307,2,1,1,1,1.1413841
b180,6.83E-05,EM15307,2,2,1,1,1.3804849
b182,0.12831423,EM15307,2,3,1,1,1.6194779
b183,0.13178426,EM15307,4,3,1,1,1.8973882
b186,9.18E-04,EM15307,2,1,1,1,1.6172576
b187,0.039864186,EM15307,3,2,1,1,1.9139172
b189,0.0218782,EM15307,2,3,1,1,1.8112891
b193,0.003267723,EM15307,1,2,1,1,1.3001217
b195,0.27135462,EM15307,4,3,1,1,1.6979293
b225,0.04108016,EM15307,1,1,1,1,1.6093168
b226,0.04701451,EM15307,0,1,1,1,1.2366112
b227,0.009121267,EM15307,1,1,1,1,0.8089372
b229,0.06492253,EM15307,2,1,1,1,1.9049742
b230,0.001824096,EM15307,2,2,1,1,1.2556227
b231,0.06261516,EM15307,1,0,1,1,0.84510994
b232,0.007518448,EM15307,0,1,1,1,1.2015023
b233,0.001409355,EM15307,5,3,1,1,2.8527431
b244,0.17306454,EM15307,3,3,2,1,1.2301469
b245,0.002513402,EM15307,2,1,2,1,1.7942435
b247,0.005165732,EM15307,3,5,2,1,1.7573923
b249,0.022847963,EM15307,3,2,2,1,1.647417
b251,0.006576208,EM15307,2,5,2,1,1.7068106
b253,0.007658936,EM15307,3,2,2,1,1.8029011
b259,0.061853938,EM15307,5,5,2,1,1.9662644
b260,0.004542566,EM15307,2,2,2,1,1.3136518
b261,0.0517186,EM15307,1,3,2,1,1.0598335
b263,0.00387243,EM15307,3,2,2,1,1.4852564
b264,0.080214016,EM15307,5,5,2,1,1.7468997
b266,0.04821515,EM15307,4,3,2,1,1.487523
b267,0.06676043,EM15307,0,2,2,1,1.1802706
b269,0.002692652,EM15307,1,1,2,1,1.1517764
b271,8.34E-05,EM15307,1,1,2,1,1.2790287
b276,0.003083599,EM15307,2,2,2,1,1.288357
b278,0.008445034,EM15307,4,2,2,1,1.5716176
b283,0.005375134,EM15307,3,4,2,1,1.3872693
b291,0.031620465,EM15307,0,0,2,1,1.2506578
b305,0.01912682,EM15307,2,2,2,1,1.49625
b306,0.003591252,EM15307,3,0,2,1,1.6830038
b308,0.09108252,EM15307,1,3,2,1,1.4390152
b309,0.038933832,EM15307,3,2,2,1,1.4075606
b310,0.015199742,EM15307,3,4,2,1,2.0391188
b311,0.4766331,EM15307,2,0,2,1,1.3646343
b313,0.12890896,EM15307,1,0,2,1,1.1305138
b315,0.0335031,EM15307,4,3,2,1,1.1788675
b320,0.50107753,EM15307,2,3,2,1,1.0731554
b321,0.039345615,EM15307,2,3,2,1,1.5286298
b322,0.015286761,EM15307,2,1,2,1,1.2536182
b325,0.00692402,EM15307,3,2,2,1,1.4830515
b329,0.006250241,EM15307,1,1,2,1,0.73319954
b330,0.054649968,EM15307,5,3,2,1,1.5855564
b332,9.98E-04,EM15307,2,2,2,1,1.7829182
b333,0.12685303,EM15307,1,1,2,1,1.8021611
b334,0.03740212,EM15307,3,4,2,1,1.261266
b335,0.10360072,EM15307,1,0,2,1,1.8322587
b336,0.02390206,EM15307,2,4,2,1,1.2121723
b343,0.0890728,EM15307,3,2,2,1,1.894181
b345,0.121398,EM15307,3,3,2,1,1.7488116
b347,2.32E-04,EM15307,2,2,2,1,1.2256175
b348,0.041671067,EM15307,2,3,2,1,1.129897
b351,0.019495115,EM15307,2,1,2,1,1.3941153
b352,0.003262162,EM15307,3,2,2,1,1.2025509
b358,0.03401115,EM15307,1,0,2,1,1.0910413
b362,0.001460172,EM15307,0,1,2,1,1.4786725
b363,0.020593178,EM15307,4,2,2,1,1.2236439
b369,0.00264264,EM15307,2,3,2,1,1.6955856
b373,0.17263591,EM15307,1,4,2,1,1.7177888
b375,0.003769292,EM15307,2,1,2,1,1.4145916
b382,0.10518966,EM15307,2,2,2,1,1.5455905
b385,0.009075109,EM15307,3,4,2,1,1.9607906
b387,0.00833734,EM15307,1,2,2,1,1.1629552
b389,0.11189255,EM15307,1,1,2,1,1.3912781
b390,0.017042974,EM15307,1,1,2,1,1.3659912
b392,0.105300754,EM15307,4,4,2,1,1.8505148
b393,0.013373079,EM15307,1,1,2,1,1.1525936
b394,0.01293824,EM15307,2,4,2,1,1.3733922
b398,0.009523709,EM15307,2,2,2,1,1.6115835
b399,0.030814925,EM15307,0,1,2,1,1.0219647
b417,0.43235913,EM15307,3,3,3,1,1.5518043
b418,0.13690414,EM15307,1,2,3,1,1.1916343
b419,0.004593022,EM15307,2,3,3,1,1.1913259
b420,0.08086883,EM15307,2,3,3,1,2.3586292
b421,0.005482293,EM15307,0,2,3,1,1.3055491
b422,0.008368593,EM15307,1,3,3,1,1.3226486
b423,0.015115297,EM15307,1,1,3,1,1.288835
b424,0.001695764,EM15307,1,3,3,1,1.3179344
b425,0.20142372,EM15307,1,2,3,1,1.4145916
b426,0.00809219,EM15307,1,2,3,1,1.6950768
b428,0.11714522,EM15307,2,4,3,1,2.0496035
b432,0.010354253,EM15307,1,2,3,1,1.2726144
b433,0.005526066,EM15307,4,4,3,1,2.4479046
b434,0.043799087,EM15307,2,3,3,1,1.7169254
b438,0.002324021,EM15307,1,3,3,1,1.042071
b443,0.00257721,EM15307,3,6,3,1,1.6843915
b444,0.15617232,EM15307,0,1,3,1,1.2174146
b446,0.020059813,EM15307,3,5,3,1,1.2810022
b447,0.071635805,EM15307,2,2,3,1,1.6558665
b448,0.043728754,EM15307,4,4,3,1,1.7196391
b449,0.01113973,EM15307,3,3,3,1,1.3760443
b450,0.10663608,EM15307,2,5,3,1,1.4497466
b452,0.026541043,EM15307,1,4,3,1,1.5238807
b453,0.033019654,EM15307,3,5,3,1,1.5013075
b454,0.001607143,EM15307,0,0,3,1,1.9028156
b456,0.044362314,EM15307,2,5,3,1,2.0319643
b458,0.005807174,EM15307,1,4,3,1,1.4454293
b459,0.035662487,EM15307,2,2,3,1,1.1240995
b460,0.012330962,EM15307,2,3,3,1,1.3101131
b461,0.1714329,EM15307,3,4,3,1,1.6415578
b462,5.49E-04,EM15307,1,2,3,1,1.2347455
b468,0.044444054,EM15307,5,6,3,1,2.2193348
b471,0.003644382,EM15307,5,5,3,1,1.5893185
b474,0.022641981,EM15307,2,1,3,1,1.320783
b475,0.124204285,EM15307,1,3,3,1,1.2863064
b476,0.030968925,EM15307,0,1,3,1,1.8003107
b478,0.037963998,EM15307,1,0,3,1,1.0169073
b479,0.023274535,EM15307,2,5,3,1,1.9152124
b482,0.077636585,EM15307,3,4,3,1,1.3537794
b483,0.14492689,EM15307,3,4,3,1,1.3936836
b485,0.10606679,EM15307,4,4,3,1,1.79476
b486,0.072121106,EM15307,2,5,3,1,1.5018009
b487,0.015493226,EM15307,3,4,3,1,1.2967912
b488,0.13084851,EM15307,1,1,3,1,1.4464779
b489,0.05027091,EM15307,1,3,3,1,1.633247
b490,0.041546546,EM15307,1,2,3,1,1.3617972
b491,0.09922361,EM15307,0,1,3,1,1.4022565
b492,0.044106685,EM15307,3,4,3,1,2.243265
b493,0.023375865,EM15307,4,6,3,1,1.4274201
b495,0.0900923,EM15307,3,5,3,1,2.051207
b499,0.13836549,EM15307,2,4,3,1,1.5184532
b500,0.010440008,EM15307,4,6,3,1,1.9625176
b501,0.010350057,EM15307,1,1,3,1,1.6151606
b502,0.04863875,EM15307,3,3,3,1,1.5504012
b504,0.003018438,EM15307,3,5,3,1,1.2922271
b505,0.016860776,EM15307,0,1,3,1,1.0978256
b506,0.003864037,EM15307,2,3,3,1,1.429147
b507,0.07965334,EM15307,3,4,3,1,1.4248297
b508,0.017417388,EM15307,3,5,3,1,1.4158251
b510,0.017339513,EM15307,3,3,3,1,1.5993717
b513,0.004990133,EM15307,3,3,3,1,1.4571477
b516,0.13140143,EM15307,5,4,3,1,1.7725568
b517,0.039348368,EM15307,4,4,3,1,1.6236719
b519,0.001801144,EM15307,2,5,3,1,1.1167601
b522,0.003988952,EM15307,2,7,3,1,1.3899213
b523,0.004652376,EM15307,1,2,3,1,1.629716
b524,0.04825453,EM15307,2,6,3,1,1.5571855
b525,0.17067595,EM15307,2,4,3,1,1.6109667
b529,0.009747102,EM15307,1,2,3,1,1.1792375
b530,0.007676762,EM15307,2,3,3,1,1.3087562
b539,0.003352593,EM15307,1,1,3,1,1.5037128
b540,0.003004036,EM15307,0,2,3,1,1.421507
b542,0.047277506,EM15307,4,5,4,1,1.5924621
b543,0.1143169,EM15307,1,2,4,1,1.3552134
b546,0.069958806,EM15307,2,3,4,1,1.6754485
b548,0.001852359,EM15307,1,0,4,1,1.1899729
b560,0.002338677,EM15307,2,4,4,1,1.1595321
b561,0.03968548,EM15307,1,2,4,1,1.5498635
b565,0.017129803,EM15307,3,4,4,1,1.4319224
b566,4.03E-04,EM15307,0,1,4,1,1.4026881
b567,0.023159279,EM15307,1,2,4,1,1.0363582
b572,0.006233364,EM15307,1,2,4,1,1.1311613
b585,0.007185368,EM15307,2,4,4,1,1.4159793
b591,0.021298913,EM15307,3,2,4,1,1.0970547
b595,0.100438766,EM15307,1,2,4,1,1.6305487
b597,0.011038057,EM15307,1,3,4,1,1.3030821
b598,0.2029187,EM15307,1,4,4,1,1.1908016
b603,0.025835745,EM15307,2,4,4,1,1.2784119
b607,0.038380712,EM15307,2,3,4,1,1.7905661
b616,0.017439185,EM15307,1,4,4,1,1.4615884
b621,0.110234804,EM15307,0,1,4,1,1.4887257
b623,0.013098139,EM15307,1,2,4,1,1.3523301
b635,0.09163594,EM15307,2,1,4,1,1.3656211
b637,0.003844977,EM15307,1,3,4,1,1.1744268
b638,0.018172406,EM15307,2,1,4,1,1.3328097
b640,0.18782282,EM15307,3,4,4,1,1.3521758
b644,0.00786158,EM15307,0,3,4,1,1.121139
b645,0.055277698,EM15307,5,7,4,1,1.6836822
b654,0.011318701,EM15307,2,3,4,1,1.062609
b665,2.67E-04,EM15307,3,5,4,1,0.99347055
b669,0.036811,EM15307,0,2,4,1,1.2480057
b673,0.14224693,EM15307,2,3,4,1,1.4702846
b675,0.026854835,EM15307,0,3,4,1,1.0942485
b679,0.002834466,EM15307,2,3,4,1,1.1997138
b689,0.025785565,EM15307,1,3,4,1,1.4174286
b690,0.005487935,EM15307,2,4,4,1,1.4883556
b692,0.1307253,EM15307,3,5,4,1,1.5152462
b698,0.010996252,EM15307,0,1,4,1,0.98347914
b699,3.05E-04,EM15307,2,4,4,1,0.9680602
b709,0.019312505,EM15307,0,0,4,1,0.9134465
b711,0.019700527,EM15307,1,4,4,1,1.1033765
b714,0.0962002,EM15307,2,4,4,1,1.6849774
b717,0.038265903,EM15307,1,5,4,1,0.980642
b719,0.12557292,EM15307,1,5,4,1,1.6120769
b720,0.05270333,EM15307,3,3,4,1,1.5748248
b723,0.010112802,EM15307,2,3,4,1,1.3916483
b724,0.06795567,EM15307,1,5,4,1,1.513951
b725,0.07128309,EM15307,2,4,4,1,1.4609716
b727,0.01967125,EM15307,4,7,4,1,1.4099042
b728,0.24254753,EM15307,2,5,4,1,1.5591592
b730,0.010895621,EM15307,1,3,4,1,1.1533338
b734,0.122066736,EM15307,3,4,4,1,1.6668447
b738,0.13165545,EM15307,4,7,4,1,1.5767984
b741,0.08489854,EM15307,1,2,4,1,1.7219827
b744,5.32E-04,EM15307,3,6,4,1,1.3040689
b750,0.010893814,EM15307,1,2,4,1,1.0302292
b751,0.15347879,EM15307,3,4,4,1,1.3541495
b752,0.030434873,EM15307,1,2,4,1,1.2710108
b753,0.001471585,EM15307,1,1,4,1,1.6050458
b756,0.1151189,EM15307,2,4,4,1,1.3867142
b757,0.025735278,EM15307,2,2,4,1,1.0689615
b799,0.008738101,EM15307,1,6,5,1,1.2994432
b802,0.007060921,EM15307,1,3,5,1,1.8136636
b816,0.0028239,EM15307,3,4,5,1,1.2348689
b817,0.11942948,EM15307,2,4,5,1,1.3324397
b818,0.028627153,EM15307,1,3,5,1,1.368304
b819,0.027150739,EM15307,2,5,5,1,1.3393474
b833,0.03267286,EM15307,1,2,5,1,1.1149715
b836,0.124174,EM15307,2,1,5,1,1.7505231
b839,0.023344034,EM15307,4,3,5,1,1.1789291
b842,0.063123286,EM15307,1,4,5,1,1.5950544
b843,3.20E-04,EM15307,3,6,5,1,1.8372544
b846,0.052463125,EM15307,1,3,5,1,1.2854775
b847,0.001628802,EM15307,2,3,5,1,1.3985559
b851,0.07348349,EM15307,1,2,5,1,1.2063748
b857,0.042052213,EM15307,1,6,5,1,1.9990295
b859,0.16785906,EM15307,4,2,5,1,1.6950922
b863,0.018592037,EM15307,3,2,5,1,1.2343755
b865,0.009900223,EM15307,4,5,5,1,1.2611427
b866,0.152729,EM15307,2,2,5,1,1.6955856
b868,0.02378507,EM15307,3,7,5,1,1.5552119
b869,0,EM15307,3,4,5,1,0.90712476
b871,0.014085436,EM15307,0,1,5,1,1.1733166
b872,0.060738944,EM15307,1,2,5,1,1.1374831
b873,0.059529684,EM15307,2,2,5,1,1.4619584
b874,0.14539592,EM15307,3,6,5,1,2.0673661
b876,0.060172115,EM15307,1,2,5,1,1.3135669
b877,0.003402301,EM15307,2,4,5,1,1.1678891
b878,0.11401652,EM15307,3,6,5,1,1.6575935
b879,0.004354373,EM15307,1,2,5,1,1.008026
b880,0.003210647,EM15307,2,3,5,1,1.3250386
b881,0.010792822,EM15307,1,3,5,1,1.7994473
b882,0.022272876,EM15307,1,1,5,1,1.1175619
b884,0.004245182,EM15307,3,3,5,1,1.0091362
b886,9.57E-05,EM15307,1,2,5,1,1.0351633
b887,0.028187297,EM15307,0,2,5,1,1.4224861
b889,0.10367854,EM15307,2,5,5,1,1.7383268
b892,0.003046945,EM15307,3,3,5,1,1.4560375
b893,0.006904483,EM15307,1,4,5,1,1.3802999
b901,0.005971227,EM15307,3,3,6,1,1.1306969
b903,0.2603951,EM15307,3,3,6,1,1.5341189
b904,0.00661535,EM15307,3,3,6,1,1.3431096
b905,0.059240762,EM15307,2,3,6,1,1.4487599
b913,0.04942529,EM15307,1,1,6,1,1.332563
b927,0.002304346,EM15307,2,2,6,1,1.3360785
b930,0.009405138,EM15307,2,2,6,1,1.1310631
b931,0.001610514,EM15307,1,1,6,1,1.0162905
b933,0.001277607,EM15307,0,0,6,1,1.3036371
b934,0.014421093,EM15307,1,1,6,1,1.1950264
b935,6.94E-04,EM15307,1,0,6,1,1.0842416
b938,0.033981428,EM15307,1,1,6,1,1.2214236
b939,0.001732154,EM15307,1,1,6,1,1.1161587
b940,0.003249104,EM15307,2,2,6,1,1.1076938
b941,0.020386806,EM15307,3,1,6,1,1.1248395
b942,0.015050891,EM15307,3,3,6,1,1.3969524
b943,0.017024048,EM15307,1,3,6,1,1.6197246
b944,0.011463223,EM15307,3,2,6,1,1.388472
b945,0.02363056,EM15307,1,2,6,1,1.2817423
b951,0.034102097,EM15307,1,0,6,1,1.2132825
b952,0.005553535,EM15307,1,2,6,1,0.9744745
b953,0.369828,EM15307,2,5,6,1,1.3872076
b954,0.057527583,EM15307,1,2,6,1,1.1041783
b955,0.005557687,EM15307,4,2,6,1,1.7908127
b959,0.06894264,EM15307,2,2,6,1,1.5749482
b960,0.015611215,EM15307,1,0,6,1,1.4242554
b961,0.027932493,EM15307,4,5,6,1,1.4784875
b962,0.028243447,EM15307,1,1,6,1,0.8690092
b964,0.00717334,EM15307,1,1,6,1,1.2021809
b970,0.27903935,EM15307,4,5,6,1,1.7769974
b973,0.016205523,EM15307,1,1,6,1,1.0746356
b981,0.08921705,EM15307,2,2,6,1,1.6628358
b982,0.059386827,EM15307,2,2,6,1,1.4752804
b983,0.04615818,EM15307,3,4,6,1,1.7544241
b984,0.022228645,EM15307,2,3,6,1,1.8902338
b988,0.011841484,EM15307,1,1,6,1,1.107447
b995,0.010947222,EM15307,1,3,6,1,1.1726998
b1006,0.16317143,EM15307,0,0,6,1,1.1068304
b1012,0.009403603,EM15307,2,3,7,1,1.3504759
b1014,0.00563011,EM15307,2,1,7,1,1.218449
b1026,0.019103764,EM15307,2,4,7,1,1.6460292
b1049,0.04106281,EM15307,0,4,7,1,1.3714803
b1057,0.012394804,EM15307,1,1,7,1,1.2370892
b1058,0.05547647,EM15307,1,2,7,1,1.7274411
b1060,0.16977806,EM15307,1,7,7,1,1.6932111
b1062,0.1367435,EM15307,1,5,7,1,1.6514258
b1063,0.013457844,EM15307,1,3,7,1,1.3555063
b1064,0.013534509,EM15307,1,2,7,1,0.92229694
b1065,0.009371595,EM15307,2,3,7,1,1.1527786
b1073,0.16954045,EM15307,0,4,7,1,1.6904665
b1083,0.01211895,EM15307,0,0,7,1,1.0342381
b1085,0.04121323,EM15307,2,4,7,1,1.4750336
b1086,6.66E-04,EM15307,0,1,7,1,1.1430956
b1087,0.01236775,EM15307,1,4,7,1,1.295311
b1089,0.022921883,EM15307,1,4,7,1,1.2407898
b1091,0.048369713,EM15307,1,2,7,1,1.3403342
b1098,0.001317233,EM15307,1,3,7,1,1.0674813
b1099,0.002586063,EM15307,1,3,7,1,1.7700897
b1100,0.09362195,EM15307,0,4,7,1,1.410891
b1102,0.11699144,EM15307,1,2,7,1,1.4654123
b1106,0.002052412,EM15307,1,0,7,1,1.5803139
b1111,0.007344564,EM15307,1,4,7,1,1.9654781
b1115,0.02065433,EM15307,0,1,7,1,1.155184
b1122,0.040187642,EM15307,1,3,7,1,1.2435035
b1123,0.00240698,EM15307,2,2,7,1,1.5491678
b1124,0.020715078,EM15307,1,3,7,1,1.2184632
b1129,0.14159642,EM15307,1,1,7,1,1.1698627
b1130,0.044950284,EM15307,0,2,7,1,1.0457715
b1131,0.001202762,EM15307,1,2,7,1,1.0909181
b1133,0.004427376,EM15307,1,3,7,1,1.1257031
b1135,0.018446775,EM15307,0,2,7,1,1.2905003
b1136,0.0076766,EM15307,1,3,7,1,1.497977
b1137,0.001718902,EM15307,0,2,7,1,1.0524324
b1144,0.007293309,EM15307,1,2,7,1,1.1629552
b1145,0.013278983,EM15307,1,1,7,1,1.2147626
b1147,0.050912723,EM15307,1,0,7,1,1.0715519
b1150,0.002087267,EM15307,0,2,7,1,1.1259497
b1161,0.060291816,EM15307,1,2,7,1,1.6319364
b1166,0.002784909,EM15307,1,0,7,1,1.0520624
b1167,0.001293041,EM15307,0,2,7,1,1.3502022
b1173,0.058139224,EM15307,1,5,7,1,1.9389576
b1174,0.036745932,EM15307,0,1,7,1,1.827078
b1191,0.041627523,EM15307,1,3,8,1,1.049391
b1192,0.001355258,EM15307,3,3,8,1,1.2340671
b1195,0.001789616,EM15307,1,1,8,1,1.0604966
b1197,0.013210136,EM15307,1,2,8,1,1.1878567
b1198,6.05E-05,EM15307,2,3,8,1,1.2235823
b1199,8.10E-04,EM15307,2,3,8,1,0.9735185
b1201,0.00278085,EM15307,3,5,8,1,1.8630966
b1202,0.006785202,EM15307,3,4,8,1,1.3086329
b1203,0.044981476,EM15307,4,6,8,1,1.6646861
b1204,0.08183924,EM15307,1,3,8,1,1.8763645
b1205,0.01093228,EM15307,3,8,8,1,2.0689697
b1206,0.00939923,EM15307,0,0,8,1,1.104105
b1207,0.016723163,EM15307,4,3,8,1,1.2992274
b1208,0.058125924,EM15307,1,2,8,1,1.8581625
b1209,0.22548641,EM15307,3,4,8,1,1.5182066
b1210,0.010508438,EM15307,3,3,8,1,1.3512508
b1211,0.022453168,EM15307,1,1,8,1,1.3325013
b1212,0.016175395,EM15307,2,3,8,1,1.4214993
b1214,0.006575065,EM15307,1,4,8,1,1.2976546
b1215,0.027179845,EM15307,4,6,8,1,1.396405
b1216,0.04202979,EM15307,4,6,8,1,1.6779463
b1219,0.04516015,EM15307,6,7,8,1,2.288905
b1221,0.003166276,EM15307,2,3,8,1,1.3372504
b1222,0.021265967,EM15307,1,2,8,1,1.4179838
b1223,0.004536371,EM15307,2,4,8,1,1.5843228
b1224,0.013144147,EM15307,1,3,8,1,1.1338443
b1225,0.0921856,EM15307,1,1,8,1,1.3421844
b1226,0.021088948,EM15307,1,4,8,1,1.4671391
b1227,0.045065455,EM15307,1,2,8,1,0.9978799
b1228,0.025667526,EM15307,3,1,8,1,1.3895822
b1229,0.010061168,EM15307,1,3,8,1,1.2673103
b1230,0.002086731,EM15307,1,2,8,1,1.1442057
b1231,0.09116517,EM15307,5,5,8,1,1.5870365
b1232,0.003288661,EM15307,2,3,8,1,2.7751553
b1233,0.046885505,EM15307,3,6,8,1,1.8598894
b1236,0.033071905,EM15307,1,4,8,1,1.438275
b1238,0.035831694,EM15307,2,4,8,1,1.5310351
b1239,0.013252012,EM15307,1,2,8,1,1.1427255
b1241,0.01705544,EM15307,3,4,8,1,1.3030821
b1245,0.20545876,EM15307,1,1,8,1,1.609209
b1246,0.039238438,EM15307,3,4,8,1,1.3854806
b1252,0.021177333,EM15307,2,2,8,1,1.1437123
b3,0.016102001,EM15308,0,4,1,1,1.3717154
b4,0.023868676,EM15308,1,3,1,1,1.725614
b5,0.007211587,EM15308,2,1,1,1,1.1679816
b7,0.040018342,EM15308,5,10,1,1,2.3348455
b8,0.37019035,EM15308,1,4,1,1,1.2622528
b9,0.01882055,EM15308,1,2,1,1,1.3283691
b10,0.013496213,EM15308,1,1,1,1,1.1244079
b11,0.10187774,EM15308,1,2,1,1,1.7445561
b12,0.06982716,EM15308,2,3,1,1,1.0353483
b13,0.005631642,EM15308,0,2,1,1,1.0812812
b14,0.10633932,EM15308,4,4,1,1,2.0917897
b16,0.64549637,EM15308,7,18,1,1,3.8323984
b17,0.026288508,EM15308,1,5,1,1,1.1991895
b24,0.009753749,EM15308,1,3,1,1,1.1735016
b25,0.024929868,EM15308,2,3,1,1,1.2240139
b26,0.003294216,EM15308,4,5,1,1,1.269623
b27,0.010381776,EM15308,0,3,1,1,1.3119017
b28,0.10457939,EM15308,3,2,1,1,1.5769835
b39,0.09912198,EM15308,1,2,1,1,1.6472319
b40,0.04396951,EM15308,1,2,1,1,1.375736
b44,0.08899793,EM15308,3,4,1,1,1.327259
b50,0.045940924,EM15308,3,2,1,1,1.3358935
b55,0.10371024,EM15308,6,12,1,1,2.069093
b57,0.07785753,EM15308,2,2,1,1,1.6264472
b58,0.015168064,EM15308,1,5,1,1,1.7375867
b59,0.009933436,EM15308,1,1,1,1,1.3981858
b60,0.014214182,EM15308,0,0,1,1,1.177711
b61,0.055045348,EM15308,2,1,1,1,0.98767304
b66,0.007482831,EM15308,3,6,1,1,1.4721966
b68,0.009106822,EM15308,4,5,1,1,1.3767227
b69,0.018737994,EM15308,4,8,1,1,1.5359691
b70,0.023413457,EM15308,5,7,1,1,1.457487
b71,0.00426893,EM15308,1,3,1,1,1.0495028
b74,0.38713062,EM15308,4,6,1,1,1.9521561
b75,0.025127495,EM15308,1,0,1,1,1.2866764
b76,0.05691177,EM15308,2,2,1,1,1.0711818
b77,0.010747293,EM15308,2,4,1,1,1.2934607
b78,0.005068774,EM15308,2,3,1,1,1.7900727
b79,0.005152385,EM15308,2,2,1,1,1.0128367
b82,0.1051673,EM15308,2,4,1,1,1.6138037
b85,0.006133716,EM15308,1,1,1,1,1.0928917
b86,0.03152243,EM15308,0,1,1,1,1.1487389
b90,0.03136974,EM15308,1,3,1,1,1.2179698
b97,0.28134894,EM15308,4,4,1,1,1.6746159
b102,0.25575307,EM15308,2,5,1,1,1.6980526
b106,0.21095182,EM15308,4,7,1,1,2.3583517
b107,0.010041989,EM15308,2,6,1,1,2.4541955
b108,7.20E-04,EM15308,4,3,1,1,1.3763527
b110,0.048557583,EM15308,1,1,1,1,1.2178001
b111,0.10186302,EM15308,2,3,1,1,1.6926868
b112,0.024724321,EM15308,0,1,1,1,0.9929155
b118,0.2033854,EM15308,3,6,1,1,1.7769974
b120,0.2005376,EM15308,0,3,1,1,1.3574183
b125,0.003383705,EM15308,1,5,1,1,1.2850728
b127,0.061771695,EM15308,9,13,1,1,3.0418406
b131,0.002497169,EM15308,1,1,1,1,1.2226571
b139,0.07652375,EM15308,3,3,1,1,1.3214306
b140,0.11486763,EM15308,2,2,1,1,1.5541635
b147,0.114181854,EM15308,0,1,1,1,1.8815992
b148,0.13798074,EM15308,0,0,1,1,1.0810499
b152,7.24E-04,EM15308,1,1,2,1,1.1313109
b161,0.060310315,EM15308,3,5,2,1,1.4603741
b164,0.008055278,EM15308,1,2,2,1,1.1348773
b166,0.03655562,EM15308,1,0,2,1,1.1272758
b183,0.54981357,EM15308,3,4,2,1,2.3895903
b188,6.73E-04,EM15308,1,2,2,1,1.2191107
b198,0.14754213,EM15308,0,2,2,1,1.6476175
b199,0.09941687,EM15308,1,2,2,1,1.6369013
b214,0.012756434,EM15308,0,1,2,1,1.293214
b226,0.17394319,EM15308,3,1,2,1,1.3958422
b236,0.005377304,EM15308,0,0,2,1,1.0521858
b240,0.11806782,EM15308,0,1,2,1,1.3631542
b242,0.014022703,EM15308,2,3,2,1,1.5761817
b252,0.012280093,EM15308,2,2,2,1,1.210322
b257,0.06975825,EM15308,3,3,2,1,1.769473
b258,0.6478577,EM15308,5,6,2,1,3.0509686
b261,0.004058241,EM15308,2,2,2,1,1.2769316
b272,0.08351437,EM15308,3,4,2,1,1.7348884
b281,0.14124109,EM15308,3,4,2,1,1.7333927
b297,0.64221454,EM15308,1,3,2,1,1.6309496
b305,0.028304962,EM15308,1,3,2,1,1.6209581
b307,0.12786776,EM15308,3,8,2,1,2.3125267
b318,0.13682309,EM15308,4,5,2,1,1.8587792
b319,0.17038459,EM15308,2,1,2,1,1.3677181
b320,0.15461932,EM15308,4,8,2,1,1.7767507
b329,0.59967196,EM15308,6,10,2,1,2.4120095
b338,0.18604435,EM15308,1,1,2,1,1.1821979
b341,0.07984669,EM15308,2,1,2,1,1.4219927
b346,0.026094474,EM15308,0,1,2,1,1.1629552
b352,0.073221914,EM15308,2,3,2,1,1.9126837
b354,0.41292638,EM15308,0,0,2,1,1.527828
b355,0.038103025,EM15308,1,4,2,1,1.5520048
b358,0.001267651,EM15308,0,2,2,1,1.2446136
b374,0.057346698,EM15308,0,0,2,1,1.1434656
b375,0.020012546,EM15308,2,1,2,1,1.176277
b381,0.003447121,EM15308,0,2,3,1,0.9715728
b383,0.056656893,EM15308,2,4,3,1,1.4083161
b387,0.006892735,EM15308,1,5,3,1,1.2843635
b392,0.2959819,EM15308,2,3,3,1,1.5040829
b393,0.17170635,EM15308,2,5,3,1,1.5262244
b395,0.06483243,EM15308,0,3,3,1,1.3548896
b400,0.15001361,EM15308,0,0,3,1,1.1565409
b417,5.57E-04,EM15308,2,5,3,1,1.2544817
b423,0.10681295,EM15308,1,2,3,1,1.9097233
b434,0.046340104,EM15308,2,6,3,1,1.638474
b436,8.45E-04,EM15308,2,5,3,1,1.0928917
b443,0.06248389,EM15308,0,0,3,1,1.7324677
b444,0.19075662,EM15308,5,7,3,1,3.347609
b445,0.035722103,EM15308,2,2,3,1,1.0571198
b450,0.066332206,EM15308,2,3,3,1,1.4772848
b460,0.007423387,EM15308,1,2,3,1,1.4337727
b462,0.002114906,EM15308,2,6,3,1,1.4329709
b465,0.015395157,EM15308,4,5,3,1,2.319866
b469,0.04157524,EM15308,0,1,3,1,1.6625274
b472,0.026600428,EM15308,3,2,3,1,1.2071148
b473,0.001242413,EM15308,2,2,3,1,1.2496094
b475,0.006787112,EM15308,0,3,3,1,1.7177888
b478,0.011862778,EM15308,0,2,3,1,1.0583533
b483,0.11605582,EM15308,3,4,3,1,1.9123137
b484,0.10905434,EM15308,2,2,3,1,1.3900447
b488,0.13478369,EM15308,3,4,3,1,2.0081575
b494,4.57E-04,EM15308,1,2,3,1,1.560146
b495,0.06611903,EM15308,4,6,3,1,1.7245115
b498,0.00779986,EM15308,0,1,3,1,1.1461793
b502,0.04500441,EM15308,2,4,3,1,1.7561511
b506,0.12960559,EM15308,2,1,3,1,1.5096337
b507,0.005958531,EM15308,3,8,3,1,2.0604584
b511,0.009274758,EM15308,1,2,3,1,1.187872
b516,0.15654679,EM15308,7,9,3,1,1.9716456
b519,0.030099973,EM15308,1,3,3,1,1.0341765
b526,0.002004469,EM15308,1,2,3,1,1.2238907
b534,0.009518257,EM15308,1,4,3,1,1.8581625
b539,0.20880918,EM15308,2,2,3,1,1.8549553
b540,0.008097785,EM15308,1,4,3,1,1.3654978
b541,0.123285025,EM15308,4,6,3,1,1.9176178
b542,0.032358784,EM15308,1,3,3,1,0.97885346
b543,0.032320857,EM15308,3,5,3,1,2.4884872
b551,0.034120392,EM15308,3,3,3,1,1.6760961
b557,0.006173503,EM15308,1,3,3,1,1.4749103
b571,0.006932855,EM15308,1,1,3,1,1.2441202
b574,4.19E-04,EM15308,2,2,3,1,1.6721488
b585,0.044318687,EM15308,1,5,3,1,1.4506102
b587,0.03475945,EM15308,4,9,3,1,2.50847
b588,0.010582915,EM15308,6,6,3,1,1.3445281
b590,0.058865406,EM15308,2,3,3,1,2.2235289
b594,1.26E-04,EM15308,2,3,3,1,1.2147626
b601,0.25626534,EM15308,4,4,3,1,1.6775763
b615,0.18503024,EM15308,3,2,3,1,1.5121623
b641,0.07806673,EM15308,1,3,3,1,1.1307604
b642,0.007338769,EM15308,1,2,3,1,1.1678891
b643,0.011378912,EM15308,0,1,3,1,0.86234826
b644,0.11592218,EM15308,2,3,3,1,1.7925396
b654,0.01848638,EM15308,4,11,4,1,3.3230987
b655,0.14705475,EM15308,1,4,4,1,1.8552521
b656,0.31870618,EM15308,1,2,4,1,1.2729921
b657,0.16449977,EM15308,3,4,4,1,1.9895816
b658,0.1282678,EM15308,1,4,4,1,1.8809863
b660,0.13102165,EM15308,1,1,4,1,1.844563
b661,0.07214738,EM15308,1,3,4,1,1.7849998
b662,0.26808816,EM15308,2,5,4,1,1.5948231
b663,0.117853396,EM15308,2,2,4,1,1.8819076
b664,0.059755687,EM15308,2,2,4,1,1.2420849
b667,0.026318,EM15308,2,4,4,1,1.7752705
b668,0.003664156,EM15308,0,2,4,1,1.0095987
b669,0.06773506,EM15308,1,7,4,1,1.9256047
b670,0.10925566,EM15308,1,4,4,1,2.0879657
b671,0.013236914,EM15308,1,4,4,1,1.8522416
b673,0.013534314,EM15308,2,3,4,1,1.1879337
b675,0.025569798,EM15308,1,3,4,1,1.9045426
b676,0.030462781,EM15308,3,3,4,1,1.1254563
b677,0.28733373,EM15308,3,2,4,1,1.8496512
b679,0.031822443,EM15308,6,5,4,1,1.6855942
b680,0.020214451,EM15308,2,3,4,1,1.730494
b681,0.057111286,EM15308,2,5,4,1,1.5533
b684,0.119922474,EM15308,1,2,4,1,1.5582341
b686,0.23091646,EM15308,3,6,4,1,1.7367849
b691,0.003055198,EM15308,0,2,4,1,1.3477352
b692,0.006014548,EM15308,2,5,4,1,1.7198858
b694,0.09162917,EM15308,3,5,4,1,1.5824726
b696,5.03E-05,EM15308,1,1,4,1,1.3604404
b697,0.12932515,EM15308,2,2,4,1,1.7365382
b698,0.050670203,EM15308,3,4,4,1,1.2554377
b704,0.014777845,EM15308,5,3,4,1,1.1990354
b705,0.08319203,EM15308,2,3,4,1,1.6533841
b709,0.003862445,EM15308,1,0,4,1,1.0096296
b719,0.1983972,EM15308,1,5,4,1,2.0758774
b723,0.031710546,EM15308,0,2,4,1,1.1778806
b728,0.006701768,EM15308,0,0,4,1,1.1333508
b733,0.9030096,EM15308,9,8,4,1,2.3498404
b748,0.21836111,EM15308,1,1,4,1,1.7440009
b762,0.0496579,EM15308,2,3,4,1,1.7599132
b767,0.022145655,EM15308,1,4,4,1,1.1500032
b769,0.044008557,EM15308,0,1,4,1,1.0798165
b774,0.004256879,EM15308,0,2,4,1,1.2347455
b777,3.53E-05,EM15308,0,0,4,1,0.96016574
b779,0.12669402,EM15308,0,3,4,1,1.3778329
b781,0.023323182,EM15308,0,3,4,1,1.4351913
b784,0.006615048,EM15308,5,4,4,1,1.836576
b787,0.12094489,EM15308,0,6,4,1,1.9371072
b788,0.005778947,EM15308,2,5,4,1,1.6233635
b792,0.18584162,EM15308,2,3,4,1,2.1994753
b801,0.01795829,EM15308,2,6,4,1,1.4094108
b804,0.031017827,EM15308,3,4,4,1,1.0812967
b805,0.1788927,EM15308,4,4,4,1,1.9617774
b820,0.39894965,EM15308,5,10,4,1,3.415348
b821,0.024890073,EM15308,0,1,4,1,0.98286235
b827,0.010993489,EM15308,1,2,5,1,1.2018026
b838,0.2556849,EM15308,1,1,5,1,2.1567802
b844,0.04597652,EM15308,1,1,5,1,1.1372441
b863,0.4169475,EM15308,0,2,5,1,1.4866595
b874,0.00929793,EM15308,1,0,5,1,1.1446066
b880,0.17553146,EM15308,2,3,5,1,1.6199096
b885,0.09321905,EM15308,0,3,5,1,1.5843787
b886,0.04714412,EM15308,1,5,5,1,2.451104
b888,0.43474644,EM15308,9,4,5,1,1.9023222
b891,0.18775666,EM15308,5,5,5,1,2.199691
b895,0.023985142,EM15308,0,0,5,1,1.2062514
b900,0.13524184,EM15308,0,2,5,1,1.315263
b903,0.018574147,EM15308,2,1,5,1,1.0827768
b923,0.002249109,EM15308,1,2,5,1,1.2988881
b927,0.06900665,EM15308,2,8,5,1,2.028572
b932,0.045858223,EM15308,4,7,5,1,1.9304463
b933,0.009018941,EM15308,0,2,5,1,1.3857274
b937,0.40734103,EM15308,0,3,5,1,1.7725568
b940,0.034725424,EM15308,2,3,5,1,1.8714844
b947,0.1236214,EM15308,1,5,5,1,1.7842134
b953,0.007740324,EM15308,1,1,5,1,1.2178464
b955,0.011124748,EM15308,1,1,5,1,1.07277
b970,0.055500686,EM15308,1,1,5,1,1.8191218
b971,0.03003011,EM15308,1,2,5,1,1.3304044
b981,0.4366501,EM15308,7,4,5,1,1.9817604
b989,0.052050367,EM15308,2,3,5,1,1.0474983
b990,0.11508022,EM15308,1,3,5,1,2.0187657
b993,0.14967592,EM15308,0,2,5,1,2.0059373
b995,0.023340594,EM15308,0,1,5,1,1.2335737
b1000,4.74E-04,EM15308,3,1,5,1,1.233512
b1001,0.021156723,EM15308,2,5,5,1,1.9563501
b1019,0.086730815,EM15308,3,2,5,1,1.4831748
b1020,0.04560782,EM15308,1,3,5,1,1.7372783
b1021,6.63E-05,EM15308,1,2,5,1,1.203661
b1027,0.09847804,EM15308,1,4,5,1,2.1509829
b1030,0.07383966,EM15308,2,2,5,1,1.2114321
b1040,0.002428244,EM15308,0,2,5,1,1.143589
b1042,0.14145328,EM15308,2,5,5,1,2.390793
b1043,0.070396915,EM15308,4,4,5,1,2.867422
b1048,0.022192013,EM15308,3,0,5,1,1.5339955
b1050,0.007515683,EM15308,0,2,5,1,1.4086399
b1053,0.001213136,EM15308,0,1,5,1,1.1257031
b1057,0.003276624,EM15308,0,1,5,1,1.3605638
b1062,0.002054556,EM15308,1,2,5,1,1.2586757
b1065,0.14310488,EM15308,0,0,5,1,1.3721588
b1087,0.4853057,EM15308,4,4,5,1,2.2486923
b1088,0.067101076,EM15308,1,5,5,1,1.2853196
b1098,0.18850116,EM15308,6,3,5,1,2.3926432
b1099,0.4139818,EM15308,3,3,5,1,1.70311
b1100,0.099525385,EM15308,0,2,5,1,1.4831748
b1101,0.36300603,EM15308,2,6,5,1,2.6870825
b1107,0.04242549,EM15308,2,4,6,1,1.6787722
b1108,0.02368903,EM15308,2,3,6,1,1.0619228
b1109,0.05439261,EM15308,0,0,6,1,1.2661808
b1110,0.04313902,EM15308,0,1,6,1,1.208225
b1120,6.22E-04,EM15308,1,1,6,1,1.46091
b1124,0.010263102,EM15308,2,3,6,1,2.186053
b1130,0.04166346,EM15308,1,5,6,1,1.876881
b1140,0.28362265,EM15308,1,1,6,1,1.4602315
b1149,5.90E-04,EM15308,0,3,6,1,1.1937929
b1150,0.03482357,EM15308,0,2,6,1,1.2897601
b1151,0.012300954,EM15308,1,2,6,1,1.091689
b1152,0.20752323,EM15308,1,7,6,1,2.2718825
b1153,0.007542026,EM15308,0,2,6,1,1.8061082
b1154,2.39E-06,EM15308,1,3,6,1,1.0754992
b1159,0.026399914,EM15308,0,1,6,1,1.2245691
b1161,0.077064864,EM15308,2,5,6,1,1.5375727
b1165,0.002467215,EM15308,1,5,6,1,1.8860399
b1166,0.014128281,EM15308,0,5,6,1,1.2352389
b1167,0.016969018,EM15308,0,1,6,1,1.3131969
b1168,0.05486286,EM15308,0,2,6,1,1.0995526
b1171,0.009078078,EM15308,3,6,6,1,1.8049364
b1172,0.007255415,EM15308,3,1,6,1,1.5083385
b1173,0.043495554,EM15308,1,1,6,1,1.3271356
b1177,0,EM15308,1,2,6,1,1.042071
b1181,0.063227504,EM15308,1,3,6,1,1.4742318
b1185,0.009128267,EM15308,4,4,6,1,1.2845794
b1187,0.08375408,EM15308,2,4,6,1,1.8428669
b1190,0.35857916,EM15308,5,3,6,1,1.7684245
b1191,0.065978184,EM15308,2,2,6,1,1.6746776
b1192,0.013792723,EM15308,2,5,6,1,1.666228
b1193,0.016350025,EM15308,0,4,6,1,1.3260254
b1194,0.011304265,EM15308,1,1,6,1,1.2999983
b1195,0.025170293,EM15308,2,4,6,1,1.2259568
b1196,0.2404412,EM15308,2,4,6,1,1.4520749
b1198,0.1482507,EM15308,3,4,6,1,2.130522
b1200,0.16993424,EM15308,2,5,6,1,1.9172169
b1204,0.019208994,EM15308,0,0,6,1,1.0659394
b1207,0.001297577,EM15308,1,0,6,1,1.3630308
b1208,0.014416437,EM15308,1,3,6,1,1.5300483
b1209,0.002937408,EM15308,1,4,6,1,1.072662
b1211,0.00576419,EM15308,0,0,6,1,1.197
b1212,0.021336928,EM15308,5,4,6,1,1.5986316
b1213,0.024728367,EM15308,2,7,6,1,1.6324298
b1223,0.1192797,EM15308,8,3,6,1,2.5624979
b1226,0.14852339,EM15308,0,0,6,1,1.9979194
b1227,6.27E-04,EM15308,2,3,6,1,1.130961
b1228,0.021779902,EM15308,1,2,6,1,1.5120391
b1229,0.065261796,EM15308,0,0,6,1,1.8350958
b1230,0.013895934,EM15308,0,1,6,1,1.0376303
b1231,0.10906477,EM15308,3,6,6,1,1.4989638
b1232,0.020792058,EM15308,0,4,6,1,1.8670437
b1233,0.004552458,EM15308,2,4,6,1,1.6474786
b1234,0.029992329,EM15308,6,8,6,1,2.9646227
b1236,0.030583795,EM15308,0,3,6,1,1.162215
b1245,0.5979376,EM15308,4,7,6,1,3.1405215
b1248,0.01658927,EM15308,0,1,6,1,1.2175997
b1251,0.091953605,EM15308,2,4,6,1,1.7996941
b1252,0.010723414,EM15308,2,4,6,1,1.873458
b1254,8.82E-04,EM15308,0,1,6,1,1.2064981
b1266,0.012492116,EM15308,1,2,6,1,1.594931
b1273,0.058256473,EM15308,0,1,7,1,1.4743687
b1274,0.27646455,EM15308,2,3,7,1,1.5354238
b1275,0.010284366,EM15308,1,1,7,1,1.352342
b1279,0.03436796,EM15308,0,2,7,1,1.2552797
b1280,0.004392821,EM15308,1,2,7,1,1.2530477
b1281,0.088435516,EM15308,3,4,7,1,2.1218758
b1282,0.015772186,EM15308,1,3,7,1,1.1320132
b1283,0.30482498,EM15308,2,5,7,1,1.6303174
b1287,0.14454068,EM15308,2,1,7,1,1.5106205
b1288,0.18720631,EM15308,2,4,7,1,1.5663753
b1295,0.010801341,EM15308,2,1,7,1,1.374194
b1297,0.06089198,EM15308,8,12,7,1,3.389691
b1299,0.030575084,EM15308,1,3,7,1,1.5474408
b1310,0.039980836,EM15308,0,0,7,1,1.5811002
b1312,0.1378994,EM15308,1,3,7,1,1.2710108
b1319,0.017914481,EM15308,1,3,7,1,1.6483113
b1325,0.0938618,EM15308,2,0,7,1,1.3141837
b1329,0.08640138,EM15308,4,5,7,1,2.571626
b1330,0.038090605,EM15308,0,0,7,1,1.1513602
b1332,0.001535506,EM15308,1,3,7,1,1.3918949
b1333,0.092921555,EM15308,3,6,7,1,1.7984605
b1334,0.016010819,EM15308,0,2,7,1,1.260896
b1335,0.013332772,EM15308,3,2,7,1,1.4011463
b1337,0.005747304,EM15308,3,4,7,1,1.5986316
b1338,0.003383868,EM15308,4,4,7,1,1.3024653
b1339,0.099433385,EM15308,3,5,7,1,2.1790607
b1340,0.1070839,EM15308,1,1,7,1,1.3156639
b1341,0.020024776,EM15308,0,2,7,1,1.368674
b1344,0.006961327,EM15308,1,1,7,1,1.5332862
b1345,0.30154213,EM15308,8,6,7,1,2.6051774
b1346,0.066238195,EM15308,1,1,7,1,1.4182922
b1348,0.20468757,EM15308,6,5,7,1,4.3708262
b1349,0.016505977,EM15308,3,3,7,1,1.4453061
b1351,0.011072471,EM15308,0,0,7,1,1.420204
b1352,0.16970505,EM15308,2,4,7,1,1.9686852
b1353,3.85E-04,EM15308,1,1,7,1,1.7769974
b1354,0.12276044,EM15308,3,1,7,1,2.053655
b1357,0.001184778,EM15308,1,2,7,1,1.7233319
b1358,3.36E-05,EM15308,1,5,7,1,2.0831552
b1359,0.085637346,EM15308,3,5,7,1,1.9879279
b1362,0.008690359,EM15308,2,2,7,1,1.5159862
b1365,0.003292354,EM15308,0,3,7,1,1.4831748
b1369,0.044232562,EM15308,3,2,7,1,2.0999308
b1370,0.042535365,EM15308,1,4,7,1,1.1466727
b1376,0.013692053,EM15308,1,4,7,1,1.4539406
b1379,0.15751384,EM15308,2,2,7,1,1.3669163
b1386,0.042280503,EM15308,1,1,7,1,1.0390488
b1388,0.49468994,EM15308,0,0,7,1,1.7600983
b1389,0.023286836,EM15308,2,2,7,1,1.3346599
b1392,0.010154096,EM15308,1,2,7,1,1.2098286
b1393,0.010021929,EM15308,2,6,7,1,1.2719976
b1394,0.005317948,EM15308,1,3,7,1,1.3020953
b1401,0.040667698,EM15308,1,3,7,1,1.3759826
b1405,0.05115214,EM15308,0,0,7,1,1.4340117
b1406,0.10614779,EM15308,0,1,7,1,1.229372
b1407,0.2004055,EM15308,0,2,7,1,1.6258613
b1408,0.18396187,EM15308,1,2,7,1,1.4783872
b1409,0.001214427,EM15308,0,0,7,1,1.3423078
b1410,2.24E-05,EM15308,0,0,7,1,1.5352291
b1411,0.012774138,EM15308,3,1,7,1,1.2601559
b1414,0.027123393,EM15308,2,3,8,1,1.2581283
b1415,0.08111594,EM15308,3,1,8,1,1.3550823
b1417,0.13813718,EM15308,2,4,8,1,1.5644325
b1420,0.005325333,EM15308,1,3,8,1,1.5905675
b1421,0.001214755,EM15308,2,2,8,1,1.7727727
b1422,5.24E-04,EM15308,2,4,8,1,1.4128647
b1423,0.004851791,EM15308,1,3,8,1,1.7185405
b1424,0.052267063,EM15308,4,5,8,1,1.7759181
b1428,0.001803486,EM15308,3,5,8,1,1.5947151
b1437,0.06237846,EM15308,6,13,8,1,2.9366374
b1444,0.001599134,EM15308,2,1,8,1,1.0928686
b1449,0.005368679,EM15308,3,2,8,1,1.4163648
b1451,0.07101225,EM15308,2,3,8,1,1.1624618
b1454,0.043532927,EM15308,1,2,8,1,0.9313632
b1458,0.03803219,EM15308,1,1,8,1,1.245107
b1459,0.1265278,EM15308,4,3,8,1,1.9334376
b1460,0.103983335,EM15308,6,7,8,1,1.8564973
b1465,0.07263348,EM15308,4,4,8,1,1.7957468
b1470,0.3346843,EM15308,4,5,8,1,2.3540344
b1471,0.2678087,EM15308,3,7,8,1,1.7394986
b1475,0.007566993,EM15308,1,4,8,1,1.4411429
b1477,0.16633779,EM15308,5,4,8,1,1.917556
b1484,0.3415384,EM15308,3,6,8,1,1.5273346
b1488,0.001443076,EM15308,0,4,8,1,1.4239663
b1494,0.004629623,EM15308,1,1,8,1,1.529925
b1499,0.05646151,EM15308,3,3,8,1,1.903124
b1501,0.062537216,EM15308,2,6,8,1,2.464372
b1503,0.8909635,EM15308,6,8,8,1,2.7454276
b1519,0.25641555,EM15308,3,5,8,1,1.2274678
b1522,0.06380765,EM15308,5,5,8,1,2.080318
b1524,0.13599232,EM15308,0,4,8,1,1.758248
b1525,0.001885751,EM15308,1,1,8,1,1.2650899
b1528,0.002336639,EM15308,2,1,8,1,1.2705173
b1529,0.1560747,EM15308,4,8,8,1,1.9681917
b1530,0.03166497,EM15308,1,3,8,1,2.0880892
b1531,0.07327629,EM15308,1,3,8,1,1.2390628
b1533,0.006379579,EM15308,1,2,8,1,1.8833262
b1538,0.13033819,EM15308,1,4,8,1,1.6906515
b1539,0.10744054,EM15308,1,4,8,1,1.6461835
b1542,0.017782632,EM15308,1,4,8,1,1.5649875
b1544,0.016199773,EM15308,2,2,8,1,1.5016775
b1545,0.016375542,EM15308,1,1,8,1,1.3050557
b1547,0.014860668,EM15308,1,3,8,1,1.2771783
b1549,0.34063497,EM15308,6,10,8,1,3.6043222
b1550,0.004100586,EM15308,0,3,8,1,1.2042161
b1559,0.08770092,EM15308,1,3,8,1,1.7452961
b1563,0.030012969,EM15308,3,4,8,1,0.9865629
b1565,0.003591518,EM15308,0,1,8,1,1.3119633
b1566,0.002337876,EM15308,3,4,8,1,1.5441103
b1567,0.032318596,EM15308,0,2,8,1,1.1664089
b1571,0.054679286,EM15308,2,3,8,1,1.4967434
b1578,0.4283832,EM15308,4,6,8,1,3.2333434
b1579,0.005506401,EM15308,1,1,8,1,0.98853654
b1580,0.14661527,EM15308,1,5,8,1,1.6172267
b1581,0.6590683,EM15308,6,8,8,1,1.9676058
b1582,0.4743716,EM15308,6,6,8,1,1.8271859
b1584,0.13352953,EM15308,0,2,8,1,2.4714646
b1585,0.06231628,EM15308,0,4,8,1,1.1708496
b2,9.42E-04,EM8250,1,2,1,1,1.029782
b3,0.007604574,EM8250,2,5,1,1,1.1937312
b5,0.022227263,EM8250,5,7,1,1,1.7353972
b6,0.04290483,EM8250,2,5,1,1,1.112227
b7,0.13386868,EM8250,4,3,1,1,1.8197165
b8,0.01605877,EM8250,4,7,1,1,1.2143193
b10,0.005916,EM8250,4,7,1,1,1.2081479
b19,0.038686793,EM8250,0,2,1,1,1.0204844
b20,3.89E-04,EM8250,2,4,1,1,1.0754992
b22,0.026035711,EM8250,2,6,1,1,1.3778329
b23,0.003395333,EM8250,1,3,1,1,1.2560853
b25,0.08481316,EM8250,7,8,1,1,2.0784678
b26,0.022318726,EM8250,5,9,1,1,1.3796831
b27,0.007418728,EM8250,3,8,1,1,1.4181688
b35,0.104092866,EM8250,4,11,1,1,1.673629
b36,0.23280288,EM8250,6,12,1,1,2.1278083
b37,0.0231025,EM8250,1,5,1,1,1.3499556
b39,0.010544374,EM8250,2,5,1,1,1.3323163
b40,0.005497626,EM8250,5,7,1,1,1.0886977
b41,0.011200944,EM8250,3,4,1,1,1.500444
b42,0.012047757,EM8250,6,12,1,1,2.043436
b44,0.008772106,EM8250,5,7,1,1,1.5389296
b46,0.002051719,EM8250,1,7,1,1,1.5226473
b48,0.0801604,EM8250,7,9,1,1,1.571186
b49,0.062913336,EM8250,2,4,1,1,1.3178842
b50,5.53E-04,EM8250,3,6,1,1,1.3024653
b52,0.02679183,EM8250,3,6,1,1,1.4833598
b55,0.017578136,EM8250,8,11,1,1,2.586428
b60,0.036850676,EM8250,2,3,1,1,1.8265846
b61,0.00293062,EM8250,2,5,1,1,1.2231505
b62,0.013696854,EM8250,1,2,1,1,1.6694351
b63,0.006034024,EM8250,1,2,1,1,0.94406843
b64,0.056748867,EM8250,6,13,1,1,2.013215
b65,0.06754124,EM8250,4,5,1,1,1.3634008
b66,0.03466707,EM8250,5,6,1,1,1.1541972
b67,0.007831775,EM8250,3,3,1,1,1.3296026
b68,0.15887405,EM8250,5,8,1,1,1.4929042
b69,0.14027208,EM8250,3,6,1,1,1.4591213
b70,0.007292616,EM8250,7,5,1,1,1.355383
b71,0.08224666,EM8250,2,4,1,1,1.5936975
b73,0.005020276,EM8250,3,5,1,1,1.9770731
b75,0.025252298,EM8250,6,15,1,1,2.025149
b76,0.017019495,EM8250,4,10,1,1,1.1445141
b77,0.11246006,EM8250,2,3,1,1,1.638844
b78,0.060198158,EM8250,1,1,1,1,0.9808579
b79,0.015513939,EM8250,0,1,1,1,1.0328196
[truncated: 394 more rows]

## Sheet: Replicate2
# Measurement of the cell curvature, number of hooks and basal bodies using Phase contrast and epifluorescence microscopy
NAME = individual cells, IMAGE = name of the strain, Curvature = cell curvature, Maxima1 = number of hooks for each individual cells, Maxima2=number of basal bodies for eah individual cells diplayed in Figure 1e, Figure 1f and Figure S3
NAME,ASSOCIATION,EXPERIMENT,IMAGE,INTENSITY,MAXIMA,Maxima1,Maxima2,MEDIAL,POSITION,PROFILE_MEDIAL,PROFILE_MEDIAL.ch2,PROFILE_MEDIAL.ch3,SHAPE,SHAPE.area,SHAPE.circularity,Curvature,SHAPE.length,relative
b24,0,Experiment 2,EM12844,2207.5635,8,0,8,1,1,ip[width=31 height=8 bits=16 min=0.0 max=14778.0],ip[width=31 height=8 bits=16 min=0.0 max=9754.0],ip[width=31 height=8 bits=16 min=1665.0 max=11170.0],1,1.6198634,0.5802906,0.14275981,2.6153746,0
b74,0,Experiment 2,EM12844,3978.6738,20,0,20,1,1,ip[width=43 height=15 bits=16 min=0.0 max=14778.0],ip[width=43 height=15 bits=16 min=0.0 max=9754.0],ip[width=43 height=15 bits=16 min=1665.0 max=11170.0],1,3.921828,0.65843284,0.14046639,3.6766322,0
b1524,0,Experiment 2,EM12844,2441.1025,7,0,7,1,9,ip[width=26 height=9 bits=16 min=0.0 max=14778.0],ip[width=26 height=9 bits=16 min=0.0 max=9754.0],ip[width=26 height=9 bits=16 min=1665.0 max=11170.0],1,1.5157396,0.7149445,0.001099898,2.1871655,0
b14,0,Experiment 3,EM15307,2366.2766,4,0,4,1,1,ip[width=21 height=9 bits=16 min=69.0 max=652.0],ip[width=21 height=9 bits=16 min=0.0 max=2319.0],ip[width=21 height=9 bits=16 min=1464.0 max=10380.0],1,1.1830286,0.8016387,0.02478462,1.7605429,0
b44,0,Experiment 3,EM15307,2284.292,1,0,1,1,1,ip[width=15 height=10 bits=16 min=69.0 max=652.0],ip[width=15 height=10 bits=16 min=0.0 max=2319.0],ip[width=15 height=10 bits=16 min=1464.0 max=10380.0],1,0.8566741,0.9444895,0.004280582,1.2296274,0
b59,0,Experiment 3,EM15307,2340.9084,1,0,1,1,1,ip[width=17 height=10 bits=16 min=69.0 max=652.0],ip[width=17 height=10 bits=16 min=0.0 max=2319.0],ip[width=17 height=10 bits=16 min=1464.0 max=10380.0],1,0.9823073,0.9038227,0.070117794,1.4024831,0
b69,0,Experiment 3,EM15307,2341.2014,1,0,1,1,1,ip[width=17 height=10 bits=16 min=69.0 max=652.0],ip[width=17 height=10 bits=16 min=0.0 max=2319.0],ip[width=17 height=10 bits=16 min=1464.0 max=10380.0],1,0.96767473,0.92642045,0.03638103,1.3497491,0
b83,0,Experiment 3,EM15307,2318.6519,1,0,1,1,1,ip[width=17 height=11 bits=16 min=69.0 max=652.0],ip[width=17 height=11 bits=16 min=0.0 max=2319.0],ip[width=17 height=11 bits=16 min=1464.0 max=10380.0],1,0.99985397,0.93278325,0.00125987,1.3757966,0
b84,0,Experiment 3,EM15307,2414.5532,1,0,1,1,1,ip[width=19 height=10 bits=16 min=69.0 max=652.0],ip[width=19 height=10 bits=16 min=0.0 max=2319.0],ip[width=19 height=10 bits=16 min=1464.0 max=10380.0],1,1.1007861,0.8593768,0.002142938,1.5720918,0
b92,0,Experiment 3,EM15307,2511.7356,1,0,1,1,1,ip[width=17 height=9 bits=16 min=69.0 max=652.0],ip[width=17 height=9 bits=16 min=0.0 max=2319.0],ip[width=17 height=9 bits=16 min=1464.0 max=10380.0],1,0.9026841,0.8875163,0.004819883,1.381209,0
b94,0,Experiment 3,EM15307,2291.1306,1,0,1,1,1,ip[width=21 height=9 bits=16 min=69.0 max=652.0],ip[width=21 height=9 bits=16 min=0.0 max=2319.0],ip[width=21 height=9 bits=16 min=1464.0 max=10380.0],1,1.1551532,0.77835345,0.09053847,1.7723675,0
b121,0,Experiment 3,EM15307,2305.0925,3,0,3,1,1,ip[width=22 height=11 bits=16 min=69.0 max=652.0],ip[width=22 height=11 bits=16 min=0.0 max=2319.0],ip[width=22 height=11 bits=16 min=1464.0 max=10380.0],1,1.2791519,0.8212807,0.058009136,1.7813326,0
b155,0,Experiment 3,EM15307,2239.317,3,0,3,1,1,ip[width=18 height=10 bits=16 min=69.0 max=652.0],ip[width=18 height=10 bits=16 min=0.0 max=2319.0],ip[width=18 height=10 bits=16 min=1464.0 max=10380.0],1,1.079724,0.8980131,0.049174868,1.4839873,0
b222,0,Experiment 3,EM15307,2018.2256,1,0,1,1,2,ip[width=17 height=11 bits=16 min=69.0 max=652.0],ip[width=17 height=11 bits=16 min=0.0 max=2319.0],ip[width=17 height=11 bits=16 min=1464.0 max=10380.0],1,0.98304737,0.9330728,1.08E-05,1.3434249,0
b242,0,Experiment 3,EM15307,1845,1,0,1,1,2,ip[width=19 height=11 bits=16 min=69.0 max=652.0],ip[width=19 height=11 bits=16 min=0.0 max=2319.0],ip[width=19 height=11 bits=16 min=1464.0 max=10380.0],1,1.1897185,0.92012,0.033554845,1.5128818,0
b248,0,Experiment 3,EM15307,2141.016,1,0,1,1,2,ip[width=25 height=9 bits=16 min=69.0 max=652.0],ip[width=25 height=9 bits=16 min=0.0 max=2319.0],ip[width=25 height=9 bits=16 min=1464.0 max=10380.0],1,1.3936219,0.7030074,0.18923296,2.1149783,0
b254,0,Experiment 3,EM15307,1981.381,1,0,1,1,2,ip[width=20 height=10 bits=16 min=69.0 max=652.0],ip[width=20 height=10 bits=16 min=0.0 max=2319.0],ip[width=20 height=10 bits=16 min=1464.0 max=10380.0],1,1.2589763,0.8606803,0.05037873,1.6698302,0
b265,0,Experiment 3,EM15307,1854.7778,2,0,2,1,2,ip[width=17 height=10 bits=16 min=69.0 max=652.0],ip[width=17 height=10 bits=16 min=0.0 max=2319.0],ip[width=17 height=10 bits=16 min=1464.0 max=10380.0],1,0.892816,0.89038825,0.09197134,1.3628743,0
b270,0,Experiment 3,EM15307,1930.9508,2,0,2,1,2,ip[width=23 height=11 bits=16 min=69.0 max=652.0],ip[width=23 height=11 bits=16 min=0.0 max=2319.0],ip[width=23 height=11 bits=16 min=1464.0 max=10380.0],1,1.437319,0.8250963,0.06202068,1.87746,0
b283,0,Experiment 3,EM15307,1966.031,2,0,2,1,2,ip[width=18 height=10 bits=16 min=69.0 max=652.0],ip[width=18 height=10 bits=16 min=0.0 max=2319.0],ip[width=18 height=10 bits=16 min=1464.0 max=10380.0],1,1.0023519,0.902039,0.021906428,1.4228592,0
b289,0,Experiment 3,EM15307,1827.187,2,0,2,1,2,ip[width=17 height=11 bits=16 min=69.0 max=652.0],ip[width=17 height=11 bits=16 min=0.0 max=2319.0],ip[width=17 height=11 bits=16 min=1464.0 max=10380.0],1,1.0556396,0.9341075,0.011777572,1.395032,0
b318,0,Experiment 3,EM15307,1968.683,2,0,2,1,2,ip[width=20 height=11 bits=16 min=69.0 max=652.0],ip[width=20 height=11 bits=16 min=0.0 max=2319.0],ip[width=20 height=11 bits=16 min=1464.0 max=10380.0],1,1.2214236,0.8794729,0.042922903,1.6256453,0
b325,0,Experiment 3,EM15307,2316.2297,1,0,1,1,2,ip[width=19 height=9 bits=16 min=69.0 max=652.0],ip[width=19 height=9 bits=16 min=0.0 max=2319.0],ip[width=19 height=9 bits=16 min=1464.0 max=10380.0],1,1.0078872,0.83649933,0.006642725,1.5420287,0
b338,0,Experiment 3,EM15307,2112.2874,1,0,1,1,2,ip[width=19 height=11 bits=16 min=69.0 max=652.0],ip[width=19 height=11 bits=16 min=0.0 max=2319.0],ip[width=19 height=11 bits=16 min=1464.0 max=10380.0],1,1.2668169,0.90405643,1.73E-04,1.5924937,0
b341,0,Experiment 3,EM15307,2336.0674,4,0,4,1,2,ip[width=26 height=9 bits=16 min=69.0 max=652.0],ip[width=26 height=9 bits=16 min=0.0 max=2319.0],ip[width=26 height=9 bits=16 min=1464.0 max=10380.0],1,1.4586279,0.6992987,0.106658235,2.1707358,0
b358,0,Experiment 3,EM15307,1846.1603,2,0,2,1,3,ip[width=19 height=11 bits=16 min=69.0 max=652.0],ip[width=19 height=11 bits=16 min=0.0 max=2319.0],ip[width=19 height=11 bits=16 min=1464.0 max=10380.0],1,1.1691236,0.89571697,0.003775048,1.5612855,0
b362,0,Experiment 3,EM15307,1886.47,3,0,3,1,3,ip[width=25 height=10 bits=16 min=69.0 max=652.0],ip[width=25 height=10 bits=16 min=0.0 max=2319.0],ip[width=25 height=10 bits=16 min=1464.0 max=10380.0],1,1.5352367,0.77249044,0.011461191,2.0589557,0
b363,0,Experiment 3,EM15307,1768.8784,1,0,1,1,3,ip[width=18 height=11 bits=16 min=69.0 max=652.0],ip[width=18 height=11 bits=16 min=0.0 max=2319.0],ip[width=18 height=11 bits=16 min=1464.0 max=10380.0],1,1.1285555,0.90942293,0.013502392,1.5069195,0
b397,0,Experiment 3,EM15307,1907.3307,2,0,2,1,3,ip[width=17 height=10 bits=16 min=69.0 max=652.0],ip[width=17 height=10 bits=16 min=0.0 max=2319.0],ip[width=17 height=10 bits=16 min=1464.0 max=10380.0],1,0.9259049,0.9126368,0.07307911,1.3471724,0
b406,0,Experiment 3,EM15307,1781.0785,2,0,2,1,3,ip[width=19 height=10 bits=16 min=69.0 max=652.0],ip[width=19 height=10 bits=16 min=0.0 max=2319.0],ip[width=19 height=10 bits=16 min=1464.0 max=10380.0],1,1.1577281,0.8822134,0.01034826,1.5658971,0
b414,0,Experiment 3,EM15307,2405.0537,2,0,2,1,3,ip[width=23 height=8 bits=16 min=69.0 max=652.0],ip[width=23 height=8 bits=16 min=0.0 max=2319.0],ip[width=23 height=8 bits=16 min=1464.0 max=10380.0],1,1.1121961,0.6794445,0.1719861,1.9514345,0
b416,0,Experiment 3,EM15307,1937.6198,1,0,1,1,3,ip[width=22 height=11 bits=16 min=69.0 max=652.0],ip[width=22 height=11 bits=16 min=0.0 max=2319.0],ip[width=22 height=11 bits=16 min=1464.0 max=10380.0],1,1.4748486,0.8735321,0.005408992,1.7988689,0
b438,0,Experiment 3,EM15307,1899.1798,2,0,2,1,3,ip[width=17 height=11 bits=16 min=69.0 max=652.0],ip[width=17 height=11 bits=16 min=0.0 max=2319.0],ip[width=17 height=11 bits=16 min=1464.0 max=10380.0],1,1.0474907,0.92521465,0.06346241,1.4162995,0
b446,0,Experiment 3,EM15307,1859.891,3,0,3,1,3,ip[width=19 height=10 bits=16 min=69.0 max=652.0],ip[width=19 height=10 bits=16 min=0.0 max=2319.0],ip[width=19 height=10 bits=16 min=1464.0 max=10380.0],1,1.1738718,0.8846661,0.005949076,1.5806084,0
b453,0,Experiment 3,EM15307,1950.6312,3,0,3,1,3,ip[width=20 height=9 bits=16 min=69.0 max=652.0],ip[width=20 height=9 bits=16 min=0.0 max=2319.0],ip[width=20 height=9 bits=16 min=1464.0 max=10380.0],1,1.0503355,0.8300948,0.19756724,1.6063861,0
b460,0,Experiment 3,EM15307,1914.2875,1,0,1,1,3,ip[width=20 height=10 bits=16 min=69.0 max=652.0],ip[width=20 height=10 bits=16 min=0.0 max=2319.0],ip[width=20 height=10 bits=16 min=1464.0 max=10380.0],1,1.2449837,0.86771315,0.05523741,1.6443118,0
b480,0,Experiment 3,EM15307,2422.923,1,0,1,1,4,ip[width=15 height=10 bits=16 min=69.0 max=652.0],ip[width=15 height=10 bits=16 min=0.0 max=2319.0],ip[width=15 height=10 bits=16 min=1464.0 max=10380.0],1,0.8677198,0.95963305,0.02431455,1.215493,0
b493,0,Experiment 3,EM15307,2045.61,2,0,2,1,4,ip[width=19 height=10 bits=16 min=69.0 max=652.0],ip[width=19 height=10 bits=16 min=0.0 max=2319.0],ip[width=19 height=10 bits=16 min=1464.0 max=10380.0],1,1.0741268,0.87266916,0.019854669,1.5208501,0
b526,0,Experiment 3,EM15307,2248,1,0,1,1,4,ip[width=20 height=9 bits=16 min=69.0 max=652.0],ip[width=20 height=9 bits=16 min=0.0 max=2319.0],ip[width=20 height=9 bits=16 min=1464.0 max=10380.0],1,1.109359,0.82744956,0.014499902,1.6559411,0
b528,0,Experiment 3,EM15307,2350.5144,2,0,2,1,4,ip[width=21 height=8 bits=16 min=69.0 max=652.0],ip[width=21 height=8 bits=16 min=0.0 max=2319.0],ip[width=21 height=8 bits=16 min=1464.0 max=10380.0],1,1.0403749,0.756061,0.05311579,1.7297568,0
b562,0,Experiment 3,EM15307,2003.1471,1,0,1,1,4,ip[width=17 height=11 bits=16 min=69.0 max=652.0],ip[width=17 height=11 bits=16 min=0.0 max=2319.0],ip[width=17 height=11 bits=16 min=1464.0 max=10380.0],1,1.0327579,0.93072087,0.023772001,1.3901271,0
b573,0,Experiment 3,EM15307,2052.3655,3,0,3,1,4,ip[width=17 height=11 bits=16 min=69.0 max=652.0],ip[width=17 height=11 bits=16 min=0.0 max=2319.0],ip[width=17 height=11 bits=16 min=1464.0 max=10380.0],1,1.0648446,0.9378616,0.022611136,1.3845586,0
b574,0,Experiment 3,EM15307,2235.0183,3,0,3,1,4,ip[width=21 height=10 bits=16 min=69.0 max=652.0],ip[width=21 height=10 bits=16 min=0.0 max=2319.0],ip[width=21 height=10 bits=16 min=1464.0 max=10380.0],1,1.2435035,0.8095777,0.05996277,1.7579843,0
b577,0,Experiment 3,EM15307,2127.589,1,0,1,1,4,ip[width=18 height=10 bits=16 min=69.0 max=652.0],ip[width=18 height=10 bits=16 min=0.0 max=2319.0],ip[width=18 height=10 bits=16 min=1464.0 max=10380.0],1,0.980642,0.8714679,0.162143,1.4866912,0
b612,0,Experiment 3,EM15307,2275.2727,1,0,1,1,4,ip[width=16 height=10 bits=16 min=69.0 max=652.0],ip[width=16 height=10 bits=16 min=0.0 max=2319.0],ip[width=16 height=10 bits=16 min=1464.0 max=10380.0],1,0.90613794,0.9495212,4.56E-04,1.2544676,0
b620,0,Experiment 3,EM15307,2113.2744,4,0,4,1,4,ip[width=20 height=11 bits=16 min=69.0 max=652.0],ip[width=20 height=11 bits=16 min=0.0 max=2319.0],ip[width=20 height=11 bits=16 min=1464.0 max=10380.0],1,1.240173,0.9001358,0.07278993,1.6098746,0
b625,0,Experiment 3,EM15307,2324.5981,3,0,3,1,4,ip[width=25 height=10 bits=16 min=69.0 max=652.0],ip[width=25 height=10 bits=16 min=0.0 max=2319.0],ip[width=25 height=10 bits=16 min=1464.0 max=10380.0],1,1.5261011,0.78069806,0.19770958,2.0479934,0
b637,0,Experiment 3,EM15307,2201.6099,1,0,1,1,4,ip[width=18 height=10 bits=16 min=69.0 max=652.0],ip[width=18 height=10 bits=16 min=0.0 max=2319.0],ip[width=18 height=10 bits=16 min=1464.0 max=10380.0],1,1.051673,0.8865098,0.010310999,1.4898691,0
b669,0,Experiment 3,EM15307,3173.6638,2,0,2,1,5,ip[width=15 height=11 bits=16 min=69.0 max=652.0],ip[width=15 height=11 bits=16 min=0.0 max=2319.0],ip[width=15 height=11 bits=16 min=1464.0 max=10380.0],1,0.86601794,0.96505255,0,1.1975665,0
b674,0,Experiment 3,EM15307,3116.54,2,0,2,1,5,ip[width=17 height=11 bits=16 min=69.0 max=652.0],ip[width=17 height=11 bits=16 min=0.0 max=2319.0],ip[width=17 height=11 bits=16 min=1464.0 max=10380.0],1,1.0539435,0.95676607,0.026998397,1.3637301,0
b803,0,Experiment 3,EM15307,2597.9773,2,0,2,1,6,ip[width=17 height=11 bits=16 min=69.0 max=652.0],ip[width=17 height=11 bits=16 min=0.0 max=2319.0],ip[width=17 height=11 bits=16 min=1464.0 max=10380.0],1,1.0034621,0.94468886,2.50E-04,1.3414838,0
b804,0,Experiment 3,EM15307,2595.669,2,0,2,1,6,ip[width=19 height=10 bits=16 min=69.0 max=652.0],ip[width=19 height=10 bits=16 min=0.0 max=2319.0],ip[width=19 height=10 bits=16 min=1464.0 max=10380.0],1,1.1345536,0.8777564,0.010358281,1.5567361,0
b853,0,Experiment 3,EM15307,2546.6458,3,0,3,1,6,ip[width=19 height=10 bits=16 min=69.0 max=652.0],ip[width=19 height=10 bits=16 min=0.0 max=2319.0],ip[width=19 height=10 bits=16 min=1464.0 max=10380.0],1,1.0684681,0.87019515,0.042408235,1.5416026,0
b857,0,Experiment 3,EM15307,2459.7136,1,0,1,1,6,ip[width=29 height=9 bits=16 min=69.0 max=652.0],ip[width=29 height=9 bits=16 min=0.0 max=2319.0],ip[width=29 height=9 bits=16 min=1464.0 max=10380.0],1,1.5674237,0.6358616,0.09161982,2.4210627,0
b860,0,Experiment 3,EM15307,2385.9844,4,0,4,1,6,ip[width=23 height=10 bits=16 min=69.0 max=652.0],ip[width=23 height=10 bits=16 min=0.0 max=2319.0],ip[width=23 height=10 bits=16 min=1464.0 max=10380.0],1,1.445892,0.8012056,0.044247262,1.9293978,0
b868,0,Experiment 3,EM15307,2444.1462,1,0,1,1,6,ip[width=21 height=10 bits=16 min=69.0 max=652.0],ip[width=21 height=10 bits=16 min=0.0 max=2319.0],ip[width=21 height=10 bits=16 min=1464.0 max=10380.0],1,1.2478207,0.816943,0.021952942,1.7607781,0
b100,0,Experiment 4,EM15308,2075.645,1,0,1,1,1,ip[width=21 height=10 bits=16 min=0.0 max=1574.0],ip[width=21 height=10 bits=16 min=0.0 max=2304.0],ip[width=21 height=10 bits=16 min=1446.0 max=10394.0],1,1.2795221,0.85037494,0.12353008,1.7444481,0
b110,0,Experiment 4,EM15308,2192.3408,1,0,1,1,1,ip[width=19 height=9 bits=16 min=0.0 max=1574.0],ip[width=19 height=9 bits=16 min=0.0 max=2304.0],ip[width=19 height=9 bits=16 min=1446.0 max=10394.0],1,1.0178941,0.8553232,0.014075836,1.5241382,0
b127,0,Experiment 4,EM15308,2131.1565,2,0,2,1,1,ip[width=18 height=10 bits=16 min=0.0 max=1574.0],ip[width=18 height=10 bits=16 min=0.0 max=2304.0],ip[width=18 height=10 bits=16 min=1446.0 max=10394.0],1,1.1064602,0.8941858,0.013999933,1.5097904,0
b142,0,Experiment 4,EM15308,2160.2112,1,0,1,1,1,ip[width=22 height=10 bits=16 min=0.0 max=1574.0],ip[width=22 height=10 bits=16 min=0.0 max=2304.0],ip[width=22 height=10 bits=16 min=1446.0 max=10394.0],1,1.2220403,0.8015738,0.18084958,1.8068657,0
b150,0,Experiment 4,EM15308,2109.7986,1,0,1,1,1,ip[width=18 height=10 bits=16 min=0.0 max=1574.0],ip[width=18 height=10 bits=16 min=0.0 max=2304.0],ip[width=18 height=10 bits=16 min=1446.0 max=10394.0],1,1.0539126,0.8865309,0.003356158,1.4944073,0
b158,0,Experiment 4,EM15308,2288.425,1,0,1,1,1,ip[width=27 height=10 bits=16 min=0.0 max=1574.0],ip[width=27 height=10 bits=16 min=0.0 max=2304.0],ip[width=27 height=10 bits=16 min=1446.0 max=10394.0],1,1.5209203,0.69495124,0.09807359,2.2511413,0
b212,0,Experiment 4,EM15308,1913.7095,1,0,1,1,2,ip[width=18 height=11 bits=16 min=0.0 max=1574.0],ip[width=18 height=11 bits=16 min=0.0 max=2304.0],ip[width=18 height=11 bits=16 min=1446.0 max=10394.0],1,1.108804,0.922027,0.01681659,1.4637544,0
b264,0,Experiment 4,EM15308,1993.0121,2,0,2,1,2,ip[width=22 height=10 bits=16 min=0.0 max=1574.0],ip[width=22 height=10 bits=16 min=0.0 max=2304.0],ip[width=22 height=10 bits=16 min=1446.0 max=10394.0],1,1.2706407,0.818671,0.08156235,1.781051,0
b274,0,Experiment 4,EM15308,1970.3672,1,0,1,1,2,ip[width=16 height=10 bits=16 min=0.0 max=1574.0],ip[width=16 height=10 bits=16 min=0.0 max=2304.0],ip[width=16 height=10 bits=16 min=1446.0 max=10394.0],1,0.9511457,0.9266521,0.02475777,1.3291254,0
b289,0,Experiment 4,EM15308,1984.9688,1,0,1,1,2,ip[width=20 height=10 bits=16 min=0.0 max=1574.0],ip[width=20 height=10 bits=16 min=0.0 max=2304.0],ip[width=20 height=10 bits=16 min=1446.0 max=10394.0],1,1.2218553,0.86281943,0.0127188,1.6462889,0
b292,0,Experiment 4,EM15308,2116.8655,2,0,2,1,2,ip[width=22 height=9 bits=16 min=0.0 max=1574.0],ip[width=22 height=9 bits=16 min=0.0 max=2304.0],ip[width=22 height=9 bits=16 min=1446.0 max=10394.0],1,1.1757836,0.7778309,0.2575376,1.8053788,0
b293,0,Experiment 4,EM15308,2115.7227,2,0,2,1,2,ip[width=22 height=11 bits=16 min=0.0 max=1574.0],ip[width=22 height=11 bits=16 min=0.0 max=2304.0],ip[width=22 height=11 bits=16 min=1446.0 max=10394.0],1,1.3182542,0.8326653,0.07506823,1.7995164,0
b298,0,Experiment 4,EM15308,1994.542,1,0,1,1,2,ip[width=17 height=10 bits=16 min=0.0 max=1574.0],ip[width=17 height=10 bits=16 min=0.0 max=2304.0],ip[width=17 height=10 bits=16 min=1446.0 max=10394.0],1,0.9915586,0.9270533,0.032544184,1.366791,0
b315,0,Experiment 4,EM15308,2255.3816,2,0,2,1,2,ip[width=18 height=10 bits=16 min=0.0 max=1574.0],ip[width=18 height=10 bits=16 min=0.0 max=2304.0],ip[width=18 height=10 bits=16 min=1446.0 max=10394.0],1,0.97632474,0.8807495,0.035738107,1.4311982,0
b318,0,Experiment 4,EM15308,2515.5762,2,0,2,1,2,ip[width=28 height=8 bits=16 min=0.0 max=1574.0],ip[width=28 height=8 bits=16 min=0.0 max=2304.0],ip[width=28 height=8 bits=16 min=1446.0 max=10394.0],1,1.392265,0.60507494,0.17288303,2.3483863,0
b401,0,Experiment 4,EM15308,2011.3835,1,0,1,1,3,ip[width=17 height=11 bits=16 min=0.0 max=1574.0],ip[width=17 height=11 bits=16 min=0.0 max=2304.0],ip[width=17 height=11 bits=16 min=1446.0 max=10394.0],1,1.0872483,0.9345754,0.01384707,1.4190186,0
b403,0,Experiment 4,EM15308,2059.8118,1,0,1,1,3,ip[width=24 height=11 bits=16 min=0.0 max=1574.0],ip[width=24 height=11 bits=16 min=0.0 max=2304.0],ip[width=24 height=11 bits=16 min=1446.0 max=10394.0],1,1.5292466,0.8144696,0.040787883,1.9597775,0
b451,0,Experiment 4,EM15308,2229.2117,6,0,6,1,3,ip[width=20 height=12 bits=16 min=0.0 max=1574.0],ip[width=20 height=12 bits=16 min=0.0 max=2304.0],ip[width=20 height=12 bits=16 min=1446.0 max=10394.0],1,1.2988881,0.8971665,0.37116644,1.6182228,0
b459,0,Experiment 4,EM15308,2025.73,1,0,1,1,3,ip[width=17 height=11 bits=16 min=0.0 max=1574.0],ip[width=17 height=11 bits=16 min=0.0 max=2304.0],ip[width=17 height=11 bits=16 min=1446.0 max=10394.0],1,1.0235529,0.93904775,0.08638005,1.3747925,0
b587,0,Experiment 4,EM15308,2400.6797,1,0,1,1,3,ip[width=27 height=11 bits=16 min=0.0 max=1574.0],ip[width=27 height=11 bits=16 min=0.0 max=2304.0],ip[width=27 height=11 bits=16 min=1446.0 max=10394.0],1,1.77231,0.72353244,0.20710155,2.3077838,0
b634,0,Experiment 4,EM15308,2339.1716,1,0,1,1,3,ip[width=17 height=10 bits=16 min=0.0 max=1574.0],ip[width=17 height=10 bits=16 min=0.0 max=2304.0],ip[width=17 height=10 bits=16 min=1446.0 max=10394.0],1,0.998898,0.9244673,0.013524755,1.3745643,0
b727,0,Experiment 4,EM15308,1876.8312,1,0,1,1,4,ip[width=18 height=11 bits=16 min=0.0 max=1574.0],ip[width=18 height=11 bits=16 min=0.0 max=2304.0],ip[width=18 height=11 bits=16 min=1446.0 max=10394.0],1,1.1519461,0.91161823,0.047897138,1.4966224,0
b823,0,Experiment 4,EM15308,2065.7966,1,0,1,1,4,ip[width=19 height=12 bits=16 min=0.0 max=1574.0],ip[width=19 height=12 bits=16 min=0.0 max=2304.0],ip[width=19 height=12 bits=16 min=1446.0 max=10394.0],1,1.3017253,0.92587185,0.009341903,1.577252,0
b833,0,Experiment 4,EM15308,1994.7731,1,0,1,1,4,ip[width=19 height=10 bits=16 min=0.0 max=1574.0],ip[width=19 height=10 bits=16 min=0.0 max=2304.0],ip[width=19 height=10 bits=16 min=1446.0 max=10394.0],1,1.0714285,0.8637021,0.006899476,1.5528566,0
b886,0,Experiment 4,EM15308,2098.8818,1,0,1,1,4,ip[width=16 height=10 bits=16 min=0.0 max=1574.0],ip[width=16 height=10 bits=16 min=0.0 max=2304.0],ip[width=16 height=10 bits=16 min=1446.0 max=10394.0],1,0.9245173,0.9467942,0.005607287,1.2683836,0
b912,0,Experiment 4,EM15308,2653.7068,2,0,2,1,4,ip[width=22 height=9 bits=16 min=0.0 max=1574.0],ip[width=22 height=9 bits=16 min=0.0 max=2304.0],ip[width=22 height=9 bits=16 min=1446.0 max=10394.0],1,1.1210312,0.7473527,0.027139174,1.8385984,0
b937,0,Experiment 4,EM15308,1909.06,1,0,1,1,5,ip[width=19 height=10 bits=16 min=0.0 max=1574.0],ip[width=19 height=10 bits=16 min=0.0 max=2304.0],ip[width=19 height=10 bits=16 min=1446.0 max=10394.0],1,1.1198593,0.863541,0.012630503,1.5841483,0
b993,0,Experiment 4,EM15308,2063.0938,1,0,1,1,5,ip[width=21 height=10 bits=16 min=0.0 max=1574.0],ip[width=21 height=10 bits=16 min=0.0 max=2304.0],ip[width=21 height=10 bits=16 min=1446.0 max=10394.0],1,1.19626,0.81804436,0.07122805,1.7401104,0
b1012,0,Experiment 4,EM15308,1960.2517,2,0,2,1,5,ip[width=18 height=10 bits=16 min=0.0 max=1574.0],ip[width=18 height=10 bits=16 min=0.0 max=2304.0],ip[width=18 height=10 bits=16 min=1446.0 max=10394.0],1,1.067913,0.8960618,0.048910756,1.4818846,0
b1036,0,Experiment 4,EM15308,2076.9255,3,0,3,1,5,ip[width=24 height=10 bits=16 min=0.0 max=1574.0],ip[width=24 height=10 bits=16 min=0.0 max=2304.0],ip[width=24 height=10 bits=16 min=1446.0 max=10394.0],1,1.4478964,0.7555911,0.023333494,2.043585,0
b1037,0,Experiment 4,EM15308,2077.3357,1,0,1,1,5,ip[width=18 height=10 bits=16 min=0.0 max=1574.0],ip[width=18 height=10 bits=16 min=0.0 max=2304.0],ip[width=18 height=10 bits=16 min=1446.0 max=10394.0],1,1.0349165,0.9101121,0.042608112,1.4272245,0
b1039,0,Experiment 4,EM15308,2148.054,2,0,2,1,5,ip[width=25 height=10 bits=16 min=0.0 max=1574.0],ip[width=25 height=10 bits=16 min=0.0 max=2304.0],ip[width=25 height=10 bits=16 min=1446.0 max=10394.0],1,1.5417666,0.7578914,0.05070831,2.0962024,0
b1105,0,Experiment 4,EM15308,2768.0981,1,0,1,1,5,ip[width=19 height=8 bits=16 min=0.0 max=1574.0],ip[width=19 height=8 bits=16 min=0.0 max=2304.0],ip[width=19 height=8 bits=16 min=1446.0 max=10394.0],1,0.8289509,0.7494709,0.06606068,1.5681263,0
b1125,0,Experiment 4,EM15308,2462.0654,1,0,1,1,5,ip[width=15 height=10 bits=16 min=0.0 max=1574.0],ip[width=15 height=10 bits=16 min=0.0 max=2304.0],ip[width=15 height=10 bits=16 min=1446.0 max=10394.0],1,0.7932716,0.9308284,8.98E-06,1.2432714,0
b1128,0,Experiment 4,EM15308,1850.021,1,0,1,1,6,ip[width=17 height=11 bits=16 min=0.0 max=1574.0],ip[width=17 height=11 bits=16 min=0.0 max=2304.0],ip[width=17 height=11 bits=16 min=1446.0 max=10394.0],1,1.0713785,0.93624645,0.01889323,1.4038202,0
b1133,0,Experiment 4,EM15308,2655.7173,1,0,1,1,6,ip[width=13 height=9 bits=16 min=0.0 max=1574.0],ip[width=13 height=9 bits=16 min=0.0 max=2304.0],ip[width=13 height=9 bits=16 min=1446.0 max=10394.0],1,0.6668751,0.96041775,0.001600276,1.0603381,0
b1170,0,Experiment 4,EM15308,1984.0787,2,0,2,1,6,ip[width=26 height=10 bits=16 min=0.0 max=1574.0],ip[width=26 height=10 bits=16 min=0.0 max=2304.0],ip[width=26 height=10 bits=16 min=1446.0 max=10394.0],1,1.6466151,0.7496908,0.079872385,2.2041535,0
b1198,0,Experiment 4,EM15308,1992.8182,1,0,1,1,6,ip[width=16 height=10 bits=16 min=0.0 max=1574.0],ip[width=16 height=10 bits=16 min=0.0 max=2304.0],ip[width=16 height=10 bits=16 min=1446.0 max=10394.0],1,0.9094684,0.93675065,0.045039445,1.2998275,0
b1273,0,Experiment 4,EM15308,2348.1875,1,0,1,1,6,ip[width=18 height=10 bits=16 min=0.0 max=1574.0],ip[width=18 height=10 bits=16 min=0.0 max=2304.0],ip[width=18 height=10 bits=16 min=1446.0 max=10394.0],1,0.9631262,0.8566798,0.13720258,1.4805851,0
b1287,0,Experiment 4,EM15308,2453,1,0,1,1,6,ip[width=19 height=11 bits=16 min=0.0 max=1574.0],ip[width=19 height=11 bits=16 min=0.0 max=2304.0],ip[width=19 height=11 bits=16 min=1446.0 max=10394.0],1,1.1255181,0.87835133,0.06519964,1.544567,0
b1362,0,Experiment 4,EM15308,2103.1765,1,0,1,1,7,ip[width=17 height=11 bits=16 min=0.0 max=1574.0],ip[width=17 height=11 bits=16 min=0.0 max=2304.0],ip[width=17 height=11 bits=16 min=1446.0 max=10394.0],1,1.0086428,0.93725884,0.036382005,1.355255,0
b1376,0,Experiment 4,EM15308,2230.5715,2,0,2,1,7,ip[width=21 height=9 bits=16 min=0.0 max=1574.0],ip[width=21 height=9 bits=16 min=0.0 max=2304.0],ip[width=21 height=9 bits=16 min=1446.0 max=10394.0],1,1.1408136,0.7932751,0.009625659,1.7370485,0
b1384,0,Experiment 4,EM15308,2078.8708,2,0,2,1,7,ip[width=19 height=10 bits=16 min=0.0 max=1574.0],ip[width=19 height=10 bits=16 min=0.0 max=2304.0],ip[width=19 height=10 bits=16 min=1446.0 max=10394.0],1,1.0978874,0.89310557,0.016762117,1.5252218,0
b1401,0,Experiment 4,EM15308,2397.8809,1,0,1,1,7,ip[width=18 height=11 bits=16 min=0.0 max=1574.0],ip[width=18 height=11 bits=16 min=0.0 max=2304.0],ip[width=18 height=11 bits=16 min=1446.0 max=10394.0],1,1.1475363,0.92426807,0.09015645,1.4883196,0
b1403,0,Experiment 4,EM15308,2265.1846,1,0,1,1,7,ip[width=17 height=10 bits=16 min=0.0 max=1574.0],ip[width=17 height=10 bits=16 min=0.0 max=2304.0],ip[width=17 height=10 bits=16 min=1446.0 max=10394.0],1,0.9903868,0.9187872,0.02837986,1.3760178,0
b42,0,Experiment 5,EM8250,1767.3597,1,0,1,1,1,ip[width=19 height=11 bits=16 min=69.0 max=836.0],ip[width=19 height=11 bits=16 min=0.0 max=4356.0],ip[width=19 height=11 bits=16 min=1302.0 max=11066.0],1,1.2298114,0.9221231,0.011338488,1.5552579,0
b143,0,Experiment 5,EM8250,1937.0938,2,0,2,1,2,ip[width=19 height=11 bits=16 min=69.0 max=836.0],ip[width=19 height=11 bits=16 min=0.0 max=4356.0],ip[width=19 height=11 bits=16 min=1302.0 max=11066.0],1,1.200346,0.9044306,0.017228486,1.5474837,0
b153,0,Experiment 5,EM8250,2078.7932,1,0,1,1,2,ip[width=19 height=10 bits=16 min=69.0 max=836.0],ip[width=19 height=10 bits=16 min=0.0 max=4356.0],ip[width=19 height=10 bits=16 min=1302.0 max=11066.0],1,1.0615604,0.8737569,0.025386428,1.5195738,0
b209,0,Experiment 5,EM8250,1881.3376,1,0,1,1,2,ip[width=18 height=11 bits=16 min=69.0 max=836.0],ip[width=18 height=11 bits=16 min=0.0 max=4356.0],ip[width=18 height=11 bits=16 min=1302.0 max=11066.0],1,1.1497566,0.92607313,0.008976589,1.4719704,0
b250,0,Experiment 5,EM8250,1831.9131,4,0,4,1,3,ip[width=26 height=11 bits=16 min=69.0 max=836.0],ip[width=26 height=11 bits=16 min=0.0 max=4356.0],ip[width=26 height=11 bits=16 min=1302.0 max=11066.0],1,1.7688562,0.77743816,0.079211935,2.2066193,0
b275,0,Experiment 5,EM8250,2081.858,2,0,2,1,3,ip[width=25 height=9 bits=16 min=69.0 max=836.0],ip[width=25 height=9 bits=16 min=0.0 max=4356.0],ip[width=25 height=9 bits=16 min=1302.0 max=11066.0],1,1.3268889,0.6986329,0.036714006,2.0974443,0
b303,0,Experiment 5,EM8250,1892.5883,1,0,1,1,3,ip[width=18 height=11 bits=16 min=69.0 max=836.0],ip[width=18 height=11 bits=16 min=0.0 max=4356.0],ip[width=18 height=11 bits=16 min=1302.0 max=11066.0],1,1.1491398,0.94150656,0.004363625,1.4360285,0
b548,0,Experiment 5,EM8250,2076.2183,2,0,2,1,5,ip[width=29 height=9 bits=16 min=69.0 max=836.0],ip[width=29 height=9 bits=16 min=0.0 max=4356.0],ip[width=29 height=9 bits=16 min=1302.0 max=11066.0],1,1.6657346,0.635636,0.1443454,2.4841597,0
b586,0,Experiment 5,EM8250,2043.085,2,0,2,1,5,ip[width=21 height=10 bits=16 min=69.0 max=836.0],ip[width=21 height=10 bits=16 min=0.0 max=4356.0],ip[width=21 height=10 bits=16 min=1302.0 max=11066.0],1,1.1550606,0.8188174,0.001609817,1.69968,0
b601,0,Experiment 5,EM8250,2811.0325,2,0,2,1,5,ip[width=31 height=9 bits=16 min=69.0 max=836.0],ip[width=31 height=9 bits=16 min=0.0 max=4356.0],ip[width=31 height=9 bits=16 min=1302.0 max=11066.0],1,1.6469853,0.5801996,0.030473525,2.6209552,0
b618,0,Experiment 5,EM8250,1754.6666,2,0,2,1,6,ip[width=21 height=11 bits=16 min=69.0 max=836.0],ip[width=21 height=11 bits=16 min=0.0 max=4356.0],ip[width=21 height=11 bits=16 min=1302.0 max=11066.0],1,1.2758523,0.8705388,0.22042394,1.6905106,0
b619,0,Experiment 5,EM8250,1944.432,3,0,3,1,6,ip[width=23 height=10 bits=16 min=69.0 max=836.0],ip[width=23 height=10 bits=16 min=0.0 max=4356.0],ip[width=23 height=10 bits=16 min=1302.0 max=11066.0],1,1.2925202,0.7727465,0.048696175,1.8861488,0
b666,0,Experiment 5,EM8250,1897.5566,3,0,3,1,6,ip[width=25 height=10 bits=16 min=69.0 max=836.0],ip[width=25 height=10 bits=16 min=0.0 max=4356.0],ip[width=25 height=10 bits=16 min=1302.0 max=11066.0],1,1.5660669,0.7781594,0.027179027,2.047963,0
b711,0,Experiment 5,EM8250,2109.5745,1,0,1,1,6,ip[width=20 height=9 bits=16 min=69.0 max=836.0],ip[width=20 height=9 bits=16 min=0.0 max=4356.0],ip[width=20 height=9 bits=16 min=1302.0 max=11066.0],1,1.0425644,0.7797615,0.006716,1.6859808,0
b775,0,Experiment 5,EM8250,1890.9231,2,0,2,1,7,ip[width=20 height=10 bits=16 min=69.0 max=836.0],ip[width=20 height=10 bits=16 min=0.0 max=4356.0],ip[width=20 height=10 bits=16 min=1302.0 max=11066.0],1,1.1945214,0.8580173,0.019767141,1.6455779,0
b823,0,Experiment 5,EM8250,2312.6743,1,0,1,1,7,ip[width=36 height=9 bits=16 min=69.0 max=836.0],ip[width=36 height=9 bits=16 min=0.0 max=4356.0],ip[width=36 height=9 bits=16 min=1302.0 max=11066.0],1,2.0100079,0.54989654,0.14644459,3.038023,0
b80,0,Experiment 6,EM11018,1870.6115,2,0,2,1,1,ip[width=20 height=12 bits=16 min=70.0 max=1060.0],ip[width=20 height=12 bits=16 min=0.0 max=3101.0],ip[width=20 height=12 bits=16 min=1475.0 max=10898.0],1,1.3334265,0.92268443,0.01647226,1.6017315,0
b190,0,Experiment 6,EM11018,2119.4192,1,0,1,1,2,ip[width=22 height=10 bits=16 min=70.0 max=1060.0],ip[width=22 height=10 bits=16 min=0.0 max=3101.0],ip[width=22 height=10 bits=16 min=1475.0 max=10898.0],1,1.2744337,0.79347146,0.13288583,1.8372349,0
b194,0,Experiment 6,EM11018,2049.9155,2,0,2,1,2,ip[width=23 height=11 bits=16 min=70.0 max=1060.0],ip[width=23 height=11 bits=16 min=0.0 max=3101.0],ip[width=23 height=11 bits=16 min=1475.0 max=10898.0],1,1.5370793,0.8582705,0.015485439,1.8725477,0
b396,0,Experiment 6,EM11018,2091.5498,1,0,1,1,3,ip[width=24 height=11 bits=16 min=70.0 max=1060.0],ip[width=24 height=11 bits=16 min=0.0 max=3101.0],ip[width=24 height=11 bits=16 min=1475.0 max=10898.0],1,1.5560755,0.78649855,0.061849527,2.0442808,0
b444,0,Experiment 6,EM11018,2091.0696,3,0,3,1,3,ip[width=28 height=11 bits=16 min=70.0 max=1060.0],ip[width=28 height=11 bits=16 min=0.0 max=3101.0],ip[width=28 height=11 bits=16 min=1475.0 max=10898.0],1,1.8608762,0.73021966,0.013048211,2.3795822,0
b481,0,Experiment 6,EM11018,2688.0225,4,0,4,1,3,ip[width=31 height=14 bits=16 min=70.0 max=1060.0],ip[width=31 height=14 bits=16 min=0.0 max=3101.0],ip[width=31 height=14 bits=16 min=1475.0 max=10898.0],1,2.4078772,0.7164345,0.27266356,2.5867064,0
b496,0,Experiment 6,EM11018,2097.6394,2,0,2,1,4,ip[width=18 height=11 bits=16 min=70.0 max=1060.0],ip[width=18 height=11 bits=16 min=0.0 max=3101.0],ip[width=18 height=11 bits=16 min=1475.0 max=10898.0],1,1.1150949,0.9128603,0.020551486,1.4888272,0
b532,0,Experiment 6,EM11018,2046.8508,1,0,1,1,4,ip[width=21 height=11 bits=16 min=70.0 max=1060.0],ip[width=21 height=11 bits=16 min=0.0 max=3101.0],ip[width=21 height=11 bits=16 min=1475.0 max=10898.0],1,1.3472418,0.884635,0.007106593,1.7073127,0
b537,0,Experiment 6,EM11018,2051.5305,2,0,2,1,4,ip[width=21 height=12 bits=16 min=70.0 max=1060.0],ip[width=21 height=12 bits=16 min=0.0 max=3101.0],ip[width=21 height=12 bits=16 min=1475.0 max=10898.0],1,1.49588,0.8895311,0.64109105,1.7250544,0
b607,0,Experiment 6,EM11018,1992.3807,2,0,2,1,5,ip[width=21 height=11 bits=16 min=70.0 max=1060.0],ip[width=21 height=11 bits=16 min=0.0 max=3101.0],ip[width=21 height=11 bits=16 min=1475.0 max=10898.0],1,1.3101131,0.86777216,0.00359925,1.6976951,0
b816,0,Experiment 6,EM11018,3850.6567,1,0,1,1,7,ip[width=25 height=7 bits=16 min=70.0 max=1060.0],ip[width=25 height=7 bits=16 min=0.0 max=3101.0],ip[width=25 height=7 bits=16 min=1475.0 max=10898.0],1,1.017339,0.57416457,0.15189302,2.1039953,0
b822,0,Experiment 6,EM11018,2341.7087,2,0,2,1,7,ip[width=19 height=11 bits=16 min=70.0 max=1060.0],ip[width=19 height=11 bits=16 min=0.0 max=3101.0],ip[width=19 height=11 bits=16 min=1475.0 max=10898.0],1,1.1785591,0.8997968,0.014867969,1.5532987,0
b952,0,Experiment 6,EM11018,2786.8809,1,0,1,1,7,ip[width=19 height=10 bits=16 min=70.0 max=1060.0],ip[width=19 height=10 bits=16 min=0.0 max=3101.0],ip[width=19 height=10 bits=16 min=1475.0 max=10898.0],1,1.1494482,0.89213085,0.04205573,1.5361804,0
b966,0,Experiment 6,EM11018,2509.13,1,0,1,1,7,ip[width=19 height=11 bits=16 min=70.0 max=1060.0],ip[width=19 height=11 bits=16 min=0.0 max=3101.0],ip[width=19 height=11 bits=16 min=1475.0 max=10898.0],1,1.1540122,0.90354687,0.009503549,1.5376302,0
b537,0,Experiment 2,EM12844,2424.2144,22,2,20,1,5,ip[width=42 height=11 bits=16 min=0.0 max=14778.0],ip[width=42 height=11 bits=16 min=0.0 max=9754.0],ip[width=42 height=11 bits=16 min=1665.0 max=11170.0],1,2.8913522,0.55292994,0.78010815,3.6113575,0.1
b453,0,Experiment 2,EM12844,2941.6245,10,1,9,1,4,ip[width=31 height=10 bits=16 min=0.0 max=14778.0],ip[width=31 height=10 bits=16 min=0.0 max=9754.0],ip[width=31 height=10 bits=16 min=1665.0 max=11170.0],1,1.7594815,0.63218844,0.26099327,2.6090174,0.111111111
b866,0,Experiment 5,EM8250,2199.538,10,1,9,1,8,ip[width=30 height=10 bits=16 min=69.0 max=836.0],ip[width=30 height=10 bits=16 min=0.0 max=4356.0],ip[width=30 height=10 bits=16 min=1302.0 max=11066.0],1,1.8980589,0.69615704,0.13449597,2.4915335,0.111111111
b138,0,Experiment 1,EM12501,5233.6895,8,1,7,1,2,ip[width=28 height=7 bits=16 min=1.0 max=1357.0],ip[width=28 height=7 bits=16 min=0.0 max=9375.0],ip[width=28 height=7 bits=16 min=1986.0 max=11089.0],1,1.2264193,0.55614716,0.09358302,2.3647647,0.142857143
b171,0,Experiment 1,EM12501,4702.235,7,1,6,1,2,ip[width=21 height=8 bits=16 min=1.0 max=1357.0],ip[width=21 height=8 bits=16 min=0.0 max=9375.0],ip[width=21 height=8 bits=16 min=1986.0 max=11089.0],1,0.9706814,0.7410383,0.003362541,1.6921226,0.166666667
b235,0,Experiment 1,EM12501,4383.7573,7,1,6,1,2,ip[width=19 height=9 bits=16 min=1.0 max=1357.0],ip[width=19 height=9 bits=16 min=0.0 max=9375.0],ip[width=19 height=9 bits=16 min=1986.0 max=11089.0],1,1.00219,0.8169263,0.015496721,1.5776222,0.166666667
b678,0,Experiment 1,EM12501,2035.5488,7,1,6,1,6,ip[width=22 height=9 bits=16 min=1.0 max=1357.0],ip[width=22 height=9 bits=16 min=0.0 max=9375.0],ip[width=22 height=9 bits=16 min=1986.0 max=11089.0],1,1.2108154,0.7884263,0.00820421,1.7897053,0.166666667
b315,0,Experiment 3,EM15307,1912.3265,7,1,6,1,2,ip[width=17 height=11 bits=16 min=69.0 max=652.0],ip[width=17 height=11 bits=16 min=0.0 max=2319.0],ip[width=17 height=11 bits=16 min=1464.0 max=10380.0],1,1.107131,0.94563437,0.061263725,1.3937062,0.166666667
b911,0,Experiment 4,EM15308,2576.9294,7,1,6,1,4,ip[width=21 height=11 bits=16 min=0.0 max=1574.0],ip[width=21 height=11 bits=16 min=0.0 max=2304.0],ip[width=21 height=11 bits=16 min=1446.0 max=10394.0],1,1.2942317,0.87622774,0.04101349,1.6968783,0.166666667
b470,0,Experiment 5,EM8250,2488.5415,7,1,6,1,5,ip[width=36 height=9 bits=16 min=69.0 max=836.0],ip[width=36 height=9 bits=16 min=0.0 max=4356.0],ip[width=36 height=9 bits=16 min=1302.0 max=11066.0],1,2.116028,0.5592706,0.08819149,3.054233,0.166666667
b374,0,Experiment 6,EM11018,2016.2164,7,1,6,1,3,ip[width=30 height=11 bits=16 min=70.0 max=1060.0],ip[width=30 height=11 bits=16 min=0.0 max=3101.0],ip[width=30 height=11 bits=16 min=1475.0 max=10898.0],1,2.0669806,0.6999742,0.03525178,2.5762808,0.166666667
b213,0,Experiment 2,EM12844,2182.4712,13,2,11,1,3,ip[width=30 height=10 bits=16 min=0.0 max=14778.0],ip[width=30 height=10 bits=16 min=0.0 max=9754.0],ip[width=30 height=10 bits=16 min=1665.0 max=11170.0],1,1.847905,0.64976555,0.5024518,2.5497935,0.181818182
b38,0,Experiment 5,EM8250,2739.0977,13,2,11,1,1,ip[width=30 height=10 bits=16 min=69.0 max=836.0],ip[width=30 height=10 bits=16 min=0.0 max=4356.0],ip[width=30 height=10 bits=16 min=1302.0 max=11066.0],1,1.9084898,0.67724216,0.14649683,2.5303547,0.181818182
b772,0,Experiment 1,EM12501,2495.054,12,2,10,1,7,ip[width=23 height=9 bits=16 min=1.0 max=1357.0],ip[width=23 height=9 bits=16 min=0.0 max=9375.0],ip[width=23 height=9 bits=16 min=1986.0 max=11089.0],1,1.2804471,0.77210546,0.015613767,1.8682481,0.2
b494,0,Experiment 3,EM15307,2017.0139,6,1,5,1,4,ip[width=26 height=11 bits=16 min=69.0 max=652.0],ip[width=26 height=11 bits=16 min=0.0 max=2319.0],ip[width=26 height=11 bits=16 min=1464.0 max=10380.0],1,1.657501,0.77526873,0.013060155,2.1637473,0.2
b521,0,Experiment 3,EM15307,2194.36,6,1,5,1,4,ip[width=22 height=10 bits=16 min=69.0 max=652.0],ip[width=22 height=10 bits=16 min=0.0 max=2319.0],ip[width=22 height=10 bits=16 min=1464.0 max=10380.0],1,1.3247303,0.8320357,0.00236348,1.7885499,0.2
b988,0,Experiment 4,EM15308,2045.1791,6,1,5,1,5,ip[width=25 height=10 bits=16 min=0.0 max=1574.0],ip[width=25 height=10 bits=16 min=0.0 max=2304.0],ip[width=25 height=10 bits=16 min=1446.0 max=10394.0],1,1.5206736,0.7454281,0.050467093,2.10824,0.2
b288,0,Experiment 5,EM8250,1780.641,6,1,5,1,3,ip[width=18 height=11 bits=16 min=69.0 max=836.0],ip[width=18 height=11 bits=16 min=0.0 max=4356.0],ip[width=18 height=11 bits=16 min=1302.0 max=11066.0],1,1.1903391,0.92871016,0.03887719,1.4865173,0.2
b671,0,Experiment 5,EM8250,1954.0588,6,1,5,1,6,ip[width=22 height=11 bits=16 min=69.0 max=836.0],ip[width=22 height=11 bits=16 min=0.0 max=4356.0],ip[width=22 height=11 bits=16 min=1302.0 max=11066.0],1,1.4277902,0.83289564,0.090598926,1.8545748,0.2
b814,0,Experiment 6,EM11018,3062.353,6,1,5,1,7,ip[width=23 height=10 bits=16 min=70.0 max=1060.0],ip[width=23 height=10 bits=16 min=0.0 max=3101.0],ip[width=23 height=10 bits=16 min=1475.0 max=10898.0],1,1.2686671,0.77365434,0.07352567,1.9027823,0.2
b190,0,Experiment 2,EM12844,2655.2773,17,3,14,1,2,ip[width=36 height=11 bits=16 min=0.0 max=14778.0],ip[width=36 height=11 bits=16 min=0.0 max=9754.0],ip[width=36 height=11 bits=16 min=1665.0 max=11170.0],1,2.521792,0.61925,0.18831898,3.101357,0.214285714
b299,0,Experiment 1,EM12501,2000.8634,11,2,9,1,3,ip[width=27 height=10 bits=16 min=1.0 max=1357.0],ip[width=27 height=10 bits=16 min=0.0 max=9375.0],ip[width=27 height=10 bits=16 min=1986.0 max=11089.0],1,1.7303706,0.72361314,0.012832665,2.298029,0.222222222
b993,0,Experiment 2,EM12844,2259.682,33,6,27,1,8,ip[width=52 height=10 bits=16 min=0.0 max=14778.0],ip[width=52 height=10 bits=16 min=0.0 max=9754.0],ip[width=52 height=10 bits=16 min=1665.0 max=11170.0],1,3.3753822,0.43444094,0.696834,4.495209,0.222222222
b336,0,Experiment 1,EM12501,2100.6064,16,3,13,1,4,ip[width=24 height=11 bits=16 min=1.0 max=1357.0],ip[width=24 height=11 bits=16 min=0.0 max=9375.0],ip[width=24 height=11 bits=16 min=1986.0 max=11089.0],1,1.6837459,0.8160489,0.28845763,2.0420954,0.230769231
b2912,0,Experiment 2,EM12844,2517.4128,21,4,17,1,11,ip[width=32 height=11 bits=16 min=0.0 max=14778.0],ip[width=32 height=11 bits=16 min=0.0 max=9754.0],ip[width=32 height=11 bits=16 min=1665.0 max=11170.0],1,1.9088598,0.63260686,0.33336464,2.666916,0.235294118
b2465,0,Experiment 2,EM12844,2802.4485,31,6,25,1,11,ip[width=55 height=10 bits=16 min=0.0 max=14778.0],ip[width=55 height=10 bits=16 min=0.0 max=9754.0],ip[width=55 height=10 bits=16 min=1665.0 max=11170.0],1,3.48535,0.39567003,0.6365273,4.772006,0.24
b230,0,Experiment 1,EM12501,4451.2773,10,2,8,1,2,ip[width=23 height=9 bits=16 min=1.0 max=1357.0],ip[width=23 height=9 bits=16 min=0.0 max=9375.0],ip[width=23 height=9 bits=16 min=1986.0 max=11089.0],1,1.2564554,0.73506135,0.26757753,1.929817,0.25
b281,0,Experiment 1,EM12501,1853.3494,5,1,4,1,3,ip[width=19 height=10 bits=16 min=1.0 max=1357.0],ip[width=19 height=10 bits=16 min=0.0 max=9375.0],ip[width=19 height=10 bits=16 min=1986.0 max=11089.0],1,1.1101608,0.89176846,0.021919193,1.5205342,0.25
b549,0,Experiment 2,EM12844,2442.8408,15,3,12,1,5,ip[width=34 height=10 bits=16 min=0.0 max=14778.0],ip[width=34 height=10 bits=16 min=0.0 max=9754.0],ip[width=34 height=10 bits=16 min=1665.0 max=11170.0],1,2.0084043,0.5683913,0.36771962,2.8981035,0.25
b192,0,Experiment 3,EM15307,1870.5371,5,1,4,1,2,ip[width=22 height=10 bits=16 min=69.0 max=652.0],ip[width=22 height=10 bits=16 min=0.0 max=2319.0],ip[width=22 height=10 bits=16 min=1464.0 max=10380.0],1,1.3649119,0.8287,0.007842066,1.8247561,0.25
b317,0,Experiment 3,EM15307,1982.2667,5,1,4,1,2,ip[width=28 height=10 bits=16 min=69.0 max=652.0],ip[width=28 height=10 bits=16 min=0.0 max=2319.0],ip[width=28 height=10 bits=16 min=1464.0 max=10380.0],1,1.7462521,0.7026974,0.009304974,2.3816543,0.25
b368,0,Experiment 3,EM15307,1953.6567,5,1,4,1,3,ip[width=24 height=10 bits=16 min=69.0 max=652.0],ip[width=24 height=10 bits=16 min=0.0 max=2319.0],ip[width=24 height=10 bits=16 min=1464.0 max=10380.0],1,1.4981929,0.7722641,0.013053334,2.0302203,0.25
b405,0,Experiment 3,EM15307,2049.5444,5,1,4,1,3,ip[width=23 height=10 bits=16 min=69.0 max=652.0],ip[width=23 height=10 bits=16 min=0.0 max=2319.0],ip[width=23 height=10 bits=16 min=1464.0 max=10380.0],1,1.3585901,0.7855752,0.041263975,1.9267969,0.25
b436,0,Experiment 3,EM15307,1818.5093,5,1,4,1,3,ip[width=19 height=11 bits=16 min=69.0 max=652.0],ip[width=19 height=11 bits=16 min=0.0 max=2319.0],ip[width=19 height=11 bits=16 min=1464.0 max=10380.0],1,1.2083484,0.8887089,0.001027164,1.5950488,0.25
b440,0,Experiment 3,EM15307,2027.4425,5,1,4,1,3,ip[width=28 height=10 bits=16 min=69.0 max=652.0],ip[width=28 height=10 bits=16 min=0.0 max=2319.0],ip[width=28 height=10 bits=16 min=1464.0 max=10380.0],1,1.7190224,0.70888674,0.18556514,2.3304546,0.25
b489,0,Experiment 3,EM15307,2355.1064,5,1,4,1,4,ip[width=18 height=10 bits=16 min=69.0 max=652.0],ip[width=18 height=10 bits=16 min=0.0 max=2319.0],ip[width=18 height=10 bits=16 min=1464.0 max=10380.0],1,1.0542982,0.9046387,0.036921803,1.459553,0.25
b688,0,Experiment 3,EM15307,3179.4658,5,1,4,1,5,ip[width=21 height=10 bits=16 min=69.0 max=652.0],ip[width=21 height=10 bits=16 min=0.0 max=2319.0],ip[width=21 height=10 bits=16 min=1464.0 max=10380.0],1,1.3075228,0.8388342,0.007182013,1.7709956,0.25
b614,0,Experiment 4,EM15308,2201.5706,5,1,4,1,3,ip[width=19 height=11 bits=16 min=0.0 max=1574.0],ip[width=19 height=11 bits=16 min=0.0 max=2304.0],ip[width=19 height=11 bits=16 min=1446.0 max=10394.0],1,1.1740721,0.896357,0.001181781,1.5594047,0.25
b944,0,Experiment 4,EM15308,2074.2087,5,1,4,1,5,ip[width=18 height=10 bits=16 min=0.0 max=1574.0],ip[width=18 height=10 bits=16 min=0.0 max=2304.0],ip[width=18 height=10 bits=16 min=1446.0 max=10394.0],1,1.045995,0.88954467,0.002046626,1.4768744,0.25
b1026,0,Experiment 4,EM15308,2147,5,1,4,1,5,ip[width=14 height=12 bits=16 min=0.0 max=1574.0],ip[width=14 height=12 bits=16 min=0.0 max=2304.0],ip[width=14 height=12 bits=16 min=1446.0 max=10394.0],1,0.8369379,0.9780671,0.10553423,1.0818812,0.25
b87,0,Experiment 5,EM8250,1934.125,5,1,4,1,1,ip[width=21 height=10 bits=16 min=69.0 max=836.0],ip[width=21 height=10 bits=16 min=0.0 max=4356.0],ip[width=21 height=10 bits=16 min=1302.0 max=11066.0],1,1.2645965,0.8527045,0.00745819,1.7024163,0.25
b98,0,Experiment 5,EM8250,1853.7908,5,1,4,1,1,ip[width=23 height=11 bits=16 min=69.0 max=836.0],ip[width=23 height=11 bits=16 min=0.0 max=4356.0],ip[width=23 height=11 bits=16 min=1302.0 max=11066.0],1,1.5126606,0.8560242,0.06567625,1.8759862,0.25
b328,0,Experiment 6,EM11018,2337.8213,5,1,4,1,2,ip[width=17 height=12 bits=16 min=70.0 max=1060.0],ip[width=17 height=12 bits=16 min=0.0 max=3101.0],ip[width=17 height=12 bits=16 min=1475.0 max=10898.0],1,1.1448225,0.9596517,0.0161952,1.3921297,0.25
b1975,0,Experiment 2,EM12844,2604.9365,43,9,34,1,10,ip[width=95 height=9 bits=16 min=0.0 max=14778.0],ip[width=95 height=9 bits=16 min=0.0 max=9754.0],ip[width=95 height=9 bits=16 min=1665.0 max=11170.0],1,5.84512,0.23587777,0.05989507,8.338799,0.264705882
b173,0,Experiment 2,EM12844,3333.4954,19,4,15,1,2,ip[width=44 height=9 bits=16 min=0.0 max=14778.0],ip[width=44 height=9 bits=16 min=0.0 max=9754.0],ip[width=44 height=9 bits=16 min=1665.0 max=11170.0],1,2.5188315,0.45155686,0.5126901,3.76847,0.266666667
b576,0,Experiment 1,EM12501,2643.4426,14,3,11,1,5,ip[width=30 height=10 bits=16 min=1.0 max=1357.0],ip[width=30 height=10 bits=16 min=0.0 max=9375.0],ip[width=30 height=10 bits=16 min=1986.0 max=11089.0],1,2.00199,0.6816808,0.036951493,2.5689354,0.272727273
b544,0,Experiment 2,EM12844,2478.671,14,3,11,1,5,ip[width=32 height=9 bits=16 min=0.0 max=14778.0],ip[width=32 height=9 bits=16 min=0.0 max=9754.0],ip[width=32 height=9 bits=16 min=1665.0 max=11170.0],1,1.8302851,0.59963864,0.24864163,2.7422526,0.272727273
b591,0,Experiment 6,EM11018,2285.4036,14,3,11,1,5,ip[width=46 height=12 bits=16 min=70.0 max=1060.0],ip[width=46 height=12 bits=16 min=0.0 max=3101.0],ip[width=46 height=12 bits=16 min=1475.0 max=10898.0],1,3.4860475,0.54767275,0.27905905,3.917525,0.272727273
b10,0,Experiment 1,EM12501,2929.3982,9,2,7,1,1,ip[width=29 height=9 bits=16 min=1.0 max=1357.0],ip[width=29 height=9 bits=16 min=0.0 max=9375.0],ip[width=29 height=9 bits=16 min=1986.0 max=11089.0],1,1.6793649,0.66062176,0.030134968,2.4175315,0.285714286
b231,0,Experiment 1,EM12501,4583.608,9,2,7,1,2,ip[width=18 height=9 bits=16 min=1.0 max=1357.0],ip[width=18 height=9 bits=16 min=0.0 max=9375.0],ip[width=18 height=9 bits=16 min=1986.0 max=11089.0],1,0.942726,0.83640176,8.36E-04,1.5018554,0.285714286
b739,0,Experiment 1,EM12501,2377.4546,18,4,14,1,7,ip[width=29 height=12 bits=16 min=1.0 max=1357.0],ip[width=29 height=12 bits=16 min=0.0 max=9375.0],ip[width=29 height=12 bits=16 min=1986.0 max=11089.0],1,2.052965,0.7231074,0.12625045,2.4847736,0.285714286
b802,0,Experiment 1,EM12501,2579.569,18,4,14,1,7,ip[width=32 height=9 bits=16 min=1.0 max=1357.0],ip[width=32 height=9 bits=16 min=0.0 max=9375.0],ip[width=32 height=9 bits=16 min=1986.0 max=11089.0],1,1.9311556,0.61250377,0.04651763,2.7426035,0.285714286
b526,0,Experiment 2,EM12844,2655.548,18,4,14,1,5,ip[width=32 height=10 bits=16 min=0.0 max=14778.0],ip[width=32 height=10 bits=16 min=0.0 max=9754.0],ip[width=32 height=10 bits=16 min=1665.0 max=11170.0],1,1.9232765,0.62943804,0.3827895,2.6752121,0.285714286
b9,0,Experiment 5,EM8250,1970.6697,9,2,7,1,1,ip[width=26 height=11 bits=16 min=69.0 max=836.0],ip[width=26 height=11 bits=16 min=0.0 max=4356.0],ip[width=26 height=11 bits=16 min=1302.0 max=11066.0],1,1.7190994,0.7643432,0.01642057,2.1975858,0.285714286
b10,0,Experiment 5,EM8250,1946.0197,9,2,7,1,1,ip[width=26 height=10 bits=16 min=69.0 max=836.0],ip[width=26 height=10 bits=16 min=0.0 max=4356.0],ip[width=26 height=10 bits=16 min=1302.0 max=11066.0],1,1.5897657,0.7377203,0.13180158,2.172264,0.285714286
b2755,0,Experiment 2,EM12844,2844.0557,31,7,24,1,11,ip[width=51 height=10 bits=16 min=0.0 max=14778.0],ip[width=51 height=10 bits=16 min=0.0 max=9754.0],ip[width=51 height=10 bits=16 min=1665.0 max=11170.0],1,3.3317158,0.4458855,0.45666006,4.431375,0.291666667
b266,0,Experiment 2,EM12844,2305.4294,35,8,27,1,3,ip[width=58 height=10 bits=16 min=0.0 max=14778.0],ip[width=58 height=10 bits=16 min=0.0 max=9754.0],ip[width=58 height=10 bits=16 min=1665.0 max=11170.0],1,3.7363386,0.39540958,7.89E-04,5.024024,0.296296296
b399,0,Experiment 1,EM12501,2090.7058,13,3,10,1,4,ip[width=25 height=10 bits=16 min=1.0 max=1357.0],ip[width=25 height=10 bits=16 min=0.0 max=9375.0],ip[width=25 height=10 bits=16 min=1986.0 max=11089.0],1,1.5589125,0.7472196,0.04886551,2.1213498,0.3
b452,0,Experiment 2,EM12844,2758.1423,13,3,10,1,4,ip[width=36 height=11 bits=16 min=0.0 max=14778.0],ip[width=36 height=11 bits=16 min=0.0 max=9754.0],ip[width=36 height=11 bits=16 min=1665.0 max=11170.0],1,2.4798524,0.5939426,0.25912195,3.0778804,0.3
b511,0,Experiment 2,EM12844,2726.8267,26,6,20,1,5,ip[width=49 height=9 bits=16 min=0.0 max=14778.0],ip[width=49 height=9 bits=16 min=0.0 max=9754.0],ip[width=49 height=9 bits=16 min=1665.0 max=11170.0],1,2.8624725,0.42593214,0.58323187,4.187273,0.3
b1133,0,Experiment 2,EM12844,2670.9255,17,4,13,1,9,ip[width=29 height=10 bits=16 min=0.0 max=14778.0],ip[width=29 height=10 bits=16 min=0.0 max=9754.0],ip[width=29 height=10 bits=16 min=1665.0 max=11170.0],1,1.8729337,0.69831645,0.095716916,2.4707177,0.307692308
b619,0,Experiment 1,EM12501,2064.4324,25,6,19,1,6,ip[width=46 height=11 bits=16 min=1.0 max=1357.0],ip[width=46 height=11 bits=16 min=0.0 max=9375.0],ip[width=46 height=11 bits=16 min=1986.0 max=11089.0],1,2.991945,0.49614587,0.057661396,3.949019,0.315789474
b50,0,Experiment 1,EM12501,2999.0356,4,1,3,1,1,ip[width=18 height=11 bits=16 min=1.0 max=1357.0],ip[width=18 height=11 bits=16 min=0.0 max=9375.0],ip[width=18 height=11 bits=16 min=1986.0 max=11089.0],1,1.0634108,0.9131623,0.029951308,1.4464794,0.333333333
b258,0,Experiment 1,EM12501,1934.0171,12,3,9,1,3,ip[width=20 height=11 bits=16 min=1.0 max=1357.0],ip[width=20 height=11 bits=16 min=0.0 max=9375.0],ip[width=20 height=11 bits=16 min=1986.0 max=11089.0],1,1.3550053,0.89471406,0.021926275,1.6778628,0.333333333
b290,0,Experiment 1,EM12501,2170.1907,12,3,9,1,3,ip[width=26 height=10 bits=16 min=1.0 max=1357.0],ip[width=26 height=10 bits=16 min=0.0 max=9375.0],ip[width=26 height=10 bits=16 min=1986.0 max=11089.0],1,1.6126935,0.7324453,0.12904124,2.1944582,0.333333333
b751,0,Experiment 1,EM12501,2414.5676,12,3,9,1,7,ip[width=18 height=11 bits=16 min=1.0 max=1357.0],ip[width=18 height=11 bits=16 min=0.0 max=9375.0],ip[width=18 height=11 bits=16 min=1986.0 max=11089.0],1,1.1224805,0.9316339,4.96E-05,1.4525231,0.333333333
b784,0,Experiment 1,EM12501,1905.6561,12,3,9,1,7,ip[width=24 height=10 bits=16 min=1.0 max=1357.0],ip[width=24 height=10 bits=16 min=0.0 max=9375.0],ip[width=24 height=10 bits=16 min=1986.0 max=11089.0],1,1.4340811,0.7859517,0.057864226,1.9664057,0.333333333
b150,0,Experiment 2,EM12844,3899.08,12,3,9,1,2,ip[width=27 height=10 bits=16 min=0.0 max=14778.0],ip[width=27 height=10 bits=16 min=0.0 max=9754.0],ip[width=27 height=10 bits=16 min=1665.0 max=11170.0],1,1.5580336,0.6810733,0.15224111,2.2888653,0.333333333
b167,0,Experiment 2,EM12844,3782.1484,12,3,9,1,2,ip[width=31 height=8 bits=16 min=0.0 max=14778.0],ip[width=31 height=8 bits=16 min=0.0 max=9754.0],ip[width=31 height=8 bits=16 min=1665.0 max=11170.0],1,1.3833838,0.5167541,0.50238156,2.5900986,0.333333333
b186,0,Experiment 2,EM12844,2873.1025,28,7,21,1,2,ip[width=50 height=11 bits=16 min=0.0 max=14778.0],ip[width=50 height=11 bits=16 min=0.0 max=9754.0],ip[width=50 height=11 bits=16 min=1665.0 max=11170.0],1,3.4496398,0.4748645,0.6587406,4.2684846,0.333333333
b193,0,Experiment 2,EM12844,2640.4592,12,3,9,1,2,ip[width=27 height=9 bits=16 min=0.0 max=14778.0],ip[width=27 height=9 bits=16 min=0.0 max=9754.0],ip[width=27 height=9 bits=16 min=1665.0 max=11170.0],1,1.6030722,0.68895507,0.13923603,2.2894566,0.333333333
b432,0,Experiment 2,EM12844,2384.3447,16,4,12,1,4,ip[width=27 height=11 bits=16 min=0.0 max=14778.0],ip[width=27 height=11 bits=16 min=0.0 max=9754.0],ip[width=27 height=11 bits=16 min=1665.0 max=11170.0],1,1.77157,0.73329574,0.3067551,2.306826,0.333333333
b823,0,Experiment 2,EM12844,2385.7854,32,8,24,1,7,ip[width=55 height=10 bits=16 min=0.0 max=14778.0],ip[width=55 height=10 bits=16 min=0.0 max=9754.0],ip[width=55 height=10 bits=16 min=1665.0 max=11170.0],1,3.394286,0.39628094,0.1201352,4.794203,0.333333333
b30,0,Experiment 3,EM15307,2428.899,4,1,3,1,1,ip[width=23 height=10 bits=16 min=69.0 max=652.0],ip[width=23 height=10 bits=16 min=0.0 max=2319.0],ip[width=23 height=10 bits=16 min=1464.0 max=10380.0],1,1.4553784,0.7943942,0.001908862,1.9528916,0.333333333
b45,0,Experiment 3,EM15307,2319.25,4,1,3,1,1,ip[width=15 height=11 bits=16 min=69.0 max=652.0],ip[width=15 height=11 bits=16 min=0.0 max=2319.0],ip[width=15 height=11 bits=16 min=1464.0 max=10380.0],1,0.90974593,0.97054565,0.066418774,1.2082438,0.333333333
b193,0,Experiment 3,EM15307,1952.9492,4,1,3,1,2,ip[width=18 height=10 bits=16 min=69.0 max=652.0],ip[width=18 height=10 bits=16 min=0.0 max=2319.0],ip[width=18 height=10 bits=16 min=1464.0 max=10380.0],1,1.0465579,0.88075453,0.009738129,1.493296,0.333333333
b215,0,Experiment 3,EM15307,1983.7771,4,1,3,1,2,ip[width=21 height=10 bits=16 min=69.0 max=652.0],ip[width=21 height=10 bits=16 min=0.0 max=2319.0],ip[width=21 height=10 bits=16 min=1464.0 max=10380.0],1,1.2417611,0.8362211,0.040152226,1.7206191,0.333333333
b247,0,Experiment 3,EM15307,2029.4679,4,1,3,1,2,ip[width=19 height=10 bits=16 min=69.0 max=652.0],ip[width=19 height=10 bits=16 min=0.0 max=2319.0],ip[width=19 height=10 bits=16 min=1464.0 max=10380.0],1,1.1656688,0.87637424,0.02869488,1.6001203,0.333333333
b264,0,Experiment 3,EM15307,1945.2609,4,1,3,1,2,ip[width=20 height=10 bits=16 min=69.0 max=652.0],ip[width=20 height=10 bits=16 min=0.0 max=2319.0],ip[width=20 height=10 bits=16 min=1464.0 max=10380.0],1,1.1830614,0.8419061,0.001069929,1.6683844,0.333333333
b390,0,Experiment 3,EM15307,1819.4338,4,1,3,1,3,ip[width=17 height=10 bits=16 min=69.0 max=652.0],ip[width=17 height=10 bits=16 min=0.0 max=2319.0],ip[width=17 height=10 bits=16 min=1464.0 max=10380.0],1,1.0285023,0.9311308,0.038940404,1.3925098,0.333333333
b391,0,Experiment 3,EM15307,1862.4615,4,1,3,1,3,ip[width=19 height=10 bits=16 min=69.0 max=652.0],ip[width=19 height=10 bits=16 min=0.0 max=2319.0],ip[width=19 height=10 bits=16 min=1464.0 max=10380.0],1,1.1754445,0.88699913,0.015676934,1.5807261,0.333333333
b418,0,Experiment 3,EM15307,1907.876,4,1,3,1,3,ip[width=16 height=11 bits=16 min=69.0 max=652.0],ip[width=16 height=11 bits=16 min=0.0 max=2319.0],ip[width=16 height=11 bits=16 min=1464.0 max=10380.0],1,0.9024374,0.94946384,0.002244036,1.2606364,0.333333333
b485,0,Experiment 3,EM15307,2066.3872,4,1,3,1,4,ip[width=18 height=11 bits=16 min=69.0 max=652.0],ip[width=18 height=11 bits=16 min=0.0 max=2319.0],ip[width=18 height=11 bits=16 min=1464.0 max=10380.0],1,1.0849818,0.90862876,0.06860804,1.4668292,0.333333333
b500,0,Experiment 3,EM15307,2149.161,4,1,3,1,4,ip[width=18 height=10 bits=16 min=69.0 max=652.0],ip[width=18 height=10 bits=16 min=0.0 max=2319.0],ip[width=18 height=10 bits=16 min=1464.0 max=10380.0],1,1.073618,0.89778465,0.006874769,1.485665,0.333333333
b524,0,Experiment 3,EM15307,2148.7437,4,1,3,1,4,ip[width=20 height=11 bits=16 min=69.0 max=652.0],ip[width=20 height=11 bits=16 min=0.0 max=2319.0],ip[width=20 height=11 bits=16 min=1464.0 max=10380.0],1,1.2008857,0.8779233,5.48E-04,1.6265754,0.333333333
b531,0,Experiment 3,EM15307,2170.1,4,1,3,1,4,ip[width=17 height=11 bits=16 min=69.0 max=652.0],ip[width=17 height=11 bits=16 min=0.0 max=2319.0],ip[width=17 height=11 bits=16 min=1464.0 max=10380.0],1,1.0490403,0.94165015,0.058962934,1.3692828,0.333333333
b545,0,Experiment 3,EM15307,2380.3572,4,1,3,1,4,ip[width=25 height=8 bits=16 min=69.0 max=652.0],ip[width=25 height=8 bits=16 min=0.0 max=2319.0],ip[width=25 height=8 bits=16 min=1464.0 max=10380.0],1,1.1548139,0.65082616,0.02444352,2.058236,0.333333333
b578,0,Experiment 3,EM15307,2102.616,4,1,3,1,4,ip[width=18 height=10 bits=16 min=69.0 max=652.0],ip[width=18 height=10 bits=16 min=0.0 max=2319.0],ip[width=18 height=10 bits=16 min=1464.0 max=10380.0],1,1.0303526,0.8870305,0.0066296,1.4739329,0.333333333
b684,0,Experiment 3,EM15307,2940.377,4,1,3,1,5,ip[width=24 height=10 bits=16 min=69.0 max=652.0],ip[width=24 height=10 bits=16 min=0.0 max=2319.0],ip[width=24 height=10 bits=16 min=1464.0 max=10380.0],1,1.437319,0.7846135,0.03721372,1.9910434,0.333333333
b815,0,Experiment 3,EM15307,2679.0098,4,1,3,1,6,ip[width=27 height=9 bits=16 min=69.0 max=652.0],ip[width=27 height=9 bits=16 min=0.0 max=2319.0],ip[width=27 height=9 bits=16 min=1464.0 max=10380.0],1,1.554811,0.69163066,0.2016088,2.2583766,0.333333333
b85,0,Experiment 4,EM15308,2180.436,4,1,3,1,1,ip[width=17 height=11 bits=16 min=0.0 max=1574.0],ip[width=17 height=11 bits=16 min=0.0 max=2304.0],ip[width=17 height=11 bits=16 min=1446.0 max=10394.0],1,0.99532086,0.9395106,0.02932605,1.351213,0.333333333
b234,0,Experiment 4,EM15308,1913.235,4,1,3,1,2,ip[width=24 height=10 bits=16 min=0.0 max=1574.0],ip[width=24 height=10 bits=16 min=0.0 max=2304.0],ip[width=24 height=10 bits=16 min=1446.0 max=10394.0],1,1.5351366,0.7971657,0.12123164,2.0008976,0.333333333
b251,0,Experiment 4,EM15308,1947.9122,4,1,3,1,2,ip[width=22 height=10 bits=16 min=0.0 max=1574.0],ip[width=22 height=10 bits=16 min=0.0 max=2304.0],ip[width=22 height=10 bits=16 min=1446.0 max=10394.0],1,1.2944783,0.83062965,0.005740515,1.7789958,0.333333333
b306,0,Experiment 4,EM15308,2228.0588,4,1,3,1,2,ip[width=25 height=10 bits=16 min=0.0 max=1574.0],ip[width=25 height=10 bits=16 min=0.0 max=2304.0],ip[width=25 height=10 bits=16 min=1446.0 max=10394.0],1,1.551018,0.76315635,0.007389512,2.123127,0.333333333
b308,0,Experiment 4,EM15308,2277.1042,4,1,3,1,2,ip[width=24 height=10 bits=16 min=0.0 max=1574.0],ip[width=24 height=10 bits=16 min=0.0 max=2304.0],ip[width=24 height=10 bits=16 min=1446.0 max=10394.0],1,1.443209,0.7728817,0.012501049,1.9931896,0.333333333
b309,0,Experiment 4,EM15308,2079.25,4,1,3,1,2,ip[width=18 height=11 bits=16 min=0.0 max=1574.0],ip[width=18 height=11 bits=16 min=0.0 max=2304.0],ip[width=18 height=11 bits=16 min=1446.0 max=10394.0],1,1.1920043,0.91750205,0.018010117,1.4965491,0.333333333
b347,0,Experiment 4,EM15308,2448.1296,4,1,3,1,2,ip[width=20 height=10 bits=16 min=0.0 max=1574.0],ip[width=20 height=10 bits=16 min=0.0 max=2304.0],ip[width=20 height=10 bits=16 min=1446.0 max=10394.0],1,1.2023735,0.8478579,5.34E-05,1.6758485,0.333333333
b748,0,Experiment 4,EM15308,1890.6718,4,1,3,1,4,ip[width=15 height=11 bits=16 min=0.0 max=1574.0],ip[width=15 height=11 bits=16 min=0.0 max=2304.0],ip[width=15 height=11 bits=16 min=1446.0 max=10394.0],1,0.9576062,0.9682798,8.88E-06,1.2233648,0.333333333
b964,0,Experiment 4,EM15308,2018.8939,4,1,3,1,5,ip[width=25 height=10 bits=16 min=0.0 max=1574.0],ip[width=25 height=10 bits=16 min=0.0 max=2304.0],ip[width=25 height=10 bits=16 min=1446.0 max=10394.0],1,1.497684,0.74445003,3.44E-04,2.1109517,0.333333333
b1044,0,Experiment 4,EM15308,1929.5026,4,1,3,1,5,ip[width=24 height=11 bits=16 min=0.0 max=1574.0],ip[width=24 height=11 bits=16 min=0.0 max=2304.0],ip[width=24 height=11 bits=16 min=1446.0 max=10394.0],1,1.525361,0.7962955,0.6783285,1.9803247,0.333333333
b1061,0,Experiment 4,EM15308,2006.6897,4,1,3,1,5,ip[width=14 height=11 bits=16 min=0.0 max=1574.0],ip[width=14 height=11 bits=16 min=0.0 max=2304.0],ip[width=14 height=11 bits=16 min=1446.0 max=10394.0],1,0.84816283,0.981362,0.03267533,1.1185746,0.333333333
b1062,0,Experiment 4,EM15308,1978.2565,4,1,3,1,5,ip[width=18 height=11 bits=16 min=0.0 max=1574.0],ip[width=18 height=11 bits=16 min=0.0 max=2304.0],ip[width=18 height=11 bits=16 min=1446.0 max=10394.0],1,1.194533,0.9322047,0.034224544,1.4821178,0.333333333
b1160,0,Experiment 4,EM15308,1956.1833,4,1,3,1,6,ip[width=27 height=11 bits=16 min=0.0 max=1574.0],ip[width=27 height=11 bits=16 min=0.0 max=2304.0],ip[width=27 height=11 bits=16 min=1446.0 max=10394.0],1,1.7477632,0.7545106,0.114933446,2.2375994,0.333333333
b1163,0,Experiment 4,EM15308,1833.139,4,1,3,1,6,ip[width=18 height=11 bits=16 min=0.0 max=1574.0],ip[width=18 height=11 bits=16 min=0.0 max=2304.0],ip[width=18 height=11 bits=16 min=1446.0 max=10394.0],1,1.127615,0.9212633,0.005437051,1.443156,0.333333333
b1181,0,Experiment 4,EM15308,2141.7368,4,1,3,1,6,ip[width=24 height=10 bits=16 min=0.0 max=1574.0],ip[width=24 height=10 bits=16 min=0.0 max=2304.0],ip[width=24 height=10 bits=16 min=1446.0 max=10394.0],1,1.4382827,0.77921313,6.18E-04,1.9950695,0.333333333
b1274,0,Experiment 4,EM15308,1934.022,4,1,3,1,6,ip[width=23 height=10 bits=16 min=0.0 max=1574.0],ip[width=23 height=10 bits=16 min=0.0 max=2304.0],ip[width=23 height=10 bits=16 min=1446.0 max=10394.0],1,1.3931285,0.7983616,0.06473416,1.885769,0.333333333
b1302,0,Experiment 4,EM15308,2282.7932,4,1,3,1,6,ip[width=20 height=10 bits=16 min=0.0 max=1574.0],ip[width=20 height=10 bits=16 min=0.0 max=2304.0],ip[width=20 height=10 bits=16 min=1446.0 max=10394.0],1,1.1498799,0.8595422,0.07258732,1.6163702,0.333333333
b25,0,Experiment 5,EM8250,1799.6138,4,1,3,1,1,ip[width=17 height=11 bits=16 min=69.0 max=836.0],ip[width=17 height=11 bits=16 min=0.0 max=4356.0],ip[width=17 height=11 bits=16 min=1302.0 max=11066.0],1,1.0918431,0.94975436,6.25E-04,1.393309,0.333333333
b88,0,Experiment 5,EM8250,2202.581,4,1,3,1,1,ip[width=21 height=9 bits=16 min=69.0 max=836.0],ip[width=21 height=9 bits=16 min=0.0 max=4356.0],ip[width=21 height=9 bits=16 min=1302.0 max=11066.0],1,1.1026363,0.7814709,0.059376232,1.7400062,0.333333333
b155,0,Experiment 5,EM8250,2179.5674,4,1,3,1,2,ip[width=20 height=9 bits=16 min=69.0 max=836.0],ip[width=20 height=9 bits=16 min=0.0 max=4356.0],ip[width=20 height=9 bits=16 min=1302.0 max=11066.0],1,1.0809265,0.8130919,0.010797463,1.6690416,0.333333333
b502,0,Experiment 5,EM8250,1892.2391,4,1,3,1,5,ip[width=16 height=12 bits=16 min=69.0 max=836.0],ip[width=16 height=12 bits=16 min=0.0 max=4356.0],ip[width=16 height=12 bits=16 min=1302.0 max=11066.0],1,1.040159,0.9682687,0.044044234,1.3162731,0.333333333
b600,0,Experiment 5,EM8250,2999.6667,4,1,3,1,5,ip[width=26 height=10 bits=16 min=69.0 max=836.0],ip[width=26 height=10 bits=16 min=0.0 max=4356.0],ip[width=26 height=10 bits=16 min=1302.0 max=11066.0],1,1.5228939,0.7207754,0.016771408,2.1708224,0.333333333
b161,0,Experiment 6,EM11018,2121.3281,8,2,6,1,2,ip[width=22 height=11 bits=16 min=70.0 max=1060.0],ip[width=22 height=11 bits=16 min=0.0 max=3101.0],ip[width=22 height=11 bits=16 min=1475.0 max=10898.0],1,1.4430298,0.84480965,0.002389754,1.8521652,0.333333333
b299,0,Experiment 6,EM11018,2058.3125,4,1,3,1,2,ip[width=24 height=11 bits=16 min=70.0 max=1060.0],ip[width=24 height=11 bits=16 min=0.0 max=3101.0],ip[width=24 height=11 bits=16 min=1475.0 max=10898.0],1,1.5946844,0.8050083,0.18198276,2.027204,0.333333333
b497,0,Experiment 6,EM11018,2067.685,4,1,3,1,4,ip[width=38 height=11 bits=16 min=70.0 max=1060.0],ip[width=38 height=11 bits=16 min=0.0 max=3101.0],ip[width=38 height=11 bits=16 min=1475.0 max=10898.0],1,2.6706228,0.6010342,0.14023934,3.248366,0.333333333
b498,0,Experiment 6,EM11018,2090.7578,4,1,3,1,4,ip[width=24 height=11 bits=16 min=70.0 max=1060.0],ip[width=24 height=11 bits=16 min=0.0 max=3101.0],ip[width=24 height=11 bits=16 min=1475.0 max=10898.0],1,1.4752784,0.78896374,0.008206959,2.0148554,0.333333333
b575,0,Experiment 6,EM11018,1922.2231,8,2,6,1,4,ip[width=27 height=11 bits=16 min=70.0 max=1060.0],ip[width=27 height=11 bits=16 min=0.0 max=3101.0],ip[width=27 height=11 bits=16 min=1475.0 max=10898.0],1,1.8554487,0.7884125,0.006406468,2.2371247,0.333333333
b624,0,Experiment 6,EM11018,2403.7915,8,2,6,1,5,ip[width=35 height=9 bits=16 min=70.0 max=1060.0],ip[width=35 height=9 bits=16 min=0.0 max=3101.0],ip[width=35 height=9 bits=16 min=1475.0 max=10898.0],1,1.9942497,0.55444986,0.13861345,2.9874816,0.333333333
b755,0,Experiment 6,EM11018,1952.8542,16,4,12,1,6,ip[width=36 height=10 bits=16 min=70.0 max=1060.0],ip[width=36 height=10 bits=16 min=0.0 max=3101.0],ip[width=36 height=10 bits=16 min=1475.0 max=10898.0],1,2.3172758,0.60523325,0.020959051,3.0582163,0.333333333
b847,0,Experiment 6,EM11018,2761.9944,4,1,3,1,7,ip[width=22 height=10 bits=16 min=70.0 max=1060.0],ip[width=22 height=10 bits=16 min=0.0 max=3101.0],ip[width=22 height=10 bits=16 min=1475.0 max=10898.0],1,1.3536869,0.8152208,0.10977592,1.8434554,0.333333333
b859,0,Experiment 6,EM11018,2157.7363,8,2,6,1,7,ip[width=22 height=11 bits=16 min=70.0 max=1060.0],ip[width=22 height=11 bits=16 min=0.0 max=3101.0],ip[width=22 height=11 bits=16 min=1475.0 max=10898.0],1,1.5211515,0.8634877,0.056473993,1.8424354,0.333333333
b902,0,Experiment 6,EM11018,1921.495,4,1,3,1,7,ip[width=23 height=11 bits=16 min=70.0 max=1060.0],ip[width=23 height=11 bits=16 min=0.0 max=3101.0],ip[width=23 height=11 bits=16 min=1475.0 max=10898.0],1,1.5569389,0.83152086,0.014422618,1.9507248,0.333333333
b943,0,Experiment 6,EM11018,3312.0369,4,1,3,1,7,ip[width=21 height=9 bits=16 min=70.0 max=1060.0],ip[width=21 height=9 bits=16 min=0.0 max=3101.0],ip[width=21 height=9 bits=16 min=1475.0 max=10898.0],1,1.0210396,0.7378181,0.06540587,1.7486849,0.333333333
b963,0,Experiment 6,EM11018,2526.1033,12,3,9,1,7,ip[width=20 height=10 bits=16 min=70.0 max=1060.0],ip[width=20 height=10 bits=16 min=0.0 max=3101.0],ip[width=20 height=10 bits=16 min=1475.0 max=10898.0],1,1.1636336,0.84443396,0.01253101,1.6430833,0.333333333
b149,0,Experiment 2,EM12844,4139.599,39,10,29,1,2,ip[width=80 height=9 bits=16 min=0.0 max=14778.0],ip[width=80 height=9 bits=16 min=0.0 max=9754.0],ip[width=80 height=9 bits=16 min=1665.0 max=11170.0],1,4.277712,0.24164125,0.005242178,6.9721313,0.344827586
b208,0,Experiment 2,EM12844,2927.1912,27,7,20,1,2,ip[width=45 height=10 bits=16 min=0.0 max=14778.0],ip[width=45 height=10 bits=16 min=0.0 max=9754.0],ip[width=45 height=10 bits=16 min=1665.0 max=11170.0],1,2.9473228,0.48527914,0.68293244,3.9096043,0.35
b1436,0,Experiment 2,EM12844,2808.02,23,6,17,1,9,ip[width=38 height=13 bits=16 min=0.0 max=14778.0],ip[width=38 height=13 bits=16 min=0.0 max=9754.0],ip[width=38 height=13 bits=16 min=1665.0 max=11170.0],1,2.2761998,0.50821,0.83426166,3.202458,0.352941176
b1445,0,Experiment 2,EM12844,2858.6372,23,6,17,1,9,ip[width=42 height=10 bits=16 min=0.0 max=14778.0],ip[width=42 height=10 bits=16 min=0.0 max=9754.0],ip[width=42 height=10 bits=16 min=1665.0 max=11170.0],1,2.651434,0.5250148,0.32383493,3.5689287,0.352941176
b975,0,Experiment 2,EM12844,2534.0613,42,11,31,1,7,ip[width=59 height=12 bits=16 min=0.0 max=14778.0],ip[width=59 height=12 bits=16 min=0.0 max=9754.0],ip[width=59 height=12 bits=16 min=1665.0 max=11170.0],1,4.3195124,0.42038444,0.67247593,5.117231,0.35483871
b783,0,Experiment 1,EM12501,2331.4373,19,5,14,1,7,ip[width=35 height=10 bits=16 min=1.0 max=1357.0],ip[width=35 height=10 bits=16 min=0.0 max=9375.0],ip[width=35 height=10 bits=16 min=1986.0 max=11089.0],1,2.135826,0.5771531,0.1788291,2.997728,0.357142857
b242,0,Experiment 2,EM12844,2230.524,19,5,14,1,3,ip[width=35 height=10 bits=16 min=0.0 max=14778.0],ip[width=35 height=10 bits=16 min=0.0 max=9754.0],ip[width=35 height=10 bits=16 min=1665.0 max=11170.0],1,2.259424,0.60489875,0.39811122,2.9766045,0.357142857
b363,0,Experiment 1,EM12501,2123.7185,15,4,11,1,4,ip[width=21 height=10 bits=16 min=1.0 max=1357.0],ip[width=21 height=10 bits=16 min=0.0 max=9375.0],ip[width=21 height=10 bits=16 min=1986.0 max=11089.0],1,1.3102365,0.8291022,0.011078204,1.7767513,0.363636364
b366,0,Experiment 1,EM12501,2226.7363,15,4,11,1,4,ip[width=28 height=10 bits=16 min=1.0 max=1357.0],ip[width=28 height=10 bits=16 min=0.0 max=9375.0],ip[width=28 height=10 bits=16 min=1986.0 max=11089.0],1,1.6654879,0.6900592,0.028470725,2.3266916,0.363636364
b420,0,Experiment 1,EM12501,2308.6196,15,4,11,1,4,ip[width=33 height=9 bits=16 min=1.0 max=1357.0],ip[width=33 height=9 bits=16 min=0.0 max=9375.0],ip[width=33 height=9 bits=16 min=1986.0 max=11089.0],1,1.980897,0.60086673,0.024598205,2.81513,0.363636364
b741,0,Experiment 1,EM12501,2233.261,15,4,11,1,7,ip[width=23 height=11 bits=16 min=1.0 max=1357.0],ip[width=23 height=11 bits=16 min=0.0 max=9375.0],ip[width=23 height=11 bits=16 min=1986.0 max=11089.0],1,1.5260394,0.83209354,0.009951051,1.9148828,0.363636364
b892,0,Experiment 2,EM12844,2338.467,15,4,11,1,7,ip[width=22 height=12 bits=16 min=0.0 max=14778.0],ip[width=22 height=12 bits=16 min=0.0 max=9754.0],ip[width=22 height=12 bits=16 min=1665.0 max=11170.0],1,1.4832982,0.8520103,0.2820033,1.8452665,0.363636364
b1138,0,Experiment 2,EM12844,2928.5735,30,8,22,1,9,ip[width=49 height=10 bits=16 min=0.0 max=14778.0],ip[width=49 height=10 bits=16 min=0.0 max=9754.0],ip[width=49 height=10 bits=16 min=1665.0 max=11170.0],1,3.219266,0.4651915,0.4850894,4.2191114,0.363636364
b1334,0,Experiment 2,EM12844,2573.654,15,4,11,1,9,ip[width=23 height=10 bits=16 min=0.0 max=14778.0],ip[width=23 height=10 bits=16 min=0.0 max=9754.0],ip[width=23 height=10 bits=16 min=1665.0 max=11170.0],1,1.4036133,0.79871136,0.01734623,1.9169714,0.363636364
b453,0,Experiment 1,EM12501,2245.9497,11,3,8,1,5,ip[width=21 height=11 bits=16 min=1.0 max=1357.0],ip[width=21 height=11 bits=16 min=0.0 max=9375.0],ip[width=21 height=11 bits=16 min=1986.0 max=11089.0],1,1.3269274,0.8636078,0.06421486,1.7197441,0.375
b732,0,Experiment 1,EM12501,2466.5388,11,3,8,1,7,ip[width=28 height=9 bits=16 min=1.0 max=1357.0],ip[width=28 height=9 bits=16 min=0.0 max=9375.0],ip[width=28 height=9 bits=16 min=1986.0 max=11089.0],1,1.5753336,0.6722206,0.22050774,2.3357725,0.375
b766,0,Experiment 1,EM12501,2487.5107,11,3,8,1,7,ip[width=21 height=11 bits=16 min=1.0 max=1357.0],ip[width=21 height=11 bits=16 min=0.0 max=9375.0],ip[width=21 height=11 bits=16 min=1986.0 max=11089.0],1,1.4091024,0.858875,0.014313519,1.7735182,0.375
b536,0,Experiment 2,EM12844,2773.629,22,6,16,1,5,ip[width=35 height=9 bits=16 min=0.0 max=14778.0],ip[width=35 height=9 bits=16 min=0.0 max=9754.0],ip[width=35 height=9 bits=16 min=1665.0 max=11170.0],1,1.9432749,0.5536122,0.21191871,2.9450223,0.375
b768,0,Experiment 2,EM12844,2158.557,22,6,16,1,7,ip[width=35 height=11 bits=16 min=0.0 max=14778.0],ip[width=35 height=11 bits=16 min=0.0 max=9754.0],ip[width=35 height=11 bits=16 min=1665.0 max=11170.0],1,2.4094574,0.62474406,0.07262016,3.021006,0.375
b957,0,Experiment 2,EM12844,2548.834,33,9,24,1,7,ip[width=70 height=8 bits=16 min=0.0 max=14778.0],ip[width=70 height=8 bits=16 min=0.0 max=9754.0],ip[width=70 height=8 bits=16 min=1665.0 max=11170.0],1,3.6921482,0.27992177,0.17549402,6.118132,0.375
b766,0,Experiment 5,EM8250,2055.8528,11,3,8,1,7,ip[width=19 height=11 bits=16 min=69.0 max=836.0],ip[width=19 height=11 bits=16 min=0.0 max=4356.0],ip[width=19 height=11 bits=16 min=1302.0 max=11066.0],1,1.2163045,0.89614177,0.11397849,1.5902408,0.375
b924,0,Experiment 6,EM11018,2035.5024,11,3,8,1,7,ip[width=22 height=13 bits=16 min=70.0 max=1060.0],ip[width=22 height=13 bits=16 min=0.0 max=3101.0],ip[width=22 height=13 bits=16 min=1475.0 max=10898.0],1,1.5739614,0.91831636,0.001100401,1.7788361,0.375
b980,0,Experiment 2,EM12844,2517.1746,51,14,37,1,8,ip[width=75 height=14 bits=16 min=0.0 max=14778.0],ip[width=75 height=14 bits=16 min=0.0 max=9754.0],ip[width=75 height=14 bits=16 min=1665.0 max=11170.0],1,5.9851546,0.3475977,0.4913883,6.550283,0.378378378
b710,0,Experiment 2,EM12844,2613.7856,69,19,50,1,6,ip[width=94 height=13 bits=16 min=0.0 max=14778.0],ip[width=94 height=13 bits=16 min=0.0 max=9754.0],ip[width=94 height=13 bits=16 min=1665.0 max=11170.0],1,7.8107214,0.32806775,0.07906387,8.188781,0.38
b2904,0,Experiment 2,EM12844,2621.13,36,10,26,1,11,ip[width=62 height=11 bits=16 min=0.0 max=14778.0],ip[width=62 height=11 bits=16 min=0.0 max=9754.0],ip[width=62 height=11 bits=16 min=1665.0 max=11170.0],1,4.1516776,0.37708786,0.26290658,5.3883953,0.384615385
b702,0,Experiment 1,EM12501,2515.227,32,9,23,1,7,ip[width=41 height=11 bits=16 min=1.0 max=1357.0],ip[width=41 height=11 bits=16 min=0.0 max=9375.0],ip[width=41 height=11 bits=16 min=1986.0 max=11089.0],1,2.8721714,0.5567749,0.12173871,3.527775,0.391304348
b193,0,Experiment 1,EM12501,4733.347,14,4,10,1,2,ip[width=28 height=9 bits=16 min=1.0 max=1357.0],ip[width=28 height=9 bits=16 min=0.0 max=9375.0],ip[width=28 height=9 bits=16 min=1986.0 max=11089.0],1,1.5098187,0.6331408,0.0801689,2.3645895,0.4
b245,0,Experiment 1,EM12501,4682.48,14,4,10,1,2,ip[width=29 height=11 bits=16 min=1.0 max=1357.0],ip[width=29 height=11 bits=16 min=0.0 max=9375.0],ip[width=29 height=11 bits=16 min=1986.0 max=11089.0],1,1.9232919,0.7179841,0.0280452,2.4020543,0.4
b614,0,Experiment 1,EM12501,2196.285,21,6,15,1,6,ip[width=42 height=11 bits=16 min=1.0 max=1357.0],ip[width=42 height=11 bits=16 min=0.0 max=9375.0],ip[width=42 height=11 bits=16 min=1986.0 max=11089.0],1,2.8778453,0.54485524,3.17E-04,3.618694,0.4
b775,0,Experiment 1,EM12501,2969.7285,42,12,30,1,7,ip[width=74 height=9 bits=16 min=1.0 max=1357.0],ip[width=74 height=9 bits=16 min=0.0 max=9375.0],ip[width=74 height=9 bits=16 min=1986.0 max=11089.0],1,4.3636103,0.29051813,0.06766984,6.454588,0.4
b816,0,Experiment 1,EM12501,2686.7961,7,2,5,1,7,ip[width=21 height=9 bits=16 min=1.0 max=1357.0],ip[width=21 height=9 bits=16 min=0.0 max=9375.0],ip[width=21 height=9 bits=16 min=1986.0 max=11089.0],1,1.1867619,0.78311515,0.05267722,1.7764993,0.4
b105,0,Experiment 2,EM12844,2190.4792,14,4,10,1,1,ip[width=29 height=9 bits=16 min=0.0 max=14778.0],ip[width=29 height=9 bits=16 min=0.0 max=9754.0],ip[width=29 height=9 bits=16 min=1665.0 max=11170.0],1,1.6631442,0.64538467,0.12083364,2.4578483,0.4
b538,0,Experiment 2,EM12844,2672.3447,21,6,15,1,5,ip[width=39 height=10 bits=16 min=0.0 max=14778.0],ip[width=39 height=10 bits=16 min=0.0 max=9754.0],ip[width=39 height=10 bits=16 min=1665.0 max=11170.0],1,2.242278,0.52823573,0.29517,3.3108313,0.4
b132,0,Experiment 3,EM15307,2117.4106,7,2,5,1,1,ip[width=20 height=11 bits=16 min=69.0 max=652.0],ip[width=20 height=11 bits=16 min=0.0 max=2319.0],ip[width=20 height=11 bits=16 min=1464.0 max=10380.0],1,1.2604026,0.88541085,0.012627833,1.6224461,0.4
b191,0,Experiment 3,EM15307,2037.9291,7,2,5,1,2,ip[width=29 height=10 bits=16 min=69.0 max=652.0],ip[width=29 height=10 bits=16 min=0.0 max=2319.0],ip[width=29 height=10 bits=16 min=1464.0 max=10380.0],1,1.9325895,0.7012238,0.2170836,2.4735327,0.4
b211,0,Experiment 3,EM15307,1968.0883,7,2,5,1,2,ip[width=22 height=10 bits=16 min=69.0 max=652.0],ip[width=22 height=10 bits=16 min=0.0 max=2319.0],ip[width=22 height=10 bits=16 min=1464.0 max=10380.0],1,1.3075844,0.82566345,0.11792699,1.8099471,0.4
b274,0,Experiment 3,EM15307,1833.3867,7,2,5,1,2,ip[width=18 height=11 bits=16 min=69.0 max=652.0],ip[width=18 height=11 bits=16 min=0.0 max=2319.0],ip[width=18 height=11 bits=16 min=1464.0 max=10380.0],1,1.1121345,0.920214,0.04129021,1.4623122,0.4
b382,0,Experiment 3,EM15307,1745.462,7,2,5,1,3,ip[width=20 height=10 bits=16 min=69.0 max=652.0],ip[width=20 height=10 bits=16 min=0.0 max=2319.0],ip[width=20 height=10 bits=16 min=1464.0 max=10380.0],1,1.204694,0.87037504,0.1870246,1.636292,0.4
b503,0,Experiment 3,EM15307,2210.5125,7,2,5,1,4,ip[width=23 height=11 bits=16 min=69.0 max=652.0],ip[width=23 height=11 bits=16 min=0.0 max=2319.0],ip[width=23 height=11 bits=16 min=1464.0 max=10380.0],1,1.5356607,0.8190189,6.40E-04,1.949713,0.4
b534,0,Experiment 3,EM15307,2105.8357,7,2,5,1,4,ip[width=27 height=10 bits=16 min=69.0 max=652.0],ip[width=27 height=10 bits=16 min=0.0 max=2319.0],ip[width=27 height=10 bits=16 min=1464.0 max=10380.0],1,1.5898119,0.7113487,0.18180373,2.2550986,0.4
b376,0,Experiment 4,EM15308,2150.5735,7,2,5,1,3,ip[width=26 height=10 bits=16 min=0.0 max=1574.0],ip[width=26 height=10 bits=16 min=0.0 max=2304.0],ip[width=26 height=10 bits=16 min=1446.0 max=10394.0],1,1.6142355,0.7332115,0.30367598,2.1996605,0.4
b500,0,Experiment 4,EM15308,2115.6667,7,2,5,1,3,ip[width=27 height=10 bits=16 min=0.0 max=1574.0],ip[width=27 height=10 bits=16 min=0.0 max=2304.0],ip[width=27 height=10 bits=16 min=1446.0 max=10394.0],1,1.6658272,0.7263874,0.002427735,2.2561758,0.4
b819,0,Experiment 4,EM15308,1919.3914,7,2,5,1,4,ip[width=24 height=11 bits=16 min=0.0 max=1574.0],ip[width=24 height=11 bits=16 min=0.0 max=2304.0],ip[width=24 height=11 bits=16 min=1446.0 max=10394.0],1,1.5965962,0.82446456,0.18089242,1.9816905,0.4
b1172,0,Experiment 4,EM15308,2017.5156,7,2,5,1,6,ip[width=25 height=9 bits=16 min=0.0 max=1574.0],ip[width=25 height=9 bits=16 min=0.0 max=2304.0],ip[width=25 height=9 bits=16 min=1446.0 max=10394.0],1,1.4537864,0.7412195,9.77E-04,2.073208,0.4
b130,0,Experiment 5,EM8250,1863.2872,7,2,5,1,2,ip[width=22 height=11 bits=16 min=69.0 max=836.0],ip[width=22 height=11 bits=16 min=0.0 max=4356.0],ip[width=22 height=11 bits=16 min=1302.0 max=11066.0],1,1.4409502,0.8694242,0.0688049,1.7908581,0.4
b133,0,Experiment 5,EM8250,2037.8834,7,2,5,1,2,ip[width=19 height=11 bits=16 min=69.0 max=836.0],ip[width=19 height=11 bits=16 min=0.0 max=4356.0],ip[width=19 height=11 bits=16 min=1302.0 max=11066.0],1,1.2156878,0.9064058,0.030564044,1.5400801,0.4
b266,0,Experiment 5,EM8250,1883.7634,7,2,5,1,3,ip[width=23 height=10 bits=16 min=69.0 max=836.0],ip[width=23 height=10 bits=16 min=0.0 max=4356.0],ip[width=23 height=10 bits=16 min=1302.0 max=11066.0],1,1.4391384,0.7927325,0.010041598,1.9386139,0.4
b830,0,Experiment 5,EM8250,1946.1765,7,2,5,1,7,ip[width=21 height=11 bits=16 min=69.0 max=836.0],ip[width=21 height=11 bits=16 min=0.0 max=4356.0],ip[width=21 height=11 bits=16 min=1302.0 max=11066.0],1,1.3080162,0.88075256,0.001409012,1.6897541,0.4
b882,0,Experiment 5,EM8250,1933.6971,7,2,5,1,8,ip[width=18 height=11 bits=16 min=69.0 max=836.0],ip[width=18 height=11 bits=16 min=0.0 max=4356.0],ip[width=18 height=11 bits=16 min=1302.0 max=11066.0],1,1.0924599,0.9191028,0.002383572,1.4673139,0.4
b7,0,Experiment 6,EM11018,2006.9231,7,2,5,1,1,ip[width=24 height=11 bits=16 min=70.0 max=1060.0],ip[width=24 height=11 bits=16 min=0.0 max=3101.0],ip[width=24 height=11 bits=16 min=1475.0 max=10898.0],1,1.5872679,0.80351496,0.022349574,2.0319774,0.4
b642,0,Experiment 6,EM11018,1895.6239,7,2,5,1,5,ip[width=24 height=12 bits=16 min=70.0 max=1060.0],ip[width=24 height=12 bits=16 min=0.0 max=3101.0],ip[width=24 height=12 bits=16 min=1475.0 max=10898.0],1,1.7303706,0.8548625,0.011615882,2.0079465,0.4
b706,0,Experiment 6,EM11018,2140,7,2,5,1,6,ip[width=29 height=11 bits=16 min=70.0 max=1060.0],ip[width=29 height=11 bits=16 min=0.0 max=3101.0],ip[width=29 height=11 bits=16 min=1475.0 max=10898.0],1,2.0201805,0.73573303,0.10604519,2.4601948,0.4
b714,0,Experiment 6,EM11018,2565.8972,7,2,5,1,6,ip[width=30 height=9 bits=16 min=70.0 max=1060.0],ip[width=30 height=9 bits=16 min=0.0 max=3101.0],ip[width=30 height=9 bits=16 min=1475.0 max=10898.0],1,1.6437781,0.6099229,0.06766898,2.5645757,0.4
b760,0,Experiment 6,EM11018,2198.5305,14,4,10,1,6,ip[width=24 height=12 bits=16 min=70.0 max=1060.0],ip[width=24 height=12 bits=16 min=0.0 max=3101.0],ip[width=24 height=12 bits=16 min=1475.0 max=10898.0],1,1.7520804,0.8536869,0.00585982,1.9724448,0.4
b788,0,Experiment 6,EM11018,2081.372,7,2,5,1,6,ip[width=30 height=11 bits=16 min=70.0 max=1060.0],ip[width=30 height=11 bits=16 min=0.0 max=3101.0],ip[width=30 height=11 bits=16 min=1475.0 max=10898.0],1,1.986201,0.703376,0.024896199,2.5048792,0.4
b304,0,Experiment 2,EM12844,2248.7034,31,9,22,1,3,ip[width=43 height=11 bits=16 min=0.0 max=14778.0],ip[width=43 height=11 bits=16 min=0.0 max=9754.0],ip[width=43 height=11 bits=16 min=1665.0 max=11170.0],1,2.765904,0.4950502,1.053603,3.7142656,0.409090909
b1348,0,Experiment 2,EM12844,2526.1765,31,9,22,1,9,ip[width=52 height=10 bits=16 min=0.0 max=14778.0],ip[width=52 height=10 bits=16 min=0.0 max=9754.0],ip[width=52 height=10 bits=16 min=1665.0 max=11170.0],1,3.1730864,0.4195746,0.2014119,4.4682407,0.409090909
b342,0,Experiment 1,EM12501,2004.6129,17,5,12,1,4,ip[width=29 height=9 bits=16 min=1.0 max=1357.0],ip[width=29 height=9 bits=16 min=0.0 max=9375.0],ip[width=29 height=9 bits=16 min=1986.0 max=11089.0],1,1.6633447,0.66253275,0.08721738,2.4116335,0.416666667
b241,0,Experiment 2,EM12844,2260.0042,17,5,12,1,3,ip[width=33 height=9 bits=16 min=0.0 max=14778.0],ip[width=33 height=9 bits=16 min=0.0 max=9754.0],ip[width=33 height=9 bits=16 min=1665.0 max=11170.0],1,1.8388271,0.5757824,0.13438652,2.794348,0.416666667
b343,0,Experiment 2,EM12844,2516.2563,34,10,24,1,4,ip[width=62 height=10 bits=16 min=0.0 max=14778.0],ip[width=62 height=10 bits=16 min=0.0 max=9754.0],ip[width=62 height=10 bits=16 min=1665.0 max=11170.0],1,3.9330068,0.34871837,0.004575443,5.37911,0.416666667
b546,0,Experiment 2,EM12844,2660.3174,17,5,12,1,5,ip[width=37 height=8 bits=16 min=0.0 max=14778.0],ip[width=37 height=8 bits=16 min=0.0 max=9754.0],ip[width=37 height=8 bits=16 min=1665.0 max=11170.0],1,1.9136705,0.48796648,0.09472015,3.1528437,0.416666667
b704,0,Experiment 2,EM12844,2876.7173,17,5,12,1,6,ip[width=44 height=8 bits=16 min=0.0 max=14778.0],ip[width=44 height=8 bits=16 min=0.0 max=9754.0],ip[width=44 height=8 bits=16 min=1665.0 max=11170.0],1,2.2435117,0.42328513,0.072207026,3.7494197,0.416666667
b988,0,Experiment 2,EM12844,2115.7734,17,5,12,1,8,ip[width=38 height=11 bits=16 min=0.0 max=14778.0],ip[width=38 height=11 bits=16 min=0.0 max=9754.0],ip[width=38 height=11 bits=16 min=1665.0 max=11170.0],1,2.5417747,0.5756931,0.19196592,3.2321424,0.416666667
b81,0,Experiment 5,EM8250,2220.6267,17,5,12,1,1,ip[width=45 height=11 bits=16 min=69.0 max=836.0],ip[width=45 height=11 bits=16 min=0.0 max=4356.0],ip[width=45 height=11 bits=16 min=1302.0 max=11066.0],1,3.1492796,0.5263517,0.018386967,3.8342595,0.416666667
b587,0,Experiment 6,EM11018,2052.3677,17,5,12,1,5,ip[width=30 height=11 bits=16 min=70.0 max=1060.0],ip[width=30 height=11 bits=16 min=0.0 max=3101.0],ip[width=30 height=11 bits=16 min=1475.0 max=10898.0],1,2.112451,0.7210057,0.041659195,2.5467567,0.416666667
b753,0,Experiment 6,EM11018,2176.0125,17,5,12,1,6,ip[width=36 height=11 bits=16 min=70.0 max=1060.0],ip[width=36 height=11 bits=16 min=0.0 max=3101.0],ip[width=36 height=11 bits=16 min=1475.0 max=10898.0],1,2.532462,0.64194065,0.05025733,3.0283697,0.416666667
b356,0,Experiment 2,EM12844,2532.2957,37,11,26,1,4,ip[width=64 height=9 bits=16 min=0.0 max=14778.0],ip[width=64 height=9 bits=16 min=0.0 max=9754.0],ip[width=64 height=9 bits=16 min=1665.0 max=11170.0],1,3.738374,0.3381615,0.27541673,5.5201297,0.423076923
b111,0,Experiment 1,EM12501,4256.237,10,3,7,1,2,ip[width=20 height=10 bits=16 min=1.0 max=1357.0],ip[width=20 height=10 bits=16 min=0.0 max=9375.0],ip[width=20 height=10 bits=16 min=1986.0 max=11089.0],1,1.1308838,0.8497232,0.004819139,1.6102287,0.428571429
b389,0,Experiment 1,EM12501,2290.0776,20,6,14,1,4,ip[width=28 height=9 bits=16 min=1.0 max=1357.0],ip[width=28 height=9 bits=16 min=0.0 max=9375.0],ip[width=28 height=9 bits=16 min=1986.0 max=11089.0],1,1.5515423,0.67260957,0.06260447,2.3134205,0.428571429
b395,0,Experiment 1,EM12501,2129.0151,20,6,14,1,4,ip[width=33 height=9 bits=16 min=1.0 max=1357.0],ip[width=33 height=9 bits=16 min=0.0 max=9375.0],ip[width=33 height=9 bits=16 min=1986.0 max=11089.0],1,2.0225666,0.6119036,0.16011135,2.8096492,0.428571429
b422,0,Experiment 1,EM12501,2127.8052,10,3,7,1,4,ip[width=25 height=9 bits=16 min=1.0 max=1357.0],ip[width=25 height=9 bits=16 min=0.0 max=9375.0],ip[width=25 height=9 bits=16 min=1986.0 max=11089.0],1,1.4609716,0.7257689,0.045180224,2.1232975,0.428571429
b447,0,Experiment 1,EM12501,2406.2173,20,6,14,1,5,ip[width=31 height=9 bits=16 min=1.0 max=1357.0],ip[width=31 height=9 bits=16 min=0.0 max=9375.0],ip[width=31 height=9 bits=16 min=1986.0 max=11089.0],1,1.7182668,0.61105025,0.19805479,2.5994155,0.428571429
b497,0,Experiment 1,EM12501,2301.398,20,6,14,1,5,ip[width=37 height=9 bits=16 min=1.0 max=1357.0],ip[width=37 height=9 bits=16 min=0.0 max=9375.0],ip[width=37 height=9 bits=16 min=1986.0 max=11089.0],1,2.2118104,0.5546902,0.040796082,3.1260338,0.428571429
b727,0,Experiment 1,EM12501,2400.8572,10,3,7,1,7,ip[width=25 height=10 bits=16 min=1.0 max=1357.0],ip[width=25 height=10 bits=16 min=0.0 max=9375.0],ip[width=25 height=10 bits=16 min=1986.0 max=11089.0],1,1.5399164,0.7449671,0.17988732,2.1139,0.428571429
b775,0,Experiment 2,EM12844,2190.5378,20,6,14,1,7,ip[width=37 height=10 bits=16 min=0.0 max=14778.0],ip[width=37 height=10 bits=16 min=0.0 max=9754.0],ip[width=37 height=10 bits=16 min=1665.0 max=11170.0],1,2.3672483,0.59802014,0.31967613,3.1107068,0.428571429
b2411,0,Experiment 2,EM12844,2556.7593,30,9,21,1,11,ip[width=54 height=10 bits=16 min=0.0 max=14778.0],ip[width=54 height=10 bits=16 min=0.0 max=9754.0],ip[width=54 height=10 bits=16 min=1665.0 max=11170.0],1,3.5686736,0.4314712,0.49427214,4.633906,0.428571429
b2762,0,Experiment 2,EM12844,2554.905,20,6,14,1,11,ip[width=32 height=10 bits=16 min=0.0 max=14778.0],ip[width=32 height=10 bits=16 min=0.0 max=9754.0],ip[width=32 height=10 bits=16 min=1665.0 max=11170.0],1,1.9198381,0.6210682,0.25289348,2.6985154,0.428571429
b1121,0,Experiment 4,EM15308,2472.4707,10,3,7,1,5,ip[width=24 height=11 bits=16 min=0.0 max=1574.0],ip[width=24 height=11 bits=16 min=0.0 max=2304.0],ip[width=24 height=11 bits=16 min=1446.0 max=10394.0],1,1.5724812,0.8080121,0.56469434,2.042747,0.428571429
b4,0,Experiment 5,EM8250,2036.7802,10,3,7,1,1,ip[width=32 height=11 bits=16 min=69.0 max=836.0],ip[width=32 height=11 bits=16 min=0.0 max=4356.0],ip[width=32 height=11 bits=16 min=1302.0 max=11066.0],1,2.163264,0.6813587,0.13661276,2.6817992,0.428571429
b45,0,Experiment 5,EM8250,1894.1305,10,3,7,1,1,ip[width=18 height=10 bits=16 min=69.0 max=836.0],ip[width=18 height=10 bits=16 min=0.0 max=4356.0],ip[width=18 height=10 bits=16 min=1302.0 max=11066.0],1,1.0468817,0.88995916,0.013456602,1.4707196,0.428571429
b82,0,Experiment 5,EM8250,2047.0508,10,3,7,1,1,ip[width=30 height=11 bits=16 min=69.0 max=836.0],ip[width=30 height=11 bits=16 min=0.0 max=4356.0],ip[width=30 height=11 bits=16 min=1302.0 max=11066.0],1,1.9602972,0.7035502,1.99E-04,2.4995866,0.428571429
b407,0,Experiment 5,EM8250,1933.5381,10,3,7,1,4,ip[width=27 height=11 bits=16 min=69.0 max=836.0],ip[width=27 height=11 bits=16 min=0.0 max=4356.0],ip[width=27 height=11 bits=16 min=1302.0 max=11066.0],1,1.6871977,0.75376093,0.009238956,2.2237031,0.428571429
b142,0,Experiment 6,EM11018,2018.406,20,6,14,1,2,ip[width=36 height=11 bits=16 min=70.0 max=1060.0],ip[width=36 height=11 bits=16 min=0.0 max=3101.0],ip[width=36 height=11 bits=16 min=1475.0 max=10898.0],1,2.595556,0.6360132,0.047799625,3.0993757,0.428571429
b222,0,Experiment 6,EM11018,1858.1771,10,3,7,1,2,ip[width=23 height=11 bits=16 min=70.0 max=1060.0],ip[width=23 height=11 bits=16 min=0.0 max=3101.0],ip[width=23 height=11 bits=16 min=1475.0 max=10898.0],1,1.4697295,0.84133965,0.057468377,1.8684459,0.428571429
b937,0,Experiment 6,EM11018,2684.802,10,3,7,1,7,ip[width=25 height=10 bits=16 min=70.0 max=1060.0],ip[width=25 height=10 bits=16 min=0.0 max=3101.0],ip[width=25 height=10 bits=16 min=1475.0 max=10898.0],1,1.5405332,0.76999587,0.012590247,2.0667007,0.428571429
b734,0,Experiment 1,EM12501,2632.5015,23,7,16,1,7,ip[width=38 height=10 bits=16 min=1.0 max=1357.0],ip[width=38 height=10 bits=16 min=0.0 max=9375.0],ip[width=38 height=10 bits=16 min=1986.0 max=11089.0],1,2.4255626,0.56515527,0.21260418,3.2420537,0.4375
b210,0,Experiment 2,EM12844,3349.4766,69,21,48,1,2,ip[width=108 height=9 bits=16 min=0.0 max=14778.0],ip[width=108 height=9 bits=16 min=0.0 max=9754.0],ip[width=108 height=9 bits=16 min=1665.0 max=11170.0],1,6.3791075,0.20112386,0.03420337,9.480341,0.4375
b235,0,Experiment 2,EM12844,2138.3193,23,7,16,1,3,ip[width=29 height=11 bits=16 min=0.0 max=14778.0],ip[width=29 height=11 bits=16 min=0.0 max=9754.0],ip[width=29 height=11 bits=16 min=1665.0 max=11170.0],1,2.029559,0.73408866,0.38796446,2.4415765,0.4375
b359,0,Experiment 1,EM12501,2235.8066,36,11,25,1,4,ip[width=59 height=10 bits=16 min=1.0 max=1357.0],ip[width=59 height=10 bits=16 min=0.0 max=9375.0],ip[width=59 height=10 bits=16 min=1986.0 max=11089.0],1,3.7099106,0.387443,0.048159163,5.068543,0.44
b44,0,Experiment 1,EM12501,2676.2917,13,4,9,1,1,ip[width=27 height=10 bits=16 min=1.0 max=1357.0],ip[width=27 height=10 bits=16 min=0.0 max=9375.0],ip[width=27 height=10 bits=16 min=1986.0 max=11089.0],1,1.6457826,0.7265588,0.093697794,2.246822,0.444444444
b236,0,Experiment 1,EM12501,4483.279,13,4,9,1,2,ip[width=25 height=9 bits=16 min=1.0 max=1357.0],ip[width=25 height=9 bits=16 min=0.0 max=9375.0],ip[width=25 height=9 bits=16 min=1986.0 max=11089.0],1,1.3915808,0.73081106,0.10824513,2.0452743,0.444444444
b287,0,Experiment 1,EM12501,2492.2373,13,4,9,1,3,ip[width=30 height=8 bits=16 min=1.0 max=1357.0],ip[width=30 height=8 bits=16 min=0.0 max=9375.0],ip[width=30 height=8 bits=16 min=1986.0 max=11089.0],1,1.5419517,0.5817836,0.09422624,2.5535927,0.444444444
b368,0,Experiment 1,EM12501,2240.3713,13,4,9,1,4,ip[width=23 height=9 bits=16 min=1.0 max=1357.0],ip[width=23 height=9 bits=16 min=0.0 max=9375.0],ip[width=23 height=9 bits=16 min=1986.0 max=11089.0],1,1.3144072,0.76393676,0.22000553,1.925289,0.444444444
b481,0,Experiment 1,EM12501,2551.8735,13,4,9,1,5,ip[width=31 height=10 bits=16 min=1.0 max=1357.0],ip[width=31 height=10 bits=16 min=0.0 max=9375.0],ip[width=31 height=10 bits=16 min=1986.0 max=11089.0],1,1.9488565,0.65204066,0.06724072,2.6452036,0.444444444
b540,0,Experiment 1,EM12501,2123.7275,13,4,9,1,5,ip[width=32 height=9 bits=16 min=1.0 max=1357.0],ip[width=32 height=9 bits=16 min=0.0 max=9375.0],ip[width=32 height=9 bits=16 min=1986.0 max=11089.0],1,1.9067628,0.6286389,0.00115724,2.6677687,0.444444444
b552,0,Experiment 1,EM12501,2016.5619,13,4,9,1,5,ip[width=25 height=10 bits=16 min=1.0 max=1357.0],ip[width=25 height=10 bits=16 min=0.0 max=9375.0],ip[width=25 height=10 bits=16 min=1986.0 max=11089.0],1,1.4947698,0.7494465,0.16915204,2.0913076,0.444444444
b660,0,Experiment 1,EM12501,2294.2722,13,4,9,1,6,ip[width=28 height=9 bits=16 min=1.0 max=1357.0],ip[width=28 height=9 bits=16 min=0.0 max=9375.0],ip[width=28 height=9 bits=16 min=1986.0 max=11089.0],1,1.5096953,0.62706816,0.11118203,2.3826532,0.444444444
b712,0,Experiment 1,EM12501,2318.2917,13,4,9,1,7,ip[width=26 height=10 bits=16 min=1.0 max=1357.0],ip[width=26 height=10 bits=16 min=0.0 max=9375.0],ip[width=26 height=10 bits=16 min=1986.0 max=11089.0],1,1.6101958,0.74301815,0.0028164,2.155003,0.444444444
b783,0,Experiment 2,EM12844,2333.6316,26,8,18,1,7,ip[width=45 height=13 bits=16 min=0.0 max=14778.0],ip[width=45 height=13 bits=16 min=0.0 max=9754.0],ip[width=45 height=13 bits=16 min=1665.0 max=11170.0],1,3.2146556,0.5113024,0.18612038,3.8682756,0.444444444
b811,0,Experiment 2,EM12844,2241.4937,26,8,18,1,7,ip[width=44 height=11 bits=16 min=0.0 max=14778.0],ip[width=44 height=11 bits=16 min=0.0 max=9754.0],ip[width=44 height=11 bits=16 min=1665.0 max=11170.0],1,3.106045,0.54355395,0.06699371,3.7386203,0.444444444
b96,0,Experiment 5,EM8250,1992.6128,13,4,9,1,1,ip[width=30 height=11 bits=16 min=69.0 max=836.0],ip[width=30 height=11 bits=16 min=0.0 max=4356.0],ip[width=30 height=11 bits=16 min=1302.0 max=11066.0],1,2.0431893,0.7026208,0.14577872,2.565099,0.444444444
b312,0,Experiment 5,EM8250,2310.0312,13,4,9,1,3,ip[width=30 height=10 bits=16 min=69.0 max=836.0],ip[width=30 height=10 bits=16 min=0.0 max=4356.0],ip[width=30 height=10 bits=16 min=1302.0 max=11066.0],1,1.9408078,0.67567253,0.10580079,2.5662348,0.444444444
b822,0,Experiment 5,EM8250,1990.2694,13,4,9,1,7,ip[width=27 height=10 bits=16 min=69.0 max=836.0],ip[width=27 height=10 bits=16 min=0.0 max=4356.0],ip[width=27 height=10 bits=16 min=1302.0 max=11066.0],1,1.6763428,0.7390822,0.039772876,2.2450166,0.444444444
b271,0,Experiment 6,EM11018,2085.5947,13,4,9,1,2,ip[width=26 height=11 bits=16 min=70.0 max=1060.0],ip[width=26 height=11 bits=16 min=0.0 max=3101.0],ip[width=26 height=11 bits=16 min=1475.0 max=10898.0],1,1.7888391,0.80563754,0.093397796,2.134051,0.444444444
b678,0,Experiment 6,EM11018,2080.7761,13,4,9,1,5,ip[width=24 height=11 bits=16 min=70.0 max=1060.0],ip[width=24 height=11 bits=16 min=0.0 max=3101.0],ip[width=24 height=11 bits=16 min=1475.0 max=10898.0],1,1.5943142,0.8212336,0.06247488,1.9878777,0.444444444
b228,0,Experiment 2,EM12844,2256.8384,29,9,20,1,3,ip[width=44 height=10 bits=16 min=0.0 max=14778.0],ip[width=44 height=10 bits=16 min=0.0 max=9754.0],ip[width=44 height=10 bits=16 min=1665.0 max=11170.0],1,2.8754706,0.5050876,0.45955646,3.8202138,0.45
b347,0,Experiment 1,EM12501,1970.0566,16,5,11,1,4,ip[width=26 height=10 bits=16 min=1.0 max=1357.0],ip[width=26 height=10 bits=16 min=0.0 max=9375.0],ip[width=26 height=10 bits=16 min=1986.0 max=11089.0],1,1.6380115,0.7555627,0.109620675,2.1665003,0.454545455
b367,0,Experiment 1,EM12501,2042.8424,16,5,11,1,4,ip[width=25 height=10 bits=16 min=1.0 max=1357.0],ip[width=25 height=10 bits=16 min=0.0 max=9375.0],ip[width=25 height=10 bits=16 min=1986.0 max=11089.0],1,1.5135193,0.7759927,0.0963765,2.0499012,0.454545455
b405,0,Experiment 1,EM12501,2159.2595,16,5,11,1,4,ip[width=31 height=10 bits=16 min=1.0 max=1357.0],ip[width=31 height=10 bits=16 min=0.0 max=9375.0],ip[width=31 height=10 bits=16 min=1986.0 max=11089.0],1,1.8338623,0.6471201,0.12250403,2.594107,0.454545455
b523,0,Experiment 1,EM12501,2308.801,16,5,11,1,5,ip[width=28 height=10 bits=16 min=1.0 max=1357.0],ip[width=28 height=10 bits=16 min=0.0 max=9375.0],ip[width=28 height=10 bits=16 min=1986.0 max=11089.0],1,1.6580869,0.67364705,0.089473195,2.358693,0.454545455
b423,0,Experiment 2,EM12844,2354.7297,32,10,22,1,4,ip[width=44 height=10 bits=16 min=0.0 max=14778.0],ip[width=44 height=10 bits=16 min=0.0 max=9754.0],ip[width=44 height=10 bits=16 min=1665.0 max=11170.0],1,2.8075967,0.5019505,0.7916019,3.776651,0.454545455
b979,0,Experiment 2,EM12844,2207.004,16,5,11,1,8,ip[width=35 height=9 bits=16 min=0.0 max=14778.0],ip[width=35 height=9 bits=16 min=0.0 max=9754.0],ip[width=35 height=9 bits=16 min=1665.0 max=11170.0],1,1.9671143,0.54940933,0.031826913,2.998515,0.454545455
b839,0,Experiment 6,EM11018,2431.6675,16,5,11,1,7,ip[width=41 height=11 bits=16 min=70.0 max=1060.0],ip[width=41 height=11 bits=16 min=0.0 max=3101.0],ip[width=41 height=11 bits=16 min=1475.0 max=10898.0],1,2.839298,0.5651207,0.01466875,3.513766,0.454545455
b154,0,Experiment 1,EM12501,4273.4316,19,6,13,1,2,ip[width=27 height=10 bits=16 min=1.0 max=1357.0],ip[width=27 height=10 bits=16 min=0.0 max=9375.0],ip[width=27 height=10 bits=16 min=1986.0 max=11089.0],1,1.6943521,0.7305319,0.002782962,2.266014,0.461538462
b353,0,Experiment 1,EM12501,2080.068,19,6,13,1,4,ip[width=29 height=10 bits=16 min=1.0 max=1357.0],ip[width=29 height=10 bits=16 min=0.0 max=9375.0],ip[width=29 height=10 bits=16 min=1986.0 max=11089.0],1,1.7707682,0.6875422,0.1002687,2.434511,0.461538462
b466,0,Experiment 1,EM12501,2058.024,19,6,13,1,5,ip[width=31 height=10 bits=16 min=1.0 max=1357.0],ip[width=31 height=10 bits=16 min=0.0 max=9375.0],ip[width=31 height=10 bits=16 min=1986.0 max=11089.0],1,1.9010887,0.6438669,0.010135401,2.6180212,0.461538462
b668,0,Experiment 2,EM12844,2126.6255,19,6,13,1,6,ip[width=30 height=10 bits=16 min=0.0 max=14778.0],ip[width=30 height=10 bits=16 min=0.0 max=9754.0],ip[width=30 height=10 bits=16 min=1665.0 max=11170.0],1,1.9836106,0.70183665,0.1628017,2.5296905,0.461538462
b830,0,Experiment 2,EM12844,2559.4055,38,12,26,1,7,ip[width=65 height=15 bits=16 min=0.0 max=14778.0],ip[width=65 height=15 bits=16 min=0.0 max=9754.0],ip[width=65 height=15 bits=16 min=1665.0 max=11170.0],1,4.892849,0.35086378,0.6397564,5.6490016,0.461538462
b1057,0,Experiment 2,EM12844,2429.448,38,12,26,1,9,ip[width=54 height=10 bits=16 min=0.0 max=14778.0],ip[width=54 height=10 bits=16 min=0.0 max=9754.0],ip[width=54 height=10 bits=16 min=1665.0 max=11170.0],1,3.502411,0.41395244,0.14902617,4.695929,0.461538462
b1548,0,Experiment 2,EM12844,3012.6526,19,6,13,1,9,ip[width=36 height=10 bits=16 min=0.0 max=14778.0],ip[width=36 height=10 bits=16 min=0.0 max=9754.0],ip[width=36 height=10 bits=16 min=1665.0 max=11170.0],1,2.1942945,0.5597212,0.9476425,3.1007986,0.461538462
b810,0,Experiment 6,EM11018,2052.759,19,6,13,1,7,ip[width=29 height=11 bits=16 min=70.0 max=1060.0],ip[width=29 height=11 bits=16 min=0.0 max=3101.0],ip[width=29 height=11 bits=16 min=1475.0 max=10898.0],1,2.0907104,0.7405649,0.001803425,2.4639428,0.461538462
b122,0,Experiment 2,EM12844,2356.0996,41,13,28,1,1,ip[width=67 height=10 bits=16 min=0.0 max=14778.0],ip[width=67 height=10 bits=16 min=0.0 max=9754.0],ip[width=67 height=10 bits=16 min=1665.0 max=11170.0],1,4.436511,0.35237214,0.093372054,5.822522,0.464285714
b437,0,Experiment 2,EM12844,3032.458,41,13,28,1,4,ip[width=38 height=31 bits=16 min=0.0 max=14778.0],ip[width=38 height=31 bits=16 min=0.0 max=9754.0],ip[width=38 height=31 bits=16 min=1665.0 max=11170.0],1,5.221703,0.71570796,0.7063798,3.2202833,0.464285714
b1249,0,Experiment 2,EM12844,2838.9148,41,13,28,1,9,ip[width=78 height=12 bits=16 min=0.0 max=14778.0],ip[width=78 height=12 bits=16 min=0.0 max=9754.0],ip[width=78 height=12 bits=16 min=1665.0 max=11170.0],1,4.7572856,0.27636567,0.35463956,6.831845,0.464285714
b326,0,Experiment 1,EM12501,2685.767,22,7,15,1,3,ip[width=44 height=11 bits=16 min=1.0 max=1357.0],ip[width=44 height=11 bits=16 min=0.0 max=9375.0],ip[width=44 height=11 bits=16 min=1986.0 max=11089.0],1,3.0430124,0.52259916,0.1760147,3.807611,0.466666667
b471,0,Experiment 1,EM12501,2062.5745,22,7,15,1,5,ip[width=31 height=10 bits=16 min=1.0 max=1357.0],ip[width=31 height=10 bits=16 min=0.0 max=9375.0],ip[width=31 height=10 bits=16 min=1986.0 max=11089.0],1,1.8692024,0.64890516,0.063527174,2.5783052,0.466666667
b735,0,Experiment 6,EM11018,2046.8035,22,7,15,1,6,ip[width=33 height=11 bits=16 min=70.0 max=1060.0],ip[width=33 height=11 bits=16 min=0.0 max=3101.0],ip[width=33 height=11 bits=16 min=1475.0 max=10898.0],1,2.2799466,0.6760845,0.005762823,2.7915337,0.466666667
b407,0,Experiment 1,EM12501,2058.0837,25,8,17,1,4,ip[width=40 height=10 bits=16 min=1.0 max=1357.0],ip[width=40 height=10 bits=16 min=0.0 max=9375.0],ip[width=40 height=10 bits=16 min=1986.0 max=11089.0],1,2.6046839,0.551732,0.016709883,3.4044993,0.470588235
b554,0,Experiment 1,EM12501,2359.8274,25,8,17,1,5,ip[width=42 height=9 bits=16 min=1.0 max=1357.0],ip[width=42 height=9 bits=16 min=0.0 max=9375.0],ip[width=42 height=9 bits=16 min=1986.0 max=11089.0],1,2.639469,0.5079118,0.027797148,3.6395192,0.470588235
b156,0,Experiment 2,EM12844,4397.6177,28,9,19,1,2,ip[width=52 height=11 bits=16 min=0.0 max=14778.0],ip[width=52 height=11 bits=16 min=0.0 max=9754.0],ip[width=52 height=11 bits=16 min=1665.0 max=11170.0],1,3.2192812,0.41744345,0.6194324,4.447827,0.473684211
b159,0,Experiment 2,EM12844,4231.6514,28,9,19,1,2,ip[width=60 height=8 bits=16 min=0.0 max=14778.0],ip[width=60 height=8 bits=16 min=0.0 max=9754.0],ip[width=60 height=8 bits=16 min=1665.0 max=11170.0],1,3.0676827,0.30664062,0.3192742,5.188489,0.473684211
b531,0,Experiment 2,EM12844,2881.568,56,18,38,1,5,ip[width=88 height=9 bits=16 min=0.0 max=14778.0],ip[width=88 height=9 bits=16 min=0.0 max=9754.0],ip[width=88 height=9 bits=16 min=1665.0 max=11170.0],1,5.0820694,0.24685319,0.39213753,7.6544833,0.473684211
b539,0,Experiment 2,EM12844,2727.2383,28,9,19,1,5,ip[width=46 height=9 bits=16 min=0.0 max=14778.0],ip[width=46 height=9 bits=16 min=0.0 max=9754.0],ip[width=46 height=9 bits=16 min=1665.0 max=11170.0],1,2.5013156,0.4247246,0.13446032,3.9449914,0.473684211
b310,0,Experiment 2,EM12844,2639.943,62,20,42,1,3,ip[width=78 height=18 bits=16 min=0.0 max=14778.0],ip[width=78 height=18 bits=16 min=0.0 max=9754.0],ip[width=78 height=18 bits=16 min=1665.0 max=11170.0],1,7.0226307,0.36030126,0.41847247,6.7749934,0.476190476
b1023,0,Experiment 2,EM12844,2346.2693,34,11,23,1,8,ip[width=57 height=10 bits=16 min=0.0 max=14778.0],ip[width=57 height=10 bits=16 min=0.0 max=9754.0],ip[width=57 height=10 bits=16 min=1665.0 max=11170.0],1,3.437058,0.36506212,0.15697815,4.9050155,0.47826087
b559,0,Experiment 2,EM12844,2768.8323,37,12,25,1,5,ip[width=57 height=11 bits=16 min=0.0 max=14778.0],ip[width=57 height=11 bits=16 min=0.0 max=9754.0],ip[width=57 height=11 bits=16 min=1665.0 max=11170.0],1,3.8953075,0.4193112,0.6231018,4.894328,0.48
b720,0,Experiment 1,EM12501,2620.5571,43,14,29,1,7,ip[width=68 height=9 bits=16 min=1.0 max=1357.0],ip[width=68 height=9 bits=16 min=0.0 max=9375.0],ip[width=68 height=9 bits=16 min=1986.0 max=11089.0],1,4.071962,0.3212096,0.08078326,5.886936,0.482758621
b128,0,Experiment 1,EM12501,4172.5317,18,6,12,1,2,ip[width=25 height=10 bits=16 min=1.0 max=1357.0],ip[width=25 height=10 bits=16 min=0.0 max=9375.0],ip[width=25 height=10 bits=16 min=1986.0 max=11089.0],1,1.5635998,0.7832911,0.025705706,2.0534062,0.5
b180,0,Experiment 1,EM12501,4640.217,15,5,10,1,2,ip[width=28 height=9 bits=16 min=1.0 max=1357.0],ip[width=28 height=9 bits=16 min=0.0 max=9375.0],ip[width=28 height=9 bits=16 min=1986.0 max=11089.0],1,1.6715938,0.6643419,0.079002954,2.3858194,0.5
b246,0,Experiment 1,EM12501,4639.453,24,8,16,1,2,ip[width=37 height=9 bits=16 min=1.0 max=1357.0],ip[width=37 height=9 bits=16 min=0.0 max=9375.0],ip[width=37 height=9 bits=16 min=1986.0 max=11089.0],1,2.1373062,0.5279052,0.014211055,3.1711648,0.5
b320,0,Experiment 1,EM12501,2213.3215,9,3,6,1,3,ip[width=25 height=11 bits=16 min=1.0 max=1357.0],ip[width=25 height=11 bits=16 min=0.0 max=9375.0],ip[width=25 height=11 bits=16 min=1986.0 max=11089.0],1,1.716802,0.80450165,0.013510598,2.109201,0.5
b329,0,Experiment 1,EM12501,2625.676,12,4,8,1,3,ip[width=30 height=10 bits=16 min=1.0 max=1357.0],ip[width=30 height=10 bits=16 min=0.0 max=9375.0],ip[width=30 height=10 bits=16 min=1986.0 max=11089.0],1,1.8872117,0.67428184,0.16998199,2.5423148,0.5
b371,0,Experiment 1,EM12501,1997.9324,15,5,10,1,4,ip[width=26 height=11 bits=16 min=1.0 max=1357.0],ip[width=26 height=11 bits=16 min=0.0 max=9375.0],ip[width=26 height=11 bits=16 min=1986.0 max=11089.0],1,1.7018149,0.7789293,0.2837082,2.149706,0.5
b381,0,Experiment 1,EM12501,2182.5557,27,9,18,1,4,ip[width=40 height=10 bits=16 min=1.0 max=1357.0],ip[width=40 height=10 bits=16 min=0.0 max=9375.0],ip[width=40 height=10 bits=16 min=1986.0 max=11089.0],1,2.579397,0.5471873,0.055745397,3.4394124,0.5
b426,0,Experiment 1,EM12501,2116.1296,12,4,8,1,4,ip[width=22 height=11 bits=16 min=1.0 max=1357.0],ip[width=22 height=11 bits=16 min=0.0 max=9375.0],ip[width=22 height=11 bits=16 min=1986.0 max=11089.0],1,1.4091641,0.8311875,0.061799787,1.8412778,0.5
b428,0,Experiment 1,EM12501,2170.1667,9,3,6,1,4,ip[width=17 height=10 bits=16 min=1.0 max=1357.0],ip[width=17 height=10 bits=16 min=0.0 max=9375.0],ip[width=17 height=10 bits=16 min=1986.0 max=11089.0],1,0.96887743,0.91915375,0.019667175,1.3685808,0.5
b429,0,Experiment 1,EM12501,2081.0593,21,7,14,1,4,ip[width=32 height=11 bits=16 min=1.0 max=1357.0],ip[width=32 height=11 bits=16 min=0.0 max=9375.0],ip[width=32 height=11 bits=16 min=1986.0 max=11089.0],1,2.0962303,0.66888976,0.059447024,2.6854196,0.5
b432,0,Experiment 1,EM12501,1890.1761,12,4,8,1,4,ip[width=21 height=11 bits=16 min=1.0 max=1357.0],ip[width=21 height=11 bits=16 min=0.0 max=9375.0],ip[width=21 height=11 bits=16 min=1986.0 max=11089.0],1,1.3462551,0.85337055,0.049609624,1.7354548,0.5
b445,0,Experiment 1,EM12501,2398.9473,15,5,10,1,5,ip[width=24 height=10 bits=16 min=1.0 max=1357.0],ip[width=24 height=10 bits=16 min=0.0 max=9375.0],ip[width=24 height=10 bits=16 min=1986.0 max=11089.0],1,1.4578165,0.7686687,0.19462578,2.0037825,0.5
b479,0,Experiment 1,EM12501,2079.136,18,6,12,1,5,ip[width=29 height=10 bits=16 min=1.0 max=1357.0],ip[width=29 height=10 bits=16 min=0.0 max=9375.0],ip[width=29 height=10 bits=16 min=1986.0 max=11089.0],1,1.907318,0.7039674,0.059057947,2.4643555,0.5
b488,0,Experiment 1,EM12501,2565.1897,15,5,10,1,5,ip[width=33 height=9 bits=16 min=1.0 max=1357.0],ip[width=33 height=9 bits=16 min=0.0 max=9375.0],ip[width=33 height=9 bits=16 min=1986.0 max=11089.0],1,1.9139172,0.5727881,0.06542937,2.8231564,0.5
b529,0,Experiment 1,EM12501,2290.5896,24,8,16,1,5,ip[width=43 height=9 bits=16 min=1.0 max=1357.0],ip[width=43 height=9 bits=16 min=0.0 max=9375.0],ip[width=43 height=9 bits=16 min=1986.0 max=11089.0],1,2.4709713,0.4764452,0.035069365,3.6673176,0.5
b536,0,Experiment 1,EM12501,2424.9226,12,4,8,1,5,ip[width=21 height=9 bits=16 min=1.0 max=1357.0],ip[width=21 height=9 bits=16 min=0.0 max=9375.0],ip[width=21 height=9 bits=16 min=1986.0 max=11089.0],1,1.1593779,0.8147815,0.071924284,1.7008297,0.5
b538,0,Experiment 1,EM12501,2284.8213,24,8,16,1,5,ip[width=35 height=10 bits=16 min=1.0 max=1357.0],ip[width=35 height=10 bits=16 min=0.0 max=9375.0],ip[width=35 height=10 bits=16 min=1986.0 max=11089.0],1,2.3199894,0.6237906,0.15693833,2.965742,0.5
b555,0,Experiment 1,EM12501,2553.49,27,9,18,1,5,ip[width=42 height=10 bits=16 min=1.0 max=1357.0],ip[width=42 height=10 bits=16 min=0.0 max=9375.0],ip[width=42 height=10 bits=16 min=1986.0 max=11089.0],1,2.702378,0.5223122,0.10569017,3.5987434,0.5
b585,0,Experiment 1,EM12501,2004.3707,12,4,8,1,6,ip[width=23 height=10 bits=16 min=1.0 max=1357.0],ip[width=23 height=10 bits=16 min=0.0 max=9375.0],ip[width=23 height=10 bits=16 min=1986.0 max=11089.0],1,1.3347467,0.78856474,0.013780059,1.8801764,0.5
b662,0,Experiment 1,EM12501,2372.058,12,4,8,1,6,ip[width=25 height=8 bits=16 min=1.0 max=1357.0],ip[width=25 height=8 bits=16 min=0.0 max=9375.0],ip[width=25 height=8 bits=16 min=1986.0 max=11089.0],1,1.1792375,0.65862525,0.014339105,2.061387,0.5
b694,0,Experiment 1,EM12501,2085.6143,15,5,10,1,6,ip[width=26 height=9 bits=16 min=1.0 max=1357.0],ip[width=26 height=9 bits=16 min=0.0 max=9375.0],ip[width=26 height=9 bits=16 min=1986.0 max=11089.0],1,1.5048846,0.70897996,2.68E-04,2.1722448,0.5
b777,0,Experiment 1,EM12501,2471.5205,30,10,20,1,7,ip[width=45 height=10 bits=16 min=1.0 max=1357.0],ip[width=45 height=10 bits=16 min=0.0 max=9375.0],ip[width=45 height=10 bits=16 min=1986.0 max=11089.0],1,2.7856402,0.4886797,0.10156517,3.843638,0.5
b791,0,Experiment 1,EM12501,2382.5315,12,4,8,1,7,ip[width=28 height=10 bits=16 min=1.0 max=1357.0],ip[width=28 height=10 bits=16 min=0.0 max=9375.0],ip[width=28 height=10 bits=16 min=1986.0 max=11089.0],1,1.6870744,0.6722878,0.18090606,2.389414,0.5
b795,0,Experiment 1,EM12501,1982.4944,12,4,8,1,7,ip[width=23 height=10 bits=16 min=1.0 max=1357.0],ip[width=23 height=10 bits=16 min=0.0 max=9375.0],ip[width=23 height=10 bits=16 min=1986.0 max=11089.0],1,1.3440347,0.77795666,0.005872478,1.9270858,0.5
b806,0,Experiment 1,EM12501,2033.6505,12,4,8,1,7,ip[width=22 height=10 bits=16 min=1.0 max=1357.0],ip[width=22 height=10 bits=16 min=0.0 max=9375.0],ip[width=22 height=10 bits=16 min=1986.0 max=11089.0],1,1.3844938,0.81821924,0.11654251,1.8481199,0.5
b68,0,Experiment 2,EM12844,2286.7864,18,6,12,1,1,ip[width=34 height=9 bits=16 min=0.0 max=14778.0],ip[width=34 height=9 bits=16 min=0.0 max=9754.0],ip[width=34 height=9 bits=16 min=1665.0 max=11170.0],1,1.9719231,0.57751113,0.0734396,2.898263,0.5
b223,0,Experiment 2,EM12844,2325.5105,27,9,18,1,3,ip[width=49 height=11 bits=16 min=0.0 max=14778.0],ip[width=49 height=11 bits=16 min=0.0 max=9754.0],ip[width=49 height=11 bits=16 min=1665.0 max=11170.0],1,3.3648357,0.4789716,0.6660639,4.2045226,0.5
b376,0,Experiment 2,EM12844,2483.6245,36,12,24,1,4,ip[width=63 height=10 bits=16 min=0.0 max=14778.0],ip[width=63 height=10 bits=16 min=0.0 max=9754.0],ip[width=63 height=10 bits=16 min=1665.0 max=11170.0],1,3.8621416,0.33817938,0.39779887,5.491061,0.5
b566,0,Experiment 2,EM12844,2686.2437,12,4,8,1,5,ip[width=23 height=11 bits=16 min=0.0 max=14778.0],ip[width=23 height=11 bits=16 min=0.0 max=9754.0],ip[width=23 height=11 bits=16 min=1665.0 max=11170.0],1,1.4831132,0.75253874,0.27415532,1.9425976,0.5
b569,0,Experiment 2,EM12844,2719.899,21,7,14,1,5,ip[width=28 height=11 bits=16 min=0.0 max=14778.0],ip[width=28 height=11 bits=16 min=0.0 max=9754.0],ip[width=28 height=11 bits=16 min=1665.0 max=11170.0],1,1.9526495,0.73504174,0.21359366,2.3932314,0.5
b596,0,Experiment 2,EM12844,2364.4888,33,11,22,1,5,ip[width=54 height=9 bits=16 min=0.0 max=14778.0],ip[width=54 height=9 bits=16 min=0.0 max=9754.0],ip[width=54 height=9 bits=16 min=1665.0 max=11170.0],1,3.1175783,0.38783598,0.39055067,4.6276135,0.5
b597,0,Experiment 2,EM12844,2489.511,15,5,10,1,5,ip[width=26 height=11 bits=16 min=0.0 max=14778.0],ip[width=26 height=11 bits=16 min=0.0 max=9754.0],ip[width=26 height=11 bits=16 min=1665.0 max=11170.0],1,1.7569066,0.78766036,0.040144727,2.1829875,0.5
b636,0,Experiment 2,EM12844,2013.6713,18,6,12,1,6,ip[width=26 height=10 bits=16 min=0.0 max=14778.0],ip[width=26 height=10 bits=16 min=0.0 max=9754.0],ip[width=26 height=10 bits=16 min=1665.0 max=11170.0],1,1.6513257,0.76821196,0.45376608,2.1397717,0.5
b772,0,Experiment 2,EM12844,2188.2534,27,9,18,1,7,ip[width=39 height=12 bits=16 min=0.0 max=14778.0],ip[width=39 height=12 bits=16 min=0.0 max=9754.0],ip[width=39 height=12 bits=16 min=1665.0 max=11170.0],1,2.7891865,0.572981,0.91859233,3.3583598,0.5
b884,0,Experiment 2,EM12844,2257.2986,18,6,12,1,7,ip[width=34 height=10 bits=16 min=0.0 max=14778.0],ip[width=34 height=10 bits=16 min=0.0 max=9754.0],ip[width=34 height=10 bits=16 min=1665.0 max=11170.0],1,2.1324956,0.62746686,0.15524468,2.8475306,0.5
b926,0,Experiment 2,EM12844,2506.7693,39,13,26,1,7,ip[width=51 height=16 bits=16 min=0.0 max=14778.0],ip[width=51 height=16 bits=16 min=0.0 max=9754.0],ip[width=51 height=16 bits=16 min=1665.0 max=11170.0],1,3.6748173,0.46149054,0.46917838,4.4425855,0.5
b986,0,Experiment 2,EM12844,2256.4944,15,5,10,1,8,ip[width=24 height=9 bits=16 min=0.0 max=14778.0],ip[width=24 height=9 bits=16 min=0.0 max=9754.0],ip[width=24 height=9 bits=16 min=1665.0 max=11170.0],1,1.336942,0.7580585,0.6073826,1.9594424,0.5
b1044,0,Experiment 2,EM12844,2194.052,9,3,6,1,8,ip[width=22 height=13 bits=16 min=0.0 max=14778.0],ip[width=22 height=13 bits=16 min=0.0 max=9754.0],ip[width=22 height=13 bits=16 min=1665.0 max=11170.0],1,1.4635929,0.8584331,0.071599424,1.8568337,0.5
b1090,0,Experiment 2,EM12844,2297.0518,24,8,16,1,9,ip[width=39 height=9 bits=16 min=0.0 max=14778.0],ip[width=39 height=9 bits=16 min=0.0 max=9754.0],ip[width=39 height=9 bits=16 min=1665.0 max=11170.0],1,2.2337978,0.51490027,0.43535528,3.3341897,0.5
b1505,0,Experiment 2,EM12844,2870.4282,39,13,26,1,9,ip[width=53 height=12 bits=16 min=0.0 max=14778.0],ip[width=53 height=12 bits=16 min=0.0 max=9754.0],ip[width=53 height=12 bits=16 min=1665.0 max=11170.0],1,3.686474,0.44886446,0.12356969,4.559482,0.5
b1528,0,Experiment 2,EM12844,2813.5947,30,10,20,1,9,ip[width=51 height=9 bits=16 min=0.0 max=14778.0],ip[width=51 height=9 bits=16 min=0.0 max=9754.0],ip[width=51 height=9 bits=16 min=1665.0 max=11170.0],1,2.9172559,0.40970114,0.18218832,4.371418,0.5
b1583,0,Experiment 2,EM12844,2518.4338,18,6,12,1,9,ip[width=30 height=11 bits=16 min=0.0 max=14778.0],ip[width=30 height=11 bits=16 min=0.0 max=9754.0],ip[width=30 height=11 bits=16 min=1665.0 max=11170.0],1,1.8922074,0.6772419,0.7626288,2.5011287,0.5
b2800,0,Experiment 2,EM12844,2539.534,12,4,8,1,11,ip[width=26 height=11 bits=16 min=0.0 max=14778.0],ip[width=26 height=11 bits=16 min=0.0 max=9754.0],ip[width=26 height=11 bits=16 min=1665.0 max=11170.0],1,1.5867898,0.6918768,0.20544042,2.1779397,0.5
b2905,0,Experiment 2,EM12844,2657.2783,12,4,8,1,11,ip[width=29 height=11 bits=16 min=0.0 max=14778.0],ip[width=29 height=11 bits=16 min=0.0 max=9754.0],ip[width=29 height=11 bits=16 min=1665.0 max=11170.0],1,1.935257,0.7166765,0.38687155,2.4541304,0.5
b6,0,Experiment 3,EM15307,2414.012,6,2,4,1,1,ip[width=20 height=11 bits=16 min=69.0 max=652.0],ip[width=20 height=11 bits=16 min=0.0 max=2319.0],ip[width=20 height=11 bits=16 min=1464.0 max=10380.0],1,1.2840937,0.89644855,0.002272316,1.622264,0.5
b20,0,Experiment 3,EM15307,2401.2979,6,2,4,1,1,ip[width=28 height=10 bits=16 min=69.0 max=652.0],ip[width=28 height=10 bits=16 min=0.0 max=2319.0],ip[width=28 height=10 bits=16 min=1464.0 max=10380.0],1,1.6711929,0.6926763,0.28438103,2.3488536,0.5
b32,0,Experiment 3,EM15307,2205.55,3,1,2,1,1,ip[width=20 height=10 bits=16 min=69.0 max=652.0],ip[width=20 height=10 bits=16 min=0.0 max=2319.0],ip[width=20 height=10 bits=16 min=1464.0 max=10380.0],1,1.2261109,0.86303985,0.034757998,1.6607441,0.5
b52,0,Experiment 3,EM15307,2204.5154,3,1,2,1,1,ip[width=18 height=10 bits=16 min=69.0 max=652.0],ip[width=18 height=10 bits=16 min=0.0 max=2319.0],ip[width=18 height=10 bits=16 min=1464.0 max=10380.0],1,0.98243064,0.8908028,0.014123305,1.4368953,0.5
b70,0,Experiment 3,EM15307,2410.2278,6,2,4,1,1,ip[width=28 height=10 bits=16 min=69.0 max=652.0],ip[width=28 height=10 bits=16 min=0.0 max=2319.0],ip[width=28 height=10 bits=16 min=1464.0 max=10380.0],1,1.7108811,0.69240564,0.041768417,2.3852441,0.5
b75,0,Experiment 3,EM15307,2356.4685,3,1,2,1,1,ip[width=22 height=10 bits=16 min=69.0 max=652.0],ip[width=22 height=10 bits=16 min=0.0 max=2319.0],ip[width=22 height=10 bits=16 min=1464.0 max=10380.0],1,1.3338583,0.8169282,0.12786461,1.8235258,0.5
b143,0,Experiment 3,EM15307,2210.7893,3,1,2,1,1,ip[width=23 height=10 bits=16 min=69.0 max=652.0],ip[width=23 height=10 bits=16 min=0.0 max=2319.0],ip[width=23 height=10 bits=16 min=1464.0 max=10380.0],1,1.3659912,0.77726805,0.003816548,1.9344712,0.5
b165,0,Experiment 3,EM15307,2124.35,3,1,2,1,1,ip[width=18 height=10 bits=16 min=69.0 max=652.0],ip[width=18 height=10 bits=16 min=0.0 max=2319.0],ip[width=18 height=10 bits=16 min=1464.0 max=10380.0],1,1.0524324,0.8948356,5.32E-04,1.4657056,0.5
b196,0,Experiment 3,EM15307,1928.9297,3,1,2,1,2,ip[width=16 height=11 bits=16 min=69.0 max=652.0],ip[width=16 height=11 bits=16 min=0.0 max=2319.0],ip[width=16 height=11 bits=16 min=1464.0 max=10380.0],1,0.9396123,0.95588094,0.008042533,1.2710975,0.5
b202,0,Experiment 3,EM15307,1979.3881,3,1,2,1,2,ip[width=17 height=11 bits=16 min=69.0 max=652.0],ip[width=17 height=11 bits=16 min=0.0 max=2319.0],ip[width=17 height=11 bits=16 min=1464.0 max=10380.0],1,0.99783415,0.93387556,0.003049321,1.3519446,0.5
b203,0,Experiment 3,EM15307,1816.1333,3,1,2,1,2,ip[width=16 height=12 bits=16 min=69.0 max=652.0],ip[width=16 height=12 bits=16 min=0.0 max=2319.0],ip[width=16 height=12 bits=16 min=1464.0 max=10380.0],1,1.0196056,0.97130513,0.036699373,1.2872841,0.5
b236,0,Experiment 3,EM15307,1946.5364,6,2,4,1,2,ip[width=19 height=10 bits=16 min=69.0 max=652.0],ip[width=19 height=10 bits=16 min=0.0 max=2319.0],ip[width=19 height=10 bits=16 min=1464.0 max=10380.0],1,1.1234827,0.88259447,0.01593087,1.5411589,0.5
b261,0,Experiment 3,EM15307,1844.0696,3,1,2,1,2,ip[width=21 height=10 bits=16 min=69.0 max=652.0],ip[width=21 height=10 bits=16 min=0.0 max=2319.0],ip[width=21 height=10 bits=16 min=1464.0 max=10380.0],1,1.2362257,0.82156914,0.47497007,1.771664,0.5
b271,0,Experiment 3,EM15307,1934.2046,3,1,2,1,2,ip[width=16 height=11 bits=16 min=69.0 max=652.0],ip[width=16 height=11 bits=16 min=0.0 max=2319.0],ip[width=16 height=11 bits=16 min=1464.0 max=10380.0],1,1.0025369,0.94507366,1.06E-05,1.3329664,0.5
b275,0,Experiment 3,EM15307,2042.7812,3,1,2,1,2,ip[width=21 height=10 bits=16 min=69.0 max=652.0],ip[width=21 height=10 bits=16 min=0.0 max=2319.0],ip[width=21 height=10 bits=16 min=1464.0 max=10380.0],1,1.1978886,0.83365405,0.11631489,1.709786,0.5
b279,0,Experiment 3,EM15307,1927.3453,3,1,2,1,2,ip[width=18 height=10 bits=16 min=69.0 max=652.0],ip[width=18 height=10 bits=16 min=0.0 max=2319.0],ip[width=18 height=10 bits=16 min=1464.0 max=10380.0],1,1.0700717,0.8921635,0.019936189,1.4856762,0.5
b285,0,Experiment 3,EM15307,2052.2634,9,3,6,1,2,ip[width=28 height=10 bits=16 min=69.0 max=652.0],ip[width=28 height=10 bits=16 min=0.0 max=2319.0],ip[width=28 height=10 bits=16 min=1464.0 max=10380.0],1,1.6931186,0.69185555,0.1123346,2.3911927,0.5
b296,0,Experiment 3,EM15307,1849.3306,3,1,2,1,2,ip[width=16 height=10 bits=16 min=69.0 max=652.0],ip[width=16 height=10 bits=16 min=0.0 max=2319.0],ip[width=16 height=10 bits=16 min=1464.0 max=10380.0],1,0.88597,0.95013136,6.43E-04,1.250157,0.5
b320,0,Experiment 3,EM15307,2003.7461,3,1,2,1,2,ip[width=18 height=10 bits=16 min=69.0 max=652.0],ip[width=18 height=10 bits=16 min=0.0 max=2319.0],ip[width=18 height=10 bits=16 min=1464.0 max=10380.0],1,0.97262424,0.87172633,0.009853047,1.4562513,0.5
b327,0,Experiment 3,EM15307,2114.1226,3,1,2,1,2,ip[width=19 height=10 bits=16 min=69.0 max=652.0],ip[width=19 height=10 bits=16 min=0.0 max=2319.0],ip[width=19 height=10 bits=16 min=1464.0 max=10380.0],1,1.09283,0.897791,0.009563239,1.5140675,0.5
b334,0,Experiment 3,EM15307,2332.006,3,1,2,1,2,ip[width=22 height=10 bits=16 min=69.0 max=652.0],ip[width=22 height=10 bits=16 min=0.0 max=2319.0],ip[width=22 height=10 bits=16 min=1464.0 max=10380.0],1,1.2512592,0.81397796,0.025941826,1.7990825,0.5
b336,0,Experiment 3,EM15307,2390.397,3,1,2,1,2,ip[width=27 height=10 bits=16 min=69.0 max=652.0],ip[width=27 height=10 bits=16 min=0.0 max=2319.0],ip[width=27 height=10 bits=16 min=1464.0 max=10380.0],1,1.552082,0.6983516,0.25369602,2.2331784,0.5
b342,0,Experiment 3,EM15307,2328.5474,3,1,2,1,2,ip[width=18 height=10 bits=16 min=69.0 max=652.0],ip[width=18 height=10 bits=16 min=0.0 max=2319.0],ip[width=18 height=10 bits=16 min=1464.0 max=10380.0],1,1.0377537,0.90261716,0.013671759,1.4525629,0.5
b360,0,Experiment 3,EM15307,1939.4722,3,1,2,1,3,ip[width=18 height=11 bits=16 min=69.0 max=652.0],ip[width=18 height=11 bits=16 min=0.0 max=2319.0],ip[width=18 height=11 bits=16 min=1464.0 max=10380.0],1,1.0705342,0.9208514,0.001493896,1.4316999,0.5
b373,0,Experiment 3,EM15307,2016.5,3,1,2,1,3,ip[width=19 height=10 bits=16 min=69.0 max=652.0],ip[width=19 height=10 bits=16 min=0.0 max=2319.0],ip[width=19 height=10 bits=16 min=1464.0 max=10380.0],1,1.0898772,0.8529725,0.026411552,1.5929102,0.5
b378,0,Experiment 3,EM15307,1809.4404,3,1,2,1,3,ip[width=20 height=11 bits=16 min=69.0 max=652.0],ip[width=20 height=11 bits=16 min=0.0 max=2319.0],ip[width=20 height=11 bits=16 min=1464.0 max=10380.0],1,1.2611427,0.87447774,0.005170298,1.6593165,0.5
b412,0,Experiment 3,EM15307,1955.7822,3,1,2,1,3,ip[width=30 height=10 bits=16 min=69.0 max=652.0],ip[width=30 height=10 bits=16 min=0.0 max=2319.0],ip[width=30 height=10 bits=16 min=1464.0 max=10380.0],1,1.9142873,0.66645837,0.024688745,2.5593026,0.5
b425,0,Experiment 3,EM15307,1960.3103,3,1,2,1,3,ip[width=22 height=10 bits=16 min=69.0 max=652.0],ip[width=22 height=10 bits=16 min=0.0 max=2319.0],ip[width=22 height=10 bits=16 min=1464.0 max=10380.0],1,1.306536,0.812212,0.032317854,1.8339083,0.5
b427,0,Experiment 3,EM15307,1732.1104,3,1,2,1,3,ip[width=18 height=11 bits=16 min=69.0 max=652.0],ip[width=18 height=11 bits=16 min=0.0 max=2319.0],ip[width=18 height=11 bits=16 min=1464.0 max=10380.0],1,1.1078017,0.9075146,0.02799609,1.4866072,0.5
b437,0,Experiment 3,EM15307,1896.9497,3,1,2,1,3,ip[width=20 height=10 bits=16 min=69.0 max=652.0],ip[width=20 height=10 bits=16 min=0.0 max=2319.0],ip[width=20 height=10 bits=16 min=1464.0 max=10380.0],1,1.2081016,0.8621799,0.007620575,1.6670157,0.5
b484,0,Experiment 3,EM15307,2067.9949,3,1,2,1,4,ip[width=25 height=10 bits=16 min=69.0 max=652.0],ip[width=25 height=10 bits=16 min=0.0 max=2319.0],ip[width=25 height=10 bits=16 min=1464.0 max=10380.0],1,1.486382,0.7466466,0.10002118,2.0815845,0.5
b501,0,Experiment 3,EM15307,2181.8286,3,1,2,1,4,ip[width=24 height=10 bits=16 min=69.0 max=652.0],ip[width=24 height=10 bits=16 min=0.0 max=2319.0],ip[width=24 height=10 bits=16 min=1464.0 max=10380.0],1,1.3925117,0.76959074,0.121159226,1.9825331,0.5
b502,0,Experiment 3,EM15307,2035.9441,3,1,2,1,4,ip[width=18 height=11 bits=16 min=69.0 max=652.0],ip[width=18 height=11 bits=16 min=0.0 max=2319.0],ip[width=18 height=11 bits=16 min=1464.0 max=10380.0],1,1.0861381,0.90950316,0.043779142,1.4588383,0.5
b516,0,Experiment 3,EM15307,2151.4167,6,2,4,1,4,ip[width=20 height=10 bits=16 min=69.0 max=652.0],ip[width=20 height=10 bits=16 min=0.0 max=2319.0],ip[width=20 height=10 bits=16 min=1464.0 max=10380.0],1,1.0822834,0.8155954,0.026636478,1.6556488,0.5
b533,0,Experiment 3,EM15307,2137.1387,3,1,2,1,4,ip[width=18 height=11 bits=16 min=69.0 max=652.0],ip[width=18 height=11 bits=16 min=0.0 max=2319.0],ip[width=18 height=11 bits=16 min=1464.0 max=10380.0],1,1.049102,0.92130107,0.015091959,1.4296961,0.5
b538,0,Experiment 3,EM15307,2189.6929,3,1,2,1,4,ip[width=18 height=10 bits=16 min=69.0 max=652.0],ip[width=18 height=10 bits=16 min=0.0 max=2319.0],ip[width=18 height=10 bits=16 min=1464.0 max=10380.0],1,1.0546219,0.90239924,0.002780005,1.4493538,0.5
b540,0,Experiment 3,EM15307,2031.0671,3,1,2,1,4,ip[width=17 height=12 bits=16 min=69.0 max=652.0],ip[width=17 height=12 bits=16 min=0.0 max=2319.0],ip[width=17 height=12 bits=16 min=1464.0 max=10380.0],1,1.1268749,0.9517159,0.010842318,1.4062558,0.5
b541,0,Experiment 3,EM15307,2206.9211,3,1,2,1,4,ip[width=20 height=10 bits=16 min=69.0 max=652.0],ip[width=20 height=10 bits=16 min=0.0 max=2319.0],ip[width=20 height=10 bits=16 min=1464.0 max=10380.0],1,1.1401968,0.85357213,0.009137278,1.6232513,0.5
b559,0,Experiment 3,EM15307,2595.8647,3,1,2,1,4,ip[width=17 height=8 bits=16 min=69.0 max=652.0],ip[width=17 height=8 bits=16 min=0.0 max=2319.0],ip[width=17 height=8 bits=16 min=1464.0 max=10380.0],1,0.8037564,0.84401757,0.00481395,1.351947,0.5
b567,0,Experiment 3,EM15307,2170,3,1,2,1,4,ip[width=16 height=10 bits=16 min=69.0 max=652.0],ip[width=16 height=10 bits=16 min=0.0 max=2319.0],ip[width=16 height=10 bits=16 min=1464.0 max=10380.0],1,0.88837534,0.9313597,0.001818491,1.2854663,0.5
b572,0,Experiment 3,EM15307,2086.6025,6,2,4,1,4,ip[width=18 height=11 bits=16 min=69.0 max=652.0],ip[width=18 height=11 bits=16 min=0.0 max=2319.0],ip[width=18 height=11 bits=16 min=1464.0 max=10380.0],1,1.1423554,0.92524475,0.001544154,1.4636681,0.5
b579,0,Experiment 3,EM15307,2126.7537,3,1,2,1,4,ip[width=16 height=11 bits=16 min=69.0 max=652.0],ip[width=16 height=11 bits=16 min=0.0 max=2319.0],ip[width=16 height=11 bits=16 min=1464.0 max=10380.0],1,0.99507415,0.9512355,0.007562855,1.3210477,0.5
b580,0,Experiment 3,EM15307,2092.592,3,1,2,1,4,ip[width=18 height=11 bits=16 min=69.0 max=652.0],ip[width=18 height=11 bits=16 min=0.0 max=2319.0],ip[width=18 height=11 bits=16 min=1464.0 max=10380.0],1,1.1559241,0.9297492,0.021276755,1.4746705,0.5
b600,0,Experiment 3,EM15307,2172.1414,6,2,4,1,4,ip[width=23 height=10 bits=16 min=69.0 max=652.0],ip[width=23 height=10 bits=16 min=0.0 max=2319.0],ip[width=23 height=10 bits=16 min=1464.0 max=10380.0],1,1.4113845,0.80254066,0.017395152,1.9002689,0.5
b601,0,Experiment 3,EM15307,2223.1367,6,2,4,1,4,ip[width=17 height=11 bits=16 min=69.0 max=652.0],ip[width=17 height=11 bits=16 min=0.0 max=2319.0],ip[width=17 height=11 bits=16 min=1464.0 max=10380.0],1,1.0413308,0.9319641,0.06422574,1.3845909,0.5
b608,0,Experiment 3,EM15307,2114.4692,3,1,2,1,4,ip[width=21 height=11 bits=16 min=69.0 max=652.0],ip[width=21 height=11 bits=16 min=0.0 max=2319.0],ip[width=21 height=11 bits=16 min=1464.0 max=10380.0],1,1.3297876,0.86955833,0.064471774,1.7196825,0.5
b622,0,Experiment 3,EM15307,2185.0576,3,1,2,1,4,ip[width=27 height=10 bits=16 min=69.0 max=652.0],ip[width=27 height=10 bits=16 min=0.0 max=2319.0],ip[width=27 height=10 bits=16 min=1464.0 max=10380.0],1,1.5680231,0.71163887,0.042342436,2.2440727,0.5
b631,0,Experiment 3,EM15307,2077.6892,3,1,2,1,4,ip[width=20 height=9 bits=16 min=69.0 max=652.0],ip[width=20 height=9 bits=16 min=0.0 max=2319.0],ip[width=20 height=9 bits=16 min=1464.0 max=10380.0],1,1.115835,0.846031,0.001193467,1.6104863,0.5
b668,0,Experiment 3,EM15307,2784.977,3,1,2,1,5,ip[width=23 height=9 bits=16 min=69.0 max=652.0],ip[width=23 height=9 bits=16 min=0.0 max=2319.0],ip[width=23 height=9 bits=16 min=1464.0 max=10380.0],1,1.329537,0.77372473,0.112936415,1.9161406,0.5
b678,0,Experiment 3,EM15307,2924.6782,3,1,2,1,5,ip[width=24 height=11 bits=16 min=69.0 max=652.0],ip[width=24 height=11 bits=16 min=0.0 max=2319.0],ip[width=24 height=11 bits=16 min=1464.0 max=10380.0],1,1.5358381,0.80961925,0.17029542,1.9978108,0.5
b679,0,Experiment 3,EM15307,2937.8489,3,1,2,1,5,ip[width=17 height=11 bits=16 min=69.0 max=652.0],ip[width=17 height=11 bits=16 min=0.0 max=2319.0],ip[width=17 height=11 bits=16 min=1464.0 max=10380.0],1,1.0185108,0.9522742,0.007816339,1.3406149,0.5
b683,0,Experiment 3,EM15307,2806.899,3,1,2,1,5,ip[width=20 height=11 bits=16 min=69.0 max=652.0],ip[width=20 height=11 bits=16 min=0.0 max=2319.0],ip[width=20 height=11 bits=16 min=1464.0 max=10380.0],1,1.2680196,0.8827519,0.00175778,1.6441773,0.5
b756,0,Experiment 3,EM15307,2572.88,3,1,2,1,6,ip[width=26 height=10 bits=16 min=69.0 max=652.0],ip[width=26 height=10 bits=16 min=0.0 max=2319.0],ip[width=26 height=10 bits=16 min=1464.0 max=10380.0],1,1.57933,0.7230515,7.13E-04,2.1852164,0.5
b796,0,Experiment 3,EM15307,2650.3794,3,1,2,1,6,ip[width=21 height=11 bits=16 min=69.0 max=652.0],ip[width=21 height=11 bits=16 min=0.0 max=2319.0],ip[width=21 height=11 bits=16 min=1464.0 max=10380.0],1,1.3094347,0.8564719,0.020717267,1.7450049,0.5
b11,0,Experiment 4,EM15308,2059.4172,3,1,2,1,1,ip[width=17 height=11 bits=16 min=0.0 max=1574.0],ip[width=17 height=11 bits=16 min=0.0 max=2304.0],ip[width=17 height=11 bits=16 min=1446.0 max=10394.0],1,1.0349165,0.9269257,0.0155725,1.4155008,0.5
b38,0,Experiment 4,EM15308,1839.1,3,1,2,1,1,ip[width=18 height=10 bits=16 min=0.0 max=1574.0],ip[width=18 height=10 bits=16 min=0.0 max=2304.0],ip[width=18 height=10 bits=16 min=1446.0 max=10394.0],1,1.0706884,0.9080311,0.003880251,1.4628417,0.5
b49,0,Experiment 4,EM15308,2199.685,3,1,2,1,1,ip[width=15 height=11 bits=16 min=0.0 max=1574.0],ip[width=15 height=11 bits=16 min=0.0 max=2304.0],ip[width=15 height=11 bits=16 min=1446.0 max=10394.0],1,0.96596324,0.9661015,0.004939625,1.2245154,0.5
b108,0,Experiment 4,EM15308,2189.7754,6,2,4,1,1,ip[width=25 height=10 bits=16 min=0.0 max=1574.0],ip[width=25 height=10 bits=16 min=0.0 max=2304.0],ip[width=25 height=10 bits=16 min=1446.0 max=10394.0],1,1.4364247,0.746069,0.030840155,2.0561392,0.5
b155,0,Experiment 4,EM15308,2137.5857,3,1,2,1,1,ip[width=17 height=11 bits=16 min=0.0 max=1574.0],ip[width=17 height=11 bits=16 min=0.0 max=2304.0],ip[width=17 height=11 bits=16 min=1446.0 max=10394.0],1,1.0627322,0.94016874,0.010286498,1.392267,0.5
b159,0,Experiment 4,EM15308,2152.336,3,1,2,1,1,ip[width=18 height=9 bits=16 min=0.0 max=1574.0],ip[width=18 height=9 bits=16 min=0.0 max=2304.0],ip[width=18 height=9 bits=16 min=1446.0 max=10394.0],1,1.020176,0.8657007,0.06867777,1.5057817,0.5
b211,0,Experiment 4,EM15308,1875.9014,3,1,2,1,2,ip[width=17 height=10 bits=16 min=0.0 max=1574.0],ip[width=17 height=10 bits=16 min=0.0 max=2304.0],ip[width=17 height=10 bits=16 min=1446.0 max=10394.0],1,1.0453552,0.91444445,0.026257826,1.4199294,0.5
b236,0,Experiment 4,EM15308,1919.5,3,1,2,1,2,ip[width=17 height=11 bits=16 min=0.0 max=1574.0],ip[width=17 height=11 bits=16 min=0.0 max=2304.0],ip[width=17 height=11 bits=16 min=1446.0 max=10394.0],1,1.0081494,0.937611,0.027969537,1.3577145,0.5
b256,0,Experiment 4,EM15308,1979.6333,3,1,2,1,2,ip[width=18 height=11 bits=16 min=0.0 max=1574.0],ip[width=18 height=11 bits=16 min=0.0 max=2304.0],ip[width=18 height=11 bits=16 min=1446.0 max=10394.0],1,1.1218175,0.90093344,0.0094179,1.509289,0.5
b258,0,Experiment 4,EM15308,2059.4805,3,1,2,1,2,ip[width=28 height=10 bits=16 min=0.0 max=1574.0],ip[width=28 height=10 bits=16 min=0.0 max=2304.0],ip[width=28 height=10 bits=16 min=1446.0 max=10394.0],1,1.7575542,0.71097845,0.004053608,2.3416822,0.5
b260,0,Experiment 4,EM15308,1974.3926,3,1,2,1,2,ip[width=20 height=10 bits=16 min=0.0 max=1574.0],ip[width=20 height=10 bits=16 min=0.0 max=2304.0],ip[width=20 height=10 bits=16 min=1446.0 max=10394.0],1,1.2344371,0.8611057,0.213003,1.67575,0.5
b278,0,Experiment 4,EM15308,2004.4304,6,2,4,1,2,ip[width=18 height=11 bits=16 min=0.0 max=1574.0],ip[width=18 height=11 bits=16 min=0.0 max=2304.0],ip[width=18 height=11 bits=16 min=1446.0 max=10394.0],1,1.1298507,0.9268071,0.01147445,1.4518186,0.5
b280,0,Experiment 4,EM15308,1983.1042,3,1,2,1,2,ip[width=20 height=10 bits=16 min=0.0 max=1574.0],ip[width=20 height=10 bits=16 min=0.0 max=2304.0],ip[width=20 height=10 bits=16 min=1446.0 max=10394.0],1,1.2279612,0.87416595,0.016414113,1.6373513,0.5
b299,0,Experiment 4,EM15308,2121.298,3,1,2,1,2,ip[width=18 height=11 bits=16 min=0.0 max=1574.0],ip[width=18 height=11 bits=16 min=0.0 max=2304.0],ip[width=18 height=11 bits=16 min=1446.0 max=10394.0],1,1.1430339,0.92274225,0.008929166,1.4982055,0.5
b307,0,Experiment 4,EM15308,2028.0536,3,1,2,1,2,ip[width=16 height=10 bits=16 min=0.0 max=1574.0],ip[width=16 height=10 bits=16 min=0.0 max=2304.0],ip[width=16 height=10 bits=16 min=1446.0 max=10394.0],1,0.85099995,0.92474985,0.026406704,1.2826337,0.5
b319,0,Experiment 4,EM15308,2164.994,3,1,2,1,2,ip[width=19 height=11 bits=16 min=0.0 max=1574.0],ip[width=19 height=11 bits=16 min=0.0 max=2304.0],ip[width=19 height=11 bits=16 min=1446.0 max=10394.0],1,1.1875637,0.88462365,0.005228905,1.5912573,0.5
b424,0,Experiment 4,EM15308,2081.9185,3,1,2,1,3,ip[width=22 height=10 bits=16 min=0.0 max=1574.0],ip[width=22 height=10 bits=16 min=0.0 max=2304.0],ip[width=22 height=10 bits=16 min=1446.0 max=10394.0],1,1.3892891,0.83517355,0.21460228,1.8167666,0.5
b430,0,Experiment 4,EM15308,1996.5466,3,1,2,1,3,ip[width=18 height=11 bits=16 min=0.0 max=1574.0],ip[width=18 height=11 bits=16 min=0.0 max=2304.0],ip[width=18 height=11 bits=16 min=1446.0 max=10394.0],1,1.1370822,0.8992033,0.009245449,1.5088531,0.5
b478,0,Experiment 4,EM15308,2207.5483,3,1,2,1,3,ip[width=23 height=11 bits=16 min=0.0 max=1574.0],ip[width=23 height=11 bits=16 min=0.0 max=2304.0],ip[width=23 height=11 bits=16 min=1446.0 max=10394.0],1,1.5173432,0.8151274,0.042411324,1.9549007,0.5
b712,0,Experiment 4,EM15308,2088.817,6,2,4,1,4,ip[width=18 height=10 bits=16 min=0.0 max=1574.0],ip[width=18 height=10 bits=16 min=0.0 max=2304.0],ip[width=18 height=10 bits=16 min=1446.0 max=10394.0],1,1.0433892,0.8957464,0.06361643,1.4598511,0.5
b739,0,Experiment 4,EM15308,1804.6619,3,1,2,1,4,ip[width=17 height=11 bits=16 min=0.0 max=1574.0],ip[width=17 height=11 bits=16 min=0.0 max=2304.0],ip[width=17 height=11 bits=16 min=1446.0 max=10394.0],1,1.0511372,0.9575665,0.030068394,1.3364983,0.5
b758,0,Experiment 4,EM15308,3109.7454,3,1,2,1,4,ip[width=16 height=9 bits=16 min=0.0 max=1574.0],ip[width=16 height=9 bits=16 min=0.0 max=2304.0],ip[width=16 height=9 bits=16 min=1446.0 max=10394.0],1,0.8191137,0.8991636,0.009128696,1.2824022,0.5
b791,0,Experiment 4,EM15308,1962.9357,3,1,2,1,4,ip[width=23 height=11 bits=16 min=0.0 max=1574.0],ip[width=23 height=11 bits=16 min=0.0 max=2304.0],ip[width=23 height=11 bits=16 min=1446.0 max=10394.0],1,1.5479342,0.8440336,0.019929241,1.9114711,0.5
b807,0,Experiment 4,EM15308,2038.4535,6,2,4,1,4,ip[width=20 height=11 bits=16 min=0.0 max=1574.0],ip[width=20 height=11 bits=16 min=0.0 max=2304.0],ip[width=20 height=11 bits=16 min=1446.0 max=10394.0],1,1.3193644,0.8760248,0.010959172,1.6842217,0.5
b921,0,Experiment 4,EM15308,2109.7166,3,1,2,1,5,ip[width=22 height=11 bits=16 min=0.0 max=1574.0],ip[width=22 height=11 bits=16 min=0.0 max=2304.0],ip[width=22 height=11 bits=16 min=1446.0 max=10394.0],1,1.4158967,0.8411455,0.11233929,1.8214502,0.5
b924,0,Experiment 4,EM15308,2195.6082,3,1,2,1,5,ip[width=20 height=10 bits=16 min=0.0 max=1574.0],ip[width=20 height=10 bits=16 min=0.0 max=2304.0],ip[width=20 height=10 bits=16 min=1446.0 max=10394.0],1,1.1086276,0.8472011,0.002199533,1.6112252,0.5
b939,0,Experiment 4,EM15308,1943.7935,3,1,2,1,5,ip[width=21 height=11 bits=16 min=0.0 max=1574.0],ip[width=21 height=11 bits=16 min=0.0 max=2304.0],ip[width=21 height=11 bits=16 min=1446.0 max=10394.0],1,1.3797371,0.8913241,0.001466983,1.693233,0.5
b942,0,Experiment 4,EM15308,1918.005,6,2,4,1,5,ip[width=24 height=10 bits=16 min=0.0 max=1574.0],ip[width=24 height=10 bits=16 min=0.0 max=2304.0],ip[width=24 height=10 bits=16 min=1446.0 max=10394.0],1,1.5026181,0.7736318,0.04256273,2.037485,0.5
b959,0,Experiment 4,EM15308,2012.4,3,1,2,1,5,ip[width=17 height=10 bits=16 min=0.0 max=1574.0],ip[width=17 height=10 bits=16 min=0.0 max=2304.0],ip[width=17 height=10 bits=16 min=1446.0 max=10394.0],1,0.9748445,0.92842066,0.012632213,1.3612293,0.5
b962,0,Experiment 4,EM15308,1860,6,2,4,1,5,ip[width=21 height=11 bits=16 min=0.0 max=1574.0],ip[width=21 height=11 bits=16 min=0.0 max=2304.0],ip[width=21 height=11 bits=16 min=1446.0 max=10394.0],1,1.4006838,0.86912954,0.002561247,1.7575808,0.5
b976,0,Experiment 4,EM15308,1845.0985,6,2,4,1,5,ip[width=15 height=12 bits=16 min=0.0 max=1574.0],ip[width=15 height=12 bits=16 min=0.0 max=2304.0],ip[width=15 height=12 bits=16 min=1446.0 max=10394.0],1,0.98995507,0.9800927,0.020639338,1.2059171,0.5
b979,0,Experiment 4,EM15308,2194.792,3,1,2,1,5,ip[width=18 height=9 bits=16 min=0.0 max=1574.0],ip[width=18 height=9 bits=16 min=0.0 max=2304.0],ip[width=18 height=9 bits=16 min=1446.0 max=10394.0],1,0.92599744,0.8338737,0.003319983,1.4911578,0.5
b998,0,Experiment 4,EM15308,2251.9941,3,1,2,1,5,ip[width=22 height=10 bits=16 min=0.0 max=1574.0],ip[width=22 height=10 bits=16 min=0.0 max=2304.0],ip[width=22 height=10 bits=16 min=1446.0 max=10394.0],1,1.2776939,0.81324315,0.20299655,1.7966183,0.5
b1000,0,Experiment 4,EM15308,2000.0942,3,1,2,1,5,ip[width=19 height=10 bits=16 min=0.0 max=1574.0],ip[width=19 height=10 bits=16 min=0.0 max=2304.0],ip[width=19 height=10 bits=16 min=1446.0 max=10394.0],1,1.045093,0.84633267,0.009103886,1.5445276,0.5
b1006,0,Experiment 4,EM15308,1997.2125,3,1,2,1,5,ip[width=20 height=10 bits=16 min=0.0 max=1574.0],ip[width=20 height=10 bits=16 min=0.0 max=2304.0],ip[width=20 height=10 bits=16 min=1446.0 max=10394.0],1,1.1940705,0.8715912,0.004275024,1.621425,0.5
b1013,0,Experiment 4,EM15308,1995.731,3,1,2,1,5,ip[width=21 height=10 bits=16 min=0.0 max=1574.0],ip[width=21 height=10 bits=16 min=0.0 max=2304.0],ip[width=21 height=10 bits=16 min=1446.0 max=10394.0],1,1.2811255,0.8359431,0.014726622,1.7434063,0.5
b1017,0,Experiment 4,EM15308,1952.9187,3,1,2,1,5,ip[width=20 height=11 bits=16 min=0.0 max=1574.0],ip[width=20 height=11 bits=16 min=0.0 max=2304.0],ip[width=20 height=11 bits=16 min=1446.0 max=10394.0],1,1.2159961,0.8796638,0.005538254,1.6138388,0.5
b1029,0,Experiment 4,EM15308,1965.217,3,1,2,1,5,ip[width=16 height=11 bits=16 min=0.0 max=1574.0],ip[width=16 height=11 bits=16 min=0.0 max=2304.0],ip[width=16 height=11 bits=16 min=1446.0 max=10394.0],1,0.95560175,0.94730103,0.014155683,1.3007487,0.5
b1054,0,Experiment 4,EM15308,2220.361,3,1,2,1,5,ip[width=26 height=10 bits=16 min=0.0 max=1574.0],ip[width=26 height=10 bits=16 min=0.0 max=2304.0],ip[width=26 height=10 bits=16 min=1446.0 max=10394.0],1,1.6015303,0.7568499,0.020767745,2.1365654,0.5
b1060,0,Experiment 4,EM15308,2008.7572,3,1,2,1,5,ip[width=21 height=10 bits=16 min=0.0 max=1574.0],ip[width=21 height=10 bits=16 min=0.0 max=2304.0],ip[width=21 height=10 bits=16 min=1446.0 max=10394.0],1,1.3032671,0.8311731,0.013408042,1.7707748,0.5
b1086,0,Experiment 4,EM15308,2191.4456,3,1,2,1,5,ip[width=25 height=10 bits=16 min=0.0 max=1574.0],ip[width=25 height=10 bits=16 min=0.0 max=2304.0],ip[width=25 height=10 bits=16 min=1446.0 max=10394.0],1,1.505008,0.7436586,0.17408253,2.0992665,0.5
b1088,0,Experiment 4,EM15308,1982.533,6,2,4,1,5,ip[width=23 height=11 bits=16 min=0.0 max=1574.0],ip[width=23 height=11 bits=16 min=0.0 max=2304.0],ip[width=23 height=11 bits=16 min=1446.0 max=10394.0],1,1.4861352,0.81842583,0.008963573,1.932996,0.5
b1099,0,Experiment 4,EM15308,2396.65,3,1,2,1,5,ip[width=19 height=9 bits=16 min=0.0 max=1574.0],ip[width=19 height=9 bits=16 min=0.0 max=2304.0],ip[width=19 height=9 bits=16 min=1446.0 max=10394.0],1,1.0543752,0.8537213,0.02946056,1.5501426,0.5
b1100,0,Experiment 4,EM15308,2472.4263,3,1,2,1,5,ip[width=17 height=10 bits=16 min=0.0 max=1574.0],ip[width=17 height=10 bits=16 min=0.0 max=2304.0],ip[width=17 height=10 bits=16 min=1446.0 max=10394.0],1,0.9502591,0.90006953,0.041821185,1.4019223,0.5
b1111,0,Experiment 4,EM15308,2381.3982,3,1,2,1,5,ip[width=16 height=10 bits=16 min=0.0 max=1574.0],ip[width=16 height=10 bits=16 min=0.0 max=2304.0],ip[width=16 height=10 bits=16 min=1446.0 max=10394.0],1,0.88879937,0.9116603,0.040787924,1.3044667,0.5
b1167,0,Experiment 4,EM15308,1805.6387,3,1,2,1,6,ip[width=16 height=10 bits=16 min=0.0 max=1574.0],ip[width=16 height=10 bits=16 min=0.0 max=2304.0],ip[width=16 height=10 bits=16 min=1446.0 max=10394.0],1,0.8976267,0.9366159,9.81E-04,1.2760403,0.5
b1174,0,Experiment 4,EM15308,1915.6957,3,1,2,1,6,ip[width=19 height=11 bits=16 min=0.0 max=1574.0],ip[width=19 height=11 bits=16 min=0.0 max=2304.0],ip[width=19 height=11 bits=16 min=1446.0 max=10394.0],1,1.2155644,0.8983524,0.004288088,1.5654978,0.5
b1183,0,Experiment 4,EM15308,2007.2261,3,1,2,1,6,ip[width=19 height=10 bits=16 min=0.0 max=1574.0],ip[width=19 height=10 bits=16 min=0.0 max=2304.0],ip[width=19 height=10 bits=16 min=1446.0 max=10394.0],1,1.0875876,0.87781954,0.005484811,1.529536,0.5
b1189,0,Experiment 4,EM15308,1996.2603,3,1,2,1,6,ip[width=23 height=11 bits=16 min=0.0 max=1574.0],ip[width=23 height=11 bits=16 min=0.0 max=2304.0],ip[width=23 height=11 bits=16 min=1446.0 max=10394.0],1,1.4908843,0.82101905,0.032743014,1.9245414,0.5
b1210,0,Experiment 4,EM15308,1974.7343,3,1,2,1,6,ip[width=18 height=10 bits=16 min=0.0 max=1574.0],ip[width=18 height=10 bits=16 min=0.0 max=2304.0],ip[width=18 height=10 bits=16 min=1446.0 max=10394.0],1,1.0598335,0.8894024,0.011657657,1.4969977,0.5
b1216,0,Experiment 4,EM15308,2089.3916,3,1,2,1,6,ip[width=19 height=10 bits=16 min=0.0 max=1574.0],ip[width=19 height=10 bits=16 min=0.0 max=2304.0],ip[width=19 height=10 bits=16 min=1446.0 max=10394.0],1,1.0693315,0.858432,0.023638377,1.5590205,0.5
b1217,0,Experiment 4,EM15308,1956.4053,3,1,2,1,6,ip[width=19 height=10 bits=16 min=0.0 max=1574.0],ip[width=19 height=10 bits=16 min=0.0 max=2304.0],ip[width=19 height=10 bits=16 min=1446.0 max=10394.0],1,1.1427872,0.9015129,0.015931,1.5298277,0.5
b1261,0,Experiment 4,EM15308,1887.632,3,1,2,1,6,ip[width=18 height=11 bits=16 min=0.0 max=1574.0],ip[width=18 height=11 bits=16 min=0.0 max=2304.0],ip[width=18 height=11 bits=16 min=1446.0 max=10394.0],1,1.0880809,0.91807145,0.019478502,1.4600825,0.5
b1279,0,Experiment 4,EM15308,2013.5039,3,1,2,1,6,ip[width=17 height=10 bits=16 min=0.0 max=1574.0],ip[width=17 height=10 bits=16 min=0.0 max=2304.0],ip[width=17 height=10 bits=16 min=1446.0 max=10394.0],1,0.9597957,0.90449715,0.005190147,1.3917464,0.5
b1291,0,Experiment 4,EM15308,2631.2336,3,1,2,1,6,ip[width=21 height=8 bits=16 min=0.0 max=1574.0],ip[width=21 height=8 bits=16 min=0.0 max=2304.0],ip[width=21 height=8 bits=16 min=1446.0 max=10394.0],1,1.007841,0.73803514,0.0916187,1.7489495,0.5
b1364,0,Experiment 4,EM15308,1938.9288,6,2,4,1,7,ip[width=27 height=11 bits=16 min=0.0 max=1574.0],ip[width=27 height=11 bits=16 min=0.0 max=2304.0],ip[width=27 height=11 bits=16 min=1446.0 max=10394.0],1,1.8229148,0.75351566,0.16766177,2.3103402,0.5
b1367,0,Experiment 4,EM15308,2251.8445,3,1,2,1,7,ip[width=18 height=11 bits=16 min=0.0 max=1574.0],ip[width=18 height=11 bits=16 min=0.0 max=2304.0],ip[width=18 height=11 bits=16 min=1446.0 max=10394.0],1,1.1072004,0.91095054,0.007330295,1.4985082,0.5
b1378,0,Experiment 4,EM15308,1721.4,3,1,2,1,7,ip[width=16 height=10 bits=16 min=0.0 max=1574.0],ip[width=16 height=10 bits=16 min=0.0 max=2304.0],ip[width=16 height=10 bits=16 min=1446.0 max=10394.0],1,0.9018052,0.94500864,0.006539697,1.2550952,0.5
b1405,0,Experiment 4,EM15308,2224.5447,3,1,2,1,7,ip[width=16 height=11 bits=16 min=0.0 max=1574.0],ip[width=16 height=11 bits=16 min=0.0 max=2304.0],ip[width=16 height=11 bits=16 min=1446.0 max=10394.0],1,0.9812588,0.9455465,0.045360733,1.3282837,0.5
b1406,0,Experiment 4,EM15308,2319.8801,6,2,4,1,7,ip[width=20 height=11 bits=16 min=0.0 max=1574.0],ip[width=20 height=11 bits=16 min=0.0 max=2304.0],ip[width=20 height=11 bits=16 min=1446.0 max=10394.0],1,1.2489309,0.8855091,0.005423307,1.6203731,0.5
b1410,0,Experiment 4,EM15308,2474.6272,3,1,2,1,7,ip[width=21 height=10 bits=16 min=0.0 max=1574.0],ip[width=21 height=10 bits=16 min=0.0 max=2304.0],ip[width=21 height=10 bits=16 min=1446.0 max=10394.0],1,1.2782885,0.8217362,0.037086096,1.7762874,0.5
b15,0,Experiment 5,EM8250,1821.1313,15,5,10,1,1,ip[width=21 height=12 bits=16 min=69.0 max=836.0],ip[width=21 height=12 bits=16 min=0.0 max=4356.0],ip[width=21 height=12 bits=16 min=1302.0 max=11066.0],1,1.5246825,0.89774734,2.62E-04,1.7624497,0.5
b19,0,Experiment 5,EM8250,1834.4688,6,2,4,1,1,ip[width=21 height=12 bits=16 min=69.0 max=836.0],ip[width=21 height=12 bits=16 min=0.0 max=4356.0],ip[width=21 height=12 bits=16 min=1302.0 max=11066.0],1,1.4672625,0.8964473,0.00310246,1.7271786,0.5
b27,0,Experiment 5,EM8250,1944.5505,12,4,8,1,1,ip[width=29 height=11 bits=16 min=69.0 max=836.0],ip[width=29 height=11 bits=16 min=0.0 max=4356.0],ip[width=29 height=11 bits=16 min=1302.0 max=11066.0],1,2.0542448,0.7446639,0.008980204,2.4348798,0.5
b70,0,Experiment 5,EM8250,1866.2263,12,4,8,1,1,ip[width=16 height=11 bits=16 min=69.0 max=836.0],ip[width=16 height=11 bits=16 min=0.0 max=4356.0],ip[width=16 height=11 bits=16 min=1302.0 max=11066.0],1,1.0319562,0.9614654,0.001444992,1.3096555,0.5
b77,0,Experiment 5,EM8250,1862.1824,9,3,6,1,1,ip[width=20 height=11 bits=16 min=69.0 max=836.0],ip[width=20 height=11 bits=16 min=0.0 max=4356.0],ip[width=20 height=11 bits=16 min=1302.0 max=11066.0],1,1.2833459,0.8849258,0.012248825,1.642134,0.5
b121,0,Experiment 5,EM8250,2246.262,6,2,4,1,1,ip[width=27 height=10 bits=16 min=69.0 max=836.0],ip[width=27 height=10 bits=16 min=0.0 max=4356.0],ip[width=27 height=10 bits=16 min=1302.0 max=11066.0],1,1.6270024,0.7291448,0.020369817,2.2388623,0.5
b122,0,Experiment 5,EM8250,2541.7808,9,3,6,1,1,ip[width=21 height=10 bits=16 min=69.0 max=836.0],ip[width=21 height=10 bits=16 min=0.0 max=4356.0],ip[width=21 height=10 bits=16 min=1302.0 max=11066.0],1,1.1831847,0.8008436,0.16369139,1.7678359,0.5
b174,0,Experiment 5,EM8250,1865.6893,3,1,2,1,2,ip[width=24 height=11 bits=16 min=69.0 max=836.0],ip[width=24 height=11 bits=16 min=0.0 max=4356.0],ip[width=24 height=11 bits=16 min=1302.0 max=11066.0],1,1.574686,0.81267345,0.047220152,2.0042777,0.5
b195,0,Experiment 5,EM8250,2104.2993,3,1,2,1,2,ip[width=20 height=10 bits=16 min=69.0 max=836.0],ip[width=20 height=10 bits=16 min=0.0 max=4356.0],ip[width=20 height=10 bits=16 min=1302.0 max=11066.0],1,1.1123811,0.8347421,0.028199535,1.6395521,0.5
b217,0,Experiment 5,EM8250,2175.2144,3,1,2,1,2,ip[width=31 height=10 bits=16 min=69.0 max=836.0],ip[width=31 height=10 bits=16 min=0.0 max=4356.0],ip[width=31 height=10 bits=16 min=1302.0 max=11066.0],1,1.8311486,0.64761215,0.044491585,2.6085205,0.5
b281,0,Experiment 5,EM8250,1832.6913,6,2,4,1,3,ip[width=18 height=11 bits=16 min=69.0 max=836.0],ip[width=18 height=11 bits=16 min=0.0 max=4356.0],ip[width=18 height=11 bits=16 min=1302.0 max=11066.0],1,1.1202756,0.9057454,0.00210131,1.5039757,0.5
b292,0,Experiment 5,EM8250,2020.6414,3,1,2,1,3,ip[width=22 height=12 bits=16 min=69.0 max=836.0],ip[width=22 height=12 bits=16 min=0.0 max=4356.0],ip[width=22 height=12 bits=16 min=1302.0 max=11066.0],1,1.5017546,0.873338,0.006746762,1.8196611,0.5
b301,0,Experiment 5,EM8250,2093.6042,12,4,8,1,3,ip[width=29 height=10 bits=16 min=69.0 max=836.0],ip[width=29 height=10 bits=16 min=0.0 max=4356.0],ip[width=29 height=10 bits=16 min=1302.0 max=11066.0],1,1.7898259,0.7049451,0.024572738,2.4063315,0.5
b325,0,Experiment 5,EM8250,1756.9451,6,2,4,1,4,ip[width=18 height=12 bits=16 min=69.0 max=836.0],ip[width=18 height=12 bits=16 min=0.0 max=4356.0],ip[width=18 height=12 bits=16 min=1302.0 max=11066.0],1,1.2553144,0.94064265,0.08349172,1.4870449,0.5
b330,0,Experiment 5,EM8250,1784.8971,3,1,2,1,4,ip[width=18 height=10 bits=16 min=69.0 max=836.0],ip[width=18 height=10 bits=16 min=0.0 max=4356.0],ip[width=18 height=10 bits=16 min=1302.0 max=11066.0],1,1.046234,0.9012462,0.011892933,1.4578092,0.5
b353,0,Experiment 5,EM8250,2268.4395,6,2,4,1,4,ip[width=27 height=11 bits=16 min=69.0 max=836.0],ip[width=27 height=11 bits=16 min=0.0 max=4356.0],ip[width=27 height=11 bits=16 min=1302.0 max=11066.0],1,1.9181112,0.76182777,0.023243928,2.2974677,0.5
b406,0,Experiment 5,EM8250,1865.6101,9,3,6,1,4,ip[width=26 height=10 bits=16 min=69.0 max=836.0],ip[width=26 height=10 bits=16 min=0.0 max=4356.0],ip[width=26 height=10 bits=16 min=1302.0 max=11066.0],1,1.6701753,0.770646,0.14845635,2.167535,0.5
b542,0,Experiment 5,EM8250,1751.3733,6,2,4,1,5,ip[width=17 height=11 bits=16 min=69.0 max=836.0],ip[width=17 height=11 bits=16 min=0.0 max=4356.0],ip[width=17 height=11 bits=16 min=1302.0 max=11066.0],1,1.0848738,0.9372083,0.005497476,1.4084898,0.5
b543,0,Experiment 5,EM8250,1984.5586,6,2,4,1,5,ip[width=18 height=10 bits=16 min=69.0 max=836.0],ip[width=18 height=10 bits=16 min=0.0 max=4356.0],ip[width=18 height=10 bits=16 min=1302.0 max=11066.0],1,1.0711818,0.8962088,0.056366246,1.4802374,0.5
b620,0,Experiment 5,EM8250,1963.435,3,1,2,1,6,ip[width=24 height=9 bits=16 min=69.0 max=836.0],ip[width=24 height=9 bits=16 min=0.0 max=4356.0],ip[width=24 height=9 bits=16 min=1302.0 max=11066.0],1,1.3391006,0.73682415,0.09561968,2.00852,0.5
b625,0,Experiment 5,EM8250,2086.4294,3,1,2,1,6,ip[width=22 height=9 bits=16 min=69.0 max=836.0],ip[width=22 height=9 bits=16 min=0.0 max=4356.0],ip[width=22 height=9 bits=16 min=1302.0 max=11066.0],1,1.1284477,0.7497164,0.25085014,1.7986236,0.5
b654,0,Experiment 5,EM8250,2022.9078,3,1,2,1,6,ip[width=18 height=11 bits=16 min=69.0 max=836.0],ip[width=18 height=11 bits=16 min=0.0 max=4356.0],ip[width=18 height=11 bits=16 min=1302.0 max=11066.0],1,1.1354479,0.9297598,0.022964759,1.440325,0.5
b662,0,Experiment 5,EM8250,2040.454,3,1,2,1,6,ip[width=18 height=11 bits=16 min=69.0 max=836.0],ip[width=18 height=11 bits=16 min=0.0 max=4356.0],ip[width=18 height=11 bits=16 min=1302.0 max=11066.0],1,1.1551685,0.9368428,0.006656583,1.445077,0.5
b804,0,Experiment 5,EM8250,1998.9161,9,3,6,1,7,ip[width=18 height=11 bits=16 min=69.0 max=836.0],ip[width=18 height=11 bits=16 min=0.0 max=4356.0],ip[width=18 height=11 bits=16 min=1302.0 max=11066.0],1,1.1488931,0.9396431,5.23E-04,1.428059,0.5
b829,0,Experiment 5,EM8250,1932.0349,6,2,4,1,7,ip[width=21 height=11 bits=16 min=69.0 max=836.0],ip[width=21 height=11 bits=16 min=0.0 max=4356.0],ip[width=21 height=11 bits=16 min=1302.0 max=11066.0],1,1.3161573,0.85492516,0.057803974,1.7405764,0.5
b854,0,Experiment 5,EM8250,2265.6353,3,1,2,1,7,ip[width=29 height=11 bits=16 min=69.0 max=836.0],ip[width=29 height=11 bits=16 min=0.0 max=4356.0],ip[width=29 height=11 bits=16 min=1302.0 max=11066.0],1,1.8680305,0.70690197,0.083463326,2.4620628,0.5
b868,0,Experiment 5,EM8250,2148.0679,3,1,2,1,8,ip[width=20 height=11 bits=16 min=69.0 max=836.0],ip[width=20 height=11 bits=16 min=0.0 max=4356.0],ip[width=20 height=11 bits=16 min=1302.0 max=11066.0],1,1.2262034,0.8804005,0.019041466,1.6203326,0.5
b870,0,Experiment 5,EM8250,2287.9324,15,5,10,1,8,ip[width=39 height=9 bits=16 min=69.0 max=836.0],ip[width=39 height=9 bits=16 min=0.0 max=4356.0],ip[width=39 height=9 bits=16 min=1302.0 max=11066.0],1,2.287147,0.52241206,0.23199826,3.3177369,0.5
b55,0,Experiment 6,EM11018,1887.039,3,1,2,1,1,ip[width=18 height=11 bits=16 min=70.0 max=1060.0],ip[width=18 height=11 bits=16 min=0.0 max=3101.0],ip[width=18 height=11 bits=16 min=1475.0 max=10898.0],1,1.1729466,0.9370967,0.001298558,1.468683,0.5
b58,0,Experiment 6,EM11018,1859.8615,3,1,2,1,1,ip[width=20 height=11 bits=16 min=70.0 max=1060.0],ip[width=20 height=11 bits=16 min=0.0 max=3101.0],ip[width=20 height=11 bits=16 min=1475.0 max=10898.0],1,1.2802621,0.90523744,0.041501798,1.6063722,0.5
b83,0,Experiment 6,EM11018,1911.5509,3,1,2,1,1,ip[width=26 height=12 bits=16 min=70.0 max=1060.0],ip[width=26 height=12 bits=16 min=0.0 max=3101.0],ip[width=26 height=12 bits=16 min=1475.0 max=10898.0],1,1.815483,0.8055368,0.049454607,2.1776495,0.5
b113,0,Experiment 6,EM11018,1956.6492,15,5,10,1,2,ip[width=33 height=11 bits=16 min=70.0 max=1060.0],ip[width=33 height=11 bits=16 min=0.0 max=3101.0],ip[width=33 height=11 bits=16 min=1475.0 max=10898.0],1,2.3886034,0.6943415,0.07310676,2.7824883,0.5
b114,0,Experiment 6,EM11018,1889.228,6,2,4,1,2,ip[width=20 height=12 bits=16 min=70.0 max=1060.0],ip[width=20 height=12 bits=16 min=0.0 max=3101.0],ip[width=20 height=12 bits=16 min=1475.0 max=10898.0],1,1.3052639,0.91626173,0.029175587,1.6041151,0.5
b129,0,Experiment 6,EM11018,2054.8987,6,2,4,1,2,ip[width=25 height=11 bits=16 min=70.0 max=1060.0],ip[width=25 height=11 bits=16 min=0.0 max=3101.0],ip[width=25 height=11 bits=16 min=1475.0 max=10898.0],1,1.6392449,0.7740276,0.08556546,2.1253283,0.5
b144,0,Experiment 6,EM11018,2006.4923,9,3,6,1,2,ip[width=29 height=11 bits=16 min=70.0 max=1060.0],ip[width=29 height=11 bits=16 min=0.0 max=3101.0],ip[width=29 height=11 bits=16 min=1475.0 max=10898.0],1,1.984104,0.7474583,0.11328063,2.4071167,0.5
b151,0,Experiment 6,EM11018,2026.6737,18,6,12,1,2,ip[width=37 height=11 bits=16 min=70.0 max=1060.0],ip[width=37 height=11 bits=16 min=0.0 max=3101.0],ip[width=37 height=11 bits=16 min=1475.0 max=10898.0],1,2.5677402,0.6059529,0.048305605,3.1621757,0.5
b186,0,Experiment 6,EM11018,2153.9285,9,3,6,1,2,ip[width=33 height=12 bits=16 min=70.0 max=1060.0],ip[width=33 height=12 bits=16 min=0.0 max=3101.0],ip[width=33 height=12 bits=16 min=1475.0 max=10898.0],1,2.591732,0.7140993,0.998348,2.79541,0.5
b252,0,Experiment 6,EM11018,2201.9329,6,2,4,1,2,ip[width=32 height=11 bits=16 min=70.0 max=1060.0],ip[width=32 height=11 bits=16 min=0.0 max=3101.0],ip[width=32 height=11 bits=16 min=1475.0 max=10898.0],1,2.1443372,0.66110736,0.014370847,2.7178028,0.5
b511,0,Experiment 6,EM11018,2026.3258,3,1,2,1,4,ip[width=26 height=11 bits=16 min=70.0 max=1060.0],ip[width=26 height=11 bits=16 min=0.0 max=3101.0],ip[width=26 height=11 bits=16 min=1475.0 max=10898.0],1,1.6939397,0.7826802,0.084023945,2.156352,0.5
b535,0,Experiment 6,EM11018,2009.1337,3,1,2,1,4,ip[width=25 height=11 bits=16 min=70.0 max=1060.0],ip[width=25 height=11 bits=16 min=0.0 max=3101.0],ip[width=25 height=11 bits=16 min=1475.0 max=10898.0],1,1.6588886,0.78225434,0.15201633,2.1039886,0.5
b555,0,Experiment 6,EM11018,1981.1129,3,1,2,1,4,ip[width=27 height=11 bits=16 min=70.0 max=1060.0],ip[width=27 height=11 bits=16 min=0.0 max=3101.0],ip[width=27 height=11 bits=16 min=1475.0 max=10898.0],1,1.8374395,0.7811574,0.029448211,2.2540708,0.5
b589,0,Experiment 6,EM11018,2135.5586,6,2,4,1,5,ip[width=25 height=11 bits=16 min=70.0 max=1060.0],ip[width=25 height=11 bits=16 min=0.0 max=3101.0],ip[width=25 height=11 bits=16 min=1475.0 max=10898.0],1,1.6382273,0.7947977,0.012085849,2.0676637,0.5
b620,0,Experiment 6,EM11018,2070.8323,3,1,2,1,5,ip[width=20 height=11 bits=16 min=70.0 max=1060.0],ip[width=20 height=11 bits=16 min=0.0 max=3101.0],ip[width=20 height=11 bits=16 min=1475.0 max=10898.0],1,1.2043395,0.88335454,0.006206735,1.6032838,0.5
b718,0,Experiment 6,EM11018,1998.766,3,1,2,1,6,ip[width=22 height=11 bits=16 min=70.0 max=1060.0],ip[width=22 height=11 bits=16 min=0.0 max=3101.0],ip[width=22 height=11 bits=16 min=1475.0 max=10898.0],1,1.4261558,0.8638312,0.006335815,1.7964703,0.5
b732,0,Experiment 6,EM11018,1945.3668,3,1,2,1,6,ip[width=21 height=11 bits=16 min=70.0 max=1060.0],ip[width=21 height=11 bits=16 min=0.0 max=3101.0],ip[width=21 height=11 bits=16 min=1475.0 max=10898.0],1,1.2885883,0.85480547,0.007108574,1.7429367,0.5
b752,0,Experiment 6,EM11018,1991.0201,9,3,6,1,6,ip[width=24 height=10 bits=16 min=70.0 max=1060.0],ip[width=24 height=10 bits=16 min=0.0 max=3101.0],ip[width=24 height=10 bits=16 min=1475.0 max=10898.0],1,1.5344889,0.7946597,0.18756993,2.0012276,0.5
b780,0,Experiment 6,EM11018,1890.3234,9,3,6,1,6,ip[width=20 height=11 bits=16 min=70.0 max=1060.0],ip[width=20 height=11 bits=16 min=0.0 max=3101.0],ip[width=20 height=11 bits=16 min=1475.0 max=10898.0],1,1.284086,0.868317,0.16798237,1.68334,0.5
b813,0,Experiment 6,EM11018,3287.911,9,3,6,1,7,ip[width=28 height=8 bits=16 min=70.0 max=1060.0],ip[width=28 height=8 bits=16 min=0.0 max=3101.0],ip[width=28 height=8 bits=16 min=1475.0 max=10898.0],1,1.4539406,0.6209502,0.109165296,2.3570602,0.5
b817,0,Experiment 6,EM11018,2111.2686,9,3,6,1,7,ip[width=26 height=12 bits=16 min=70.0 max=1060.0],ip[width=26 height=12 bits=16 min=0.0 max=3101.0],ip[width=26 height=12 bits=16 min=1475.0 max=10898.0],1,1.8677222,0.78735656,0.011807729,2.2038867,0.5
b836,0,Experiment 6,EM11018,2562.8628,3,1,2,1,7,ip[width=16 height=10 bits=16 min=70.0 max=1060.0],ip[width=16 height=10 bits=16 min=0.0 max=3101.0],ip[width=16 height=10 bits=16 min=1475.0 max=10898.0],1,0.9197682,0.9406263,0.04375138,1.2566562,0.5
b841,0,Experiment 6,EM11018,2161.7947,9,3,6,1,7,ip[width=22 height=11 bits=16 min=70.0 max=1060.0],ip[width=22 height=11 bits=16 min=0.0 max=3101.0],ip[width=22 height=11 bits=16 min=1475.0 max=10898.0],1,1.460725,0.8663175,0.022835959,1.8048353,0.5
b850,0,Experiment 6,EM11018,2582.1953,9,3,6,1,7,ip[width=46 height=12 bits=16 min=70.0 max=1060.0],ip[width=46 height=12 bits=16 min=0.0 max=3101.0],ip[width=46 height=12 bits=16 min=1475.0 max=10898.0],1,3.5835373,0.54009575,0.47177738,3.991213,0.5
b851,0,Experiment 6,EM11018,2233.5103,15,5,10,1,7,ip[width=27 height=11 bits=16 min=70.0 max=1060.0],ip[width=27 height=11 bits=16 min=0.0 max=3101.0],ip[width=27 height=11 bits=16 min=1475.0 max=10898.0],1,1.8397677,0.778247,0.17677791,2.2350173,0.5
b852,0,Experiment 6,EM11018,2730.3906,6,2,4,1,7,ip[width=17 height=10 bits=16 min=70.0 max=1060.0],ip[width=17 height=10 bits=16 min=0.0 max=3101.0],ip[width=17 height=10 bits=16 min=1475.0 max=10898.0],1,0.9956292,0.9184576,4.09E-04,1.3695117,0.5
b883,0,Experiment 6,EM11018,2602.849,3,1,2,1,7,ip[width=37 height=8 bits=16 min=70.0 max=1060.0],ip[width=37 height=8 bits=16 min=0.0 max=3101.0],ip[width=37 height=8 bits=16 min=1475.0 max=10898.0],1,1.9229219,0.48362842,0.02756227,3.1983137,0.5
b896,0,Experiment 6,EM11018,1999.8232,9,3,6,1,7,ip[width=23 height=11 bits=16 min=70.0 max=1060.0],ip[width=23 height=11 bits=16 min=0.0 max=3101.0],ip[width=23 height=11 bits=16 min=1475.0 max=10898.0],1,1.5020475,0.8320099,0.019742401,1.8971788,0.5
b935,0,Experiment 6,EM11018,2348.4097,24,8,16,1,7,ip[width=40 height=11 bits=16 min=70.0 max=1060.0],ip[width=40 height=11 bits=16 min=0.0 max=3101.0],ip[width=40 height=11 bits=16 min=1475.0 max=10898.0],1,2.8709066,0.58371437,0.028461462,3.4498363,0.5
b936,0,Experiment 6,EM11018,2576.0132,6,2,4,1,7,ip[width=28 height=10 bits=16 min=70.0 max=1060.0],ip[width=28 height=10 bits=16 min=0.0 max=3101.0],ip[width=28 height=10 bits=16 min=1475.0 max=10898.0],1,1.7453579,0.7152972,0.17482288,2.3639767,0.5
b942,0,Experiment 6,EM11018,3170.7466,3,1,2,1,7,ip[width=13 height=8 bits=16 min=70.0 max=1060.0],ip[width=13 height=8 bits=16 min=0.0 max=3101.0],ip[width=13 height=8 bits=16 min=1475.0 max=10898.0],1,0.55773246,0.90465087,0,1.0652102,0.5
b953,0,Experiment 6,EM11018,3099.3674,18,6,12,1,7,ip[width=46 height=9 bits=16 min=70.0 max=1060.0],ip[width=46 height=9 bits=16 min=0.0 max=3101.0],ip[width=46 height=9 bits=16 min=1475.0 max=10898.0],1,2.673884,0.4539561,0.33996704,3.925895,0.5
b695,0,Experiment 2,EM12844,2722.2769,68,23,45,1,6,ip[width=96 height=14 bits=16 min=0.0 max=14778.0],ip[width=96 height=14 bits=16 min=0.0 max=9754.0],ip[width=96 height=14 bits=16 min=1665.0 max=11170.0],1,7.137347,0.26697075,0.49502474,8.387793,0.511111111
b342,0,Experiment 2,EM12844,2830.1367,59,20,39,1,4,ip[width=81 height=15 bits=16 min=0.0 max=14778.0],ip[width=81 height=15 bits=16 min=0.0 max=9754.0],ip[width=81 height=15 bits=16 min=1665.0 max=11170.0],1,5.6599083,0.2944688,0.29462022,7.0799046,0.512820513
b2792,0,Experiment 2,EM12844,3914.598,53,18,35,1,11,ip[width=43 height=28 bits=16 min=0.0 max=14778.0],ip[width=43 height=28 bits=16 min=0.0 max=9754.0],ip[width=43 height=28 bits=16 min=1665.0 max=11170.0],1,5.098722,0.5895773,0.17014422,3.6525383,0.514285714
b288,0,Experiment 2,EM12844,2362.008,47,16,31,1,3,ip[width=75 height=12 bits=16 min=0.0 max=14778.0],ip[width=75 height=12 bits=16 min=0.0 max=9754.0],ip[width=75 height=12 bits=16 min=1665.0 max=11170.0],1,4.8506165,0.3096259,0.14457007,6.4891624,0.516129032
b2644,0,Experiment 2,EM12844,3622.7554,44,15,29,1,11,ip[width=41 height=25 bits=16 min=0.0 max=14778.0],ip[width=41 height=25 bits=16 min=0.0 max=9754.0],ip[width=41 height=25 bits=16 min=1665.0 max=11170.0],1,5.055179,0.7615892,0.13735497,3.5453844,0.517241379
b292,0,Experiment 2,EM12844,2332.2932,35,12,23,1,3,ip[width=48 height=11 bits=16 min=0.0 max=14778.0],ip[width=48 height=11 bits=16 min=0.0 max=9754.0],ip[width=48 height=11 bits=16 min=1665.0 max=11170.0],1,3.1263978,0.4529394,0.58526266,4.1456566,0.52173913
b2631,0,Experiment 2,EM12844,2838.4888,35,12,23,1,11,ip[width=57 height=10 bits=16 min=0.0 max=14778.0],ip[width=57 height=10 bits=16 min=0.0 max=9754.0],ip[width=57 height=10 bits=16 min=1665.0 max=11170.0],1,3.4753585,0.3784798,0.28455088,4.965708,0.52173913
b1660,0,Experiment 2,EM12844,2344.626,32,11,21,1,10,ip[width=48 height=12 bits=16 min=0.0 max=14778.0],ip[width=48 height=12 bits=16 min=0.0 max=9754.0],ip[width=48 height=12 bits=16 min=1665.0 max=11170.0],1,3.225023,0.44299892,0.49985325,4.169749,0.523809524
b2913,0,Experiment 2,EM12844,2690.4934,32,11,21,1,11,ip[width=46 height=22 bits=16 min=0.0 max=14778.0],ip[width=46 height=22 bits=16 min=0.0 max=9754.0],ip[width=46 height=22 bits=16 min=1665.0 max=11170.0],1,3.4868917,0.5142353,0.31940696,3.9756775,0.523809524
b786,0,Experiment 1,EM12501,2558.0813,26,9,17,1,7,ip[width=41 height=11 bits=16 min=1.0 max=1357.0],ip[width=41 height=11 bits=16 min=0.0 max=9375.0],ip[width=41 height=11 bits=16 min=1986.0 max=11089.0],1,2.763067,0.54685473,0.10276895,3.5163014,0.529411765
b301,0,Experiment 2,EM12844,2362.753,52,18,34,1,3,ip[width=80 height=9 bits=16 min=0.0 max=14778.0],ip[width=80 height=9 bits=16 min=0.0 max=9754.0],ip[width=80 height=9 bits=16 min=1665.0 max=11170.0],1,4.5834837,0.26214534,0.29126883,6.9687586,0.529411765
b1315,0,Experiment 2,EM12844,2848.4055,26,9,17,1,9,ip[width=43 height=10 bits=16 min=0.0 max=14778.0],ip[width=43 height=10 bits=16 min=0.0 max=9754.0],ip[width=43 height=10 bits=16 min=1665.0 max=11170.0],1,2.5479424,0.48249072,0.066811696,3.6443098,0.529411765
b933,0,Experiment 6,EM11018,3444.5225,26,9,17,1,7,ip[width=50 height=11 bits=16 min=70.0 max=1060.0],ip[width=50 height=11 bits=16 min=0.0 max=3101.0],ip[width=50 height=11 bits=16 min=1475.0 max=10898.0],1,3.094604,0.43343246,0.38366333,4.316143,0.529411765
b251,0,Experiment 2,EM12844,2900.7998,49,17,32,1,3,ip[width=68 height=26 bits=16 min=0.0 max=14778.0],ip[width=68 height=26 bits=16 min=0.0 max=9754.0],ip[width=68 height=26 bits=16 min=1665.0 max=11170.0],1,5.984075,0.40547863,0.15516031,5.8997574,0.53125
b380,0,Experiment 1,EM12501,2060.3398,23,8,15,1,4,ip[width=35 height=10 bits=16 min=1.0 max=1357.0],ip[width=35 height=10 bits=16 min=0.0 max=9375.0],ip[width=35 height=10 bits=16 min=1986.0 max=11089.0],1,2.3404658,0.61678034,0.09701051,3.0070162,0.533333333
b391,0,Experiment 1,EM12501,2289.7393,23,8,15,1,4,ip[width=31 height=9 bits=16 min=1.0 max=1357.0],ip[width=31 height=9 bits=16 min=0.0 max=9375.0],ip[width=31 height=9 bits=16 min=1986.0 max=11089.0],1,1.797227,0.63266134,0.009874972,2.6022112,0.533333333
b813,0,Experiment 1,EM12501,2870.2126,23,8,15,1,7,ip[width=34 height=10 bits=16 min=1.0 max=1357.0],ip[width=34 height=10 bits=16 min=0.0 max=9375.0],ip[width=34 height=10 bits=16 min=1986.0 max=11089.0],1,2.1935852,0.6022998,0.03851183,2.922078,0.533333333
b308,0,Experiment 2,EM12844,2472.8333,23,8,15,1,3,ip[width=39 height=9 bits=16 min=0.0 max=14778.0],ip[width=39 height=9 bits=16 min=0.0 max=9754.0],ip[width=39 height=9 bits=16 min=1665.0 max=11170.0],1,2.2131672,0.506861,0.18141519,3.3331347,0.533333333
b774,0,Experiment 2,EM12844,2381.0742,46,16,30,1,7,ip[width=71 height=13 bits=16 min=0.0 max=14778.0],ip[width=71 height=13 bits=16 min=0.0 max=9754.0],ip[width=71 height=13 bits=16 min=1665.0 max=11170.0],1,4.602696,0.29912603,0.15820931,6.149078,0.533333333
b820,0,Experiment 2,EM12844,2201.0474,23,8,15,1,7,ip[width=41 height=10 bits=16 min=0.0 max=14778.0],ip[width=41 height=10 bits=16 min=0.0 max=9754.0],ip[width=41 height=10 bits=16 min=1665.0 max=11170.0],1,2.644218,0.53932977,0.2079608,3.4829805,0.533333333
b480,0,Experiment 1,EM12501,2369.8096,43,15,28,1,5,ip[width=68 height=10 bits=16 min=1.0 max=1357.0],ip[width=68 height=10 bits=16 min=0.0 max=9375.0],ip[width=68 height=10 bits=16 min=1986.0 max=11089.0],1,4.369593,0.3386788,0.17467365,5.9489517,0.535714286
b670,0,Experiment 1,EM12501,2195.298,20,7,13,1,6,ip[width=35 height=10 bits=16 min=1.0 max=1357.0],ip[width=35 height=10 bits=16 min=0.0 max=9375.0],ip[width=35 height=10 bits=16 min=1986.0 max=11089.0],1,2.339263,0.6303155,0.13143878,2.9616292,0.538461538
b182,0,Experiment 2,EM12844,2844.1946,20,7,13,1,2,ip[width=35 height=11 bits=16 min=0.0 max=14778.0],ip[width=35 height=11 bits=16 min=0.0 max=9754.0],ip[width=35 height=11 bits=16 min=1665.0 max=11170.0],1,2.3144078,0.6197115,0.34216416,2.9598887,0.538461538
b1165,0,Experiment 2,EM12844,2439.7993,20,7,13,1,9,ip[width=34 height=11 bits=16 min=0.0 max=14778.0],ip[width=34 height=11 bits=16 min=0.0 max=9754.0],ip[width=34 height=11 bits=16 min=1665.0 max=11170.0],1,2.1294117,0.6090756,0.013732488,2.884774,0.538461538
b1354,0,Experiment 2,EM12844,2835.5613,40,14,26,1,9,ip[width=62 height=11 bits=16 min=0.0 max=14778.0],ip[width=62 height=11 bits=16 min=0.0 max=9754.0],ip[width=62 height=11 bits=16 min=1665.0 max=11170.0],1,4.144107,0.38896894,0.22692607,5.370122,0.538461538
b104,0,Experiment 1,EM12501,4755.3647,17,6,11,1,2,ip[width=38 height=8 bits=16 min=1.0 max=1357.0],ip[width=38 height=8 bits=16 min=0.0 max=9375.0],ip[width=38 height=8 bits=16 min=1986.0 max=11089.0],1,1.8816454,0.46531284,0.30267578,3.2392697,0.545454545
b113,0,Experiment 1,EM12501,4460.0615,17,6,11,1,2,ip[width=32 height=10 bits=16 min=1.0 max=1357.0],ip[width=32 height=10 bits=16 min=0.0 max=9375.0],ip[width=32 height=10 bits=16 min=1986.0 max=11089.0],1,1.8693875,0.62338936,0.08262198,2.6921625,0.545454545
b370,0,Experiment 1,EM12501,1824.5297,17,6,11,1,4,ip[width=29 height=11 bits=16 min=1.0 max=1357.0],ip[width=29 height=11 bits=16 min=0.0 max=9375.0],ip[width=29 height=11 bits=16 min=1986.0 max=11089.0],1,2.005567,0.7447492,0.008433019,2.4144008,0.545454545
b376,0,Experiment 1,EM12501,2057.2969,17,6,11,1,4,ip[width=30 height=9 bits=16 min=1.0 max=1357.0],ip[width=30 height=9 bits=16 min=0.0 max=9375.0],ip[width=30 height=9 bits=16 min=1986.0 max=11089.0],1,1.7794027,0.6516559,0.059763443,2.524117,0.545454545
b482,0,Experiment 1,EM12501,2340.5913,17,6,11,1,5,ip[width=23 height=10 bits=16 min=1.0 max=1357.0],ip[width=23 height=10 bits=16 min=0.0 max=9375.0],ip[width=23 height=10 bits=16 min=1986.0 max=11089.0],1,1.400437,0.7823036,0.112630084,1.9357998,0.545454545
b82,0,Experiment 2,EM12844,2041.5442,17,6,11,1,1,ip[width=31 height=12 bits=16 min=0.0 max=14778.0],ip[width=31 height=12 bits=16 min=0.0 max=9754.0],ip[width=31 height=12 bits=16 min=1665.0 max=11170.0],1,2.177457,0.7141977,0.8554175,2.5963063,0.545454545
b157,0,Experiment 2,EM12844,4211.786,17,6,11,1,2,ip[width=36 height=8 bits=16 min=0.0 max=14778.0],ip[width=36 height=8 bits=16 min=0.0 max=9754.0],ip[width=36 height=8 bits=16 min=1665.0 max=11170.0],1,1.7561511,0.491941,0.19567533,3.0442288,0.545454545
b438,0,Experiment 2,EM12844,2422.6768,17,6,11,1,4,ip[width=30 height=9 bits=16 min=0.0 max=14778.0],ip[width=30 height=9 bits=16 min=0.0 max=9754.0],ip[width=30 height=9 bits=16 min=1665.0 max=11170.0],1,1.7471464,0.6611019,0.5202324,2.5014424,0.545454545
b497,0,Experiment 2,EM12844,2395.369,17,6,11,1,5,ip[width=32 height=10 bits=16 min=0.0 max=14778.0],ip[width=32 height=10 bits=16 min=0.0 max=9754.0],ip[width=32 height=10 bits=16 min=1665.0 max=11170.0],1,2.019506,0.62768894,0.17652968,2.7506416,0.545454545
b632,0,Experiment 2,EM12844,2117.9814,17,6,11,1,6,ip[width=25 height=11 bits=16 min=0.0 max=14778.0],ip[width=25 height=11 bits=16 min=0.0 max=9754.0],ip[width=25 height=11 bits=16 min=1665.0 max=11170.0],1,1.6342801,0.741814,0.7023282,2.1226008,0.545454545
b969,0,Experiment 2,EM12844,2722.654,17,6,11,1,7,ip[width=26 height=11 bits=16 min=0.0 max=14778.0],ip[width=26 height=11 bits=16 min=0.0 max=9754.0],ip[width=26 height=11 bits=16 min=1665.0 max=11170.0],1,1.5962878,0.7241308,0.0828527,2.1694355,0.545454545
b1755,0,Experiment 2,EM12844,2224.9475,17,6,11,1,10,ip[width=28 height=9 bits=16 min=0.0 max=14778.0],ip[width=28 height=9 bits=16 min=0.0 max=9754.0],ip[width=28 height=9 bits=16 min=1665.0 max=11170.0],1,1.6208348,0.6721344,0.08381792,2.3786016,0.545454545
b875,0,Experiment 6,EM11018,2306.5295,17,6,11,1,7,ip[width=31 height=11 bits=16 min=70.0 max=1060.0],ip[width=31 height=11 bits=16 min=0.0 max=3101.0],ip[width=31 height=11 bits=16 min=1475.0 max=10898.0],1,2.2223415,0.7107315,0.012913555,2.6423056,0.545454545
b297,0,Experiment 1,EM12501,2208.2737,31,11,20,1,3,ip[width=51 height=11 bits=16 min=1.0 max=1357.0],ip[width=51 height=11 bits=16 min=0.0 max=9375.0],ip[width=51 height=11 bits=16 min=1986.0 max=11089.0],1,3.5261173,0.46351534,0.023898857,4.414495,0.55
b365,0,Experiment 1,EM12501,2234.0815,31,11,20,1,4,ip[width=46 height=9 bits=16 min=1.0 max=1357.0],ip[width=46 height=9 bits=16 min=0.0 max=9375.0],ip[width=46 height=9 bits=16 min=1986.0 max=11089.0],1,2.764177,0.44933388,0.03824598,3.986894,0.55
b796,0,Experiment 2,EM12844,2168.8489,31,11,20,1,7,ip[width=45 height=10 bits=16 min=0.0 max=14778.0],ip[width=45 height=10 bits=16 min=0.0 max=9754.0],ip[width=45 height=10 bits=16 min=1665.0 max=11170.0],1,2.824095,0.4888612,0.483751,3.8382487,0.55
b1345,0,Experiment 2,EM12844,2715.4373,31,11,20,1,9,ip[width=49 height=9 bits=16 min=0.0 max=14778.0],ip[width=49 height=9 bits=16 min=0.0 max=9754.0],ip[width=49 height=9 bits=16 min=1665.0 max=11170.0],1,2.9049208,0.4227712,0.44636995,4.207235,0.55
b6,0,Experiment 1,EM12501,2551.0857,14,5,9,1,1,ip[width=21 height=10 bits=16 min=1.0 max=1357.0],ip[width=21 height=10 bits=16 min=0.0 max=9375.0],ip[width=21 height=10 bits=16 min=1986.0 max=11089.0],1,1.3352859,0.8412525,0.060914956,1.7672551,0.555555556
b87,0,Experiment 1,EM12501,4615.2163,14,5,9,1,2,ip[width=25 height=8 bits=16 min=1.0 max=1357.0],ip[width=25 height=8 bits=16 min=0.0 max=9375.0],ip[width=25 height=8 bits=16 min=1986.0 max=11089.0],1,1.3058729,0.6627526,0.1405869,2.1234553,0.555555556
b139,0,Experiment 1,EM12501,4216.4175,14,5,9,1,2,ip[width=28 height=9 bits=16 min=1.0 max=1357.0],ip[width=28 height=9 bits=16 min=0.0 max=9375.0],ip[width=28 height=9 bits=16 min=1986.0 max=11089.0],1,1.6558665,0.69380707,0.04818365,2.311882,0.555555556
b169,0,Experiment 1,EM12501,4768.581,28,10,18,1,2,ip[width=39 height=10 bits=16 min=1.0 max=1357.0],ip[width=39 height=10 bits=16 min=0.0 max=9375.0],ip[width=39 height=10 bits=16 min=1986.0 max=11089.0],1,2.570454,0.5541171,0.006243399,3.3744874,0.555555556
b232,0,Experiment 1,EM12501,4440.7334,14,5,9,1,2,ip[width=35 height=9 bits=16 min=1.0 max=1357.0],ip[width=35 height=9 bits=16 min=0.0 max=9375.0],ip[width=35 height=9 bits=16 min=1986.0 max=11089.0],1,2.0152075,0.56073433,0.007249942,2.9712338,0.555555556
b291,0,Experiment 1,EM12501,2190.0676,14,5,9,1,3,ip[width=32 height=9 bits=16 min=1.0 max=1357.0],ip[width=32 height=9 bits=16 min=0.0 max=9375.0],ip[width=32 height=9 bits=16 min=1986.0 max=11089.0],1,1.8006809,0.6132641,0.038990926,2.6739945,0.555555556
b521,0,Experiment 1,EM12501,2437.4307,14,5,9,1,5,ip[width=25 height=10 bits=16 min=1.0 max=1357.0],ip[width=25 height=10 bits=16 min=0.0 max=9375.0],ip[width=25 height=10 bits=16 min=1986.0 max=11089.0],1,1.5516348,0.75492764,0.10458618,2.1101024,0.555555556
b586,0,Experiment 1,EM12501,2303.6711,14,5,9,1,6,ip[width=23 height=8 bits=16 min=1.0 max=1357.0],ip[width=23 height=8 bits=16 min=0.0 max=9375.0],ip[width=23 height=8 bits=16 min=1986.0 max=11089.0],1,1.1082903,0.713829,0.0938473,1.8749199,0.555555556
b519,0,Experiment 2,EM12844,2781.0315,42,15,27,1,5,ip[width=65 height=9 bits=16 min=0.0 max=14778.0],ip[width=65 height=9 bits=16 min=0.0 max=9754.0],ip[width=65 height=9 bits=16 min=1665.0 max=11170.0],1,3.7032497,0.31247488,0.8060417,5.6371803,0.555555556
b1029,0,Experiment 2,EM12844,2322.7927,42,15,27,1,8,ip[width=56 height=17 bits=16 min=0.0 max=14778.0],ip[width=56 height=17 bits=16 min=0.0 max=9754.0],ip[width=56 height=17 bits=16 min=1665.0 max=11170.0],1,4.0399985,0.43167332,0.78787047,4.808968,0.555555556
b669,0,Experiment 6,EM11018,2101.4512,14,5,9,1,5,ip[width=38 height=10 bits=16 min=70.0 max=1060.0],ip[width=38 height=10 bits=16 min=0.0 max=3101.0],ip[width=38 height=10 bits=16 min=1475.0 max=10898.0],1,2.524259,0.5713533,0.023820454,3.2815125,0.555555556
b825,0,Experiment 6,EM11018,2139.138,14,5,9,1,7,ip[width=37 height=11 bits=16 min=70.0 max=1060.0],ip[width=37 height=11 bits=16 min=0.0 max=3101.0],ip[width=37 height=11 bits=16 min=1475.0 max=10898.0],1,2.471248,0.61512643,0.15097873,3.112228,0.555555556
b428,0,Experiment 2,EM12844,3818.8806,53,19,34,1,4,ip[width=49 height=25 bits=16 min=0.0 max=14778.0],ip[width=49 height=25 bits=16 min=0.0 max=9754.0],ip[width=49 height=25 bits=16 min=1665.0 max=11170.0],1,6.0838046,0.67875224,0.61682343,4.201255,0.558823529
b757,0,Experiment 1,EM12501,2082.7097,25,9,16,1,7,ip[width=39 height=10 bits=16 min=1.0 max=1357.0],ip[width=39 height=10 bits=16 min=0.0 max=9375.0],ip[width=39 height=10 bits=16 min=1986.0 max=11089.0],1,2.4435873,0.5361111,0.1317945,3.362887,0.5625
b2662,0,Experiment 2,EM12844,2690.1812,25,9,16,1,11,ip[width=42 height=11 bits=16 min=0.0 max=14778.0],ip[width=42 height=11 bits=16 min=0.0 max=9754.0],ip[width=42 height=11 bits=16 min=1665.0 max=11170.0],1,2.8833344,0.53550315,0.3191986,3.6272902,0.5625
b685,0,Experiment 6,EM11018,2285.8977,25,9,16,1,5,ip[width=40 height=11 bits=16 min=70.0 max=1060.0],ip[width=40 height=11 bits=16 min=0.0 max=3101.0],ip[width=40 height=11 bits=16 min=1475.0 max=10898.0],1,2.8109272,0.5735431,0.5038902,3.439348,0.5625
b27,0,Experiment 1,EM12501,2440.808,11,4,7,1,1,ip[width=22 height=9 bits=16 min=1.0 max=1357.0],ip[width=22 height=9 bits=16 min=0.0 max=9375.0],ip[width=22 height=9 bits=16 min=1986.0 max=11089.0],1,1.3086329,0.77651715,7.39E-04,1.8661146,0.571428571
b79,0,Experiment 1,EM12501,4259.8325,22,8,14,1,2,ip[width=35 height=8 bits=16 min=1.0 max=1357.0],ip[width=35 height=8 bits=16 min=0.0 max=9375.0],ip[width=35 height=8 bits=16 min=1986.0 max=11089.0],1,1.8073881,0.53119093,0.11559039,2.9426274,0.571428571
b101,0,Experiment 1,EM12501,4088.087,11,4,7,1,2,ip[width=26 height=10 bits=16 min=1.0 max=1357.0],ip[width=26 height=10 bits=16 min=0.0 max=9375.0],ip[width=26 height=10 bits=16 min=1986.0 max=11089.0],1,1.5882084,0.73161095,0.001324583,2.174283,0.571428571
b304,0,Experiment 1,EM12501,2429.8198,11,4,7,1,3,ip[width=26 height=11 bits=16 min=1.0 max=1357.0],ip[width=26 height=11 bits=16 min=0.0 max=9375.0],ip[width=26 height=11 bits=16 min=1986.0 max=11089.0],1,1.6868277,0.7876306,0.0812405,2.133921,0.571428571
b404,0,Experiment 1,EM12501,2104.2036,11,4,7,1,4,ip[width=20 height=10 bits=16 min=1.0 max=1357.0],ip[width=20 height=10 bits=16 min=0.0 max=9375.0],ip[width=20 height=10 bits=16 min=1986.0 max=11089.0],1,1.2737246,0.86112416,0.003984402,1.6829324,0.571428571
b478,0,Experiment 1,EM12501,2508.5696,11,4,7,1,5,ip[width=22 height=9 bits=16 min=1.0 max=1357.0],ip[width=22 height=9 bits=16 min=0.0 max=9375.0],ip[width=22 height=9 bits=16 min=1986.0 max=11089.0],1,1.2174046,0.7908268,0.079022765,1.7988137,0.571428571
b510,0,Experiment 1,EM12501,2583.8,11,4,7,1,5,ip[width=20 height=10 bits=16 min=1.0 max=1357.0],ip[width=20 height=10 bits=16 min=0.0 max=9375.0],ip[width=20 height=10 bits=16 min=1986.0 max=11089.0],1,1.1268132,0.8394716,0.057560664,1.6344497,0.571428571
b567,0,Experiment 1,EM12501,2791.127,11,4,7,1,5,ip[width=33 height=9 bits=16 min=1.0 max=1357.0],ip[width=33 height=9 bits=16 min=0.0 max=9375.0],ip[width=33 height=9 bits=16 min=1986.0 max=11089.0],1,1.8933792,0.5933699,0.013838645,2.831914,0.571428571
b735,0,Experiment 1,EM12501,2355.4338,11,4,7,1,7,ip[width=21 height=10 bits=16 min=1.0 max=1357.0],ip[width=21 height=10 bits=16 min=0.0 max=9375.0],ip[width=21 height=10 bits=16 min=1986.0 max=11089.0],1,1.2746959,0.86104214,0.029116591,1.693326,0.571428571
b788,0,Experiment 1,EM12501,2475.2114,22,8,14,1,7,ip[width=33 height=9 bits=16 min=1.0 max=1357.0],ip[width=33 height=9 bits=16 min=0.0 max=9375.0],ip[width=33 height=9 bits=16 min=1986.0 max=11089.0],1,1.9993379,0.60045934,0.08857379,2.8310564,0.571428571
b26,0,Experiment 2,EM12844,2786.791,33,12,21,1,1,ip[width=26 height=21 bits=16 min=0.0 max=14778.0],ip[width=26 height=21 bits=16 min=0.0 max=9754.0],ip[width=26 height=21 bits=16 min=1665.0 max=11170.0],1,3.2437665,0.90086627,0.19160762,2.2073555,0.571428571
b504,0,Experiment 2,EM12844,2886.3713,33,12,21,1,5,ip[width=50 height=9 bits=16 min=0.0 max=14778.0],ip[width=50 height=9 bits=16 min=0.0 max=9754.0],ip[width=50 height=9 bits=16 min=1665.0 max=11170.0],1,2.883211,0.4084086,0.04414574,4.3526516,0.571428571
b780,0,Experiment 2,EM12844,2216.343,33,12,21,1,7,ip[width=50 height=12 bits=16 min=0.0 max=14778.0],ip[width=50 height=12 bits=16 min=0.0 max=9754.0],ip[width=50 height=12 bits=16 min=1665.0 max=11170.0],1,3.5172362,0.4768519,0.59417856,4.2763233,0.571428571
b2876,0,Experiment 2,EM12844,2550.6968,11,4,7,1,11,ip[width=22 height=9 bits=16 min=0.0 max=14778.0],ip[width=22 height=9 bits=16 min=0.0 max=9754.0],ip[width=22 height=9 bits=16 min=1665.0 max=11170.0],1,1.1580211,0.7563268,0.31355402,1.821855,0.571428571
b463,0,Experiment 3,EM15307,1963.5562,11,4,7,1,3,ip[width=25 height=10 bits=16 min=69.0 max=652.0],ip[width=25 height=10 bits=16 min=0.0 max=2319.0],ip[width=25 height=10 bits=16 min=1464.0 max=10380.0],1,1.4752804,0.7510978,0.10869332,2.0595596,0.571428571
b1152,0,Experiment 4,EM15308,2007.5,11,4,7,1,6,ip[width=22 height=11 bits=16 min=0.0 max=1574.0],ip[width=22 height=11 bits=16 min=0.0 max=2304.0],ip[width=22 height=11 bits=16 min=1446.0 max=10394.0],1,1.4348829,0.8396394,0.00462639,1.8328575,0.571428571
b26,0,Experiment 5,EM8250,2008.1365,11,4,7,1,1,ip[width=31 height=10 bits=16 min=69.0 max=836.0],ip[width=31 height=10 bits=16 min=0.0 max=4356.0],ip[width=31 height=10 bits=16 min=1302.0 max=11066.0],1,2.0592248,0.67400587,0.05826719,2.6426337,0.571428571
b106,0,Experiment 5,EM8250,1875.9691,11,4,7,1,1,ip[width=19 height=11 bits=16 min=69.0 max=836.0],ip[width=19 height=11 bits=16 min=0.0 max=4356.0],ip[width=19 height=11 bits=16 min=1302.0 max=11066.0],1,1.2236439,0.9288286,0.019415207,1.5136459,0.571428571
b305,0,Experiment 5,EM8250,1979.2556,11,4,7,1,3,ip[width=30 height=11 bits=16 min=69.0 max=836.0],ip[width=30 height=11 bits=16 min=0.0 max=4356.0],ip[width=30 height=11 bits=16 min=1302.0 max=11066.0],1,2.0481234,0.72415847,0.15192598,2.488763,0.571428571
b329,0,Experiment 5,EM8250,1974.6946,11,4,7,1,4,ip[width=24 height=10 bits=16 min=69.0 max=836.0],ip[width=24 height=10 bits=16 min=0.0 max=4356.0],ip[width=24 height=10 bits=16 min=1302.0 max=11066.0],1,1.5082152,0.7736655,0.02457887,2.042738,0.571428571
b208,0,Experiment 6,EM11018,2131.093,11,4,7,1,2,ip[width=23 height=12 bits=16 min=70.0 max=1060.0],ip[width=23 height=12 bits=16 min=0.0 max=3101.0],ip[width=23 height=12 bits=16 min=1475.0 max=10898.0],1,1.5383437,0.8520344,0.065882355,1.8876268,0.571428571
b263,0,Experiment 6,EM11018,2082.394,11,4,7,1,2,ip[width=23 height=11 bits=16 min=70.0 max=1060.0],ip[width=23 height=11 bits=16 min=0.0 max=3101.0],ip[width=23 height=11 bits=16 min=1475.0 max=10898.0],1,1.5175898,0.8132914,0.09482665,1.9512959,0.571428571
b789,0,Experiment 6,EM11018,2029.9723,11,4,7,1,6,ip[width=24 height=11 bits=16 min=70.0 max=1060.0],ip[width=24 height=11 bits=16 min=0.0 max=3101.0],ip[width=24 height=11 bits=16 min=1475.0 max=10898.0],1,1.6410489,0.82349193,0.1744459,2.0222921,0.571428571
b934,0,Experiment 6,EM11018,2925.6785,11,4,7,1,7,ip[width=29 height=10 bits=16 min=70.0 max=1060.0],ip[width=29 height=10 bits=16 min=0.0 max=3101.0],ip[width=29 height=10 bits=16 min=1475.0 max=10898.0],1,1.7081674,0.66337407,0.001350678,2.4504423,0.571428571
b344,0,Experiment 1,EM12501,2198.3574,41,15,26,1,4,ip[width=54 height=10 bits=16 min=1.0 max=1357.0],ip[width=54 height=10 bits=16 min=0.0 max=9375.0],ip[width=54 height=10 bits=16 min=1986.0 max=11089.0],1,3.5535321,0.42635727,0.025615625,4.6716895,0.576923077
b422,0,Experiment 2,EM12844,2929.955,41,15,26,1,4,ip[width=42 height=26 bits=16 min=0.0 max=14778.0],ip[width=42 height=26 bits=16 min=0.0 max=9754.0],ip[width=42 height=26 bits=16 min=1665.0 max=11170.0],1,4.861302,0.6323188,0.43359968,3.5715623,0.576923077
b818,0,Experiment 2,EM12844,2449.4817,41,15,26,1,7,ip[width=71 height=9 bits=16 min=0.0 max=14778.0],ip[width=71 height=9 bits=16 min=0.0 max=9754.0],ip[width=71 height=9 bits=16 min=1665.0 max=11170.0],1,4.060105,0.29933,0.2218611,6.1414948,0.576923077
b393,0,Experiment 1,EM12501,2248.9019,30,11,19,1,4,ip[width=43 height=11 bits=16 min=1.0 max=1357.0],ip[width=43 height=11 bits=16 min=0.0 max=9375.0],ip[width=43 height=11 bits=16 min=1986.0 max=11089.0],1,3.0055754,0.5491919,0.17953455,3.671405,0.578947368
b2277,0,Experiment 2,EM12844,2546.4817,49,18,31,1,11,ip[width=69 height=12 bits=16 min=0.0 max=14778.0],ip[width=69 height=12 bits=16 min=0.0 max=9754.0],ip[width=69 height=12 bits=16 min=1665.0 max=11170.0],1,5.608455,0.39269352,0.30556262,6.03451,0.580645161
b90,0,Experiment 1,EM12501,4143.025,19,7,12,1,2,ip[width=26 height=11 bits=16 min=1.0 max=1357.0],ip[width=26 height=11 bits=16 min=0.0 max=9375.0],ip[width=26 height=11 bits=16 min=1986.0 max=11089.0],1,1.8476776,0.7845652,0.18233271,2.2094636,0.583333333
b615,0,Experiment 1,EM12501,2211.2932,19,7,12,1,6,ip[width=35 height=9 bits=16 min=1.0 max=1357.0],ip[width=35 height=9 bits=16 min=0.0 max=9375.0],ip[width=35 height=9 bits=16 min=1986.0 max=11089.0],1,1.9195143,0.53651124,0.15954801,2.9889445,0.583333333
b706,0,Experiment 1,EM12501,2293.56,19,7,12,1,7,ip[width=28 height=11 bits=16 min=1.0 max=1357.0],ip[width=28 height=11 bits=16 min=0.0 max=9375.0],ip[width=28 height=11 bits=16 min=1986.0 max=11089.0],1,1.8741133,0.75369287,0.23752943,2.3291903,0.583333333
b719,0,Experiment 1,EM12501,2354.0205,19,7,12,1,7,ip[width=31 height=10 bits=16 min=1.0 max=1357.0],ip[width=31 height=10 bits=16 min=0.0 max=9375.0],ip[width=31 height=10 bits=16 min=1986.0 max=11089.0],1,1.8968793,0.65693694,0.08928909,2.6044161,0.583333333
b780,0,Experiment 1,EM12501,2383.6157,19,7,12,1,7,ip[width=27 height=10 bits=16 min=1.0 max=1357.0],ip[width=27 height=10 bits=16 min=0.0 max=9375.0],ip[width=27 height=10 bits=16 min=1986.0 max=11089.0],1,1.6282358,0.71958894,0.02375027,2.2571135,0.583333333
b782,0,Experiment 1,EM12501,2589.227,19,7,12,1,7,ip[width=24 height=10 bits=16 min=1.0 max=1357.0],ip[width=24 height=10 bits=16 min=0.0 max=9375.0],ip[width=24 height=10 bits=16 min=1986.0 max=11089.0],1,1.4090253,0.7585275,0.09866164,1.9933536,0.583333333
b209,0,Experiment 2,EM12844,3169.2417,19,7,12,1,2,ip[width=53 height=9 bits=16 min=0.0 max=14778.0],ip[width=53 height=9 bits=16 min=0.0 max=9754.0],ip[width=53 height=9 bits=16 min=1665.0 max=11170.0],1,2.7986846,0.37073135,0.28639692,4.550423,0.583333333
b1447,0,Experiment 2,EM12844,2839.0823,19,7,12,1,9,ip[width=35 height=9 bits=16 min=0.0 max=14778.0],ip[width=35 height=9 bits=16 min=0.0 max=9754.0],ip[width=35 height=9 bits=16 min=1665.0 max=11170.0],1,1.9408078,0.5493981,0.2025691,2.9790177,0.583333333
b2320,0,Experiment 2,EM12844,2370.043,19,7,12,1,11,ip[width=37 height=11 bits=16 min=0.0 max=14778.0],ip[width=37 height=11 bits=16 min=0.0 max=9754.0],ip[width=37 height=11 bits=16 min=1665.0 max=11170.0],1,2.3928592,0.58611137,0.6536919,3.1811132,0.583333333
b2423,0,Experiment 2,EM12844,3009.1462,38,14,24,1,11,ip[width=52 height=12 bits=16 min=0.0 max=14778.0],ip[width=52 height=12 bits=16 min=0.0 max=9754.0],ip[width=52 height=12 bits=16 min=1665.0 max=11170.0],1,3.2806485,0.37503207,0.5542504,4.454774,0.583333333
b194,0,Experiment 2,EM12844,2774.9658,27,10,17,1,2,ip[width=42 height=10 bits=16 min=0.0 max=14778.0],ip[width=42 height=10 bits=16 min=0.0 max=9754.0],ip[width=42 height=10 bits=16 min=1665.0 max=11170.0],1,2.7190306,0.52322215,0.43166766,3.6056979,0.588235294
b257,0,Experiment 2,EM12844,2245.3115,27,10,17,1,3,ip[width=47 height=12 bits=16 min=0.0 max=14778.0],ip[width=47 height=12 bits=16 min=0.0 max=9754.0],ip[width=47 height=12 bits=16 min=1665.0 max=11170.0],1,2.8657875,0.45831966,0.44044566,4.0129175,0.588235294
b2915,0,Experiment 2,EM12844,2817.8044,27,10,17,1,11,ip[width=48 height=9 bits=16 min=0.0 max=14778.0],ip[width=48 height=9 bits=16 min=0.0 max=9754.0],ip[width=48 height=9 bits=16 min=1665.0 max=11170.0],1,2.7888472,0.43073475,0.316426,4.116182,0.588235294
b1136,0,Experiment 2,EM12844,3262.2556,35,13,22,1,9,ip[width=32 height=24 bits=16 min=0.0 max=14778.0],ip[width=32 height=24 bits=16 min=0.0 max=9754.0],ip[width=32 height=24 bits=16 min=1665.0 max=11170.0],1,4.191659,0.9122855,0.37463656,2.6903422,0.590909091
b249,0,Experiment 2,EM12844,2247.2168,51,19,32,1,3,ip[width=76 height=10 bits=16 min=0.0 max=14778.0],ip[width=76 height=10 bits=16 min=0.0 max=9754.0],ip[width=76 height=10 bits=16 min=1665.0 max=11170.0],1,4.570563,0.29188335,0.47965178,6.5759535,0.59375
b21,0,Experiment 1,EM12501,2605.3599,16,6,10,1,1,ip[width=29 height=10 bits=16 min=1.0 max=1357.0],ip[width=29 height=10 bits=16 min=0.0 max=9375.0],ip[width=29 height=10 bits=16 min=1986.0 max=11089.0],1,1.8359593,0.7027324,0.038350735,2.4143026,0.6
b51,0,Experiment 1,EM12501,2727.1428,16,6,10,1,1,ip[width=28 height=8 bits=16 min=1.0 max=1357.0],ip[width=28 height=8 bits=16 min=0.0 max=9375.0],ip[width=28 height=8 bits=16 min=1986.0 max=11089.0],1,1.5043912,0.63351107,0.006282645,2.3555458,0.6
b122,0,Experiment 1,EM12501,4456.9785,16,6,10,1,2,ip[width=30 height=9 bits=16 min=1.0 max=1357.0],ip[width=30 height=9 bits=16 min=0.0 max=9375.0],ip[width=30 height=9 bits=16 min=1986.0 max=11089.0],1,1.8090996,0.65078783,0.03537277,2.5500362,0.6
b278,0,Experiment 1,EM12501,2393.9016,16,6,10,1,3,ip[width=31 height=10 bits=16 min=1.0 max=1357.0],ip[width=31 height=10 bits=16 min=0.0 max=9375.0],ip[width=31 height=10 bits=16 min=1986.0 max=11089.0],1,2.0714984,0.6825119,0.001703536,2.6381261,0.6
b409,0,Experiment 1,EM12501,2266.442,16,6,10,1,4,ip[width=25 height=8 bits=16 min=1.0 max=1357.0],ip[width=25 height=8 bits=16 min=0.0 max=9375.0],ip[width=25 height=8 bits=16 min=1986.0 max=11089.0],1,1.2959894,0.67114186,0.22573246,2.130709,0.6
b443,0,Experiment 1,EM12501,2324.9106,16,6,10,1,5,ip[width=33 height=9 bits=16 min=1.0 max=1357.0],ip[width=33 height=9 bits=16 min=0.0 max=9375.0],ip[width=33 height=9 bits=16 min=1986.0 max=11089.0],1,1.8719856,0.5870829,0.009191557,2.7749383,0.6
b543,0,Experiment 1,EM12501,2544.3464,16,6,10,1,5,ip[width=25 height=10 bits=16 min=1.0 max=1357.0],ip[width=25 height=10 bits=16 min=0.0 max=9375.0],ip[width=25 height=10 bits=16 min=1986.0 max=11089.0],1,1.5475025,0.76169807,0.056539554,2.1031046,0.6
b544,0,Experiment 1,EM12501,2172.1646,24,9,15,1,5,ip[width=34 height=10 bits=16 min=1.0 max=1357.0],ip[width=34 height=10 bits=16 min=0.0 max=9375.0],ip[width=34 height=10 bits=16 min=1986.0 max=11089.0],1,2.3148086,0.63734394,0.16772099,2.9072201,0.6
b562,0,Experiment 1,EM12501,2151.125,24,9,15,1,5,ip[width=36 height=9 bits=16 min=1.0 max=1357.0],ip[width=36 height=9 bits=16 min=0.0 max=9375.0],ip[width=36 height=9 bits=16 min=1986.0 max=11089.0],1,2.2607808,0.5704087,0.14721942,3.1069968,0.6
b566,0,Experiment 1,EM12501,2781.2852,16,6,10,1,5,ip[width=30 height=9 bits=16 min=1.0 max=1357.0],ip[width=30 height=9 bits=16 min=0.0 max=9375.0],ip[width=30 height=9 bits=16 min=1986.0 max=11089.0],1,1.6692964,0.60879534,0.19419307,2.519437,0.6
b570,0,Experiment 1,EM12501,3089.7075,16,6,10,1,5,ip[width=31 height=8 bits=16 min=1.0 max=1357.0],ip[width=31 height=8 bits=16 min=0.0 max=9375.0],ip[width=31 height=8 bits=16 min=1986.0 max=11089.0],1,1.6239185,0.56527776,0.04146969,2.6631396,0.6
b577,0,Experiment 1,EM12501,2608.4768,8,3,5,1,5,ip[width=20 height=11 bits=16 min=1.0 max=1357.0],ip[width=20 height=11 bits=16 min=0.0 max=9375.0],ip[width=20 height=11 bits=16 min=1986.0 max=11089.0],1,1.2991349,0.8738729,0.076605424,1.6612097,0.6
b600,0,Experiment 1,EM12501,2074.954,16,6,10,1,6,ip[width=27 height=10 bits=16 min=1.0 max=1357.0],ip[width=27 height=10 bits=16 min=0.0 max=9375.0],ip[width=27 height=10 bits=16 min=1986.0 max=11089.0],1,1.6364079,0.70940304,0.002095713,2.2685122,0.6
b779,0,Experiment 1,EM12501,2535.902,16,6,10,1,7,ip[width=31 height=10 bits=16 min=1.0 max=1357.0],ip[width=31 height=10 bits=16 min=0.0 max=9375.0],ip[width=31 height=10 bits=16 min=1986.0 max=11089.0],1,1.8609378,0.6505189,0.25146577,2.5870192,0.6
b799,0,Experiment 1,EM12501,2654.8042,16,6,10,1,7,ip[width=28 height=9 bits=16 min=1.0 max=1357.0],ip[width=28 height=9 bits=16 min=0.0 max=9375.0],ip[width=28 height=9 bits=16 min=1986.0 max=11089.0],1,1.4502555,0.63379157,0.18729511,2.3240912,0.6
b815,0,Experiment 1,EM12501,2799.102,16,6,10,1,7,ip[width=27 height=9 bits=16 min=1.0 max=1357.0],ip[width=27 height=9 bits=16 min=0.0 max=9375.0],ip[width=27 height=9 bits=16 min=1986.0 max=11089.0],1,1.5491678,0.67886746,0.09815554,2.2865615,0.6
b261,0,Experiment 2,EM12844,2081.3618,24,9,15,1,3,ip[width=37 height=11 bits=16 min=0.0 max=14778.0],ip[width=37 height=11 bits=16 min=0.0 max=9754.0],ip[width=37 height=11 bits=16 min=1665.0 max=11170.0],1,2.5726128,0.625862,0.11327442,3.143657,0.6
b946,0,Experiment 2,EM12844,2360.7986,32,12,20,1,7,ip[width=52 height=10 bits=16 min=0.0 max=14778.0],ip[width=52 height=10 bits=16 min=0.0 max=9754.0],ip[width=52 height=10 bits=16 min=1665.0 max=11170.0],1,3.2771485,0.40671465,0.34394327,4.509457,0.6
b1298,0,Experiment 2,EM12844,2447.7585,24,9,15,1,9,ip[width=32 height=11 bits=16 min=0.0 max=14778.0],ip[width=32 height=11 bits=16 min=0.0 max=9754.0],ip[width=32 height=11 bits=16 min=1665.0 max=11170.0],1,2.2637413,0.6788635,0.83702683,2.7493699,0.6
b2317,0,Experiment 2,EM12844,2235.7935,16,6,10,1,11,ip[width=25 height=11 bits=16 min=0.0 max=14778.0],ip[width=25 height=11 bits=16 min=0.0 max=9754.0],ip[width=25 height=11 bits=16 min=1665.0 max=11170.0],1,1.6036273,0.781851,0.53589624,2.0834532,0.6
b214,0,Experiment 3,EM15307,1972.546,8,3,5,1,2,ip[width=20 height=10 bits=16 min=69.0 max=652.0],ip[width=20 height=10 bits=16 min=0.0 max=2319.0],ip[width=20 height=10 bits=16 min=1464.0 max=10380.0],1,1.2369041,0.86401016,0.005313241,1.6780273,0.6
b76,0,Experiment 4,EM15308,2214.7761,8,3,5,1,1,ip[width=24 height=10 bits=16 min=0.0 max=1574.0],ip[width=24 height=10 bits=16 min=0.0 max=2304.0],ip[width=24 height=10 bits=16 min=1446.0 max=10394.0],1,1.542075,0.78487533,0.012947755,2.0346353,0.6
b83,0,Experiment 4,EM15308,2203.127,8,3,5,1,1,ip[width=23 height=10 bits=16 min=0.0 max=1574.0],ip[width=23 height=10 bits=16 min=0.0 max=2304.0],ip[width=23 height=10 bits=16 min=1446.0 max=10394.0],1,1.4394468,0.80915684,0.1483338,1.9323113,0.6
b327,0,Experiment 4,EM15308,2322.7065,8,3,5,1,2,ip[width=26 height=15 bits=16 min=0.0 max=1574.0],ip[width=26 height=15 bits=16 min=0.0 max=2304.0],ip[width=26 height=15 bits=16 min=1446.0 max=10394.0],1,2.231053,0.862598,0.9179247,2.1848626,0.6
b775,0,Experiment 4,EM15308,2074.8655,8,3,5,1,4,ip[width=20 height=11 bits=16 min=0.0 max=1574.0],ip[width=20 height=11 bits=16 min=0.0 max=2304.0],ip[width=20 height=11 bits=16 min=1446.0 max=10394.0],1,1.2803855,0.8792596,0.010600038,1.6822503,0.6
b1257,0,Experiment 4,EM15308,2005.4924,8,3,5,1,6,ip[width=26 height=10 bits=16 min=0.0 max=1574.0],ip[width=26 height=10 bits=16 min=0.0 max=2304.0],ip[width=26 height=10 bits=16 min=1446.0 max=10394.0],1,1.5100654,0.7383532,0.21105585,2.133683,0.6
b1278,0,Experiment 4,EM15308,2171.005,8,3,5,1,6,ip[width=24 height=10 bits=16 min=0.0 max=1574.0],ip[width=24 height=10 bits=16 min=0.0 max=2304.0],ip[width=24 height=10 bits=16 min=1446.0 max=10394.0],1,1.5463307,0.78629994,0.010181511,2.0341446,0.6
b69,0,Experiment 5,EM8250,1946.1243,8,3,5,1,1,ip[width=21 height=11 bits=16 min=69.0 max=836.0],ip[width=21 height=11 bits=16 min=0.0 max=4356.0],ip[width=21 height=11 bits=16 min=1302.0 max=11066.0],1,1.3269506,0.8610437,0.09292092,1.7314786,0.6
b86,0,Experiment 5,EM8250,1851.0447,8,3,5,1,1,ip[width=19 height=12 bits=16 min=69.0 max=836.0],ip[width=19 height=12 bits=16 min=0.0 max=4356.0],ip[width=19 height=12 bits=16 min=1302.0 max=11066.0],1,1.3778175,0.93297774,0.026385356,1.5991508,0.6
b100,0,Experiment 5,EM8250,2131.136,8,3,5,1,1,ip[width=35 height=10 bits=16 min=69.0 max=836.0],ip[width=35 height=10 bits=16 min=0.0 max=4356.0],ip[width=35 height=10 bits=16 min=1302.0 max=11066.0],1,2.1035388,0.5874706,0.13285437,2.9725747,0.6
b184,0,Experiment 5,EM8250,2144.6394,8,3,5,1,2,ip[width=31 height=9 bits=16 min=69.0 max=836.0],ip[width=31 height=9 bits=16 min=0.0 max=4356.0],ip[width=31 height=9 bits=16 min=1302.0 max=11066.0],1,1.7908127,0.6257582,0.13121805,2.5975318,0.6
b259,0,Experiment 5,EM8250,2032.3833,8,3,5,1,3,ip[width=27 height=10 bits=16 min=69.0 max=836.0],ip[width=27 height=10 bits=16 min=0.0 max=4356.0],ip[width=27 height=10 bits=16 min=1302.0 max=11066.0],1,1.7453579,0.7269032,0.013396031,2.2846344,0.6
b318,0,Experiment 5,EM8250,2404.2407,8,3,5,1,3,ip[width=20 height=11 bits=16 min=69.0 max=836.0],ip[width=20 height=11 bits=16 min=0.0 max=4356.0],ip[width=20 height=11 bits=16 min=1302.0 max=11066.0],1,1.2249237,0.8813859,0.00923811,1.6301548,0.6
b339,0,Experiment 5,EM8250,2096.759,8,3,5,1,4,ip[width=27 height=10 bits=16 min=69.0 max=836.0],ip[width=27 height=10 bits=16 min=0.0 max=4356.0],ip[width=27 height=10 bits=16 min=1302.0 max=11066.0],1,1.6884313,0.71557564,0.10913992,2.3010037,0.6
b599,0,Experiment 5,EM8250,2689.7861,8,3,5,1,5,ip[width=22 height=10 bits=16 min=69.0 max=836.0],ip[width=22 height=10 bits=16 min=0.0 max=4356.0],ip[width=22 height=10 bits=16 min=1302.0 max=11066.0],1,1.3070294,0.8008727,0.18216439,1.8377374,0.6
b678,0,Experiment 5,EM8250,2157.4883,8,3,5,1,6,ip[width=20 height=11 bits=16 min=69.0 max=836.0],ip[width=20 height=11 bits=16 min=0.0 max=4356.0],ip[width=20 height=11 bits=16 min=1302.0 max=11066.0],1,1.2977934,0.90092236,0.02716895,1.6216077,0.6
b710,0,Experiment 5,EM8250,2129.889,8,3,5,1,6,ip[width=22 height=10 bits=16 min=69.0 max=836.0],ip[width=22 height=10 bits=16 min=0.0 max=4356.0],ip[width=22 height=10 bits=16 min=1302.0 max=11066.0],1,1.2631162,0.81239486,0.04023127,1.7826297,0.6
b772,0,Experiment 5,EM8250,1942.6473,8,3,5,1,7,ip[width=29 height=11 bits=16 min=69.0 max=836.0],ip[width=29 height=11 bits=16 min=0.0 max=4356.0],ip[width=29 height=11 bits=16 min=1302.0 max=11066.0],1,1.9693482,0.7160424,0.06486534,2.4531534,0.6
b873,0,Experiment 5,EM8250,2190.1973,8,3,5,1,8,ip[width=16 height=11 bits=16 min=69.0 max=836.0],ip[width=16 height=11 bits=16 min=0.0 max=4356.0],ip[width=16 height=11 bits=16 min=1302.0 max=11066.0],1,1.048331,0.95022315,0.002764624,1.3197047,0.6
b878,0,Experiment 5,EM8250,2060.5027,8,3,5,1,8,ip[width=23 height=11 bits=16 min=69.0 max=836.0],ip[width=23 height=11 bits=16 min=0.0 max=4356.0],ip[width=23 height=11 bits=16 min=1302.0 max=11066.0],1,1.4205124,0.82534444,0.04467001,1.8718047,0.6
b66,0,Experiment 6,EM11018,2032.2307,8,3,5,1,1,ip[width=25 height=11 bits=16 min=70.0 max=1060.0],ip[width=25 height=11 bits=16 min=0.0 max=3101.0],ip[width=25 height=11 bits=16 min=1475.0 max=10898.0],1,1.684114,0.7847522,0.010837206,2.1241393,0.6
b368,0,Experiment 6,EM11018,1963.6504,8,3,5,1,3,ip[width=28 height=11 bits=16 min=70.0 max=1060.0],ip[width=28 height=11 bits=16 min=0.0 max=3101.0],ip[width=28 height=11 bits=16 min=1475.0 max=10898.0],1,1.9330521,0.7379215,0.005290786,2.398107,0.6
b458,0,Experiment 6,EM11018,2340.3186,16,6,10,1,3,ip[width=31 height=11 bits=16 min=70.0 max=1060.0],ip[width=31 height=11 bits=16 min=0.0 max=3101.0],ip[width=31 height=11 bits=16 min=1475.0 max=10898.0],1,2.230683,0.71869797,0.14220037,2.6291156,0.6
b717,0,Experiment 6,EM11018,2092.1294,8,3,5,1,6,ip[width=31 height=11 bits=16 min=70.0 max=1060.0],ip[width=31 height=11 bits=16 min=0.0 max=3101.0],ip[width=31 height=11 bits=16 min=1475.0 max=10898.0],1,1.9806502,0.65074784,0.12156669,2.6276042,0.6
b815,0,Experiment 6,EM11018,2899.976,16,6,10,1,7,ip[width=34 height=9 bits=16 min=70.0 max=1060.0],ip[width=34 height=9 bits=16 min=0.0 max=3101.0],ip[width=34 height=9 bits=16 min=1475.0 max=10898.0],1,1.9634427,0.55614495,0.7775938,2.922619,0.6
b946,0,Experiment 6,EM11018,2587.3657,8,3,5,1,7,ip[width=29 height=10 bits=16 min=70.0 max=1060.0],ip[width=29 height=10 bits=16 min=0.0 max=3101.0],ip[width=29 height=10 bits=16 min=1475.0 max=10898.0],1,1.7496134,0.6813535,0.023760403,2.43581,0.6
b991,0,Experiment 2,EM12844,2391.432,37,14,23,1,8,ip[width=61 height=9 bits=16 min=0.0 max=14778.0],ip[width=61 height=9 bits=16 min=0.0 max=9754.0],ip[width=61 height=9 bits=16 min=1665.0 max=11170.0],1,3.4122643,0.33702493,0.07191832,5.281513,0.608695652
b274,0,Experiment 1,EM12501,2364.6465,29,11,18,1,3,ip[width=44 height=11 bits=16 min=1.0 max=1357.0],ip[width=44 height=11 bits=16 min=0.0 max=9375.0],ip[width=44 height=11 bits=16 min=1986.0 max=11089.0],1,2.9705899,0.51769537,0.068383306,3.8140917,0.611111111
b369,0,Experiment 1,EM12501,2162.7659,29,11,18,1,4,ip[width=41 height=10 bits=16 min=1.0 max=1357.0],ip[width=41 height=10 bits=16 min=0.0 max=9375.0],ip[width=41 height=10 bits=16 min=1986.0 max=11089.0],1,2.8233857,0.55365306,0.013942119,3.546097,0.611111111
b177,0,Experiment 1,EM12501,4508.9683,21,8,13,1,2,ip[width=35 height=11 bits=16 min=1.0 max=1357.0],ip[width=35 height=11 bits=16 min=0.0 max=9375.0],ip[width=35 height=11 bits=16 min=1986.0 max=11089.0],1,2.420644,0.62502307,0.004171994,3.0190332,0.615384615
b263,0,Experiment 1,EM12501,2197.7065,21,8,13,1,3,ip[width=38 height=10 bits=16 min=1.0 max=1357.0],ip[width=38 height=10 bits=16 min=0.0 max=9375.0],ip[width=38 height=10 bits=16 min=1986.0 max=11089.0],1,2.4451137,0.580195,0.053235725,3.2146075,0.615384615
b333,0,Experiment 1,EM12501,2045.8866,21,8,13,1,4,ip[width=33 height=11 bits=16 min=1.0 max=1357.0],ip[width=33 height=11 bits=16 min=0.0 max=9375.0],ip[width=33 height=11 bits=16 min=1986.0 max=11089.0],1,2.2558584,0.6676016,0.102900766,2.8024235,0.615384615
b361,0,Experiment 1,EM12501,2097.4292,21,8,13,1,4,ip[width=27 height=9 bits=16 min=1.0 max=1357.0],ip[width=27 height=9 bits=16 min=0.0 max=9375.0],ip[width=27 height=9 bits=16 min=1986.0 max=11089.0],1,1.542661,0.6825674,0.07463552,2.266714,0.615384615
b364,0,Experiment 1,EM12501,2161.8193,42,16,26,1,4,ip[width=51 height=11 bits=16 min=1.0 max=1357.0],ip[width=51 height=11 bits=16 min=0.0 max=9375.0],ip[width=51 height=11 bits=16 min=1986.0 max=11089.0],1,3.7064724,0.48697773,0.03904948,4.370239,0.615384615
b596,0,Experiment 1,EM12501,2039.4486,21,8,13,1,6,ip[width=36 height=10 bits=16 min=1.0 max=1357.0],ip[width=36 height=10 bits=16 min=0.0 max=9375.0],ip[width=36 height=10 bits=16 min=1986.0 max=11089.0],1,2.2452078,0.58897364,0.16496924,3.056284,0.615384615
b665,0,Experiment 2,EM12844,1927.5114,21,8,13,1,6,ip[width=30 height=11 bits=16 min=0.0 max=14778.0],ip[width=30 height=11 bits=16 min=0.0 max=9754.0],ip[width=30 height=11 bits=16 min=1665.0 max=11170.0],1,2.0162988,0.6901873,0.6527884,2.5580068,0.615384615
b860,0,Experiment 2,EM12844,2331.2417,21,8,13,1,7,ip[width=33 height=9 bits=16 min=0.0 max=14778.0],ip[width=33 height=9 bits=16 min=0.0 max=9754.0],ip[width=33 height=9 bits=16 min=1665.0 max=11170.0],1,1.8619864,0.58885676,0.20771626,2.776585,0.615384615
b855,0,Experiment 2,EM12844,2500.3105,34,13,21,1,7,ip[width=61 height=10 bits=16 min=0.0 max=14778.0],ip[width=61 height=10 bits=16 min=0.0 max=9754.0],ip[width=61 height=10 bits=16 min=1665.0 max=11170.0],1,3.886673,0.37077886,0.058449183,5.3195796,0.619047619
b1018,0,Experiment 2,EM12844,2317.3835,34,13,21,1,8,ip[width=52 height=9 bits=16 min=0.0 max=14778.0],ip[width=52 height=9 bits=16 min=0.0 max=9754.0],ip[width=52 height=9 bits=16 min=1665.0 max=11170.0],1,3.118195,0.40116602,0.936461,4.529199,0.619047619
b141,0,Experiment 1,EM12501,4331.1895,13,5,8,1,2,ip[width=21 height=10 bits=16 min=1.0 max=1357.0],ip[width=21 height=10 bits=16 min=0.0 max=9375.0],ip[width=21 height=10 bits=16 min=1986.0 max=11089.0],1,1.2629621,0.805688,0.008468778,1.7721522,0.625
b178,0,Experiment 1,EM12501,4743.819,26,10,16,1,2,ip[width=35 height=10 bits=16 min=1.0 max=1357.0],ip[width=35 height=10 bits=16 min=0.0 max=9375.0],ip[width=35 height=10 bits=16 min=1986.0 max=11089.0],1,2.3137293,0.62085634,0.10819428,2.975262,0.625
b242,0,Experiment 1,EM12501,4542.859,13,5,8,1,2,ip[width=30 height=9 bits=16 min=1.0 max=1357.0],ip[width=30 height=9 bits=16 min=0.0 max=9375.0],ip[width=30 height=9 bits=16 min=1986.0 max=11089.0],1,1.7247119,0.6137967,0.08520132,2.5459015,0.625
b383,0,Experiment 1,EM12501,2073.026,26,10,16,1,4,ip[width=41 height=11 bits=16 min=1.0 max=1357.0],ip[width=41 height=11 bits=16 min=0.0 max=9375.0],ip[width=41 height=11 bits=16 min=1986.0 max=11089.0],1,3.0231528,0.5835488,0.001395456,3.5459578,0.625
b398,0,Experiment 1,EM12501,2082.242,13,5,8,1,4,ip[width=18 height=11 bits=16 min=1.0 max=1357.0],ip[width=18 height=11 bits=16 min=0.0 max=9375.0],ip[width=18 height=11 bits=16 min=1986.0 max=11089.0],1,1.1361879,0.9439233,0.004868308,1.4300429,0.625
b444,0,Experiment 1,EM12501,2150.7039,13,5,8,1,5,ip[width=29 height=10 bits=16 min=1.0 max=1357.0],ip[width=29 height=10 bits=16 min=0.0 max=9375.0],ip[width=29 height=10 bits=16 min=1986.0 max=11089.0],1,1.752836,0.65665275,0.004088288,2.4878616,0.625
b462,0,Experiment 1,EM12501,2169.3164,13,5,8,1,5,ip[width=23 height=11 bits=16 min=1.0 max=1357.0],ip[width=23 height=11 bits=16 min=0.0 max=9375.0],ip[width=23 height=11 bits=16 min=1986.0 max=11089.0],1,1.4969902,0.83746547,0.020643832,1.8921974,0.625
b533,0,Experiment 1,EM12501,1938.8916,13,5,8,1,5,ip[width=24 height=10 bits=16 min=1.0 max=1357.0],ip[width=24 height=10 bits=16 min=0.0 max=9375.0],ip[width=24 height=10 bits=16 min=1986.0 max=11089.0],1,1.5376961,0.80021024,0.015140513,1.9914496,0.625
b550,0,Experiment 1,EM12501,2291.5,13,5,8,1,5,ip[width=19 height=10 bits=16 min=1.0 max=1357.0],ip[width=19 height=10 bits=16 min=0.0 max=9375.0],ip[width=19 height=10 bits=16 min=1986.0 max=11089.0],1,1.1724532,0.8744108,0.004687885,1.5961291,0.625
b664,0,Experiment 1,EM12501,2046.2288,13,5,8,1,6,ip[width=30 height=10 bits=16 min=1.0 max=1357.0],ip[width=30 height=10 bits=16 min=0.0 max=9375.0],ip[width=30 height=10 bits=16 min=1986.0 max=11089.0],1,1.7936498,0.64702344,0.087700635,2.571306,0.625
b708,0,Experiment 1,EM12501,2288.182,26,10,16,1,7,ip[width=39 height=9 bits=16 min=1.0 max=1357.0],ip[width=39 height=9 bits=16 min=0.0 max=9375.0],ip[width=39 height=9 bits=16 min=1986.0 max=11089.0],1,2.1967537,0.4998195,0.14710447,3.314055,0.625
b713,0,Experiment 1,EM12501,2111.9941,13,5,8,1,7,ip[width=22 height=10 bits=16 min=1.0 max=1357.0],ip[width=22 height=10 bits=16 min=0.0 max=9375.0],ip[width=22 height=10 bits=16 min=1986.0 max=11089.0],1,1.2867843,0.8166636,0.101555176,1.7961973,0.625
b794,0,Experiment 1,EM12501,1993.7787,13,5,8,1,7,ip[width=27 height=11 bits=16 min=1.0 max=1357.0],ip[width=27 height=11 bits=16 min=0.0 max=9375.0],ip[width=27 height=11 bits=16 min=1986.0 max=11089.0],1,1.8186901,0.7578957,0.004208089,2.267549,0.625
b798,0,Experiment 1,EM12501,2335.245,13,5,8,1,7,ip[width=26 height=10 bits=16 min=1.0 max=1357.0],ip[width=26 height=10 bits=16 min=0.0 max=9375.0],ip[width=26 height=10 bits=16 min=1986.0 max=11089.0],1,1.5761817,0.7436324,0.04237584,2.1481168,0.625
b707,0,Experiment 2,EM12844,1999.0967,13,5,8,1,6,ip[width=27 height=11 bits=16 min=0.0 max=14778.0],ip[width=27 height=11 bits=16 min=0.0 max=9754.0],ip[width=27 height=11 bits=16 min=1665.0 max=11170.0],1,1.8369461,0.76334053,0.46976906,2.246135,0.625
b754,0,Experiment 2,EM12844,2665.2761,13,5,8,1,7,ip[width=28 height=8 bits=16 min=0.0 max=14778.0],ip[width=28 height=8 bits=16 min=0.0 max=9754.0],ip[width=28 height=8 bits=16 min=1665.0 max=11170.0],1,1.4002829,0.6045569,0.4608124,2.3752673,0.625
b953,0,Experiment 2,EM12844,2296.5056,26,10,16,1,7,ip[width=47 height=9 bits=16 min=0.0 max=14778.0],ip[width=47 height=9 bits=16 min=0.0 max=9754.0],ip[width=47 height=9 bits=16 min=1665.0 max=11170.0],1,2.749745,0.44621983,0.044335436,4.035111,0.625
b1718,0,Experiment 2,EM12844,2157.994,13,5,8,1,10,ip[width=20 height=11 bits=16 min=0.0 max=14778.0],ip[width=20 height=11 bits=16 min=0.0 max=9754.0],ip[width=20 height=11 bits=16 min=1665.0 max=11170.0],1,1.2634864,0.89213955,0.011694895,1.6144556,0.625
b2333,0,Experiment 2,EM12844,2466.2322,26,10,16,1,11,ip[width=48 height=10 bits=16 min=0.0 max=14778.0],ip[width=48 height=10 bits=16 min=0.0 max=9754.0],ip[width=48 height=10 bits=16 min=1665.0 max=11170.0],1,2.7265549,0.42614624,0.36431137,4.136868,0.625
b2911,0,Experiment 2,EM12844,2835.9775,26,10,16,1,11,ip[width=42 height=9 bits=16 min=0.0 max=14778.0],ip[width=42 height=9 bits=16 min=0.0 max=9754.0],ip[width=42 height=9 bits=16 min=1665.0 max=11170.0],1,2.4331024,0.4780537,0.29826778,3.642833,0.625
b1112,0,Experiment 4,EM15308,2341.403,13,5,8,1,5,ip[width=59 height=10 bits=16 min=0.0 max=1574.0],ip[width=59 height=10 bits=16 min=0.0 max=2304.0],ip[width=59 height=10 bits=16 min=1446.0 max=10394.0],1,3.8765273,0.39276347,0.27398357,5.1145163,0.625
b311,0,Experiment 5,EM8250,2206.068,13,5,8,1,3,ip[width=32 height=10 bits=16 min=69.0 max=836.0],ip[width=32 height=10 bits=16 min=0.0 max=4356.0],ip[width=32 height=10 bits=16 min=1302.0 max=11066.0],1,1.9233651,0.6217522,0.015349329,2.7104673,0.625
b812,0,Experiment 5,EM8250,1995.3578,13,5,8,1,7,ip[width=27 height=11 bits=16 min=69.0 max=836.0],ip[width=27 height=11 bits=16 min=0.0 max=4356.0],ip[width=27 height=11 bits=16 min=1302.0 max=11066.0],1,1.7700897,0.75685376,0.020660678,2.2509234,0.625
b869,0,Experiment 5,EM8250,1962.7317,13,5,8,1,8,ip[width=23 height=11 bits=16 min=69.0 max=836.0],ip[width=23 height=11 bits=16 min=0.0 max=4356.0],ip[width=23 height=11 bits=16 min=1302.0 max=11066.0],1,1.5748248,0.83099437,0.038739316,1.9438207,0.625
b19,0,Experiment 6,EM11018,2068.9917,13,5,8,1,1,ip[width=28 height=11 bits=16 min=70.0 max=1060.0],ip[width=28 height=11 bits=16 min=0.0 max=3101.0],ip[width=28 height=11 bits=16 min=1475.0 max=10898.0],1,1.8815376,0.74157155,0.008337203,2.3512247,0.625
b297,0,Experiment 6,EM11018,2016.694,13,5,8,1,2,ip[width=30 height=11 bits=16 min=70.0 max=1060.0],ip[width=30 height=11 bits=16 min=0.0 max=3101.0],ip[width=30 height=11 bits=16 min=1475.0 max=10898.0],1,2.0671194,0.7032742,0.4248986,2.5521362,0.625
b652,0,Experiment 6,EM11018,2249.9465,13,5,8,1,5,ip[width=40 height=10 bits=16 min=70.0 max=1060.0],ip[width=40 height=10 bits=16 min=0.0 max=3101.0],ip[width=40 height=10 bits=16 min=1475.0 max=10898.0],1,2.4540105,0.52469724,0.111107975,3.4113529,0.625
b649,0,Experiment 1,EM12501,2209.8782,31,12,19,1,6,ip[width=54 height=10 bits=16 min=1.0 max=1357.0],ip[width=54 height=10 bits=16 min=0.0 max=9375.0],ip[width=54 height=10 bits=16 min=1986.0 max=11089.0],1,3.421269,0.41762263,0.059901875,4.6543345,0.631578947
b37,0,Experiment 1,EM12501,2573.9302,18,7,11,1,1,ip[width=27 height=10 bits=16 min=1.0 max=1357.0],ip[width=27 height=10 bits=16 min=0.0 max=9375.0],ip[width=27 height=10 bits=16 min=1986.0 max=11089.0],1,1.6387824,0.71185464,0.054958317,2.277072,0.636363636
b125,0,Experiment 1,EM12501,4228.9624,18,7,11,1,2,ip[width=30 height=11 bits=16 min=1.0 max=1357.0],ip[width=30 height=11 bits=16 min=0.0 max=9375.0],ip[width=30 height=11 bits=16 min=1986.0 max=11089.0],1,2.0482466,0.6955396,0.049451776,2.5681872,0.636363636
b176,0,Experiment 1,EM12501,4705.0044,18,7,11,1,2,ip[width=26 height=11 bits=16 min=1.0 max=1357.0],ip[width=26 height=11 bits=16 min=0.0 max=9375.0],ip[width=26 height=11 bits=16 min=1986.0 max=11089.0],1,1.7618252,0.76118743,0.009885607,2.1688128,0.636363636
b189,0,Experiment 1,EM12501,4778.546,18,7,11,1,2,ip[width=27 height=10 bits=16 min=1.0 max=1357.0],ip[width=27 height=10 bits=16 min=0.0 max=9375.0],ip[width=27 height=10 bits=16 min=1986.0 max=11089.0],1,1.6497761,0.6966314,0.002142222,2.3015928,0.636363636
b275,0,Experiment 1,EM12501,2234.7712,18,7,11,1,3,ip[width=29 height=10 bits=16 min=1.0 max=1357.0],ip[width=29 height=10 bits=16 min=0.0 max=9375.0],ip[width=29 height=10 bits=16 min=1986.0 max=11089.0],1,1.8234391,0.6832671,0.17405519,2.4592419,0.636363636
b279,0,Experiment 1,EM12501,2018.5192,18,7,11,1,3,ip[width=38 height=11 bits=16 min=1.0 max=1357.0],ip[width=38 height=11 bits=16 min=0.0 max=9375.0],ip[width=38 height=11 bits=16 min=1986.0 max=11089.0],1,2.6112216,0.58736634,0.074464686,3.270652,0.636363636
b394,0,Experiment 1,EM12501,2186.7937,18,7,11,1,4,ip[width=23 height=10 bits=16 min=1.0 max=1357.0],ip[width=23 height=10 bits=16 min=0.0 max=9375.0],ip[width=23 height=10 bits=16 min=1986.0 max=11089.0],1,1.4729251,0.8104784,5.82E-05,1.9040449,0.636363636
b397,0,Experiment 1,EM12501,1895.5242,18,7,11,1,4,ip[width=26 height=12 bits=16 min=1.0 max=1357.0],ip[width=26 height=12 bits=16 min=0.0 max=9375.0],ip[width=26 height=12 bits=16 min=1986.0 max=11089.0],1,1.8973882,0.79808116,0.016506413,2.2121317,0.636363636
b507,0,Experiment 1,EM12501,2230.0496,18,7,11,1,5,ip[width=30 height=11 bits=16 min=1.0 max=1357.0],ip[width=30 height=11 bits=16 min=0.0 max=9375.0],ip[width=30 height=11 bits=16 min=1986.0 max=11089.0],1,2.0482466,0.69219786,0.07874393,2.5764816,0.636363636
b650,0,Experiment 1,EM12501,1983.9031,18,7,11,1,6,ip[width=31 height=10 bits=16 min=1.0 max=1357.0],ip[width=31 height=10 bits=16 min=0.0 max=9375.0],ip[width=31 height=10 bits=16 min=1986.0 max=11089.0],1,1.9482088,0.6527152,8.29E-04,2.6495233,0.636363636
b681,0,Experiment 1,EM12501,2045.5865,18,7,11,1,6,ip[width=29 height=10 bits=16 min=1.0 max=1357.0],ip[width=29 height=10 bits=16 min=0.0 max=9375.0],ip[width=29 height=10 bits=16 min=1986.0 max=11089.0],1,1.8177032,0.6832921,0.022792196,2.4667583,0.636363636
b279,0,Experiment 2,EM12844,2391.049,36,14,22,1,3,ip[width=57 height=10 bits=16 min=0.0 max=14778.0],ip[width=57 height=10 bits=16 min=0.0 max=9754.0],ip[width=57 height=10 bits=16 min=1665.0 max=11170.0],1,3.7709696,0.4102319,0.047781818,4.9431367,0.636363636
b628,0,Experiment 2,EM12844,2086.3813,18,7,11,1,6,ip[width=37 height=10 bits=16 min=0.0 max=14778.0],ip[width=37 height=10 bits=16 min=0.0 max=9754.0],ip[width=37 height=10 bits=16 min=1665.0 max=11170.0],1,2.3313377,0.5674916,0.7252598,3.1715274,0.636363636
b2122,0,Experiment 2,EM12844,2404.2415,18,7,11,1,11,ip[width=32 height=10 bits=16 min=0.0 max=14778.0],ip[width=32 height=10 bits=16 min=0.0 max=9754.0],ip[width=32 height=10 bits=16 min=1665.0 max=11170.0],1,1.993685,0.6465308,0.57138276,2.6702003,0.636363636
b365,0,Experiment 5,EM8250,2253.3975,18,7,11,1,4,ip[width=28 height=10 bits=16 min=69.0 max=836.0],ip[width=28 height=10 bits=16 min=0.0 max=4356.0],ip[width=28 height=10 bits=16 min=1302.0 max=11066.0],1,1.8168398,0.7311851,0.04146676,2.3265438,0.636363636
b754,0,Experiment 5,EM8250,2193.2615,18,7,11,1,7,ip[width=35 height=9 bits=16 min=69.0 max=836.0],ip[width=35 height=9 bits=16 min=0.0 max=4356.0],ip[width=35 height=9 bits=16 min=1302.0 max=11066.0],1,2.045055,0.5802192,0.054890886,2.9629447,0.636363636
b427,0,Experiment 2,EM12844,2491.7305,41,16,25,1,4,ip[width=68 height=9 bits=16 min=0.0 max=14778.0],ip[width=68 height=9 bits=16 min=0.0 max=9754.0],ip[width=68 height=9 bits=16 min=1665.0 max=11170.0],1,4.1344857,0.3100026,0.35888642,5.9335113,0.64
b59,0,Experiment 1,EM12501,2657.7698,23,9,14,1,1,ip[width=40 height=10 bits=16 min=1.0 max=1357.0],ip[width=40 height=10 bits=16 min=0.0 max=9375.0],ip[width=40 height=10 bits=16 min=1986.0 max=11089.0],1,2.4541955,0.5217952,0.015697109,3.4293513,0.642857143
b403,0,Experiment 1,EM12501,2074.7651,23,9,14,1,4,ip[width=34 height=10 bits=16 min=1.0 max=1357.0],ip[width=34 height=10 bits=16 min=0.0 max=9375.0],ip[width=34 height=10 bits=16 min=1986.0 max=11089.0],1,2.276323,0.63724446,0.042959385,2.8851864,0.642857143
b763,0,Experiment 1,EM12501,2516.3552,23,9,14,1,7,ip[width=48 height=9 bits=16 min=1.0 max=1357.0],ip[width=48 height=9 bits=16 min=0.0 max=9375.0],ip[width=48 height=9 bits=16 min=1986.0 max=11089.0],1,2.844232,0.4252447,0.003047884,4.1530776,0.642857143
b129,0,Experiment 2,EM12844,2375.632,23,9,14,1,1,ip[width=52 height=9 bits=16 min=0.0 max=14778.0],ip[width=52 height=9 bits=16 min=0.0 max=9754.0],ip[width=52 height=9 bits=16 min=1665.0 max=11170.0],1,3.0559027,0.39933044,0.03941304,4.510627,0.642857143
b345,0,Experiment 2,EM12844,2442.4119,23,9,14,1,4,ip[width=41 height=10 bits=16 min=0.0 max=14778.0],ip[width=41 height=10 bits=16 min=0.0 max=9754.0],ip[width=41 height=10 bits=16 min=1665.0 max=11170.0],1,2.6585577,0.5353263,0.40031847,3.4838185,0.642857143
b575,0,Experiment 2,EM12844,2713.002,46,18,28,1,5,ip[width=68 height=9 bits=16 min=0.0 max=14778.0],ip[width=68 height=9 bits=16 min=0.0 max=9754.0],ip[width=68 height=9 bits=16 min=1665.0 max=11170.0],1,3.9768426,0.31218067,0.105980635,5.867154,0.642857143
b642,0,Experiment 2,EM12844,2192.7874,23,9,14,1,6,ip[width=44 height=9 bits=16 min=0.0 max=14778.0],ip[width=44 height=9 bits=16 min=0.0 max=9754.0],ip[width=44 height=9 bits=16 min=1665.0 max=11170.0],1,2.5225937,0.4626708,0.15893899,3.7887814,0.642857143
b964,0,Experiment 6,EM11018,2489.8076,23,9,14,1,7,ip[width=43 height=11 bits=16 min=70.0 max=1060.0],ip[width=43 height=11 bits=16 min=0.0 max=3101.0],ip[width=43 height=11 bits=16 min=1475.0 max=10898.0],1,3.079771,0.5552678,0.02200186,3.7293286,0.642857143
b49,0,Experiment 1,EM12501,2868.973,28,11,17,1,1,ip[width=50 height=9 bits=16 min=1.0 max=1357.0],ip[width=50 height=9 bits=16 min=0.0 max=9375.0],ip[width=50 height=9 bits=16 min=1986.0 max=11089.0],1,2.8534217,0.40254584,0.04115833,4.345435,0.647058824
b349,0,Experiment 1,EM12501,2087.6865,28,11,17,1,4,ip[width=39 height=11 bits=16 min=1.0 max=1357.0],ip[width=39 height=11 bits=16 min=0.0 max=9375.0],ip[width=39 height=11 bits=16 min=1986.0 max=11089.0],1,2.7118144,0.58457834,0.08327063,3.3421917,0.647058824
b718,0,Experiment 1,EM12501,2191.5464,28,11,17,1,7,ip[width=53 height=10 bits=16 min=1.0 max=1357.0],ip[width=53 height=10 bits=16 min=0.0 max=9375.0],ip[width=53 height=10 bits=16 min=1986.0 max=11089.0],1,3.415934,0.43111736,0.085065015,4.546004,0.647058824
b25,0,Experiment 2,EM12844,2880.305,28,11,17,1,1,ip[width=28 height=21 bits=16 min=0.0 max=14778.0],ip[width=28 height=21 bits=16 min=0.0 max=9754.0],ip[width=28 height=21 bits=16 min=1665.0 max=11170.0],1,3.1006792,0.8962356,0.003880933,2.3377466,0.647058824
b29,0,Experiment 2,EM12844,2212.713,28,11,17,1,1,ip[width=31 height=14 bits=16 min=0.0 max=14778.0],ip[width=31 height=14 bits=16 min=0.0 max=9754.0],ip[width=31 height=14 bits=16 min=1665.0 max=11170.0],1,2.4504025,0.74374986,0.28374732,2.6312647,0.647058824
b1015,0,Experiment 2,EM12844,2286.206,28,11,17,1,8,ip[width=53 height=10 bits=16 min=0.0 max=14778.0],ip[width=53 height=10 bits=16 min=0.0 max=9754.0],ip[width=53 height=10 bits=16 min=1665.0 max=11170.0],1,3.2612514,0.414091,0.1824319,4.568939,0.647058824
b1775,0,Experiment 2,EM12844,2341.6797,28,11,17,1,10,ip[width=52 height=10 bits=16 min=0.0 max=14778.0],ip[width=52 height=10 bits=16 min=0.0 max=9754.0],ip[width=52 height=10 bits=16 min=1665.0 max=11170.0],1,3.4014094,0.4325475,0.13521579,4.5249953,0.647058824
b483,0,Experiment 1,EM12501,2811.302,33,13,20,1,5,ip[width=44 height=10 bits=16 min=1.0 max=1357.0],ip[width=44 height=10 bits=16 min=0.0 max=9375.0],ip[width=44 height=10 bits=16 min=1986.0 max=11089.0],1,2.7873363,0.50339544,0.07940618,3.735997,0.65
b1073,0,Experiment 2,EM12844,2420.6897,38,15,23,1,9,ip[width=58 height=9 bits=16 min=0.0 max=14778.0],ip[width=58 height=9 bits=16 min=0.0 max=9754.0],ip[width=58 height=9 bits=16 min=1665.0 max=11170.0],1,3.352624,0.35922796,0.28211448,5.05353,0.652173913
b647,0,Experiment 2,EM12844,2472.0862,53,21,32,1,6,ip[width=63 height=9 bits=16 min=0.0 max=14778.0],ip[width=63 height=9 bits=16 min=0.0 max=9754.0],ip[width=63 height=9 bits=16 min=1665.0 max=11170.0],1,3.5143065,0.33216217,0.073246896,5.437059,0.65625
b30,0,Experiment 1,EM12501,2623.067,15,6,9,1,1,ip[width=31 height=10 bits=16 min=1.0 max=1357.0],ip[width=31 height=10 bits=16 min=0.0 max=9375.0],ip[width=31 height=10 bits=16 min=1986.0 max=11089.0],1,1.9503676,0.6511274,0.04832033,2.6512144,0.666666667
b38,0,Experiment 1,EM12501,2306.1147,10,4,6,1,1,ip[width=18 height=10 bits=16 min=1.0 max=1357.0],ip[width=18 height=10 bits=16 min=0.0 max=9375.0],ip[width=18 height=10 bits=16 min=1986.0 max=11089.0],1,1.1409986,0.896274,0.004467947,1.5096364,0.666666667
b60,0,Experiment 1,EM12501,3030.8384,15,6,9,1,1,ip[width=33 height=9 bits=16 min=1.0 max=1357.0],ip[width=33 height=9 bits=16 min=0.0 max=9375.0],ip[width=33 height=9 bits=16 min=1986.0 max=11089.0],1,1.7703364,0.5667681,0.14008717,2.774642,0.666666667
b142,0,Experiment 1,EM12501,4437.797,20,8,12,1,2,ip[width=31 height=10 bits=16 min=1.0 max=1357.0],ip[width=31 height=10 bits=16 min=0.0 max=9375.0],ip[width=31 height=10 bits=16 min=1986.0 max=11089.0],1,1.9466226,0.6360225,0.073113516,2.6585202,0.666666667
b190,0,Experiment 1,EM12501,4757.8657,25,10,15,1,2,ip[width=27 height=10 bits=16 min=1.0 max=1357.0],ip[width=27 height=10 bits=16 min=0.0 max=9375.0],ip[width=27 height=10 bits=16 min=1986.0 max=11089.0],1,1.6574701,0.70254743,0.1692177,2.2949984,0.666666667
b203,0,Experiment 1,EM12501,4632.9106,10,4,6,1,2,ip[width=24 height=10 bits=16 min=1.0 max=1357.0],ip[width=24 height=10 bits=16 min=0.0 max=9375.0],ip[width=24 height=10 bits=16 min=1986.0 max=11089.0],1,1.3614272,0.761942,0.09302481,1.964861,0.666666667
b255,0,Experiment 1,EM12501,2107.1067,15,6,9,1,3,ip[width=28 height=10 bits=16 min=1.0 max=1357.0],ip[width=28 height=10 bits=16 min=0.0 max=9375.0],ip[width=28 height=10 bits=16 min=1986.0 max=11089.0],1,1.7260149,0.6924009,0.004007356,2.3698568,0.666666667
b283,0,Experiment 1,EM12501,2225.687,15,6,9,1,3,ip[width=29 height=11 bits=16 min=1.0 max=1357.0],ip[width=29 height=11 bits=16 min=0.0 max=9375.0],ip[width=29 height=11 bits=16 min=1986.0 max=11089.0],1,1.8851147,0.70385987,0.064781286,2.470707,0.666666667
b296,0,Experiment 1,EM12501,2293.5293,10,4,6,1,3,ip[width=18 height=10 bits=16 min=1.0 max=1357.0],ip[width=18 height=10 bits=16 min=0.0 max=9375.0],ip[width=18 height=10 bits=16 min=1986.0 max=11089.0],1,1.0257578,0.8762766,0.03805339,1.4825921,0.666666667
b300,0,Experiment 1,EM12501,2755.4934,20,8,12,1,3,ip[width=47 height=10 bits=16 min=1.0 max=1357.0],ip[width=47 height=10 bits=16 min=0.0 max=9375.0],ip[width=47 height=10 bits=16 min=1986.0 max=11089.0],1,2.9361286,0.4659248,0.020317314,4.0223536,0.666666667
b328,0,Experiment 1,EM12501,2481.796,15,6,9,1,3,ip[width=33 height=9 bits=16 min=1.0 max=1357.0],ip[width=33 height=9 bits=16 min=0.0 max=9375.0],ip[width=33 height=9 bits=16 min=1986.0 max=11089.0],1,1.8890003,0.58662003,0.020724569,2.802829,0.666666667
b341,0,Experiment 1,EM12501,2132.9392,15,6,9,1,4,ip[width=24 height=9 bits=16 min=1.0 max=1357.0],ip[width=24 height=9 bits=16 min=0.0 max=9375.0],ip[width=24 height=9 bits=16 min=1986.0 max=11089.0],1,1.3812251,0.7305735,0.015660502,2.0251396,0.666666667
b345,0,Experiment 1,EM12501,2062.5789,10,4,6,1,4,ip[width=16 height=11 bits=16 min=1.0 max=1357.0],ip[width=16 height=11 bits=16 min=0.0 max=9375.0],ip[width=16 height=11 bits=16 min=1986.0 max=11089.0],1,0.9895229,0.9460219,0.001157956,1.333146,0.666666667
b360,0,Experiment 1,EM12501,2316.747,60,24,36,1,4,ip[width=88 height=10 bits=16 min=1.0 max=1357.0],ip[width=88 height=10 bits=16 min=0.0 max=9375.0],ip[width=88 height=10 bits=16 min=1986.0 max=11089.0],1,5.473648,0.26308104,0.1319903,7.690797,0.666666667
b408,0,Experiment 1,EM12501,2256.1155,20,8,12,1,4,ip[width=34 height=11 bits=16 min=1.0 max=1357.0],ip[width=34 height=11 bits=16 min=0.0 max=9375.0],ip[width=34 height=11 bits=16 min=1986.0 max=11089.0],1,2.3919032,0.6638456,0.028364254,2.8726037,0.666666667
b450,0,Experiment 1,EM12501,2187.872,10,4,6,1,5,ip[width=22 height=10 bits=16 min=1.0 max=1357.0],ip[width=22 height=10 bits=16 min=0.0 max=9375.0],ip[width=22 height=10 bits=16 min=1986.0 max=11089.0],1,1.2552295,0.81406605,0.0539031,1.7783095,0.666666667
b475,0,Experiment 1,EM12501,2362.0454,15,6,9,1,5,ip[width=26 height=9 bits=16 min=1.0 max=1357.0],ip[width=26 height=9 bits=16 min=0.0 max=9375.0],ip[width=26 height=9 bits=16 min=1986.0 max=11089.0],1,1.4972061,0.7213923,0.08333303,2.1696835,0.666666667
b477,0,Experiment 1,EM12501,2271.2288,10,4,6,1,5,ip[width=20 height=10 bits=16 min=1.0 max=1357.0],ip[width=20 height=10 bits=16 min=0.0 max=9375.0],ip[width=20 height=10 bits=16 min=1986.0 max=11089.0],1,1.1570652,0.8333143,0.1481138,1.6770756,0.666666667
b495,0,Experiment 1,EM12501,2661.3545,25,10,15,1,5,ip[width=34 height=9 bits=16 min=1.0 max=1357.0],ip[width=34 height=9 bits=16 min=0.0 max=9375.0],ip[width=34 height=9 bits=16 min=1986.0 max=11089.0],1,1.949319,0.55719584,0.045423236,2.9210303,0.666666667
b522,0,Experiment 1,EM12501,2504.3318,20,8,12,1,5,ip[width=31 height=9 bits=16 min=1.0 max=1357.0],ip[width=31 height=9 bits=16 min=0.0 max=9375.0],ip[width=31 height=9 bits=16 min=1986.0 max=11089.0],1,1.7840284,0.6195903,0.17176045,2.634671,0.666666667
b653,0,Experiment 1,EM12501,2269.0667,40,16,24,1,6,ip[width=54 height=10 bits=16 min=1.0 max=1357.0],ip[width=54 height=10 bits=16 min=0.0 max=9375.0],ip[width=54 height=10 bits=16 min=1986.0 max=11089.0],1,3.5039759,0.42959923,0.07055636,4.646753,0.666666667
b710,0,Experiment 1,EM12501,2506.5361,15,6,9,1,7,ip[width=26 height=10 bits=16 min=1.0 max=1357.0],ip[width=26 height=10 bits=16 min=0.0 max=9375.0],ip[width=26 height=10 bits=16 min=1986.0 max=11089.0],1,1.5717988,0.72044325,0.033855062,2.198113,0.666666667
b743,0,Experiment 1,EM12501,2425.4424,15,6,9,1,7,ip[width=26 height=11 bits=16 min=1.0 max=1357.0],ip[width=26 height=11 bits=16 min=0.0 max=9375.0],ip[width=26 height=11 bits=16 min=1986.0 max=11089.0],1,1.7340095,0.7689122,0.022768222,2.1905673,0.666666667
b797,0,Experiment 1,EM12501,2946.159,20,8,12,1,7,ip[width=36 height=8 bits=16 min=1.0 max=1357.0],ip[width=36 height=8 bits=16 min=0.0 max=9375.0],ip[width=36 height=8 bits=16 min=1986.0 max=11089.0],1,1.8274943,0.48410296,0.14892034,3.1040297,0.666666667
b803,0,Experiment 1,EM12501,2404.3806,10,4,6,1,7,ip[width=16 height=10 bits=16 min=1.0 max=1357.0],ip[width=16 height=10 bits=16 min=0.0 max=9375.0],ip[width=16 height=10 bits=16 min=1986.0 max=11089.0],1,0.84563416,0.927181,4.59E-06,1.2467967,0.666666667
b152,0,Experiment 2,EM12844,2712.9119,15,6,9,1,2,ip[width=39 height=11 bits=16 min=0.0 max=14778.0],ip[width=39 height=11 bits=16 min=0.0 max=9754.0],ip[width=39 height=11 bits=16 min=1665.0 max=11170.0],1,2.557957,0.5537632,0.92848444,3.3566582,0.666666667
b161,0,Experiment 2,EM12844,2683.453,25,10,15,1,2,ip[width=30 height=17 bits=16 min=0.0 max=14778.0],ip[width=30 height=17 bits=16 min=0.0 max=9754.0],ip[width=30 height=17 bits=16 min=1665.0 max=11170.0],1,2.7980986,0.79112417,0.9607838,2.524556,0.666666667
b395,0,Experiment 2,EM12844,2430.225,20,8,12,1,4,ip[width=33 height=9 bits=16 min=0.0 max=14778.0],ip[width=33 height=9 bits=16 min=0.0 max=9754.0],ip[width=33 height=9 bits=16 min=1665.0 max=11170.0],1,1.8501755,0.5735153,0.07940107,2.7840223,0.666666667
b672,0,Experiment 2,EM12844,2357.0798,45,18,27,1,6,ip[width=67 height=9 bits=16 min=0.0 max=14778.0],ip[width=67 height=9 bits=16 min=0.0 max=9754.0],ip[width=67 height=9 bits=16 min=1665.0 max=11170.0],1,3.886488,0.32006776,0.029284628,5.816103,0.666666667
b778,0,Experiment 2,EM12844,2493.2883,15,6,9,1,7,ip[width=21 height=13 bits=16 min=0.0 max=14778.0],ip[width=21 height=13 bits=16 min=0.0 max=9754.0],ip[width=21 height=13 bits=16 min=1665.0 max=11170.0],1,1.6417428,0.8738482,0.14306399,1.7467887,0.666666667
b1297,0,Experiment 2,EM12844,3767.6013,30,12,18,1,9,ip[width=42 height=10 bits=16 min=0.0 max=14778.0],ip[width=42 height=10 bits=16 min=0.0 max=9754.0],ip[width=42 height=10 bits=16 min=1665.0 max=11170.0],1,2.5483742,0.48892212,1.2564121,3.5903819,0.666666667
b1664,0,Experiment 2,EM12844,2154.5635,20,8,12,1,10,ip[width=32 height=11 bits=16 min=0.0 max=14778.0],ip[width=32 height=11 bits=16 min=0.0 max=9754.0],ip[width=32 height=11 bits=16 min=1665.0 max=11170.0],1,2.194788,0.68797517,0.16755724,2.6963587,0.666666667
b40,0,Experiment 3,EM15307,2359.442,5,2,3,1,1,ip[width=22 height=10 bits=16 min=69.0 max=652.0],ip[width=22 height=10 bits=16 min=0.0 max=2319.0],ip[width=22 height=10 bits=16 min=1464.0 max=10380.0],1,1.3635858,0.82562953,0.016905246,1.84193,0.666666667
b48,0,Experiment 3,EM15307,2244.6165,5,2,3,1,1,ip[width=19 height=10 bits=16 min=69.0 max=652.0],ip[width=19 height=10 bits=16 min=0.0 max=2319.0],ip[width=19 height=10 bits=16 min=1464.0 max=10380.0],1,1.1049184,0.87863445,0.21844935,1.5627905,0.666666667
b72,0,Experiment 3,EM15307,2276.8406,5,2,3,1,1,ip[width=18 height=10 bits=16 min=69.0 max=652.0],ip[width=18 height=10 bits=16 min=0.0 max=2319.0],ip[width=18 height=10 bits=16 min=1464.0 max=10380.0],1,1.0293504,0.88151926,0.00651308,1.4777838,0.666666667
b90,0,Experiment 3,EM15307,2617.906,5,2,3,1,1,ip[width=33 height=10 bits=16 min=69.0 max=652.0],ip[width=33 height=10 bits=16 min=0.0 max=2319.0],ip[width=33 height=10 bits=16 min=1464.0 max=10380.0],1,2.0555243,0.60384077,0.07286514,2.8188822,0.666666667
b159,0,Experiment 3,EM15307,2278.6934,5,2,3,1,1,ip[width=16 height=11 bits=16 min=69.0 max=652.0],ip[width=16 height=11 bits=16 min=0.0 max=2319.0],ip[width=16 height=11 bits=16 min=1464.0 max=10380.0],1,1.0266521,0.9550875,0.001798013,1.3057371,0.666666667
b166,0,Experiment 3,EM15307,2083.5034,5,2,3,1,1,ip[width=19 height=10 bits=16 min=69.0 max=652.0],ip[width=19 height=10 bits=16 min=0.0 max=2319.0],ip[width=19 height=10 bits=16 min=1464.0 max=10380.0],1,1.1123811,0.8964635,0.011329434,1.5152621,0.666666667
b201,0,Experiment 3,EM15307,1844.16,5,2,3,1,2,ip[width=19 height=10 bits=16 min=69.0 max=652.0],ip[width=19 height=10 bits=16 min=0.0 max=2319.0],ip[width=19 height=10 bits=16 min=1464.0 max=10380.0],1,1.139318,0.8939054,0.013748857,1.5314717,0.666666667
b212,0,Experiment 3,EM15307,2310.4077,5,2,3,1,2,ip[width=26 height=9 bits=16 min=69.0 max=652.0],ip[width=26 height=9 bits=16 min=0.0 max=2319.0],ip[width=26 height=9 bits=16 min=1464.0 max=10380.0],1,1.425061,0.6718424,0.14584832,2.1492028,0.666666667
b245,0,Experiment 3,EM15307,2027.5203,5,2,3,1,2,ip[width=18 height=11 bits=16 min=69.0 max=652.0],ip[width=18 height=11 bits=16 min=0.0 max=2319.0],ip[width=18 height=11 bits=16 min=1464.0 max=10380.0],1,1.1164671,0.9167781,5.64E-04,1.4875752,0.666666667
b257,0,Experiment 3,EM15307,1882.911,5,2,3,1,2,ip[width=18 height=11 bits=16 min=69.0 max=652.0],ip[width=18 height=11 bits=16 min=0.0 max=2319.0],ip[width=18 height=11 bits=16 min=1464.0 max=10380.0],1,1.0692083,0.91359866,0.01572522,1.440944,0.666666667
b263,0,Experiment 3,EM15307,1908.2244,5,2,3,1,2,ip[width=20 height=10 bits=16 min=69.0 max=652.0],ip[width=20 height=10 bits=16 min=0.0 max=2319.0],ip[width=20 height=10 bits=16 min=1464.0 max=10380.0],1,1.1796075,0.84424645,0.07551822,1.6740494,0.666666667
b269,0,Experiment 3,EM15307,1902.7368,5,2,3,1,2,ip[width=21 height=10 bits=16 min=69.0 max=652.0],ip[width=21 height=10 bits=16 min=0.0 max=2319.0],ip[width=21 height=10 bits=16 min=1464.0 max=10380.0],1,1.3032055,0.83874285,0.09800397,1.7576411,0.666666667
b307,0,Experiment 3,EM15307,2139.6191,5,2,3,1,2,ip[width=25 height=10 bits=16 min=69.0 max=652.0],ip[width=25 height=10 bits=16 min=0.0 max=2319.0],ip[width=25 height=10 bits=16 min=1464.0 max=10380.0],1,1.4268496,0.72537774,0.24725445,2.104553,0.666666667
b316,0,Experiment 3,EM15307,1909.3556,5,2,3,1,2,ip[width=17 height=11 bits=16 min=69.0 max=652.0],ip[width=17 height=11 bits=16 min=0.0 max=2319.0],ip[width=17 height=11 bits=16 min=1464.0 max=10380.0],1,1.0331897,0.9320999,0.04171587,1.374176,0.666666667
b329,0,Experiment 3,EM15307,2371.3215,5,2,3,1,2,ip[width=22 height=10 bits=16 min=69.0 max=652.0],ip[width=22 height=10 bits=16 min=0.0 max=2319.0],ip[width=22 height=10 bits=16 min=1464.0 max=10380.0],1,1.2864296,0.8129951,0.022895891,1.7959219,0.666666667
b337,0,Experiment 3,EM15307,2266.0945,5,2,3,1,2,ip[width=26 height=9 bits=16 min=69.0 max=652.0],ip[width=26 height=9 bits=16 min=0.0 max=2319.0],ip[width=26 height=9 bits=16 min=1464.0 max=10380.0],1,1.3770928,0.69554025,0.14901428,2.1439009,0.666666667
b413,0,Experiment 3,EM15307,1858.2389,5,2,3,1,3,ip[width=23 height=10 bits=16 min=69.0 max=652.0],ip[width=23 height=10 bits=16 min=0.0 max=2319.0],ip[width=23 height=10 bits=16 min=1464.0 max=10380.0],1,1.3695683,0.7952517,0.004776079,1.8945295,0.666666667
b420,0,Experiment 3,EM15307,1877.914,5,2,3,1,3,ip[width=20 height=10 bits=16 min=69.0 max=652.0],ip[width=20 height=10 bits=16 min=0.0 max=2319.0],ip[width=20 height=10 bits=16 min=1464.0 max=10380.0],1,1.1443291,0.8414452,0.039179657,1.6385859,0.666666667
b452,0,Experiment 3,EM15307,2040.1415,5,2,3,1,3,ip[width=26 height=10 bits=16 min=69.0 max=652.0],ip[width=26 height=10 bits=16 min=0.0 max=2319.0],ip[width=26 height=10 bits=16 min=1464.0 max=10380.0],1,1.5544719,0.74379665,0.17290227,2.1372387,0.666666667
b482,0,Experiment 3,EM15307,2107.67,5,2,3,1,4,ip[width=25 height=10 bits=16 min=69.0 max=652.0],ip[width=25 height=10 bits=16 min=0.0 max=2319.0],ip[width=25 height=10 bits=16 min=1464.0 max=10380.0],1,1.5266836,0.7562164,0.056721844,2.1096838,0.666666667
b498,0,Experiment 3,EM15307,2254.2825,5,2,3,1,4,ip[width=16 height=11 bits=16 min=69.0 max=652.0],ip[width=16 height=11 bits=16 min=0.0 max=2319.0],ip[width=16 height=11 bits=16 min=1464.0 max=10380.0],1,0.97647893,0.9542569,0.004395248,1.2897284,0.666666667
b499,0,Experiment 3,EM15307,2094.321,5,2,3,1,4,ip[width=20 height=10 bits=16 min=69.0 max=652.0],ip[width=20 height=10 bits=16 min=0.0 max=2319.0],ip[width=20 height=10 bits=16 min=1464.0 max=10380.0],1,1.2435343,0.86421585,0.009767875,1.6760035,0.666666667
b527,0,Experiment 3,EM15307,2157.1514,5,2,3,1,4,ip[width=20 height=10 bits=16 min=69.0 max=652.0],ip[width=20 height=10 bits=16 min=0.0 max=2319.0],ip[width=20 height=10 bits=16 min=1464.0 max=10380.0],1,1.1376681,0.84613943,0.022601437,1.6318858,0.666666667
b532,0,Experiment 3,EM15307,2115.3865,5,2,3,1,4,ip[width=17 height=9 bits=16 min=69.0 max=652.0],ip[width=17 height=9 bits=16 min=0.0 max=2319.0],ip[width=17 height=9 bits=16 min=1464.0 max=10380.0],1,0.8847365,0.8726202,0.005889949,1.3916996,0.666666667
b536,0,Experiment 3,EM15307,2061.9043,5,2,3,1,4,ip[width=23 height=11 bits=16 min=69.0 max=652.0],ip[width=23 height=11 bits=16 min=0.0 max=2319.0],ip[width=23 height=11 bits=16 min=1464.0 max=10380.0],1,1.4606016,0.82524055,0.064229496,1.8961453,0.666666667
b550,0,Experiment 3,EM15307,2020.372,5,2,3,1,4,ip[width=15 height=11 bits=16 min=69.0 max=652.0],ip[width=15 height=11 bits=16 min=0.0 max=2319.0],ip[width=15 height=11 bits=16 min=1464.0 max=10380.0],1,0.924764,0.9657952,0.01268838,1.2295773,0.666666667
b560,0,Experiment 3,EM15307,2097.843,5,2,3,1,4,ip[width=14 height=11 bits=16 min=69.0 max=652.0],ip[width=14 height=11 bits=16 min=0.0 max=2319.0],ip[width=14 height=11 bits=16 min=1464.0 max=10380.0],1,0.8971333,0.9814843,0.048526224,1.1478454,0.666666667
b569,0,Experiment 3,EM15307,2213.0803,10,4,6,1,4,ip[width=28 height=10 bits=16 min=69.0 max=652.0],ip[width=28 height=10 bits=16 min=0.0 max=2319.0],ip[width=28 height=10 bits=16 min=1464.0 max=10380.0],1,1.7081058,0.7125871,0.040319595,2.332005,0.666666667
b595,0,Experiment 3,EM15307,2035.4117,10,4,6,1,4,ip[width=21 height=10 bits=16 min=69.0 max=652.0],ip[width=21 height=10 bits=16 min=0.0 max=2319.0],ip[width=21 height=10 bits=16 min=1464.0 max=10380.0],1,1.309003,0.84759176,0.0260725,1.7331688,0.666666667
b613,0,Experiment 3,EM15307,2260.188,5,2,3,1,4,ip[width=17 height=10 bits=16 min=69.0 max=652.0],ip[width=17 height=10 bits=16 min=0.0 max=2319.0],ip[width=17 height=10 bits=16 min=1464.0 max=10380.0],1,1.0008717,0.91876173,1.27E-05,1.3843492,0.666666667
b628,0,Experiment 3,EM15307,2099.6343,5,2,3,1,4,ip[width=24 height=9 bits=16 min=69.0 max=652.0],ip[width=24 height=9 bits=16 min=0.0 max=2319.0],ip[width=24 height=9 bits=16 min=1464.0 max=10380.0],1,1.331237,0.7435669,0.11477748,1.9753451,0.666666667
b650,0,Experiment 3,EM15307,2268.629,5,2,3,1,4,ip[width=19 height=11 bits=16 min=69.0 max=652.0],ip[width=19 height=11 bits=16 min=0.0 max=2319.0],ip[width=19 height=11 bits=16 min=1464.0 max=10380.0],1,1.1953965,0.9169998,0.024612825,1.5300765,0.666666667
b822,0,Experiment 3,EM15307,2514.7156,5,2,3,1,6,ip[width=16 height=10 bits=16 min=69.0 max=652.0],ip[width=16 height=10 bits=16 min=0.0 max=2319.0],ip[width=16 height=10 bits=16 min=1464.0 max=10380.0],1,0.88430476,0.91937596,0.001414735,1.2970089,0.666666667
b884,0,Experiment 3,EM15307,2411.219,5,2,3,1,6,ip[width=24 height=10 bits=16 min=69.0 max=652.0],ip[width=24 height=10 bits=16 min=0.0 max=2319.0],ip[width=24 height=10 bits=16 min=1464.0 max=10380.0],1,1.5175282,0.7750415,0.11277722,2.043109,0.666666667
b3,0,Experiment 4,EM15308,1855.5164,5,2,3,1,1,ip[width=17 height=10 bits=16 min=0.0 max=1574.0],ip[width=17 height=10 bits=16 min=0.0 max=2304.0],ip[width=17 height=10 bits=16 min=1446.0 max=10394.0],1,0.9516391,0.9170331,0.017365098,1.3687756,0.666666667
b23,0,Experiment 4,EM15308,2118.4065,5,2,3,1,1,ip[width=16 height=10 bits=16 min=0.0 max=1574.0],ip[width=16 height=10 bits=16 min=0.0 max=2304.0],ip[width=16 height=10 bits=16 min=1446.0 max=10394.0],1,0.8897939,0.9511589,0.04056332,1.248061,0.666666667
b78,0,Experiment 4,EM15308,2127.3167,5,2,3,1,1,ip[width=24 height=11 bits=16 min=0.0 max=1574.0],ip[width=24 height=11 bits=16 min=0.0 max=2304.0],ip[width=24 height=11 bits=16 min=1446.0 max=10394.0],1,1.5226164,0.812722,0.003344298,1.9559884,0.666666667
b79,0,Experiment 4,EM15308,2150.742,5,2,3,1,1,ip[width=24 height=10 bits=16 min=0.0 max=1574.0],ip[width=24 height=10 bits=16 min=0.0 max=2304.0],ip[width=24 height=10 bits=16 min=1446.0 max=10394.0],1,1.4075606,0.76612383,0.07528488,1.9788868,0.666666667
b141,0,Experiment 4,EM15308,2307.2375,5,2,3,1,1,ip[width=20 height=10 bits=16 min=0.0 max=1574.0],ip[width=20 height=10 bits=16 min=0.0 max=2304.0],ip[width=20 height=10 bits=16 min=1446.0 max=10394.0],1,1.2158728,0.86199516,0.020684205,1.6542497,0.666666667
b145,0,Experiment 4,EM15308,2263.5864,5,2,3,1,1,ip[width=16 height=11 bits=16 min=0.0 max=1574.0],ip[width=16 height=11 bits=16 min=0.0 max=2304.0],ip[width=16 height=11 bits=16 min=1446.0 max=10394.0],1,1.0191276,0.9546522,0.041792467,1.3174138,0.666666667
b146,0,Experiment 4,EM15308,2063.1274,5,2,3,1,1,ip[width=19 height=11 bits=16 min=0.0 max=1574.0],ip[width=19 height=11 bits=16 min=0.0 max=2304.0],ip[width=19 height=11 bits=16 min=1446.0 max=10394.0],1,1.1478446,0.9034322,0.028936867,1.5126663,0.666666667
b164,0,Experiment 4,EM15308,2262.075,5,2,3,1,1,ip[width=19 height=11 bits=16 min=0.0 max=1574.0],ip[width=19 height=11 bits=16 min=0.0 max=2304.0],ip[width=19 height=11 bits=16 min=1446.0 max=10394.0],1,1.1905857,0.887173,0.004180527,1.5777053,0.666666667
b167,0,Experiment 4,EM15308,2260.5774,10,4,6,1,1,ip[width=23 height=11 bits=16 min=0.0 max=1574.0],ip[width=23 height=11 bits=16 min=0.0 max=2304.0],ip[width=23 height=11 bits=16 min=1446.0 max=10394.0],1,1.5961646,0.83376545,0.05391363,1.9335132,0.666666667
b206,0,Experiment 4,EM15308,1864.1418,5,2,3,1,2,ip[width=18 height=10 bits=16 min=0.0 max=1574.0],ip[width=18 height=10 bits=16 min=0.0 max=2304.0],ip[width=18 height=10 bits=16 min=1446.0 max=10394.0],1,1.0411468,0.9100758,0.002241877,1.4407511,0.666666667
b217,0,Experiment 4,EM15308,1918.2556,5,2,3,1,2,ip[width=21 height=10 bits=16 min=0.0 max=1574.0],ip[width=21 height=10 bits=16 min=0.0 max=2304.0],ip[width=21 height=10 bits=16 min=1446.0 max=10394.0],1,1.3701351,0.84473026,0.013940276,1.7692335,0.666666667
b263,0,Experiment 4,EM15308,2074.9038,10,4,6,1,2,ip[width=24 height=10 bits=16 min=0.0 max=1574.0],ip[width=24 height=10 bits=16 min=0.0 max=2304.0],ip[width=24 height=10 bits=16 min=1446.0 max=10394.0],1,1.5974289,0.7856303,0.12929001,2.0435667,0.666666667
b267,0,Experiment 4,EM15308,1984.2246,5,2,3,1,2,ip[width=23 height=10 bits=16 min=0.0 max=1574.0],ip[width=23 height=10 bits=16 min=0.0 max=2304.0],ip[width=23 height=10 bits=16 min=1446.0 max=10394.0],1,1.4296404,0.815739,0.05314285,1.8929195,0.666666667
b281,0,Experiment 4,EM15308,2029.3859,5,2,3,1,2,ip[width=17 height=10 bits=16 min=0.0 max=1574.0],ip[width=17 height=10 bits=16 min=0.0 max=2304.0],ip[width=17 height=10 bits=16 min=1446.0 max=10394.0],1,0.9660866,0.9319359,0.003209332,1.3474091,0.666666667
b294,0,Experiment 4,EM15308,2072.9275,5,2,3,1,2,ip[width=24 height=9 bits=16 min=0.0 max=1574.0],ip[width=24 height=9 bits=16 min=0.0 max=2304.0],ip[width=24 height=9 bits=16 min=1446.0 max=10394.0],1,1.3354926,0.7155521,0.011650595,2.040194,0.666666667
b428,0,Experiment 4,EM15308,2036.637,5,2,3,1,3,ip[width=18 height=11 bits=16 min=0.0 max=1574.0],ip[width=18 height=11 bits=16 min=0.0 max=2304.0],ip[width=18 height=11 bits=16 min=1446.0 max=10394.0],1,1.1635102,0.93577915,0.003639893,1.4671825,0.666666667
b497,0,Experiment 4,EM15308,2173.6265,5,2,3,1,3,ip[width=19 height=11 bits=16 min=0.0 max=1574.0],ip[width=19 height=11 bits=16 min=0.0 max=2304.0],ip[width=19 height=11 bits=16 min=1446.0 max=10394.0],1,1.2296882,0.90214455,0.004999807,1.532495,0.666666667
b728,0,Experiment 4,EM15308,1995.1068,5,2,3,1,4,ip[width=17 height=10 bits=16 min=0.0 max=1574.0],ip[width=17 height=10 bits=16 min=0.0 max=2304.0],ip[width=17 height=10 bits=16 min=1446.0 max=10394.0],1,0.9856995,0.9280981,3.37E-05,1.353729,0.666666667
b729,0,Experiment 4,EM15308,1863.6349,5,2,3,1,4,ip[width=21 height=11 bits=16 min=0.0 max=1574.0],ip[width=21 height=11 bits=16 min=0.0 max=2304.0],ip[width=21 height=11 bits=16 min=1446.0 max=10394.0],1,1.3466558,0.8724353,0.0035527,1.7366204,0.666666667
b736,0,Experiment 4,EM15308,1934.5895,5,2,3,1,4,ip[width=22 height=11 bits=16 min=0.0 max=1574.0],ip[width=22 height=11 bits=16 min=0.0 max=2304.0],ip[width=22 height=11 bits=16 min=1446.0 max=10394.0],1,1.425354,0.852015,4.94E-04,1.8183912,0.666666667
b752,0,Experiment 4,EM15308,1984.6942,5,2,3,1,4,ip[width=16 height=10 bits=16 min=0.0 max=1574.0],ip[width=16 height=10 bits=16 min=0.0 max=2304.0],ip[width=16 height=10 bits=16 min=1446.0 max=10394.0],1,0.8929702,0.91920525,0.004999411,1.3108853,0.666666667
b760,0,Experiment 4,EM15308,1913.5287,5,2,3,1,4,ip[width=19 height=11 bits=16 min=0.0 max=1574.0],ip[width=19 height=11 bits=16 min=0.0 max=2304.0],ip[width=19 height=11 bits=16 min=1446.0 max=10394.0],1,1.1735634,0.9079086,0.005418632,1.5303868,0.666666667
b767,0,Experiment 4,EM15308,2169.4707,5,2,3,1,4,ip[width=27 height=11 bits=16 min=0.0 max=1574.0],ip[width=27 height=11 bits=16 min=0.0 max=2304.0],ip[width=27 height=11 bits=16 min=1446.0 max=10394.0],1,1.8288049,0.7738528,0.24520949,2.2848773,0.666666667
b786,0,Experiment 4,EM15308,1995.6646,5,2,3,1,4,ip[width=19 height=11 bits=16 min=0.0 max=1574.0],ip[width=19 height=11 bits=16 min=0.0 max=2304.0],ip[width=19 height=11 bits=16 min=1446.0 max=10394.0],1,1.1743034,0.90587676,5.02E-04,1.5441606,0.666666667
b834,0,Experiment 4,EM15308,2127.7888,5,2,3,1,4,ip[width=27 height=10 bits=16 min=0.0 max=1574.0],ip[width=27 height=10 bits=16 min=0.0 max=2304.0],ip[width=27 height=10 bits=16 min=1446.0 max=10394.0],1,1.6647478,0.72795284,0.08722596,2.2393634,0.666666667
b880,0,Experiment 4,EM15308,2199.7227,5,2,3,1,4,ip[width=27 height=9 bits=16 min=0.0 max=1574.0],ip[width=27 height=9 bits=16 min=0.0 max=2304.0],ip[width=27 height=9 bits=16 min=1446.0 max=10394.0],1,1.5279821,0.67819166,0.20405792,2.2932448,0.666666667
b882,0,Experiment 4,EM15308,2183.3096,5,2,3,1,4,ip[width=17 height=9 bits=16 min=0.0 max=1574.0],ip[width=17 height=9 bits=16 min=0.0 max=2304.0],ip[width=17 height=9 bits=16 min=1446.0 max=10394.0],1,0.9316716,0.88210124,0.012086732,1.4147882,0.666666667
b923,0,Experiment 4,EM15308,2091.6865,5,2,3,1,5,ip[width=18 height=10 bits=16 min=0.0 max=1574.0],ip[width=18 height=10 bits=16 min=0.0 max=2304.0],ip[width=18 height=10 bits=16 min=1446.0 max=10394.0],1,1.0206815,0.9108432,0.004157576,1.4313121,0.666666667
b986,0,Experiment 4,EM15308,1891.7258,5,2,3,1,5,ip[width=24 height=10 bits=16 min=0.0 max=1574.0],ip[width=24 height=10 bits=16 min=0.0 max=2304.0],ip[width=24 height=10 bits=16 min=1446.0 max=10394.0],1,1.5062723,0.7818562,0.002135527,2.019853,0.666666667
b1011,0,Experiment 4,EM15308,2061.2947,5,2,3,1,5,ip[width=16 height=11 bits=16 min=0.0 max=1574.0],ip[width=16 height=11 bits=16 min=0.0 max=2304.0],ip[width=16 height=11 bits=16 min=1446.0 max=10394.0],1,0.9624786,0.95702463,0.024451567,1.272312,0.666666667
b1098,0,Experiment 4,EM15308,2206.1,5,2,3,1,5,ip[width=20 height=10 bits=16 min=0.0 max=1574.0],ip[width=20 height=10 bits=16 min=0.0 max=2304.0],ip[width=20 height=10 bits=16 min=1446.0 max=10394.0],1,1.1964854,0.8458866,0.015857736,1.6686242,0.666666667
b1231,0,Experiment 4,EM15308,1957.4601,5,2,3,1,6,ip[width=19 height=11 bits=16 min=0.0 max=1574.0],ip[width=19 height=11 bits=16 min=0.0 max=2304.0],ip[width=19 height=11 bits=16 min=1446.0 max=10394.0],1,1.2229038,0.89497024,0.013356511,1.5981686,0.666666667
b1369,0,Experiment 4,EM15308,1879.3129,5,2,3,1,7,ip[width=18 height=11 bits=16 min=0.0 max=1574.0],ip[width=18 height=11 bits=16 min=0.0 max=2304.0],ip[width=18 height=11 bits=16 min=1446.0 max=10394.0],1,1.1118877,0.923713,0.032252643,1.4712228,0.666666667
b29,0,Experiment 5,EM8250,1951.3867,10,4,6,1,1,ip[width=26 height=10 bits=16 min=69.0 max=836.0],ip[width=26 height=10 bits=16 min=0.0 max=4356.0],ip[width=26 height=10 bits=16 min=1302.0 max=11066.0],1,1.7036034,0.76774096,0.006598094,2.1706583,0.666666667
b41,0,Experiment 5,EM8250,1957.3018,5,2,3,1,1,ip[width=21 height=11 bits=16 min=69.0 max=836.0],ip[width=21 height=11 bits=16 min=0.0 max=4356.0],ip[width=21 height=11 bits=16 min=1302.0 max=11066.0],1,1.2673103,0.85374606,0.048137706,1.7001865,0.666666667
b56,0,Experiment 5,EM8250,1921.9277,5,2,3,1,1,ip[width=19 height=11 bits=16 min=69.0 max=836.0],ip[width=19 height=11 bits=16 min=0.0 max=4356.0],ip[width=19 height=11 bits=16 min=1302.0 max=11066.0],1,1.2297807,0.93068075,0.011297301,1.5241977,0.666666667
b80,0,Experiment 5,EM8250,2067.2622,10,4,6,1,1,ip[width=28 height=10 bits=16 min=69.0 max=836.0],ip[width=28 height=10 bits=16 min=0.0 max=4356.0],ip[width=28 height=10 bits=16 min=1302.0 max=11066.0],1,1.86433,0.72235465,0.056749698,2.3879972,0.666666667
b186,0,Experiment 5,EM8250,2085.196,10,4,6,1,2,ip[width=30 height=10 bits=16 min=69.0 max=836.0],ip[width=30 height=10 bits=16 min=0.0 max=4356.0],ip[width=30 height=10 bits=16 min=1302.0 max=11066.0],1,1.9039258,0.68430674,0.01768696,2.5332854,0.666666667
b218,0,Experiment 5,EM8250,2142.37,5,2,3,1,2,ip[width=25 height=10 bits=16 min=69.0 max=836.0],ip[width=25 height=10 bits=16 min=0.0 max=4356.0],ip[width=25 height=10 bits=16 min=1302.0 max=11066.0],1,1.5947306,0.7550957,0.028780067,2.1223865,0.666666667
b241,0,Experiment 5,EM8250,1909.0723,5,2,3,1,3,ip[width=22 height=10 bits=16 min=69.0 max=836.0],ip[width=22 height=10 bits=16 min=0.0 max=4356.0],ip[width=22 height=10 bits=16 min=1302.0 max=11066.0],1,1.378041,0.81659925,0.02441774,1.8517318,0.666666667
b253,0,Experiment 5,EM8250,2141.7986,10,4,6,1,3,ip[width=38 height=10 bits=16 min=69.0 max=836.0],ip[width=38 height=10 bits=16 min=0.0 max=4356.0],ip[width=38 height=10 bits=16 min=1302.0 max=11066.0],1,2.2965372,0.56160116,0.18100704,3.2141137,0.666666667
b258,0,Experiment 5,EM8250,2006.5989,5,2,3,1,3,ip[width=23 height=10 bits=16 min=69.0 max=836.0],ip[width=23 height=10 bits=16 min=0.0 max=4356.0],ip[width=23 height=10 bits=16 min=1302.0 max=11066.0],1,1.3399642,0.7686633,0.04173155,1.9356934,0.666666667
b262,0,Experiment 5,EM8250,1886.9364,5,2,3,1,3,ip[width=26 height=11 bits=16 min=69.0 max=836.0],ip[width=26 height=11 bits=16 min=0.0 max=4356.0],ip[width=26 height=11 bits=16 min=1302.0 max=11066.0],1,1.6842372,0.7733471,0.036581893,2.1620955,0.666666667
b405,0,Experiment 5,EM8250,2265.9236,5,2,3,1,4,ip[width=18 height=11 bits=16 min=69.0 max=836.0],ip[width=18 height=11 bits=16 min=0.0 max=4356.0],ip[width=18 height=11 bits=16 min=1302.0 max=11066.0],1,1.0941252,0.9215935,0.026446987,1.4598508,0.666666667
b434,0,Experiment 5,EM8250,2098.2703,5,2,3,1,4,ip[width=18 height=11 bits=16 min=69.0 max=836.0],ip[width=18 height=11 bits=16 min=0.0 max=4356.0],ip[width=18 height=11 bits=16 min=1302.0 max=11066.0],1,1.1260731,0.9310383,0.003078123,1.4727054,0.666666667
b453,0,Experiment 5,EM8250,1913.3077,10,4,6,1,5,ip[width=25 height=10 bits=16 min=69.0 max=836.0],ip[width=25 height=10 bits=16 min=0.0 max=4356.0],ip[width=25 height=10 bits=16 min=1302.0 max=11066.0],1,1.5681792,0.76005435,0.117772594,2.081984,0.666666667
b496,0,Experiment 5,EM8250,1848.259,5,2,3,1,5,ip[width=19 height=11 bits=16 min=69.0 max=836.0],ip[width=19 height=11 bits=16 min=0.0 max=4356.0],ip[width=19 height=11 bits=16 min=1302.0 max=11066.0],1,1.240913,0.9079612,0.025406085,1.5844523,0.666666667
b528,0,Experiment 5,EM8250,2014.4258,5,2,3,1,5,ip[width=19 height=10 bits=16 min=69.0 max=836.0],ip[width=19 height=10 bits=16 min=0.0 max=4356.0],ip[width=19 height=10 bits=16 min=1302.0 max=11066.0],1,1.1691843,0.8822029,0.024016261,1.5833611,0.666666667
b550,0,Experiment 5,EM8250,1779.4719,10,4,6,1,5,ip[width=21 height=11 bits=16 min=69.0 max=836.0],ip[width=21 height=11 bits=16 min=0.0 max=4356.0],ip[width=21 height=11 bits=16 min=1302.0 max=11066.0],1,1.3598236,0.85625815,0.004724416,1.7532889,0.666666667
b562,0,Experiment 5,EM8250,2183.3762,5,2,3,1,5,ip[width=27 height=10 bits=16 min=69.0 max=836.0],ip[width=27 height=10 bits=16 min=0.0 max=4356.0],ip[width=27 height=10 bits=16 min=1302.0 max=11066.0],1,1.7270402,0.73192453,0.015072504,2.277017,0.666666667
b610,0,Experiment 5,EM8250,2147.409,5,2,3,1,6,ip[width=30 height=9 bits=16 min=69.0 max=836.0],ip[width=30 height=9 bits=16 min=0.0 max=4356.0],ip[width=30 height=9 bits=16 min=1302.0 max=11066.0],1,1.702605,0.61593235,0.1955862,2.573684,0.666666667
b626,0,Experiment 5,EM8250,1927.2146,15,6,9,1,6,ip[width=33 height=10 bits=16 min=69.0 max=836.0],ip[width=33 height=10 bits=16 min=0.0 max=4356.0],ip[width=33 height=10 bits=16 min=1302.0 max=11066.0],1,2.141161,0.64433855,0.12153346,2.790635,0.666666667
b750,0,Experiment 5,EM8250,1852.2239,5,2,3,1,7,ip[width=22 height=11 bits=16 min=69.0 max=836.0],ip[width=22 height=11 bits=16 min=0.0 max=4356.0],ip[width=22 height=11 bits=16 min=1302.0 max=11066.0],1,1.489431,0.8736473,0.002254856,1.8179456,0.666666667
b793,0,Experiment 5,EM8250,1801.0437,5,2,3,1,7,ip[width=21 height=11 bits=16 min=69.0 max=836.0],ip[width=21 height=11 bits=16 min=0.0 max=4356.0],ip[width=21 height=11 bits=16 min=1302.0 max=11066.0],1,1.3921417,0.88693535,0.007963341,1.7197356,0.666666667
b799,0,Experiment 5,EM8250,2190.3955,5,2,3,1,7,ip[width=25 height=9 bits=16 min=69.0 max=836.0],ip[width=25 height=9 bits=16 min=0.0 max=4356.0],ip[width=25 height=9 bits=16 min=1302.0 max=11066.0],1,1.38067,0.7179745,0.11516006,2.0766816,0.666666667
b155,0,Experiment 6,EM11018,2111.0356,10,4,6,1,2,ip[width=19 height=11 bits=16 min=70.0 max=1060.0],ip[width=19 height=11 bits=16 min=0.0 max=3101.0],ip[width=19 height=11 bits=16 min=1475.0 max=10898.0],1,1.2633014,0.90267384,0.00233929,1.5819416,0.666666667
b205,0,Experiment 6,EM11018,2151.7627,5,2,3,1,2,ip[width=29 height=11 bits=16 min=70.0 max=1060.0],ip[width=29 height=11 bits=16 min=0.0 max=3101.0],ip[width=29 height=11 bits=16 min=1475.0 max=10898.0],1,1.9596806,0.7221258,0.15555759,2.4433684,0.666666667
b217,0,Experiment 6,EM11018,2110.8735,15,6,9,1,2,ip[width=27 height=11 bits=16 min=70.0 max=1060.0],ip[width=27 height=11 bits=16 min=0.0 max=3101.0],ip[width=27 height=11 bits=16 min=1475.0 max=10898.0],1,1.8502064,0.76945347,0.008948783,2.2435884,0.666666667
b280,0,Experiment 6,EM11018,2214.1785,5,2,3,1,2,ip[width=29 height=10 bits=16 min=70.0 max=1060.0],ip[width=29 height=10 bits=16 min=0.0 max=3101.0],ip[width=29 height=10 bits=16 min=1475.0 max=10898.0],1,1.7237097,0.68679714,0.4311135,2.4139242,0.666666667
b285,0,Experiment 6,EM11018,2229.087,20,8,12,1,2,ip[width=40 height=11 bits=16 min=70.0 max=1060.0],ip[width=40 height=11 bits=16 min=0.0 max=3101.0],ip[width=40 height=11 bits=16 min=1475.0 max=10898.0],1,2.5698988,0.5430737,0.20375237,3.3995433,0.666666667
b450,0,Experiment 6,EM11018,2307.8489,10,4,6,1,3,ip[width=31 height=11 bits=16 min=70.0 max=1060.0],ip[width=31 height=11 bits=16 min=0.0 max=3101.0],ip[width=31 height=11 bits=16 min=1475.0 max=10898.0],1,2.2451153,0.71928954,0.002914924,2.661264,0.666666667
b528,0,Experiment 6,EM11018,1812.6726,5,2,3,1,4,ip[width=20 height=11 bits=16 min=70.0 max=1060.0],ip[width=20 height=11 bits=16 min=0.0 max=3101.0],ip[width=20 height=11 bits=16 min=1475.0 max=10898.0],1,1.2890201,0.90163535,0.012038342,1.617581,0.666666667
b595,0,Experiment 6,EM11018,2298.8923,15,6,9,1,5,ip[width=38 height=10 bits=16 min=70.0 max=1060.0],ip[width=38 height=10 bits=16 min=0.0 max=3101.0],ip[width=38 height=10 bits=16 min=1475.0 max=10898.0],1,2.4822578,0.57581306,0.107445665,3.2612464,0.666666667
b686,0,Experiment 6,EM11018,2045.6455,15,6,9,1,5,ip[width=24 height=12 bits=16 min=70.0 max=1060.0],ip[width=24 height=12 bits=16 min=0.0 max=3101.0],ip[width=24 height=12 bits=16 min=1475.0 max=10898.0],1,1.704251,0.8326352,0.08732027,2.0158238,0.666666667
b746,0,Experiment 6,EM11018,2034,15,6,9,1,6,ip[width=35 height=11 bits=16 min=70.0 max=1060.0],ip[width=35 height=11 bits=16 min=0.0 max=3101.0],ip[width=35 height=11 bits=16 min=1475.0 max=10898.0],1,2.41571,0.63803244,0.025807917,3.008412,0.666666667
b771,0,Experiment 6,EM11018,2029.9589,10,4,6,1,6,ip[width=25 height=11 bits=16 min=70.0 max=1060.0],ip[width=25 height=11 bits=16 min=0.0 max=3101.0],ip[width=25 height=11 bits=16 min=1475.0 max=10898.0],1,1.6847924,0.8094949,0.17729217,2.0721812,0.666666667
b799,0,Experiment 6,EM11018,2094.1055,5,2,3,1,7,ip[width=29 height=10 bits=16 min=70.0 max=1060.0],ip[width=29 height=10 bits=16 min=0.0 max=3101.0],ip[width=29 height=10 bits=16 min=1475.0 max=10898.0],1,1.852842,0.70928997,0.13459499,2.4274268,0.666666667
b807,0,Experiment 6,EM11018,1976.5344,5,2,3,1,7,ip[width=24 height=12 bits=16 min=70.0 max=1060.0],ip[width=24 height=12 bits=16 min=0.0 max=3101.0],ip[width=24 height=12 bits=16 min=1475.0 max=10898.0],1,1.7632438,0.8642406,0.020321084,2.0129437,0.666666667
b812,0,Experiment 6,EM11018,2601.68,5,2,3,1,7,ip[width=27 height=10 bits=16 min=70.0 max=1060.0],ip[width=27 height=10 bits=16 min=0.0 max=3101.0],ip[width=27 height=10 bits=16 min=1475.0 max=10898.0],1,1.5329471,0.6815398,0.071363255,2.2650373,0.666666667
b827,0,Experiment 6,EM11018,2297.8945,20,8,12,1,7,ip[width=36 height=11 bits=16 min=70.0 max=1060.0],ip[width=36 height=11 bits=16 min=0.0 max=3101.0],ip[width=36 height=11 bits=16 min=1475.0 max=10898.0],1,2.6024637,0.6493911,0.15209547,3.037807,0.666666667
b911,0,Experiment 6,EM11018,2162.58,15,6,9,1,7,ip[width=31 height=11 bits=16 min=70.0 max=1060.0],ip[width=31 height=11 bits=16 min=0.0 max=3101.0],ip[width=31 height=11 bits=16 min=1475.0 max=10898.0],1,2.0517006,0.6746026,0.07006207,2.65348,0.666666667
b912,0,Experiment 6,EM11018,2047.1392,10,4,6,1,7,ip[width=25 height=11 bits=16 min=70.0 max=1060.0],ip[width=25 height=11 bits=16 min=0.0 max=3101.0],ip[width=25 height=11 bits=16 min=1475.0 max=10898.0],1,1.7397454,0.80757535,0.024553062,2.1235108,0.666666667
b913,0,Experiment 6,EM11018,2143.9187,5,2,3,1,7,ip[width=19 height=12 bits=16 min=70.0 max=1060.0],ip[width=19 height=12 bits=16 min=0.0 max=3101.0],ip[width=19 height=12 bits=16 min=1475.0 max=10898.0],1,1.3056724,0.90783876,0.01176801,1.5926287,0.666666667
b930,0,Experiment 6,EM11018,2293.9346,5,2,3,1,7,ip[width=20 height=11 bits=16 min=70.0 max=1060.0],ip[width=20 height=11 bits=16 min=0.0 max=3101.0],ip[width=20 height=11 bits=16 min=1475.0 max=10898.0],1,1.2691759,0.90006244,0.001575089,1.6098421,0.666666667
b165,0,Experiment 2,EM12844,3055.8997,42,17,25,1,2,ip[width=72 height=9 bits=16 min=0.0 max=14778.0],ip[width=72 height=9 bits=16 min=0.0 max=9754.0],ip[width=72 height=9 bits=16 min=1665.0 max=11170.0],1,4.064391,0.2895963,0.16513708,6.270755,0.68
b705,0,Experiment 2,EM12844,2615.8665,37,15,22,1,6,ip[width=69 height=11 bits=16 min=0.0 max=14778.0],ip[width=69 height=11 bits=16 min=0.0 max=9754.0],ip[width=69 height=11 bits=16 min=1665.0 max=11170.0],1,4.544628,0.3455,0.6284608,5.983282,0.681818182
b1520,0,Experiment 2,EM12844,2604.2273,37,15,22,1,9,ip[width=62 height=9 bits=16 min=0.0 max=14778.0],ip[width=62 height=9 bits=16 min=0.0 max=9754.0],ip[width=62 height=9 bits=16 min=1665.0 max=11170.0],1,3.533025,0.3368989,0.104379416,5.3414445,0.681818182
b506,0,Experiment 1,EM12501,2454.4253,32,13,19,1,5,ip[width=50 height=10 bits=16 min=1.0 max=1357.0],ip[width=50 height=10 bits=16 min=0.0 max=9375.0],ip[width=50 height=10 bits=16 min=1986.0 max=11089.0],1,3.032466,0.43133295,0.23476942,4.304534,0.684210526
b654,0,Experiment 1,EM12501,2243.716,32,13,19,1,6,ip[width=40 height=10 bits=16 min=1.0 max=1357.0],ip[width=40 height=10 bits=16 min=0.0 max=9375.0],ip[width=40 height=10 bits=16 min=1986.0 max=11089.0],1,2.5972211,0.55019265,0.014062171,3.455901,0.684210526
b1440,0,Experiment 2,EM12844,2513.9036,32,13,19,1,9,ip[width=48 height=10 bits=16 min=0.0 max=14778.0],ip[width=48 height=10 bits=16 min=0.0 max=9754.0],ip[width=48 height=10 bits=16 min=1665.0 max=11170.0],1,2.9651163,0.44259578,0.18305609,4.1503816,0.684210526
b1442,0,Experiment 2,EM12844,2913.8936,32,13,19,1,9,ip[width=55 height=9 bits=16 min=0.0 max=14778.0],ip[width=55 height=9 bits=16 min=0.0 max=9754.0],ip[width=55 height=9 bits=16 min=1665.0 max=11170.0],1,3.1860383,0.37531406,0.38670018,4.782752,0.684210526
b337,0,Experiment 1,EM12501,2270.6643,27,11,16,1,4,ip[width=37 height=10 bits=16 min=1.0 max=1357.0],ip[width=37 height=10 bits=16 min=0.0 max=9375.0],ip[width=37 height=10 bits=16 min=1986.0 max=11089.0],1,2.193909,0.55873555,0.06425532,3.1470332,0.6875
b484,0,Experiment 2,EM12844,2632.1106,27,11,16,1,5,ip[width=35 height=10 bits=16 min=0.0 max=14778.0],ip[width=35 height=10 bits=16 min=0.0 max=9754.0],ip[width=35 height=10 bits=16 min=1665.0 max=11170.0],1,2.1578443,0.59856534,0.38555065,2.948444,0.6875
b2053,0,Experiment 2,EM12844,2356.0093,27,11,16,1,10,ip[width=32 height=14 bits=16 min=0.0 max=14778.0],ip[width=32 height=14 bits=16 min=0.0 max=9754.0],ip[width=32 height=14 bits=16 min=1665.0 max=11170.0],1,2.506003,0.7660016,0.60280305,2.6859636,0.6875
b532,0,Experiment 1,EM12501,2456.3992,22,9,13,1,5,ip[width=32 height=9 bits=16 min=1.0 max=1357.0],ip[width=32 height=9 bits=16 min=0.0 max=9375.0],ip[width=32 height=9 bits=16 min=1986.0 max=11089.0],1,1.7596049,0.5847729,0.14693445,2.7292616,0.692307692
b729,0,Experiment 1,EM12501,2379.6255,22,9,13,1,7,ip[width=27 height=10 bits=16 min=1.0 max=1357.0],ip[width=27 height=10 bits=16 min=0.0 max=9375.0],ip[width=27 height=10 bits=16 min=1986.0 max=11089.0],1,1.6333704,0.7003049,0.015284431,2.2635407,0.692307692
b792,0,Experiment 1,EM12501,2380.4634,22,9,13,1,7,ip[width=33 height=9 bits=16 min=1.0 max=1357.0],ip[width=33 height=9 bits=16 min=0.0 max=9375.0],ip[width=33 height=9 bits=16 min=1986.0 max=11089.0],1,1.9866328,0.6032773,0.06414934,2.8072727,0.692307692
b196,0,Experiment 2,EM12844,2926.3816,22,9,13,1,2,ip[width=34 height=10 bits=16 min=0.0 max=14778.0],ip[width=34 height=10 bits=16 min=0.0 max=9754.0],ip[width=34 height=10 bits=16 min=1665.0 max=11170.0],1,2.0724235,0.6006489,0.2110593,2.8607783,0.692307692
b211,0,Experiment 2,EM12844,3179.8818,44,18,26,1,2,ip[width=81 height=9 bits=16 min=0.0 max=14778.0],ip[width=81 height=9 bits=16 min=0.0 max=9754.0],ip[width=81 height=9 bits=16 min=1665.0 max=11170.0],1,4.527236,0.25177777,0.09476936,7.0949945,0.692307692
b660,0,Experiment 2,EM12844,2377.6594,44,18,26,1,6,ip[width=61 height=12 bits=16 min=0.0 max=14778.0],ip[width=61 height=12 bits=16 min=0.0 max=9754.0],ip[width=61 height=12 bits=16 min=1665.0 max=11170.0],1,3.984583,0.36528108,0.10768931,5.274988,0.692307692
b2011,0,Experiment 2,EM12844,2675.8345,22,9,13,1,10,ip[width=37 height=10 bits=16 min=0.0 max=14778.0],ip[width=37 height=10 bits=16 min=0.0 max=9754.0],ip[width=37 height=10 bits=16 min=1665.0 max=11170.0],1,2.3875859,0.56442153,0.011741284,3.1842945,0.692307692
b7,0,Experiment 5,EM8250,2043.4144,22,9,13,1,1,ip[width=33 height=11 bits=16 min=69.0 max=836.0],ip[width=33 height=11 bits=16 min=0.0 max=4356.0],ip[width=33 height=11 bits=16 min=1302.0 max=11066.0],1,2.2355478,0.6646973,0.06592646,2.762828,0.692307692
b298,0,Experiment 5,EM8250,2024.401,22,9,13,1,3,ip[width=45 height=11 bits=16 min=69.0 max=836.0],ip[width=45 height=11 bits=16 min=0.0 max=4356.0],ip[width=45 height=11 bits=16 min=1302.0 max=11066.0],1,3.0931547,0.5251716,0.048697494,3.8358698,0.692307692
b839,0,Experiment 5,EM8250,2370.4172,22,9,13,1,7,ip[width=29 height=10 bits=16 min=69.0 max=836.0],ip[width=29 height=10 bits=16 min=0.0 max=4356.0],ip[width=29 height=10 bits=16 min=1302.0 max=11066.0],1,1.8630966,0.7059293,0.066654816,2.4367635,0.692307692
b514,0,Experiment 6,EM11018,2145.6667,22,9,13,1,4,ip[width=42 height=11 bits=16 min=70.0 max=1060.0],ip[width=42 height=11 bits=16 min=0.0 max=3101.0],ip[width=42 height=11 bits=16 min=1475.0 max=10898.0],1,2.8863487,0.55918646,0.08536189,3.5941784,0.692307692
b868,0,Experiment 6,EM11018,2716.1667,22,9,13,1,7,ip[width=27 height=21 bits=16 min=70.0 max=1060.0],ip[width=27 height=21 bits=16 min=0.0 max=3101.0],ip[width=27 height=21 bits=16 min=1475.0 max=10898.0],1,3.216768,0.8162842,0.5500114,2.257392,0.692307692
b119,0,Experiment 1,EM12501,4322.243,17,7,10,1,2,ip[width=22 height=10 bits=16 min=1.0 max=1357.0],ip[width=22 height=10 bits=16 min=0.0 max=9375.0],ip[width=22 height=10 bits=16 min=1986.0 max=11089.0],1,1.3515592,0.81060314,0.08288626,1.8301529,0.7
b134,0,Experiment 1,EM12501,4274.064,17,7,10,1,2,ip[width=29 height=10 bits=16 min=1.0 max=1357.0],ip[width=29 height=10 bits=16 min=0.0 max=9375.0],ip[width=29 height=10 bits=16 min=1986.0 max=11089.0],1,1.7801737,0.6847699,0.011098472,2.4314253,0.7
b143,0,Experiment 1,EM12501,4532.2817,17,7,10,1,2,ip[width=28 height=10 bits=16 min=1.0 max=1357.0],ip[width=28 height=10 bits=16 min=0.0 max=9375.0],ip[width=28 height=10 bits=16 min=1986.0 max=11089.0],1,1.6858408,0.69242114,2.85E-04,2.3616247,0.7
b312,0,Experiment 1,EM12501,2136.6812,17,7,10,1,3,ip[width=29 height=10 bits=16 min=1.0 max=1357.0],ip[width=29 height=10 bits=16 min=0.0 max=9375.0],ip[width=29 height=10 bits=16 min=1986.0 max=11089.0],1,1.792663,0.6878252,3.74E-04,2.4359798,0.7
b400,0,Experiment 1,EM12501,2029.2965,17,7,10,1,4,ip[width=27 height=10 bits=16 min=1.0 max=1357.0],ip[width=27 height=10 bits=16 min=0.0 max=9375.0],ip[width=27 height=10 bits=16 min=1986.0 max=11089.0],1,1.6883079,0.7224759,0.089057155,2.2588642,0.7
b402,0,Experiment 1,EM12501,2409.9946,34,14,20,1,4,ip[width=50 height=9 bits=16 min=1.0 max=1357.0],ip[width=50 height=9 bits=16 min=0.0 max=9375.0],ip[width=50 height=9 bits=16 min=1986.0 max=11089.0],1,2.8592808,0.41758117,0.12849149,4.290918,0.7
b406,0,Experiment 1,EM12501,2027.9149,17,7,10,1,4,ip[width=29 height=10 bits=16 min=1.0 max=1357.0],ip[width=29 height=10 bits=16 min=0.0 max=9375.0],ip[width=29 height=10 bits=16 min=1986.0 max=11089.0],1,1.7999407,0.68567777,0.005743654,2.4480934,0.7
b561,0,Experiment 1,EM12501,2163.3333,17,7,10,1,5,ip[width=28 height=10 bits=16 min=1.0 max=1357.0],ip[width=28 height=10 bits=16 min=0.0 max=9375.0],ip[width=28 height=10 bits=16 min=1986.0 max=11089.0],1,1.8919607,0.72836703,0.08010254,2.3887684,0.7
b123,0,Experiment 2,EM12844,2552.162,17,7,10,1,1,ip[width=37 height=8 bits=16 min=0.0 max=14778.0],ip[width=37 height=8 bits=16 min=0.0 max=9754.0],ip[width=37 height=8 bits=16 min=1665.0 max=11170.0],1,1.9638745,0.5056473,0.15228648,3.1578548,0.7
b229,0,Experiment 2,EM12844,2690.5056,51,21,30,1,3,ip[width=74 height=19 bits=16 min=0.0 max=14778.0],ip[width=74 height=19 bits=16 min=0.0 max=9754.0],ip[width=74 height=19 bits=16 min=1665.0 max=11170.0],1,5.754025,0.34289414,0.39801267,6.482442,0.7
b372,0,Experiment 2,EM12844,2200.9045,17,7,10,1,4,ip[width=23 height=11 bits=16 min=0.0 max=14778.0],ip[width=23 height=11 bits=16 min=0.0 max=9754.0],ip[width=23 height=11 bits=16 min=1665.0 max=11170.0],1,1.5227398,0.8246397,0.2932836,1.9267803,0.7
b572,0,Experiment 2,EM12844,2356.1428,34,14,20,1,5,ip[width=50 height=10 bits=16 min=0.0 max=14778.0],ip[width=50 height=10 bits=16 min=0.0 max=9754.0],ip[width=50 height=10 bits=16 min=1665.0 max=11170.0],1,3.0201309,0.41872913,0.09365524,4.2851095,0.7
b2442,0,Experiment 2,EM12844,2886.2058,17,7,10,1,11,ip[width=33 height=10 bits=16 min=0.0 max=14778.0],ip[width=33 height=10 bits=16 min=0.0 max=9754.0],ip[width=33 height=10 bits=16 min=1665.0 max=11170.0],1,2.0876575,0.63661844,0.16915111,2.78417,0.7
b286,0,Experiment 5,EM8250,1953.2428,17,7,10,1,3,ip[width=24 height=11 bits=16 min=69.0 max=836.0],ip[width=24 height=11 bits=16 min=0.0 max=4356.0],ip[width=24 height=11 bits=16 min=1302.0 max=11066.0],1,1.6199713,0.82573265,0.13220099,1.9896768,0.7
b697,0,Experiment 5,EM8250,2092.203,17,7,10,1,6,ip[width=31 height=11 bits=16 min=69.0 max=836.0],ip[width=31 height=11 bits=16 min=0.0 max=4356.0],ip[width=31 height=11 bits=16 min=1302.0 max=11066.0],1,2.0917897,0.67833817,0.017124807,2.6659076,0.7
b830,0,Experiment 6,EM11018,3763.3635,17,7,10,1,7,ip[width=36 height=7 bits=16 min=70.0 max=1060.0],ip[width=36 height=7 bits=16 min=0.0 max=3101.0],ip[width=36 height=7 bits=16 min=1475.0 max=10898.0],1,1.5987549,0.4484387,0.56248486,3.0790765,0.7
b499,0,Experiment 1,EM12501,2581.2637,29,12,17,1,5,ip[width=46 height=10 bits=16 min=1.0 max=1357.0],ip[width=46 height=10 bits=16 min=0.0 max=9375.0],ip[width=46 height=10 bits=16 min=1986.0 max=11089.0],1,2.8480713,0.4650319,0.07265398,3.9773712,0.705882353
b377,0,Experiment 2,EM12844,2341.5383,29,12,17,1,4,ip[width=49 height=11 bits=16 min=0.0 max=14778.0],ip[width=49 height=11 bits=16 min=0.0 max=9754.0],ip[width=49 height=11 bits=16 min=1665.0 max=11170.0],1,3.3639414,0.4836172,0.9925995,4.199496,0.705882353
b557,0,Experiment 1,EM12501,2850.4893,41,17,24,1,5,ip[width=64 height=9 bits=16 min=1.0 max=1357.0],ip[width=64 height=9 bits=16 min=0.0 max=9375.0],ip[width=64 height=9 bits=16 min=1986.0 max=11089.0],1,3.656226,0.32904696,0.05777787,5.538946,0.708333333
b31,0,Experiment 1,EM12501,2601.5059,12,5,7,1,1,ip[width=20 height=10 bits=16 min=1.0 max=1357.0],ip[width=20 height=10 bits=16 min=0.0 max=9375.0],ip[width=20 height=10 bits=16 min=1986.0 max=11089.0],1,1.2710108,0.8538647,0.016031122,1.684305,0.714285714
b48,0,Experiment 1,EM12501,2738.7458,12,5,7,1,1,ip[width=25 height=9 bits=16 min=1.0 max=1357.0],ip[width=25 height=9 bits=16 min=0.0 max=9375.0],ip[width=25 height=9 bits=16 min=1986.0 max=11089.0],1,1.3661762,0.70587784,0.109526806,2.086709,0.714285714
b166,0,Experiment 1,EM12501,4436.1987,12,5,7,1,2,ip[width=23 height=10 bits=16 min=1.0 max=1357.0],ip[width=23 height=10 bits=16 min=0.0 max=9375.0],ip[width=23 height=10 bits=16 min=1986.0 max=11089.0],1,1.3635242,0.8038003,0.010689293,1.8768492,0.714285714
b270,0,Experiment 1,EM12501,2240.867,12,5,7,1,3,ip[width=28 height=9 bits=16 min=1.0 max=1357.0],ip[width=28 height=9 bits=16 min=0.0 max=9375.0],ip[width=28 height=9 bits=16 min=1986.0 max=11089.0],1,1.5570083,0.66375625,0.10557687,2.3280158,0.714285714
b295,0,Experiment 1,EM12501,2198.131,12,5,7,1,3,ip[width=19 height=10 bits=16 min=1.0 max=1357.0],ip[width=19 height=10 bits=16 min=0.0 max=9375.0],ip[width=19 height=10 bits=16 min=1986.0 max=11089.0],1,1.1101608,0.86660975,0.005135651,1.5650266,0.714285714
b302,0,Experiment 1,EM12501,2365.288,12,5,7,1,3,ip[width=22 height=10 bits=16 min=1.0 max=1357.0],ip[width=22 height=10 bits=16 min=0.0 max=9375.0],ip[width=22 height=10 bits=16 min=1986.0 max=11089.0],1,1.3446515,0.8196263,0.29452458,1.8156307,0.714285714
b307,0,Experiment 1,EM12501,1930.6274,12,5,7,1,3,ip[width=19 height=10 bits=16 min=1.0 max=1357.0],ip[width=19 height=10 bits=16 min=0.0 max=9375.0],ip[width=19 height=10 bits=16 min=1986.0 max=11089.0],1,1.1619684,0.87648034,0.025418375,1.5794369,0.714285714
b315,0,Experiment 1,EM12501,2112.2705,12,5,7,1,3,ip[width=26 height=10 bits=16 min=1.0 max=1357.0],ip[width=26 height=10 bits=16 min=0.0 max=9375.0],ip[width=26 height=10 bits=16 min=1986.0 max=11089.0],1,1.5880233,0.71615815,0.3811759,2.2206988,0.714285714
b427,0,Experiment 1,EM12501,2428.946,24,10,14,1,4,ip[width=36 height=8 bits=16 min=1.0 max=1357.0],ip[width=36 height=8 bits=16 min=0.0 max=9375.0],ip[width=36 height=8 bits=16 min=1986.0 max=11089.0],1,1.8371928,0.48603228,0.1198715,3.1075397,0.714285714
b573,0,Experiment 1,EM12501,2805.4749,36,15,21,1,5,ip[width=58 height=10 bits=16 min=1.0 max=1357.0],ip[width=58 height=10 bits=16 min=0.0 max=9375.0],ip[width=58 height=10 bits=16 min=1986.0 max=11089.0],1,3.4072685,0.36891982,0.11442814,4.984356,0.714285714
b607,0,Experiment 1,EM12501,2114.9834,36,15,21,1,6,ip[width=51 height=10 bits=16 min=1.0 max=1357.0],ip[width=51 height=10 bits=16 min=0.0 max=9375.0],ip[width=51 height=10 bits=16 min=1986.0 max=11089.0],1,3.315742,0.4510991,0.08719967,4.359029,0.714285714
b626,0,Experiment 1,EM12501,2035.327,12,5,7,1,6,ip[width=20 height=10 bits=16 min=1.0 max=1357.0],ip[width=20 height=10 bits=16 min=0.0 max=9375.0],ip[width=20 height=10 bits=16 min=1986.0 max=11089.0],1,1.1828455,0.8369542,0.012627244,1.6708723,0.714285714
b641,0,Experiment 1,EM12501,2089.8813,36,15,21,1,6,ip[width=56 height=10 bits=16 min=1.0 max=1357.0],ip[width=56 height=10 bits=16 min=0.0 max=9375.0],ip[width=56 height=10 bits=16 min=1986.0 max=11089.0],1,3.6713018,0.40790802,0.00413982,4.8760366,0.714285714
b705,0,Experiment 1,EM12501,1926.8652,12,5,7,1,7,ip[width=19 height=10 bits=16 min=1.0 max=1357.0],ip[width=19 height=10 bits=16 min=0.0 max=9375.0],ip[width=19 height=10 bits=16 min=1986.0 max=11089.0],1,1.0633721,0.86307514,0.04703059,1.5436857,0.714285714
b731,0,Experiment 1,EM12501,2459.3137,24,10,14,1,7,ip[width=41 height=10 bits=16 min=1.0 max=1357.0],ip[width=41 height=10 bits=16 min=0.0 max=9375.0],ip[width=41 height=10 bits=16 min=1986.0 max=11089.0],1,2.6211514,0.5341124,0.07733832,3.5132613,0.714285714
b814,0,Experiment 1,EM12501,2888.17,12,5,7,1,7,ip[width=23 height=8 bits=16 min=1.0 max=1357.0],ip[width=23 height=8 bits=16 min=0.0 max=9375.0],ip[width=23 height=8 bits=16 min=1986.0 max=11089.0],1,1.1433115,0.6963647,0.1809346,1.9288101,0.714285714
b155,0,Experiment 2,EM12844,3204.4766,12,5,7,1,2,ip[width=23 height=9 bits=16 min=0.0 max=14778.0],ip[width=23 height=9 bits=16 min=0.0 max=9754.0],ip[width=23 height=9 bits=16 min=1665.0 max=11170.0],1,1.2944783,0.7488433,0.109068386,1.9135016,0.714285714
b424,0,Experiment 2,EM12844,2251.5637,12,5,7,1,4,ip[width=19 height=11 bits=16 min=0.0 max=14778.0],ip[width=19 height=11 bits=16 min=0.0 max=9754.0],ip[width=19 height=11 bits=16 min=1665.0 max=11170.0],1,1.262993,0.9029354,0.013749694,1.5832186,0.714285714
b669,0,Experiment 2,EM12844,4017.721,36,15,21,1,6,ip[width=44 height=20 bits=16 min=0.0 max=14778.0],ip[width=44 height=20 bits=16 min=0.0 max=9754.0],ip[width=44 height=20 bits=16 min=1665.0 max=11170.0],1,3.7802517,0.50911784,0.789358,3.7629368,0.714285714
b2286,0,Experiment 2,EM12844,2465.834,36,15,21,1,11,ip[width=53 height=10 bits=16 min=0.0 max=14778.0],ip[width=53 height=10 bits=16 min=0.0 max=9754.0],ip[width=53 height=10 bits=16 min=1665.0 max=11170.0],1,3.414053,0.42538485,0.05226005,4.56092,0.714285714
b194,0,Experiment 4,EM15308,2552.9114,12,5,7,1,1,ip[width=35 height=10 bits=16 min=0.0 max=1574.0],ip[width=35 height=10 bits=16 min=0.0 max=2304.0],ip[width=35 height=10 bits=16 min=1446.0 max=10394.0],1,2.148007,0.5828085,0.7806138,2.9635088,0.714285714
b1191,0,Experiment 4,EM15308,2024.5734,12,5,7,1,6,ip[width=26 height=10 bits=16 min=0.0 max=1574.0],ip[width=26 height=10 bits=16 min=0.0 max=2304.0],ip[width=26 height=10 bits=16 min=1446.0 max=10394.0],1,1.6582719,0.7503248,0.024356531,2.1874468,0.714285714
b141,0,Experiment 5,EM8250,1904.0299,12,5,7,1,2,ip[width=23 height=11 bits=16 min=69.0 max=836.0],ip[width=23 height=11 bits=16 min=0.0 max=4356.0],ip[width=23 height=11 bits=16 min=1302.0 max=11066.0],1,1.538282,0.8161296,0.011715363,1.947583,0.714285714
b246,0,Experiment 5,EM8250,2009.0104,12,5,7,1,3,ip[width=21 height=12 bits=16 min=69.0 max=836.0],ip[width=21 height=12 bits=16 min=0.0 max=4356.0],ip[width=21 height=12 bits=16 min=1302.0 max=11066.0],1,1.4755888,0.88573176,0.003657417,1.7709773,0.714285714
b727,0,Experiment 5,EM8250,2039.7793,12,5,7,1,6,ip[width=26 height=10 bits=16 min=69.0 max=836.0],ip[width=26 height=10 bits=16 min=0.0 max=4356.0],ip[width=26 height=10 bits=16 min=1302.0 max=11066.0],1,1.6171342,0.75447845,0.006930378,2.1404033,0.714285714
b875,0,Experiment 5,EM8250,2152.849,12,5,7,1,8,ip[width=30 height=11 bits=16 min=69.0 max=836.0],ip[width=30 height=11 bits=16 min=0.0 max=4356.0],ip[width=30 height=11 bits=16 min=1302.0 max=11066.0],1,1.9592797,0.70041746,0.08920134,2.5127363,0.714285714
b65,0,Experiment 6,EM11018,2460.5469,12,5,7,1,1,ip[width=23 height=11 bits=16 min=70.0 max=1060.0],ip[width=23 height=11 bits=16 min=0.0 max=3101.0],ip[width=23 height=11 bits=16 min=1475.0 max=10898.0],1,1.4683727,0.8139463,0.006256696,1.9257088,0.714285714
b92,0,Experiment 6,EM11018,2163.2683,12,5,7,1,1,ip[width=25 height=13 bits=16 min=70.0 max=1060.0],ip[width=25 height=13 bits=16 min=0.0 max=3101.0],ip[width=25 height=13 bits=16 min=1475.0 max=10898.0],1,1.9050667,0.85668045,0.049288202,2.0775611,0.714285714
b111,0,Experiment 6,EM11018,1835.8848,12,5,7,1,2,ip[width=21 height=12 bits=16 min=70.0 max=1060.0],ip[width=21 height=12 bits=16 min=0.0 max=3101.0],ip[width=21 height=12 bits=16 min=1475.0 max=10898.0],1,1.4802259,0.89521,0.028640617,1.7391527,0.714285714
b199,0,Experiment 6,EM11018,1994.945,12,5,7,1,2,ip[width=25 height=11 bits=16 min=70.0 max=1060.0],ip[width=25 height=11 bits=16 min=0.0 max=3101.0],ip[width=25 height=11 bits=16 min=1475.0 max=10898.0],1,1.6416811,0.79237986,0.100555785,2.0807552,0.714285714
b527,0,Experiment 6,EM11018,1912.1879,12,5,7,1,4,ip[width=18 height=12 bits=16 min=70.0 max=1060.0],ip[width=18 height=12 bits=16 min=0.0 max=3101.0],ip[width=18 height=12 bits=16 min=1475.0 max=10898.0],1,1.2182782,0.94613594,0.02553599,1.4626213,0.714285714
b898,0,Experiment 6,EM11018,1974.8235,12,5,7,1,7,ip[width=21 height=12 bits=16 min=70.0 max=1060.0],ip[width=21 height=12 bits=16 min=0.0 max=3101.0],ip[width=21 height=12 bits=16 min=1475.0 max=10898.0],1,1.4361163,0.905271,0.01971708,1.6939077,0.714285714
b901,0,Experiment 6,EM11018,2267.5947,12,5,7,1,7,ip[width=30 height=11 bits=16 min=70.0 max=1060.0],ip[width=30 height=11 bits=16 min=0.0 max=3101.0],ip[width=30 height=11 bits=16 min=1475.0 max=10898.0],1,2.0758774,0.71581364,0.1014671,2.5261245,0.714285714
b950,0,Experiment 6,EM11018,3456.3633,24,10,14,1,7,ip[width=47 height=12 bits=16 min=70.0 max=1060.0],ip[width=47 height=12 bits=16 min=0.0 max=3101.0],ip[width=47 height=12 bits=16 min=1475.0 max=10898.0],1,3.695602,0.5369725,1.004191,4.0713577,0.714285714
b83,0,Experiment 2,EM12844,2794.3237,62,26,36,1,1,ip[width=93 height=14 bits=16 min=0.0 max=14778.0],ip[width=93 height=14 bits=16 min=0.0 max=9754.0],ip[width=93 height=14 bits=16 min=1665.0 max=11170.0],1,6.48926,0.2641182,0.56301737,8.108805,0.722222222
b899,0,Experiment 6,EM11018,2543.8164,31,13,18,1,7,ip[width=54 height=11 bits=16 min=70.0 max=1060.0],ip[width=54 height=11 bits=16 min=0.0 max=3101.0],ip[width=54 height=11 bits=16 min=1475.0 max=10898.0],1,3.661426,0.43945956,0.35011813,4.6500425,0.722222222
b740,0,Experiment 1,EM12501,2233.1877,50,21,29,1,7,ip[width=87 height=10 bits=16 min=1.0 max=1357.0],ip[width=87 height=10 bits=16 min=0.0 max=9375.0],ip[width=87 height=10 bits=16 min=1986.0 max=11089.0],1,5.8199563,0.28011358,0.034815084,7.615939,0.724137931
b29,0,Experiment 1,EM12501,2585.6,19,8,11,1,1,ip[width=33 height=9 bits=16 min=1.0 max=1357.0],ip[width=33 height=9 bits=16 min=0.0 max=9375.0],ip[width=33 height=9 bits=16 min=1986.0 max=11089.0],1,1.8836962,0.59039867,0.07748725,2.791768,0.727272727
b43,0,Experiment 1,EM12501,2753.5525,19,8,11,1,1,ip[width=33 height=9 bits=16 min=1.0 max=1357.0],ip[width=33 height=9 bits=16 min=0.0 max=9375.0],ip[width=33 height=9 bits=16 min=1986.0 max=11089.0],1,1.9760245,0.5988965,0.14805417,2.7876098,0.727272727
b75,0,Experiment 1,EM12501,4135.945,19,8,11,1,2,ip[width=29 height=10 bits=16 min=1.0 max=1357.0],ip[width=29 height=10 bits=16 min=0.0 max=9375.0],ip[width=29 height=10 bits=16 min=1986.0 max=11089.0],1,1.8105104,0.67944735,0.061411757,2.4404895,0.727272727
b116,0,Experiment 1,EM12501,4306.5264,19,8,11,1,2,ip[width=30 height=10 bits=16 min=1.0 max=1357.0],ip[width=30 height=10 bits=16 min=0.0 max=9375.0],ip[width=30 height=10 bits=16 min=1986.0 max=11089.0],1,1.9034324,0.66994625,0.038245477,2.5633595,0.727272727
b392,0,Experiment 1,EM12501,2081.2266,19,8,11,1,4,ip[width=31 height=11 bits=16 min=1.0 max=1357.0],ip[width=31 height=11 bits=16 min=0.0 max=9375.0],ip[width=31 height=11 bits=16 min=1986.0 max=11089.0],1,2.0999308,0.6951363,0.048394497,2.60231,0.727272727
b415,0,Experiment 1,EM12501,2231.1116,19,8,11,1,4,ip[width=29 height=10 bits=16 min=1.0 max=1357.0],ip[width=29 height=10 bits=16 min=0.0 max=9375.0],ip[width=29 height=10 bits=16 min=1986.0 max=11089.0],1,1.7731736,0.6762708,0.12043153,2.4657257,0.727272727
b524,0,Experiment 1,EM12501,2441.142,19,8,11,1,5,ip[width=27 height=9 bits=16 min=1.0 max=1357.0],ip[width=27 height=9 bits=16 min=0.0 max=9375.0],ip[width=27 height=9 bits=16 min=1986.0 max=11089.0],1,1.5943142,0.6931694,0.0867615,2.2844582,0.727272727
b541,0,Experiment 1,EM12501,2445.6392,19,8,11,1,5,ip[width=26 height=10 bits=16 min=1.0 max=1357.0],ip[width=26 height=10 bits=16 min=0.0 max=9375.0],ip[width=26 height=10 bits=16 min=1986.0 max=11089.0],1,1.6538929,0.76274675,0.09613655,2.159717,0.727272727
b571,0,Experiment 1,EM12501,2875.0896,38,16,22,1,5,ip[width=59 height=9 bits=16 min=1.0 max=1357.0],ip[width=59 height=9 bits=16 min=0.0 max=9375.0],ip[width=59 height=9 bits=16 min=1986.0 max=11089.0],1,3.3555844,0.34650266,0.08342163,5.1528296,0.727272727
b91,0,Experiment 2,EM12844,2511.295,57,24,33,1,1,ip[width=88 height=13 bits=16 min=0.0 max=14778.0],ip[width=88 height=13 bits=16 min=0.0 max=9754.0],ip[width=88 height=13 bits=16 min=1665.0 max=11170.0],1,6.923086,0.3237078,0.35804242,7.6660643,0.727272727
b164,0,Experiment 2,EM12844,4337.515,19,8,11,1,2,ip[width=49 height=8 bits=16 min=0.0 max=14778.0],ip[width=49 height=8 bits=16 min=0.0 max=9754.0],ip[width=49 height=8 bits=16 min=1665.0 max=11170.0],1,1.751217,0.27052853,0.1137951,4.2411056,0.727272727
b177,0,Experiment 2,EM12844,2715.5903,19,8,11,1,2,ip[width=41 height=11 bits=16 min=0.0 max=14778.0],ip[width=41 height=11 bits=16 min=0.0 max=9754.0],ip[width=41 height=11 bits=16 min=1665.0 max=11170.0],1,2.6643243,0.53937596,0.6219914,3.5158737,0.727272727
b391,0,Experiment 2,EM12844,2283.8308,19,8,11,1,4,ip[width=27 height=10 bits=16 min=0.0 max=14778.0],ip[width=27 height=10 bits=16 min=0.0 max=9754.0],ip[width=27 height=10 bits=16 min=1665.0 max=11170.0],1,1.5844616,0.7010722,0.4338276,2.262705,0.727272727
b403,0,Experiment 2,EM12844,2526.7297,38,16,22,1,4,ip[width=50 height=10 bits=16 min=0.0 max=14778.0],ip[width=50 height=10 bits=16 min=0.0 max=9754.0],ip[width=50 height=10 bits=16 min=1665.0 max=11170.0],1,3.1428652,0.44521803,0.23997506,4.2941313,0.727272727
b580,0,Experiment 2,EM12844,2621.9214,19,8,11,1,5,ip[width=23 height=10 bits=16 min=0.0 max=14778.0],ip[width=23 height=10 bits=16 min=0.0 max=9754.0],ip[width=23 height=10 bits=16 min=1665.0 max=11170.0],1,1.4418522,0.8137437,0.3254974,1.9182401,0.727272727
b272,0,Experiment 6,EM11018,2111.1367,19,8,11,1,2,ip[width=36 height=11 bits=16 min=70.0 max=1060.0],ip[width=36 height=11 bits=16 min=0.0 max=3101.0],ip[width=36 height=11 bits=16 min=1475.0 max=10898.0],1,2.5180914,0.65329903,0.058662705,3.0549545,0.727272727
b264,0,Experiment 1,EM12501,2165.1968,26,11,15,1,3,ip[width=38 height=10 bits=16 min=1.0 max=1357.0],ip[width=38 height=10 bits=16 min=0.0 max=9375.0],ip[width=38 height=10 bits=16 min=1986.0 max=11089.0],1,2.4066129,0.5554559,0.01382465,3.2413511,0.733333333
b265,0,Experiment 1,EM12501,2183.431,26,11,15,1,3,ip[width=37 height=10 bits=16 min=1.0 max=1357.0],ip[width=37 height=10 bits=16 min=0.0 max=9375.0],ip[width=37 height=10 bits=16 min=1986.0 max=11089.0],1,2.4277675,0.58637387,0.085901186,3.1593773,0.733333333
b747,0,Experiment 1,EM12501,2644.008,26,11,15,1,7,ip[width=43 height=11 bits=16 min=1.0 max=1357.0],ip[width=43 height=11 bits=16 min=0.0 max=9375.0],ip[width=43 height=11 bits=16 min=1986.0 max=11089.0],1,2.8916914,0.51691586,0.008326273,3.72072,0.733333333
b998,0,Experiment 2,EM12844,2093.028,26,11,15,1,8,ip[width=36 height=12 bits=16 min=0.0 max=14778.0],ip[width=36 height=12 bits=16 min=0.0 max=9754.0],ip[width=36 height=12 bits=16 min=1665.0 max=11170.0],1,2.4738083,0.64250296,0.20316331,3.057185,0.733333333
b120,0,Experiment 2,EM12844,2320.6587,33,14,19,1,1,ip[width=52 height=10 bits=16 min=0.0 max=14778.0],ip[width=52 height=10 bits=16 min=0.0 max=9754.0],ip[width=52 height=10 bits=16 min=1665.0 max=11170.0],1,3.2464802,0.42140958,0.25394318,4.4781895,0.736842105
b54,0,Experiment 1,EM12501,2693.0444,14,6,8,1,1,ip[width=28 height=10 bits=16 min=1.0 max=1357.0],ip[width=28 height=10 bits=16 min=0.0 max=9375.0],ip[width=28 height=10 bits=16 min=1986.0 max=11089.0],1,1.7293838,0.6783399,0.06345295,2.3958232,0.75
b86,0,Experiment 1,EM12501,3947.878,14,6,8,1,2,ip[width=20 height=11 bits=16 min=1.0 max=1357.0],ip[width=20 height=11 bits=16 min=0.0 max=9375.0],ip[width=20 height=11 bits=16 min=1986.0 max=11089.0],1,1.3145311,0.88701177,0.009046448,1.6726975,0.75
b105,0,Experiment 1,EM12501,4210.9604,14,6,8,1,2,ip[width=25 height=10 bits=16 min=1.0 max=1357.0],ip[width=25 height=10 bits=16 min=0.0 max=9375.0],ip[width=25 height=10 bits=16 min=1986.0 max=11089.0],1,1.5391762,0.7560919,0.001622507,2.092626,0.75
b106,0,Experiment 1,EM12501,4415.7144,14,6,8,1,2,ip[width=23 height=9 bits=16 min=1.0 max=1357.0],ip[width=23 height=9 bits=16 min=0.0 max=9375.0],ip[width=23 height=9 bits=16 min=1986.0 max=11089.0],1,1.1893523,0.7420616,0.03194035,1.8755906,0.75
b108,0,Experiment 1,EM12501,4182.251,21,9,12,1,2,ip[width=32 height=9 bits=16 min=1.0 max=1357.0],ip[width=32 height=9 bits=16 min=0.0 max=9375.0],ip[width=32 height=9 bits=16 min=1986.0 max=11089.0],1,1.8524585,0.6148671,0.08357533,2.6793425,0.75
b170,0,Experiment 1,EM12501,4495.4243,21,9,12,1,2,ip[width=34 height=9 bits=16 min=1.0 max=1357.0],ip[width=34 height=9 bits=16 min=0.0 max=9375.0],ip[width=34 height=9 bits=16 min=1986.0 max=11089.0],1,2.075384,0.5844229,0.003404798,2.931503,0.75
b301,0,Experiment 1,EM12501,2947.6924,7,3,4,1,3,ip[width=19 height=8 bits=16 min=1.0 max=1357.0],ip[width=19 height=8 bits=16 min=0.0 max=9375.0],ip[width=19 height=8 bits=16 min=1986.0 max=11089.0],1,0.87270975,0.76296026,0.01567018,1.5678761,0.75
b310,0,Experiment 1,EM12501,2105.1106,14,6,8,1,3,ip[width=25 height=10 bits=16 min=1.0 max=1357.0],ip[width=25 height=10 bits=16 min=0.0 max=9375.0],ip[width=25 height=10 bits=16 min=1986.0 max=11089.0],1,1.5798821,0.766995,0.04501099,2.1011186,0.75
b330,0,Experiment 1,EM12501,2949.1497,7,3,4,1,3,ip[width=19 height=9 bits=16 min=1.0 max=1357.0],ip[width=19 height=9 bits=16 min=0.0 max=9375.0],ip[width=19 height=9 bits=16 min=1986.0 max=11089.0],1,0.9465971,0.8002705,0.12118819,1.578359,0.75
b338,0,Experiment 1,EM12501,2136.2083,21,9,12,1,4,ip[width=32 height=10 bits=16 min=1.0 max=1357.0],ip[width=32 height=10 bits=16 min=0.0 max=9375.0],ip[width=32 height=10 bits=16 min=1986.0 max=11089.0],1,2.0179563,0.64768267,0.11659922,2.7117853,0.75
b374,0,Experiment 1,EM12501,2214.3438,28,12,16,1,4,ip[width=41 height=9 bits=16 min=1.0 max=1357.0],ip[width=41 height=9 bits=16 min=0.0 max=9375.0],ip[width=41 height=9 bits=16 min=1986.0 max=11089.0],1,2.4661605,0.5071119,0.14187977,3.4681144,0.75
b515,0,Experiment 1,EM12501,2344.8066,28,12,16,1,5,ip[width=35 height=10 bits=16 min=1.0 max=1357.0],ip[width=35 height=10 bits=16 min=0.0 max=9375.0],ip[width=35 height=10 bits=16 min=1986.0 max=11089.0],1,2.3391087,0.6211815,0.03993511,2.9851992,0.75
b611,0,Experiment 1,EM12501,2218.0571,28,12,16,1,6,ip[width=41 height=9 bits=16 min=1.0 max=1357.0],ip[width=41 height=9 bits=16 min=0.0 max=9375.0],ip[width=41 height=9 bits=16 min=1986.0 max=11089.0],1,2.4339352,0.49959946,0.025421103,3.5201104,0.75
b618,0,Experiment 1,EM12501,1970.0718,14,6,8,1,6,ip[width=27 height=10 bits=16 min=1.0 max=1357.0],ip[width=27 height=10 bits=16 min=0.0 max=9375.0],ip[width=27 height=10 bits=16 min=1986.0 max=11089.0],1,1.6978059,0.736025,0.11110458,2.2338223,0.75
b635,0,Experiment 1,EM12501,2197.7742,14,6,8,1,6,ip[width=24 height=8 bits=16 min=1.0 max=1357.0],ip[width=24 height=8 bits=16 min=0.0 max=9375.0],ip[width=24 height=8 bits=16 min=1986.0 max=11089.0],1,1.1991587,0.69035727,0.07191361,1.9873416,0.75
b688,0,Experiment 1,EM12501,2007.401,14,6,8,1,6,ip[width=27 height=10 bits=16 min=1.0 max=1357.0],ip[width=27 height=10 bits=16 min=0.0 max=9375.0],ip[width=27 height=10 bits=16 min=1986.0 max=11089.0],1,1.6228085,0.7043391,0.032122858,2.269173,0.75
b691,0,Experiment 1,EM12501,2094.0432,14,6,8,1,6,ip[width=31 height=9 bits=16 min=1.0 max=1357.0],ip[width=31 height=9 bits=16 min=0.0 max=9375.0],ip[width=31 height=9 bits=16 min=1986.0 max=11089.0],1,1.7895793,0.6247109,0.02548883,2.6021152,0.75
b728,0,Experiment 1,EM12501,2613.343,21,9,12,1,7,ip[width=30 height=10 bits=16 min=1.0 max=1357.0],ip[width=30 height=10 bits=16 min=0.0 max=9375.0],ip[width=30 height=10 bits=16 min=1986.0 max=11089.0],1,1.8102483,0.64519393,0.020258795,2.5676394,0.75
b733,0,Experiment 1,EM12501,2112.8413,14,6,8,1,7,ip[width=28 height=10 bits=16 min=1.0 max=1357.0],ip[width=28 height=10 bits=16 min=0.0 max=9375.0],ip[width=28 height=10 bits=16 min=1986.0 max=11089.0],1,1.716247,0.6974951,0.14735986,2.3612359,0.75
b742,0,Experiment 1,EM12501,2616.0283,35,15,20,1,7,ip[width=43 height=9 bits=16 min=1.0 max=1357.0],ip[width=43 height=9 bits=16 min=0.0 max=9375.0],ip[width=43 height=9 bits=16 min=1986.0 max=11089.0],1,2.472174,0.45867178,0.06372732,3.7172139,0.75
b755,0,Experiment 1,EM12501,2206.011,35,15,20,1,7,ip[width=53 height=11 bits=16 min=1.0 max=1357.0],ip[width=53 height=11 bits=16 min=0.0 max=9375.0],ip[width=53 height=11 bits=16 min=1986.0 max=11089.0],1,3.5764446,0.45263094,0.07834454,4.5372567,0.75
b778,0,Experiment 1,EM12501,2799.9749,21,9,12,1,7,ip[width=41 height=9 bits=16 min=1.0 max=1357.0],ip[width=41 height=9 bits=16 min=0.0 max=9375.0],ip[width=41 height=9 bits=16 min=1986.0 max=11089.0],1,2.4454377,0.5148758,0.02270378,3.4690022,0.75
b709,0,Experiment 2,EM12844,2162.411,7,3,4,1,6,ip[width=16 height=11 bits=16 min=0.0 max=14778.0],ip[width=16 height=11 bits=16 min=0.0 max=9754.0],ip[width=16 height=11 bits=16 min=1665.0 max=11170.0],1,0.9689237,0.94458896,0.06930269,1.289002,0.75
b793,0,Experiment 2,EM12844,2201.172,21,9,12,1,7,ip[width=35 height=10 bits=16 min=0.0 max=14778.0],ip[width=35 height=10 bits=16 min=0.0 max=9754.0],ip[width=35 height=10 bits=16 min=1665.0 max=11170.0],1,2.171567,0.603175,0.123489596,2.9511175,0.75
b1898,0,Experiment 2,EM12844,2667.5972,21,9,12,1,10,ip[width=36 height=14 bits=16 min=0.0 max=14778.0],ip[width=36 height=14 bits=16 min=0.0 max=9754.0],ip[width=36 height=14 bits=16 min=1665.0 max=11170.0],1,2.761155,0.70437765,0.047851305,3.0456693,0.75
b41,0,Experiment 3,EM15307,2334.7964,7,3,4,1,1,ip[width=21 height=10 bits=16 min=69.0 max=652.0],ip[width=21 height=10 bits=16 min=0.0 max=2319.0],ip[width=21 height=10 bits=16 min=1464.0 max=10380.0],1,1.2596008,0.8431072,0.051795263,1.7154444,0.75
b42,0,Experiment 3,EM15307,2370.8535,7,3,4,1,1,ip[width=20 height=10 bits=16 min=69.0 max=652.0],ip[width=20 height=10 bits=16 min=0.0 max=2319.0],ip[width=20 height=10 bits=16 min=1464.0 max=10380.0],1,1.1744884,0.868431,0.008644597,1.6192535,0.75
b103,0,Experiment 3,EM15307,2303.7766,7,3,4,1,1,ip[width=25 height=10 bits=16 min=69.0 max=652.0],ip[width=25 height=10 bits=16 min=0.0 max=2319.0],ip[width=25 height=10 bits=16 min=1464.0 max=10380.0],1,1.4872763,0.74290663,0.06268542,2.0809474,0.75
b111,0,Experiment 3,EM15307,2258.0803,7,3,4,1,1,ip[width=23 height=10 bits=16 min=69.0 max=652.0],ip[width=23 height=10 bits=16 min=0.0 max=2319.0],ip[width=23 height=10 bits=16 min=1464.0 max=10380.0],1,1.4244597,0.7829316,0.09153202,1.9467213,0.75
b186,0,Experiment 3,EM15307,1918.9637,7,3,4,1,2,ip[width=18 height=10 bits=16 min=69.0 max=652.0],ip[width=18 height=10 bits=16 min=0.0 max=2319.0],ip[width=18 height=10 bits=16 min=1464.0 max=10380.0],1,1.0543405,0.8946485,0.004082597,1.4726866,0.75
b219,0,Experiment 3,EM15307,2037.5741,7,3,4,1,2,ip[width=25 height=11 bits=16 min=69.0 max=652.0],ip[width=25 height=11 bits=16 min=0.0 max=2319.0],ip[width=25 height=11 bits=16 min=1464.0 max=10380.0],1,1.6327381,0.7958373,0.002709314,2.0617158,0.75
b284,0,Experiment 3,EM15307,1945.2566,7,3,4,1,2,ip[width=18 height=11 bits=16 min=69.0 max=652.0],ip[width=18 height=11 bits=16 min=0.0 max=2319.0],ip[width=18 height=11 bits=16 min=1464.0 max=10380.0],1,1.1264431,0.9290668,0.019053908,1.4659575,0.75
b343,0,Experiment 3,EM15307,2664.7944,7,3,4,1,2,ip[width=16 height=8 bits=16 min=69.0 max=652.0],ip[width=16 height=8 bits=16 min=0.0 max=2319.0],ip[width=16 height=8 bits=16 min=1464.0 max=10380.0],1,0.79055786,0.8687468,0.011751579,1.3190936,0.75
b379,0,Experiment 3,EM15307,1957.5729,7,3,4,1,3,ip[width=25 height=10 bits=16 min=69.0 max=652.0],ip[width=25 height=10 bits=16 min=0.0 max=2319.0],ip[width=25 height=10 bits=16 min=1464.0 max=10380.0],1,1.5711242,0.7473354,0.14443995,2.117229,0.75
b519,0,Experiment 3,EM15307,2183.5198,7,3,4,1,4,ip[width=17 height=10 bits=16 min=69.0 max=652.0],ip[width=17 height=10 bits=16 min=0.0 max=2319.0],ip[width=17 height=10 bits=16 min=1464.0 max=10380.0],1,0.9578838,0.9221342,0.058737643,1.3580303,0.75
b583,0,Experiment 3,EM15307,2169.2168,7,3,4,1,4,ip[width=21 height=10 bits=16 min=69.0 max=652.0],ip[width=21 height=10 bits=16 min=0.0 max=2319.0],ip[width=21 height=10 bits=16 min=1464.0 max=10380.0],1,1.247975,0.8374156,0.021103926,1.7397481,0.75
b584,0,Experiment 3,EM15307,2093.5903,7,3,4,1,4,ip[width=22 height=11 bits=16 min=69.0 max=652.0],ip[width=22 height=11 bits=16 min=0.0 max=2319.0],ip[width=22 height=11 bits=16 min=1464.0 max=10380.0],1,1.4095958,0.8370882,0.019618796,1.8377361,0.75
b640,0,Experiment 3,EM15307,2907.6135,7,3,4,1,4,ip[width=30 height=8 bits=16 min=69.0 max=652.0],ip[width=30 height=8 bits=16 min=0.0 max=2319.0],ip[width=30 height=8 bits=16 min=1464.0 max=10380.0],1,1.5625514,0.59990644,0.05638263,2.5015335,0.75
b843,0,Experiment 3,EM15307,2664.5344,7,3,4,1,6,ip[width=21 height=10 bits=16 min=69.0 max=652.0],ip[width=21 height=10 bits=16 min=0.0 max=2319.0],ip[width=21 height=10 bits=16 min=1464.0 max=10380.0],1,1.2895751,0.83893925,0.080174886,1.7556012,0.75
b2,0,Experiment 4,EM15308,1895.0873,7,3,4,1,1,ip[width=20 height=10 bits=16 min=0.0 max=1574.0],ip[width=20 height=10 bits=16 min=0.0 max=2304.0],ip[width=20 height=10 bits=16 min=1446.0 max=10394.0],1,1.1303904,0.828661,0.024230761,1.6364152,0.75
b6,0,Experiment 4,EM15308,2042.5188,7,3,4,1,1,ip[width=17 height=11 bits=16 min=0.0 max=1574.0],ip[width=17 height=11 bits=16 min=0.0 max=2304.0],ip[width=17 height=11 bits=16 min=1446.0 max=10394.0],1,1.0023981,0.93138975,0.07894226,1.3873404,0.75
b125,0,Experiment 4,EM15308,2270.3115,7,3,4,1,1,ip[width=18 height=10 bits=16 min=0.0 max=1574.0],ip[width=18 height=10 bits=16 min=0.0 max=2304.0],ip[width=18 height=10 bits=16 min=1446.0 max=10394.0],1,1.0349165,0.8951782,0.001564301,1.4540871,0.75
b195,0,Experiment 4,EM15308,2690.1606,7,3,4,1,1,ip[width=31 height=9 bits=16 min=0.0 max=1574.0],ip[width=31 height=9 bits=16 min=0.0 max=2304.0],ip[width=31 height=9 bits=16 min=1446.0 max=10394.0],1,1.6587344,0.6105244,0.39481103,2.585608,0.75
b275,0,Experiment 4,EM15308,2101.7725,7,3,4,1,2,ip[width=17 height=11 bits=16 min=0.0 max=1574.0],ip[width=17 height=11 bits=16 min=0.0 max=2304.0],ip[width=17 height=11 bits=16 min=1446.0 max=10394.0],1,1.0756224,0.9369908,1.14E-05,1.4168284,0.75
b341,0,Experiment 4,EM15308,2353.2578,7,3,4,1,2,ip[width=24 height=10 bits=16 min=0.0 max=1574.0],ip[width=24 height=10 bits=16 min=0.0 max=2304.0],ip[width=24 height=10 bits=16 min=1446.0 max=10394.0],1,1.4364247,0.7722858,0.06065677,2.0016813,0.75
b594,0,Experiment 4,EM15308,2370.9707,7,3,4,1,3,ip[width=25 height=10 bits=16 min=0.0 max=1574.0],ip[width=25 height=10 bits=16 min=0.0 max=2304.0],ip[width=25 height=10 bits=16 min=1446.0 max=10394.0],1,1.5674237,0.7711511,0.03561583,2.0829296,0.75
b721,0,Experiment 4,EM15308,1885.2285,7,3,4,1,4,ip[width=25 height=11 bits=16 min=0.0 max=1574.0],ip[width=25 height=11 bits=16 min=0.0 max=2304.0],ip[width=25 height=11 bits=16 min=1446.0 max=10394.0],1,1.6176894,0.80148417,0.31919843,2.0834403,0.75
b745,0,Experiment 4,EM15308,1998.6666,7,3,4,1,4,ip[width=23 height=10 bits=16 min=0.0 max=1574.0],ip[width=23 height=10 bits=16 min=0.0 max=2304.0],ip[width=23 height=10 bits=16 min=1446.0 max=10394.0],1,1.419834,0.80282634,0.003941821,1.9185472,0.75
b854,0,Experiment 4,EM15308,1951.8971,7,3,4,1,4,ip[width=25 height=10 bits=16 min=0.0 max=1574.0],ip[width=25 height=10 bits=16 min=0.0 max=2304.0],ip[width=25 height=10 bits=16 min=1446.0 max=10394.0],1,1.5560137,0.78543186,0.014646297,2.0467253,0.75
b945,0,Experiment 4,EM15308,2007.5637,7,3,4,1,5,ip[width=20 height=10 bits=16 min=0.0 max=1574.0],ip[width=20 height=10 bits=16 min=0.0 max=2304.0],ip[width=20 height=10 bits=16 min=1446.0 max=10394.0],1,1.1161125,0.84130543,0.06701604,1.614295,0.75
b1195,0,Experiment 4,EM15308,2071.4558,7,3,4,1,6,ip[width=24 height=11 bits=16 min=0.0 max=1574.0],ip[width=24 height=11 bits=16 min=0.0 max=2304.0],ip[width=24 height=11 bits=16 min=1446.0 max=10394.0],1,1.5357879,0.8148586,0.0635603,1.9689356,0.75
b1243,0,Experiment 4,EM15308,2079.5134,7,3,4,1,6,ip[width=23 height=10 bits=16 min=0.0 max=1574.0],ip[width=23 height=10 bits=16 min=0.0 max=2304.0],ip[width=23 height=10 bits=16 min=1446.0 max=10394.0],1,1.4392618,0.8141581,0.028526312,1.898,0.75
b1300,0,Experiment 4,EM15308,2244.8655,7,3,4,1,6,ip[width=17 height=9 bits=16 min=0.0 max=1574.0],ip[width=17 height=9 bits=16 min=0.0 max=2304.0],ip[width=17 height=9 bits=16 min=1446.0 max=10394.0],1,0.88763523,0.8890569,0.003454508,1.3665276,0.75
b6,0,Experiment 5,EM8250,1896.8811,7,3,4,1,1,ip[width=23 height=10 bits=16 min=69.0 max=836.0],ip[width=23 height=10 bits=16 min=0.0 max=4356.0],ip[width=23 height=10 bits=16 min=1302.0 max=11066.0],1,1.4021168,0.81675833,0.04898658,1.867302,0.75
b74,0,Experiment 5,EM8250,1884.0571,7,3,4,1,1,ip[width=28 height=11 bits=16 min=69.0 max=836.0],ip[width=28 height=11 bits=16 min=0.0 max=4356.0],ip[width=28 height=11 bits=16 min=1302.0 max=11066.0],1,1.8787544,0.75302535,0.11989016,2.3244164,0.75
b115,0,Experiment 5,EM8250,2575.8972,7,3,4,1,1,ip[width=22 height=11 bits=16 min=69.0 max=836.0],ip[width=22 height=11 bits=16 min=0.0 max=4356.0],ip[width=22 height=11 bits=16 min=1302.0 max=11066.0],1,1.3835688,0.8478992,0.013983358,1.7856104,0.75
b220,0,Experiment 5,EM8250,2269.3132,7,3,4,1,2,ip[width=20 height=10 bits=16 min=69.0 max=836.0],ip[width=20 height=10 bits=16 min=0.0 max=4356.0],ip[width=20 height=10 bits=16 min=1302.0 max=11066.0],1,1.16166,0.8503781,0.02094223,1.6157444,0.75
b240,0,Experiment 5,EM8250,1849.6115,7,3,4,1,3,ip[width=22 height=10 bits=16 min=69.0 max=836.0],ip[width=22 height=10 bits=16 min=0.0 max=4356.0],ip[width=22 height=10 bits=16 min=1302.0 max=11066.0],1,1.3551054,0.81708384,0.047210403,1.8311489,0.75
b254,0,Experiment 5,EM8250,2023.0048,7,3,4,1,3,ip[width=24 height=11 bits=16 min=69.0 max=836.0],ip[width=24 height=11 bits=16 min=0.0 max=4356.0],ip[width=24 height=11 bits=16 min=1302.0 max=11066.0],1,1.5964421,0.8120221,0.007041524,1.9979444,0.75
b279,0,Experiment 5,EM8250,2012.0037,14,6,8,1,3,ip[width=31 height=11 bits=16 min=69.0 max=836.0],ip[width=31 height=11 bits=16 min=0.0 max=4356.0],ip[width=31 height=11 bits=16 min=1302.0 max=11066.0],1,2.107332,0.67846555,0.09216245,2.6341505,0.75
b328,0,Experiment 5,EM8250,2032,7,3,4,1,4,ip[width=23 height=11 bits=16 min=69.0 max=836.0],ip[width=23 height=11 bits=16 min=0.0 max=4356.0],ip[width=23 height=11 bits=16 min=1302.0 max=11066.0],1,1.5225393,0.8574217,0.17554867,1.8756739,0.75
b379,0,Experiment 5,EM8250,2397.774,7,3,4,1,4,ip[width=24 height=9 bits=16 min=69.0 max=836.0],ip[width=24 height=9 bits=16 min=0.0 max=4356.0],ip[width=24 height=9 bits=16 min=1302.0 max=11066.0],1,1.2805551,0.7045475,0.38350996,2.0214574,0.75
b390,0,Experiment 5,EM8250,2089.9214,7,3,4,1,4,ip[width=29 height=9 bits=16 min=69.0 max=836.0],ip[width=29 height=9 bits=16 min=0.0 max=4356.0],ip[width=29 height=9 bits=16 min=1302.0 max=11066.0],1,1.6533995,0.6599931,0.17363133,2.4001188,0.75
b494,0,Experiment 5,EM8250,1904.9868,7,3,4,1,5,ip[width=18 height=11 bits=16 min=69.0 max=836.0],ip[width=18 height=11 bits=16 min=0.0 max=4356.0],ip[width=18 height=11 bits=16 min=1302.0 max=11066.0],1,1.1610432,0.94160634,9.52E-04,1.4397724,0.75
b551,0,Experiment 5,EM8250,2109.87,14,6,8,1,5,ip[width=24 height=11 bits=16 min=69.0 max=836.0],ip[width=24 height=11 bits=16 min=0.0 max=4356.0],ip[width=24 height=11 bits=16 min=1302.0 max=11066.0],1,1.5944145,0.81524056,0.00399334,1.9901356,0.75
b605,0,Experiment 5,EM8250,2327.6768,7,3,4,1,6,ip[width=26 height=10 bits=16 min=69.0 max=836.0],ip[width=26 height=10 bits=16 min=0.0 max=4356.0],ip[width=26 height=10 bits=16 min=1302.0 max=11066.0],1,1.5323225,0.72531694,0.018747278,2.149861,0.75
b616,0,Experiment 5,EM8250,1780.8977,7,3,4,1,6,ip[width=20 height=11 bits=16 min=69.0 max=836.0],ip[width=20 height=11 bits=16 min=0.0 max=4356.0],ip[width=20 height=11 bits=16 min=1302.0 max=11066.0],1,1.3308669,0.8755633,0.008189545,1.6887114,0.75
b685,0,Experiment 5,EM8250,2385.0754,21,9,12,1,6,ip[width=30 height=11 bits=16 min=69.0 max=836.0],ip[width=30 height=11 bits=16 min=0.0 max=4356.0],ip[width=30 height=11 bits=16 min=1302.0 max=11066.0],1,2.0392728,0.7073921,0.06377753,2.5159874,0.75
b753,0,Experiment 5,EM8250,1930.6914,7,3,4,1,7,ip[width=21 height=11 bits=16 min=69.0 max=836.0],ip[width=21 height=11 bits=16 min=0.0 max=4356.0],ip[width=21 height=11 bits=16 min=1302.0 max=11066.0],1,1.3368032,0.8519266,0.0727218,1.7396427,0.75
b843,0,Experiment 5,EM8250,2053.2188,14,6,8,1,7,ip[width=31 height=11 bits=16 min=69.0 max=836.0],ip[width=31 height=11 bits=16 min=0.0 max=4356.0],ip[width=31 height=11 bits=16 min=1302.0 max=11066.0],1,2.144954,0.7125959,0.14660059,2.5781176,0.75
b5,0,Experiment 6,EM11018,1996.4114,14,6,8,1,1,ip[width=31 height=11 bits=16 min=70.0 max=1060.0],ip[width=31 height=11 bits=16 min=0.0 max=3101.0],ip[width=31 height=11 bits=16 min=1475.0 max=10898.0],1,2.1804483,0.7071227,0.023761755,2.6037157,0.75
b61,0,Experiment 6,EM11018,2201.7937,7,3,4,1,1,ip[width=30 height=12 bits=16 min=70.0 max=1060.0],ip[width=30 height=12 bits=16 min=0.0 max=3101.0],ip[width=30 height=12 bits=16 min=1475.0 max=10898.0],1,2.1573586,0.72635543,0.16773535,2.5574908,0.75
b79,0,Experiment 6,EM11018,1787.173,7,3,4,1,1,ip[width=20 height=12 bits=16 min=70.0 max=1060.0],ip[width=20 height=12 bits=16 min=0.0 max=3101.0],ip[width=20 height=12 bits=16 min=1475.0 max=10898.0],1,1.4138515,0.93135965,0.025452036,1.6282376,0.75
b462,0,Experiment 6,EM11018,2154.7004,7,3,4,1,3,ip[width=22 height=11 bits=16 min=70.0 max=1060.0],ip[width=22 height=11 bits=16 min=0.0 max=3101.0],ip[width=22 height=11 bits=16 min=1475.0 max=10898.0],1,1.4784875,0.8704271,0.021994388,1.8053286,0.75
b530,0,Experiment 6,EM11018,2036.7826,14,6,8,1,4,ip[width=28 height=11 bits=16 min=70.0 max=1060.0],ip[width=28 height=11 bits=16 min=0.0 max=3101.0],ip[width=28 height=11 bits=16 min=1475.0 max=10898.0],1,1.9308163,0.7370471,0.12226205,2.3941867,0.75
b574,0,Experiment 6,EM11018,1837.3967,7,3,4,1,4,ip[width=20 height=12 bits=16 min=70.0 max=1060.0],ip[width=20 height=12 bits=16 min=0.0 max=3101.0],ip[width=20 height=12 bits=16 min=1475.0 max=10898.0],1,1.3921417,0.9241926,0.009046804,1.6221162,0.75
b629,0,Experiment 6,EM11018,2100.214,7,3,4,1,5,ip[width=33 height=12 bits=16 min=70.0 max=1060.0],ip[width=33 height=12 bits=16 min=0.0 max=3101.0],ip[width=33 height=12 bits=16 min=1475.0 max=10898.0],1,2.3883877,0.6873088,0.028854283,2.80132,0.75
b803,0,Experiment 6,EM11018,2134.6511,14,6,8,1,7,ip[width=32 height=11 bits=16 min=70.0 max=1060.0],ip[width=32 height=11 bits=16 min=0.0 max=3101.0],ip[width=32 height=11 bits=16 min=1475.0 max=10898.0],1,2.1389406,0.6671786,0.026346823,2.7134035,0.75
b853,0,Experiment 6,EM11018,2267.9048,14,6,8,1,7,ip[width=26 height=11 bits=16 min=70.0 max=1060.0],ip[width=26 height=11 bits=16 min=0.0 max=3101.0],ip[width=26 height=11 bits=16 min=1475.0 max=10898.0],1,1.7568911,0.76970816,0.035366923,2.1860223,0.75
b894,0,Experiment 6,EM11018,2206.3408,7,3,4,1,7,ip[width=19 height=12 bits=16 min=70.0 max=1060.0],ip[width=19 height=12 bits=16 min=0.0 max=3101.0],ip[width=19 height=12 bits=16 min=1475.0 max=10898.0],1,1.3506802,0.9294365,0.024469962,1.5866193,0.75
b919,0,Experiment 6,EM11018,2160.3477,21,9,12,1,7,ip[width=34 height=12 bits=16 min=70.0 max=1060.0],ip[width=34 height=12 bits=16 min=0.0 max=3101.0],ip[width=34 height=12 bits=16 min=1475.0 max=10898.0],1,2.5079765,0.68239284,0.009573713,2.9061751,0.75
b949,0,Experiment 6,EM11018,3990.995,7,3,4,1,7,ip[width=26 height=10 bits=16 min=70.0 max=1060.0],ip[width=26 height=10 bits=16 min=0.0 max=3101.0],ip[width=26 height=10 bits=16 min=1475.0 max=10898.0],1,1.516048,0.7251778,0.46384668,2.1526132,0.75
b18,0,Experiment 2,EM12844,2357.7021,51,22,29,1,1,ip[width=77 height=11 bits=16 min=0.0 max=14778.0],ip[width=77 height=11 bits=16 min=0.0 max=9754.0],ip[width=77 height=11 bits=16 min=1665.0 max=11170.0],1,4.9226227,0.3043828,0.1440673,6.690117,0.75862069
b582,0,Experiment 1,EM12501,2198.805,37,16,21,1,6,ip[width=54 height=10 bits=16 min=1.0 max=1357.0],ip[width=54 height=10 bits=16 min=0.0 max=9375.0],ip[width=54 height=10 bits=16 min=1986.0 max=11089.0],1,3.436058,0.4191134,0.020497672,4.65188,0.761904762
b689,0,Experiment 1,EM12501,2232.6863,37,16,21,1,6,ip[width=58 height=10 bits=16 min=1.0 max=1357.0],ip[width=58 height=10 bits=16 min=0.0 max=9375.0],ip[width=58 height=10 bits=16 min=1986.0 max=11089.0],1,3.687461,0.39239353,0.09098084,5.013468,0.761904762
b264,0,Experiment 2,EM12844,2299.9834,37,16,21,1,3,ip[width=40 height=16 bits=16 min=0.0 max=14778.0],ip[width=40 height=16 bits=16 min=0.0 max=9754.0],ip[width=40 height=16 bits=16 min=1665.0 max=11170.0],1,3.714228,0.7144539,0.10911678,3.408313,0.761904762
b955,0,Experiment 6,EM11018,2778.5837,30,13,17,1,7,ip[width=50 height=10 bits=16 min=70.0 max=1060.0],ip[width=50 height=10 bits=16 min=0.0 max=3101.0],ip[width=50 height=10 bits=16 min=1475.0 max=10898.0],1,3.1392264,0.44974637,0.03392834,4.267275,0.764705882
b244,0,Experiment 1,EM12501,4893.0854,23,10,13,1,2,ip[width=33 height=10 bits=16 min=1.0 max=1357.0],ip[width=33 height=10 bits=16 min=0.0 max=9375.0],ip[width=33 height=10 bits=16 min=1986.0 max=11089.0],1,1.7974737,0.5731758,0.030001111,2.761048,0.769230769
b514,0,Experiment 1,EM12501,2721.7808,23,10,13,1,5,ip[width=34 height=10 bits=16 min=1.0 max=1357.0],ip[width=34 height=10 bits=16 min=0.0 max=9375.0],ip[width=34 height=10 bits=16 min=1986.0 max=11089.0],1,2.060767,0.59913945,0.00902008,2.8640814,0.769230769
b154,0,Experiment 2,EM12844,2726.621,23,10,13,1,2,ip[width=44 height=10 bits=16 min=0.0 max=14778.0],ip[width=44 height=10 bits=16 min=0.0 max=9754.0],ip[width=44 height=10 bits=16 min=1665.0 max=11170.0],1,2.720688,0.49901664,0.3918983,3.7373002,0.769230769
b176,0,Experiment 2,EM12844,3367.4343,23,10,13,1,2,ip[width=61 height=8 bits=16 min=0.0 max=14778.0],ip[width=61 height=8 bits=16 min=0.0 max=9754.0],ip[width=61 height=8 bits=16 min=1665.0 max=11170.0],1,3.3066757,0.31913936,0.52911586,5.271169,0.769230769
b527,0,Experiment 2,EM12844,2723.193,23,10,13,1,5,ip[width=32 height=10 bits=16 min=0.0 max=14778.0],ip[width=32 height=10 bits=16 min=0.0 max=9754.0],ip[width=32 height=10 bits=16 min=1665.0 max=11170.0],1,2.0049968,0.65811104,0.44057778,2.6875656,0.769230769
b817,0,Experiment 2,EM12844,2533.2507,23,10,13,1,7,ip[width=39 height=10 bits=16 min=0.0 max=14778.0],ip[width=39 height=10 bits=16 min=0.0 max=9754.0],ip[width=39 height=10 bits=16 min=1665.0 max=11170.0],1,2.4004145,0.51115555,0.8814909,3.3013685,0.769230769
b999,0,Experiment 2,EM12844,2236.199,23,10,13,1,8,ip[width=27 height=10 bits=16 min=0.0 max=14778.0],ip[width=27 height=10 bits=16 min=0.0 max=9754.0],ip[width=27 height=10 bits=16 min=1665.0 max=11170.0],1,1.5933274,0.7194911,0.05410189,2.2231038,0.769230769
b2003,0,Experiment 2,EM12844,2333.1318,23,10,13,1,10,ip[width=34 height=11 bits=16 min=0.0 max=14778.0],ip[width=34 height=11 bits=16 min=0.0 max=9754.0],ip[width=34 height=11 bits=16 min=1665.0 max=11170.0],1,2.243265,0.63753206,0.12187034,2.864518,0.769230769
b842,0,Experiment 6,EM11018,2341.8333,23,10,13,1,7,ip[width=32 height=11 bits=16 min=70.0 max=1060.0],ip[width=32 height=11 bits=16 min=0.0 max=3101.0],ip[width=32 height=11 bits=16 min=1475.0 max=10898.0],1,2.1323721,0.6474207,0.12858458,2.750144,0.769230769
b512,0,Experiment 1,EM12501,2708.4873,39,17,22,1,5,ip[width=59 height=10 bits=16 min=1.0 max=1357.0],ip[width=59 height=10 bits=16 min=0.0 max=9375.0],ip[width=59 height=10 bits=16 min=1986.0 max=11089.0],1,3.6725662,0.38356277,0.07337466,5.0892687,0.772727273
b663,0,Experiment 1,EM12501,2168,39,17,22,1,6,ip[width=64 height=10 bits=16 min=1.0 max=1357.0],ip[width=64 height=10 bits=16 min=0.0 max=9375.0],ip[width=64 height=10 bits=16 min=1986.0 max=11089.0],1,4.0491266,0.36165246,0.07925282,5.520443,0.772727273
b12,0,Experiment 1,EM12501,2899.601,16,7,9,1,1,ip[width=28 height=8 bits=16 min=1.0 max=1357.0],ip[width=28 height=8 bits=16 min=0.0 max=9375.0],ip[width=28 height=8 bits=16 min=1986.0 max=11089.0],1,1.3512815,0.58498967,0.27821612,2.3668375,0.777777778
b81,0,Experiment 1,EM12501,4155.5723,16,7,9,1,2,ip[width=30 height=10 bits=16 min=1.0 max=1357.0],ip[width=30 height=10 bits=16 min=0.0 max=9375.0],ip[width=30 height=10 bits=16 min=1986.0 max=11089.0],1,1.7996786,0.66043925,8.22E-04,2.504716,0.777777778
b98,0,Experiment 1,EM12501,3937.171,16,7,9,1,2,ip[width=29 height=10 bits=16 min=1.0 max=1357.0],ip[width=29 height=10 bits=16 min=0.0 max=9375.0],ip[width=29 height=10 bits=16 min=1986.0 max=11089.0],1,1.8430519,0.7120737,0.03799348,2.4161875,0.777777778
b131,0,Experiment 1,EM12501,4386.237,16,7,9,1,2,ip[width=26 height=8 bits=16 min=1.0 max=1357.0],ip[width=26 height=8 bits=16 min=0.0 max=9375.0],ip[width=26 height=8 bits=16 min=1986.0 max=11089.0],1,1.264103,0.6375841,0.21731144,2.1635406,0.777777778
b184,0,Experiment 1,EM12501,4621.145,16,7,9,1,2,ip[width=20 height=9 bits=16 min=1.0 max=1357.0],ip[width=20 height=9 bits=16 min=0.0 max=9375.0],ip[width=20 height=9 bits=16 min=1986.0 max=11089.0],1,1.1094207,0.82798547,0.006521537,1.6288456,0.777777778
b474,0,Experiment 1,EM12501,2177.2212,16,7,9,1,5,ip[width=29 height=10 bits=16 min=1.0 max=1357.0],ip[width=29 height=10 bits=16 min=0.0 max=9375.0],ip[width=29 height=10 bits=16 min=1986.0 max=11089.0],1,1.771755,0.67531115,0.04395453,2.4573097,0.777777778
b534,0,Experiment 1,EM12501,2135.4622,16,7,9,1,5,ip[width=23 height=12 bits=16 min=1.0 max=1357.0],ip[width=23 height=12 bits=16 min=0.0 max=9375.0],ip[width=23 height=12 bits=16 min=1986.0 max=11089.0],1,1.615284,0.8549624,0.02337248,1.9093605,0.777777778
b545,0,Experiment 1,EM12501,2060.4812,16,7,9,1,5,ip[width=23 height=10 bits=16 min=1.0 max=1357.0],ip[width=23 height=10 bits=16 min=0.0 max=9375.0],ip[width=23 height=10 bits=16 min=1986.0 max=11089.0],1,1.417552,0.8043,0.024623917,1.903284,0.777777778
b774,0,Experiment 1,EM12501,2153.8416,16,7,9,1,7,ip[width=26 height=10 bits=16 min=1.0 max=1357.0],ip[width=26 height=10 bits=16 min=0.0 max=9375.0],ip[width=26 height=10 bits=16 min=1986.0 max=11089.0],1,1.558049,0.74045765,0.05109852,2.1565619,0.777777778
b62,0,Experiment 2,EM12844,2467.904,48,21,27,1,1,ip[width=71 height=11 bits=16 min=0.0 max=14778.0],ip[width=71 height=11 bits=16 min=0.0 max=9754.0],ip[width=71 height=11 bits=16 min=1665.0 max=11170.0],1,4.5818186,0.32821482,0.27828866,6.2021046,0.777777778
b233,0,Experiment 2,EM12844,2290.4043,16,7,9,1,3,ip[width=38 height=9 bits=16 min=0.0 max=14778.0],ip[width=38 height=9 bits=16 min=0.0 max=9754.0],ip[width=38 height=9 bits=16 min=1665.0 max=11170.0],1,2.1642623,0.5117477,0.57582015,3.266729,0.777777778
b302,0,Experiment 2,EM12844,1939.4814,16,7,9,1,3,ip[width=23 height=11 bits=16 min=0.0 max=14778.0],ip[width=23 height=11 bits=16 min=0.0 max=9754.0],ip[width=23 height=11 bits=16 min=1665.0 max=11170.0],1,1.4429623,0.8203056,0.6817012,1.8868217,0.777777778
b677,0,Experiment 2,EM12844,2492.214,32,14,18,1,6,ip[width=48 height=17 bits=16 min=0.0 max=14778.0],ip[width=48 height=17 bits=16 min=0.0 max=9754.0],ip[width=48 height=17 bits=16 min=1665.0 max=11170.0],1,3.7673924,0.48463723,0.5401079,4.1685824,0.777777778
b1810,0,Experiment 2,EM12844,2336.8484,32,14,18,1,10,ip[width=54 height=10 bits=16 min=0.0 max=14778.0],ip[width=54 height=10 bits=16 min=0.0 max=9754.0],ip[width=54 height=10 bits=16 min=1665.0 max=11170.0],1,3.516866,0.41785872,0.90008605,4.689286,0.777777778
b1961,0,Experiment 2,EM12844,2462.8064,32,14,18,1,10,ip[width=42 height=10 bits=16 min=0.0 max=14778.0],ip[width=42 height=10 bits=16 min=0.0 max=9754.0],ip[width=42 height=10 bits=16 min=1665.0 max=11170.0],1,2.6574783,0.5366151,0.047691654,3.5677404,0.777777778
b533,0,Experiment 5,EM8250,1870.6078,16,7,9,1,5,ip[width=20 height=12 bits=16 min=69.0 max=836.0],ip[width=20 height=12 bits=16 min=0.0 max=4356.0],ip[width=20 height=12 bits=16 min=1302.0 max=11066.0],1,1.3869609,0.90736246,0.04308512,1.6582696,0.777777778
b507,0,Experiment 6,EM11018,1921.7374,16,7,9,1,4,ip[width=30 height=11 bits=16 min=70.0 max=1060.0],ip[width=30 height=11 bits=16 min=0.0 max=3101.0],ip[width=30 height=11 bits=16 min=1475.0 max=10898.0],1,2.12548,0.74749136,0.10249148,2.498141,0.777777778
b352,0,Experiment 1,EM12501,2123.5547,25,11,14,1,4,ip[width=35 height=9 bits=16 min=1.0 max=1357.0],ip[width=35 height=9 bits=16 min=0.0 max=9375.0],ip[width=35 height=9 bits=16 min=1986.0 max=11089.0],1,2.1071239,0.57999593,0.06411274,2.9893913,0.785714286
b312,0,Experiment 2,EM12844,2318.753,25,11,14,1,3,ip[width=44 height=10 bits=16 min=0.0 max=14778.0],ip[width=44 height=10 bits=16 min=0.0 max=9754.0],ip[width=44 height=10 bits=16 min=1665.0 max=11170.0],1,2.621953,0.47015867,0.2792345,3.8161204,0.785714286
b1626,0,Experiment 2,EM12844,2381.6467,25,11,14,1,10,ip[width=50 height=10 bits=16 min=0.0 max=14778.0],ip[width=50 height=10 bits=16 min=0.0 max=9754.0],ip[width=50 height=10 bits=16 min=1665.0 max=11170.0],1,2.9614542,0.4153166,0.46703544,4.3067503,0.785714286
b608,0,Experiment 6,EM11018,2195.179,25,11,14,1,5,ip[width=46 height=11 bits=16 min=70.0 max=1060.0],ip[width=46 height=11 bits=16 min=0.0 max=3101.0],ip[width=46 height=11 bits=16 min=1475.0 max=10898.0],1,3.1762319,0.51376414,0.08002618,3.9582193,0.785714286
b542,0,Experiment 1,EM12501,2274.1162,34,15,19,1,5,ip[width=46 height=10 bits=16 min=1.0 max=1357.0],ip[width=46 height=10 bits=16 min=0.0 max=9375.0],ip[width=46 height=10 bits=16 min=1986.0 max=11089.0],1,2.939459,0.4776506,0.061111674,3.9800742,0.789473684
b24,0,Experiment 1,EM12501,2593.2246,9,4,5,1,1,ip[width=18 height=10 bits=16 min=1.0 max=1357.0],ip[width=18 height=10 bits=16 min=0.0 max=9375.0],ip[width=18 height=10 bits=16 min=1986.0 max=11089.0],1,1.0273305,0.90304905,0.015165188,1.4460528,0.8
b80,0,Experiment 1,EM12501,4395.8066,18,8,10,1,2,ip[width=30 height=9 bits=16 min=1.0 max=1357.0],ip[width=30 height=9 bits=16 min=0.0 max=9375.0],ip[width=30 height=9 bits=16 min=1986.0 max=11089.0],1,1.619609,0.6037973,0.12703215,2.5320997,0.8
b103,0,Experiment 1,EM12501,4481.4565,18,8,10,1,2,ip[width=27 height=8 bits=16 min=1.0 max=1357.0],ip[width=27 height=8 bits=16 min=0.0 max=9375.0],ip[width=27 height=8 bits=16 min=1986.0 max=11089.0],1,1.409565,0.65223056,0.035100114,2.2377799,0.8
b253,0,Experiment 1,EM12501,2172.156,9,4,5,1,3,ip[width=26 height=10 bits=16 min=1.0 max=1357.0],ip[width=26 height=10 bits=16 min=0.0 max=9375.0],ip[width=26 height=10 bits=16 min=1986.0 max=11089.0],1,1.6294656,0.7269972,0.06590315,2.2214212,0.8
b282,0,Experiment 1,EM12501,2102.5508,18,8,10,1,3,ip[width=27 height=11 bits=16 min=1.0 max=1357.0],ip[width=27 height=11 bits=16 min=0.0 max=9375.0],ip[width=27 height=11 bits=16 min=1986.0 max=11089.0],1,1.8202937,0.7405257,0.028584924,2.2984862,0.8
b288,0,Experiment 1,EM12501,2008.7589,9,4,5,1,3,ip[width=17 height=11 bits=16 min=1.0 max=1357.0],ip[width=17 height=11 bits=16 min=0.0 max=9375.0],ip[width=17 height=11 bits=16 min=1986.0 max=11089.0],1,1.0504588,0.9556235,0.005619247,1.3349565,0.8
b350,0,Experiment 1,EM12501,2131.8032,18,8,10,1,4,ip[width=27 height=11 bits=16 min=1.0 max=1357.0],ip[width=27 height=11 bits=16 min=0.0 max=9375.0],ip[width=27 height=11 bits=16 min=1986.0 max=11089.0],1,1.8232387,0.7588075,0.10424877,2.2658935,0.8
b489,0,Experiment 1,EM12501,2545.5159,36,16,20,1,5,ip[width=55 height=11 bits=16 min=1.0 max=1357.0],ip[width=55 height=11 bits=16 min=0.0 max=9375.0],ip[width=55 height=11 bits=16 min=1986.0 max=11089.0],1,3.6508255,0.42748404,0.002640203,4.73233,0.8
b591,0,Experiment 1,EM12501,2132.614,27,12,15,1,6,ip[width=48 height=11 bits=16 min=1.0 max=1357.0],ip[width=48 height=11 bits=16 min=0.0 max=9375.0],ip[width=48 height=11 bits=16 min=1986.0 max=11089.0],1,3.2277772,0.49334058,0.08223122,4.096558,0.8
b602,0,Experiment 1,EM12501,2203.646,27,12,15,1,6,ip[width=41 height=10 bits=16 min=1.0 max=1357.0],ip[width=41 height=10 bits=16 min=0.0 max=9375.0],ip[width=41 height=10 bits=16 min=1986.0 max=11089.0],1,2.6293774,0.54587436,0.03307206,3.4674823,0.8
b625,0,Experiment 1,EM12501,2094.4084,9,4,5,1,6,ip[width=26 height=10 bits=16 min=1.0 max=1357.0],ip[width=26 height=10 bits=16 min=0.0 max=9375.0],ip[width=26 height=10 bits=16 min=1986.0 max=11089.0],1,1.6081296,0.76175946,7.78E-04,2.141104,0.8
b725,0,Experiment 1,EM12501,2541.7778,9,4,5,1,7,ip[width=22 height=10 bits=16 min=1.0 max=1357.0],ip[width=22 height=10 bits=16 min=0.0 max=9375.0],ip[width=22 height=10 bits=16 min=1986.0 max=11089.0],1,1.3074303,0.7893396,0.19054809,1.8624386,0.8
b765,0,Experiment 1,EM12501,2579.1519,18,8,10,1,7,ip[width=28 height=10 bits=16 min=1.0 max=1357.0],ip[width=28 height=10 bits=16 min=0.0 max=9375.0],ip[width=28 height=10 bits=16 min=1986.0 max=11089.0],1,1.7216156,0.7089338,0.06121886,2.347177,0.8
b812,0,Experiment 1,EM12501,2958.3845,9,4,5,1,7,ip[width=21 height=9 bits=16 min=1.0 max=1357.0],ip[width=21 height=9 bits=16 min=0.0 max=9375.0],ip[width=21 height=9 bits=16 min=1986.0 max=11089.0],1,1.0777966,0.75732726,0.551155,1.7658253,0.8
b23,0,Experiment 2,EM12844,2394.094,18,8,10,1,1,ip[width=40 height=10 bits=16 min=0.0 max=14778.0],ip[width=40 height=10 bits=16 min=0.0 max=9754.0],ip[width=40 height=10 bits=16 min=1665.0 max=11170.0],1,2.5613568,0.54916894,0.75637984,3.398316,0.8
b131,0,Experiment 2,EM12844,2256.937,18,8,10,1,1,ip[width=34 height=9 bits=16 min=0.0 max=14778.0],ip[width=34 height=9 bits=16 min=0.0 max=9754.0],ip[width=34 height=9 bits=16 min=1665.0 max=11170.0],1,1.942288,0.5708279,0.14275312,2.8976276,0.8
b696,0,Experiment 2,EM12844,2127.1865,18,8,10,1,6,ip[width=33 height=10 bits=16 min=0.0 max=14778.0],ip[width=33 height=10 bits=16 min=0.0 max=9754.0],ip[width=33 height=10 bits=16 min=1665.0 max=11170.0],1,1.9656631,0.5790045,0.31375045,2.8213305,0.8
b1021,0,Experiment 2,EM12844,2124.528,18,8,10,1,8,ip[width=24 height=11 bits=16 min=0.0 max=14778.0],ip[width=24 height=11 bits=16 min=0.0 max=9754.0],ip[width=24 height=11 bits=16 min=1665.0 max=11170.0],1,1.6043674,0.8239662,0.4963088,1.9755049,0.8
b565,0,Experiment 3,EM15307,2213.3386,9,4,5,1,4,ip[width=23 height=11 bits=16 min=69.0 max=652.0],ip[width=23 height=11 bits=16 min=0.0 max=2319.0],ip[width=23 height=11 bits=16 min=1464.0 max=10380.0],1,1.4363014,0.82925636,0.017654134,1.882137,0.8
b675,0,Experiment 3,EM15307,3143.3406,9,4,5,1,5,ip[width=18 height=10 bits=16 min=69.0 max=652.0],ip[width=18 height=10 bits=16 min=0.0 max=2319.0],ip[width=18 height=10 bits=16 min=1464.0 max=10380.0],1,1.0343615,0.8851941,0.020342482,1.5022683,0.8
b151,0,Experiment 4,EM15308,2351.7769,9,4,5,1,1,ip[width=34 height=9 bits=16 min=0.0 max=1574.0],ip[width=34 height=9 bits=16 min=0.0 max=2304.0],ip[width=34 height=9 bits=16 min=1446.0 max=10394.0],1,1.994959,0.57329226,0.15477493,2.8955112,0.8
b168,0,Experiment 4,EM15308,2174.9558,9,4,5,1,1,ip[width=18 height=9 bits=16 min=0.0 max=1574.0],ip[width=18 height=9 bits=16 min=0.0 max=2304.0],ip[width=18 height=9 bits=16 min=1446.0 max=10394.0],1,1.0067925,0.87108487,1.41E-04,1.4636762,0.8
b395,0,Experiment 4,EM15308,2117.7297,9,4,5,1,3,ip[width=29 height=11 bits=16 min=0.0 max=1574.0],ip[width=29 height=11 bits=16 min=0.0 max=2304.0],ip[width=29 height=11 bits=16 min=1446.0 max=10394.0],1,1.9097849,0.6912011,0.12127791,2.4793882,0.8
b719,0,Experiment 4,EM15308,1890.2423,9,4,5,1,4,ip[width=28 height=10 bits=16 min=0.0 max=1574.0],ip[width=28 height=10 bits=16 min=0.0 max=2304.0],ip[width=28 height=10 bits=16 min=1446.0 max=10394.0],1,1.7487346,0.7144439,0.037924983,2.3618865,0.8
b804,0,Experiment 4,EM15308,2012.7258,9,4,5,1,4,ip[width=25 height=10 bits=16 min=0.0 max=1574.0],ip[width=25 height=10 bits=16 min=0.0 max=2304.0],ip[width=25 height=10 bits=16 min=1446.0 max=10394.0],1,1.5083385,0.7600361,0.06224362,2.0750341,0.8
b1010,0,Experiment 4,EM15308,2175.5156,9,4,5,1,5,ip[width=23 height=14 bits=16 min=0.0 max=1574.0],ip[width=23 height=14 bits=16 min=0.0 max=2304.0],ip[width=23 height=14 bits=16 min=1446.0 max=10394.0],1,1.719454,0.794178,1.3445842,1.8958607,0.8
b1089,0,Experiment 4,EM15308,1943.4637,9,4,5,1,5,ip[width=21 height=12 bits=16 min=0.0 max=1574.0],ip[width=21 height=12 bits=16 min=0.0 max=2304.0],ip[width=21 height=12 bits=16 min=1446.0 max=10394.0],1,1.3576033,0.8916978,0.10299587,1.7107995,0.8
[truncated: 780 more rows]

## Sheet: Replicate3
# Measurement of the cell curvature, number of hooks and basal bodies using Phase contrast and epifluorescence microscopy
[truncated: 2,046 more rows]
