# Supplementary material for: FlhE functions as a chaperone to prevent formation of periplasmic flagella in Gram-negative bacteria
Source: Nat Commun. 2024 Jul 14;15:5921. doi: 10.1038/s41467-024-50278-0 (PMC11247099; doi:10.1038/s41467-024-50278-0)
Supplement: Supplementary file 7 — Source Data [file 41467_2024_50278_MOESM7_ESM.zip › Fig3b - Fig 3c.xlsx]

## Sheet: Raw_Data
# Raw data Time course experiment cell curvature / fliC-mneongreen expression
Bacteria	Time - Strain	Intensity mNeonGreen	Image	Cell curvature
b7	EM13604_30	325.26	1	0.022556
b8	EM13604_30	341.653	1	0.0449131
b13	EM13604_30	388.606	1	0.0264179
b14	EM13604_30	301.214	1	0.0890116
b15	EM13604_30	295.387	1	0.0292599
b16	EM13604_30	344.055	1	0.0276962
b17	EM13604_30	312.568	1	0.0938038
b18	EM13604_30	336.986	1	0.0185956
b19	EM13604_30	335.772	1	0.0714737
b20	EM13604_30	345.772	1	0.0148164
b21	EM13604_30	296.518	1	0.0856129
b22	EM13604_30	359.396	1	0.0308055
b23	EM13604_30	361.069	1	0.103602
b27	EM13604_30	326.347	1	0.0589944
b29	EM13604_30	293.314	1	0.000317496
b30	EM13604_30	297.935	1	0.00815754
b31	EM13604_30	313.244	1	0.0395982
b32	EM13604_30	343.533	1	0.0743074
b34	EM13604_30	319.879	1	0.099871
b35	EM13604_30	305.903	1	0.065844
b36	EM13604_30	339.956	1	0.0651209
b41	EM13604_30	328.513	1	0.00535262
b42	EM13604_30	375.007	1	0.0588865
b43	EM13604_30	328.809	1	0.020249
b46	EM13604_30	319.034	1	0.223222
b47	EM13604_30	328.861	1	0.0763884
b49	EM13604_30	316.263	1	0.039272
b50	EM13604_30	316.662	1	0.109397
b55	EM13604_30	319.862	1	0.0534957
b58	EM13604_30	349.879	1	0.000247542
b59	EM13604_30	282.41	1	0.0799512
b61	EM13604_30	432.753	1	0.0141889
b63	EM13604_30	301.951	1	0.0723803
b68	EM13604_30	339.247	1	0.0231006
b71	EM13604_30	317.449	1	0.00535868
b73	EM13604_30	331.326	1	0.031919
b75	EM13604_30	292.898	1	0.0034447
b76	EM13604_30	359.585	1	0.00565185
b77	EM13604_30	282.926	1	0.00821071
b78	EM13604_30	299.816	1	0.00195094
b79	EM13604_30	346.712	1	0.0757022
b85	EM13604_30	368.665	1	0.00279681
b87	EM13604_30	319.628	1	0.102582
b94	EM13604_30	320.095	1	0.173917
b95	EM13604_30	352.947	1	0.0383528
b105	EM13604_30	366.088	1	0.0250611
b106	EM13604_30	357.187	1	0.114886
b110	EM13604_30	322.974	1	0.0742308
b111	EM13604_30	322.321	1	0.053316
b121	EM13604_30	294.952	2	0.0129231
b123	EM13604_30	304.73	2	0.0253659
b128	EM13604_30	320.278	2	0.00477158
b132	EM13604_30	390.815	2	0.111079
b136	EM13604_30	355.734	2	0.000532533
b139	EM13604_30	314.815	2	0.00718542
b140	EM13604_30	322.915	2	0.0350543
b141	EM13604_30	302.652	2	0.00764102
b145	EM13604_30	315.852	2	0.0477209
b146	EM13604_30	322.405	2	0.0275907
b157	EM13604_30	308.282	3	0.107868
b158	EM13604_30	316.889	3	0.076375
b159	EM13604_30	305.795	3	0.0273827
b160	EM13604_30	395.812	3	0.0748911
b161	EM13604_30	292.663	3	0.0485539
b163	EM13604_30	311.862	3	0.0662164
b164	EM13604_30	306.648	3	0.115012
b165	EM13604_30	310.66	3	0.0221374
b167	EM13604_30	338.361	3	0.0200304
b176	EM13604_30	314.016	3	0.0333521
b177	EM13604_30	334.646	3	0.0716869
b181	EM13604_30	355.225	3	0.0171419
b187	EM13604_30	318.546	3	0.0612706
b197	EM13604_30	434.384	3	0.0563515
b199	EM13604_30	320.367	3	0.121649
b200	EM13604_30	372.372	3	0.0491113
b201	EM13604_30	298.449	3	0.00344603
b206	EM13604_30	288.067	3	0.0322904
b207	EM13604_30	311.166	3	0.000346678
b211	EM13604_30	316.802	3	0.0381705
b221	EM13604_30	309.928	3	0.0135459
b223	EM13604_30	309.991	3	0.195725
b228	EM13604_30	315.963	3	0.0261223
b229	EM13604_30	319.571	3	0.0111327
b230	EM13604_30	776.07	3	0.054709
b238	EM13604_30	317.851	3	0.0430324
b239	EM13604_30	318.489	3	0.0324531
b243	EM13604_30	306.293	3	0.00473772
b244	EM13604_30	327.207	3	0.107492
b249	EM13604_30	362.173	3	0.077921
b250	EM13604_30	362.615	3	0.119175
b274	EM13604_30	413.468	4	0.0076205
b275	EM13604_30	313.536	4	0.00121722
b276	EM13604_30	421.416	4	0.124364
b278	EM13604_30	297.599	4	0.0127288
b279	EM13604_30	308.313	4	0.106928
b280	EM13604_30	298.432	4	0.0490328
b282	EM13604_30	438.74	4	0.0147431
b285	EM13604_30	342.961	4	0.0751556
b289	EM13604_30	317.306	4	0.0489001
b290	EM13604_30	334.389	4	0.0525411
b293	EM13604_30	334.815	4	0.0422117
b294	EM13604_30	323.37	4	0.0349102
b296	EM13604_30	337.273	4	0.0099134
b297	EM13604_30	314.837	4	0.0545795
b298	EM13604_30	322.541	4	0.0355022
b299	EM13604_30	291.992	4	0.0274191
b303	EM13604_30	292.793	4	0.0882172
b309	EM13604_30	290.876	4	0.0835476
b310	EM13604_30	308.145	4	0.0183116
b312	EM13604_30	296.289	4	0.0914889
b313	EM13604_30	288.126	4	0.0608357
b318	EM13604_30	361.135	4	0.0148333
b319	EM13604_30	299.926	4	0.0839882
b327	EM13604_30	332.583	4	0.0707082
b337	EM13604_30	465.156	4	0.051505
b351	EM13604_30	333.136	4	0.0404438
b352	EM13604_30	333.469	4	0.0464078
b354	EM13604_30	288.264	4	0.0359515
b358	EM13604_30	293.676	4	0.00192776
b359	EM13604_30	372.475	4	0.0147913
b362	EM13604_30	287.686	4	0.0533945
b363	EM13604_30	277.073	4	0.0195515
b365	EM13604_30	305.517	4	0.0361959
b369	EM13604_30	314.949	4	0.0500336
b370	EM13604_30	321.684	4	0.0678776
b371	EM13604_30	295.417	4	0.050762
b372	EM13604_30	310.23	4	0.139758
b374	EM13604_30	297.104	4	0.000347651
b375	EM13604_30	299.603	4	0.0602518
b385	EM13604_30	314.161	4	0.0555043
b386	EM13604_30	317.877	4	0.0541266
b394	EM13604_30	285.763	4	0.0268435
b395	EM13604_30	302.416	4	0.02361
b396	EM13604_30	294.527	4	0.0873477
b397	EM13604_30	285.376	4	0.0599209
b407	EM13604_30	304.685	5	0.0284466
b412	EM13604_30	307.094	5	0.00262048
b413	EM13604_30	301.009	5	0.0259019
b417	EM13604_30	295.505	5	0.00508829
b419	EM13604_30	394.388	5	0.0459812
b423	EM13604_30	290.785	5	0.00757045
b424	EM13604_30	306.482	5	0.0195134
b425	EM13604_30	305.474	5	0.0684263
b429	EM13604_30	313.157	5	0.184423
b430	EM13604_30	319.707	5	0.00435387
b431	EM13604_30	316.429	5	0.00973718
b436	EM13604_30	325.982	5	0.053433
b441	EM13604_30	355.004	5	0.0565104
b442	EM13604_30	378.374	5	0.0841311
b443	EM13604_30	280.592	5	0.034931
b446	EM13604_30	369.871	5	0.000517326
b447	EM13604_30	407.622	5	0.018028
b451	EM13604_30	299.244	5	0.00160857
b452	EM13604_30	287.758	5	0.0643597
b453	EM13604_30	297.984	5	0.0686303
b458	EM13604_30	295.094	5	0.00412505
b464	EM13604_30	298.759	5	0.0369754
b465	EM13604_30	287.965	5	0.0429369
b467	EM13604_30	333.015	5	0.0188188
b468	EM13604_30	320.361	5	0.0359714
b470	EM13604_30	306.18	5	0.0568255
b471	EM13604_30	301.949	5	0.0121365
b472	EM13604_30	303.945	5	0.110633
b475	EM13604_30	294.562	5	0.0194345
b492	EM13604_30	308.747	5	0.0531429
b493	EM13604_30	313.565	5	0.0282045
b495	EM13604_30	308.255	5	0.0655712
b496	EM13604_30	311.504	5	0.0542017
b498	EM13604_30	314.05	5	0.0484771
b499	EM13604_30	288.506	5	0.071514
b500	EM13604_30	292.531	5	0.123017
b501	EM13604_30	319.026	5	0.0331545
b502	EM13604_30	318.175	5	0.0108572
b503	EM13604_30	316.926	5	0.030961
b509	EM13604_30	316.189	5	0.0523513
b510	EM13604_30	325.365	5	0.00597482
b521	EM13604_30	296.175	6	0.0233683
b523	EM13604_30	305.055	6	0.0570684
b524	EM13604_30	375.388	6	0.0927808
b525	EM13604_30	318.534	6	0.106928
b526	EM13604_30	299.542	6	0.0158652
b527	EM13604_30	314.175	6	0.10623
b532	EM13604_30	333.62	6	0.0532659
b534	EM13604_30	349.812	6	0.0887922
b536	EM13604_30	305.932	6	0.0803128
b537	EM13604_30	362.359	6	0.0269401
b538	EM13604_30	305.955	6	0.027793
b551	EM13604_30	305.456	6	0.00353421
b552	EM13604_30	451.818	6	0.103067
b554	EM13604_30	318.462	6	0.00399284
b555	EM13604_30	344.44	6	0.082038
b557	EM13604_30	314.128	6	0.0554205
b559	EM13604_30	327.003	6	0.0849666
b560	EM13604_30	303.621	6	0.0742629
b561	EM13604_30	327.292	6	0.0619633
b564	EM13604_30	296.175	6	0.00730779
b565	EM13604_30	317.788	6	0.0185538
b566	EM13604_30	320.712	6	0.0606631
b567	EM13604_30	293.554	6	0.0351917
b568	EM13604_30	323.008	6	0.0257502
b569	EM13604_30	308.292	6	0.0152541
b570	EM13604_30	270.889	6	0.135176
b571	EM13604_30	349.509	6	0.00229041
b578	EM13604_30	333.138	6	0.0825099
b579	EM13604_30	309.392	6	0.052472
b583	EM13604_30	375.202	6	0.0951485
b584	EM13604_30	368.097	6	0.026312
b585	EM13604_30	362.162	6	0.00683051
b587	EM13604_30	336.329	6	0.0400177
b588	EM13604_30	361.486	6	0.0926577
b589	EM13604_30	393.609	6	0.0250808
b594	EM13604_30	333.986	6	0.00519581
b597	EM13604_30	317.288	6	0.0633504
b599	EM13604_30	542.285	6	0.0516533
b600	EM13604_30	305.158	6	0.0497085
b601	EM13604_30	406.838	6	0.0190567
b604	EM13604_30	537.924	6	0.0122156
b612	EM13604_30	321.619	6	0.0737775
b613	EM13604_30	322.061	6	0.141374
b614	EM13604_30	306.99	6	0.0341272
b615	EM13604_30	313.924	6	0.143696
b630	EM13604_30	306.219	6	0.00209318
b631	EM13604_30	311.165	6	0.0269715
b642	EM13604_30	312.498	6	0.0705043
b643	EM13604_30	306.534	6	0.0141124
b650	EM13604_30	300.365	6	0.0610522
b651	EM13604_30	305.86	6	0.0314228
b2	EM13604_60	4535.18	1	0.0138144
b3	EM13604_60	5331.76	1	0.0222255
b4	EM13604_60	3845.88	1	0.039605
b5	EM13604_60	3284.75	1	0.0562196
b6	EM13604_60	3471.55	1	0.050185
b7	EM13604_60	5016.25	1	0.0273041
b8	EM13604_60	3444.15	1	0.0255614
b12	EM13604_60	3101.61	1	0.0880685
b13	EM13604_60	5110.5	1	0.147861
b14	EM13604_60	5024.33	1	0.0159362
b15	EM13604_60	4591.22	1	0.0418501
b16	EM13604_60	3875.61	1	0.0447467
b17	EM13604_60	4294.25	1	0.0590655
b19	EM13604_60	5227.56	1	0.00517816
b20	EM13604_60	2656.17	1	0.0275288
b22	EM13604_60	5567.85	1	0.0840885
b23	EM13604_60	2154	1	0.0020091
b24	EM13604_60	4986.45	1	0.0197761
b25	EM13604_60	4455.44	1	0.00201814
b27	EM13604_60	4179.25	1	0.0248603
b28	EM13604_60	3969.38	1	0.0824991
b29	EM13604_60	4111.44	1	0.0609405
b30	EM13604_60	3461.73	1	0.00260642
b31	EM13604_60	4595.61	1	0.0645714
b32	EM13604_60	4248.12	1	0.0175081
b33	EM13604_60	4029.46	1	0.0317473
b34	EM13604_60	3931.57	1	0.104356
b35	EM13604_60	5355.31	1	0.002095
b36	EM13604_60	4744.37	1	0.0342588
b37	EM13604_60	3464.53	1	0.0187821
b38	EM13604_60	540.548	1	0.010586
b40	EM13604_60	2516.63	1	0.00133869
b41	EM13604_60	3328.72	1	0.0582907
b43	EM13604_60	3368.78	1	0.008283
b45	EM13604_60	3540.23	1	0.0556901
b46	EM13604_60	4208.36	1	0.0946708
b47	EM13604_60	4177.94	1	0.0588811
b48	EM13604_60	2222.85	1	0.0218948
b49	EM13604_60	2035.57	1	0.00582775
b54	EM13604_60	500.19	2	0.0393724
b58	EM13604_60	6381.81	2	0.0642841
b59	EM13604_60	4049.78	2	0.049647
b61	EM13604_60	2897.83	2	0.0371117
b64	EM13604_60	2592.72	2	0.027798
b67	EM13604_60	3242.31	2	0.0376968
b68	EM13604_60	6174.66	2	0.0733198
b70	EM13604_60	3771.87	2	0.0587299
b71	EM13604_60	4059.76	2	0.066276
b74	EM13604_60	3936.46	2	0.00182115
b83	EM13604_60	4238.55	2	0.0107687
b84	EM13604_60	5807.2	2	0.029277
b85	EM13604_60	4469.27	2	0.0810484
b86	EM13604_60	4251.6	2	0.00762926
b87	EM13604_60	5444.19	2	0.0548009
b95	EM13604_60	4176.52	2	0.000455695
b96	EM13604_60	3548.11	2	0.0407848
b97	EM13604_60	4321.26	2	0.0837138
b102	EM13604_60	3481.08	2	0.015482
b118	EM13604_60	4535.19	2	0.00135843
b131	EM13604_60	3295.57	2	0.0057643
b134	EM13604_60	2215.42	2	0.0565808
b144	EM13604_60	2585.79	2	0.0770385
b147	EM13604_60	3640.35	2	0.0464584
b155	EM13604_60	4380.59	2	0.0953202
b156	EM13604_60	4439.18	2	0.170435
b160	EM13604_60	3410.05	2	0.149874
b161	EM13604_60	3462.56	2	0.0153607
b163	EM13604_60	3697.73	3	0.0636678
b164	EM13604_60	3392.62	3	0.0267498
b165	EM13604_60	3884.32	3	0.0815142
b167	EM13604_60	5822.86	3	0.0310927
b168	EM13604_60	4984.64	3	0.0653992
b169	EM13604_60	3407.74	3	0.162761
b171	EM13604_60	4636.87	3	0.0187977
b174	EM13604_60	3519.92	3	0.015246
b176	EM13604_60	3789.12	3	0.015111
b177	EM13604_60	4578.51	3	0.0824988
b178	EM13604_60	4192.39	3	0.00894212
b179	EM13604_60	3681.02	3	0.0255379
b180	EM13604_60	3759.42	3	0.0390422
b181	EM13604_60	3218.48	3	0.0586529
b183	EM13604_60	4576.48	3	0.0833574
b185	EM13604_60	4106.54	3	0.0697274
b187	EM13604_60	5587.34	3	0.0993459
b188	EM13604_60	2428.88	3	0.0141007
b191	EM13604_60	4548.59	3	0.0480344
b193	EM13604_60	4243.11	3	0.0657105
b194	EM13604_60	6918.29	3	0.0149766
b195	EM13604_60	3567.21	3	0.11904
b196	EM13604_60	3852.7	3	0.0451473
b198	EM13604_60	4368.13	3	0.146029
b199	EM13604_60	4557.28	3	0.000835556
b201	EM13604_60	4058.32	3	0.0400735
b203	EM13604_60	2539.8	3	0.048415
b204	EM13604_60	4507.66	3	0.0963124
b213	EM13604_60	4446.24	3	0.0388452
b214	EM13604_60	4823.3	3	0.00424938
b217	EM13604_60	4546.78	3	0.123972
b218	EM13604_60	4660.15	3	0.0976901
b219	EM13604_60	2930.41	3	0.00865271
b220	EM13604_60	3160.05	3	0.139191
b223	EM13604_60	4151.8	3	0.0365201
b224	EM13604_60	3870.85	3	0.296712
b226	EM13604_60	2895.42	4	0.09809
b227	EM13604_60	2914.79	4	0.0771772
b228	EM13604_60	3253.68	4	0.103286
b229	EM13604_60	3240.85	4	0.00167311
b230	EM13604_60	3911.35	4	0.174435
b231	EM13604_60	4077.39	4	0.00377111
b232	EM13604_60	5463.46	4	0.0234051
b234	EM13604_60	4679.81	4	0.0930916
b235	EM13604_60	2217.71	4	0.0255348
b236	EM13604_60	3622.81	4	0.000621128
b237	EM13604_60	4347.66	4	0.140851
b238	EM13604_60	4042.55	4	0.022535
b239	EM13604_60	5658.68	4	0.0391004
b240	EM13604_60	4335.83	4	0.0182713
b241	EM13604_60	6236.31	4	0.0895382
b242	EM13604_60	6699.33	4	0.102041
b243	EM13604_60	2198.34	4	0.0077592
b245	EM13604_60	4225.74	4	0.0449605
b246	EM13604_60	4796.39	4	0.00941202
b248	EM13604_60	3594.77	4	0.0481604
b250	EM13604_60	4984.73	4	0.00379589
b251	EM13604_60	3971.29	4	0.0227418
b254	EM13604_60	3573.82	4	0.0624706
b255	EM13604_60	3646.97	4	0.00875013
b257	EM13604_60	3727.87	4	0.00602394
b258	EM13604_60	3379.81	4	0.0291774
b260	EM13604_60	3694.44	4	0.0405517
b261	EM13604_60	6120.24	4	0.0199694
b263	EM13604_60	2932.24	4	0.0619823
b264	EM13604_60	3333.18	4	0.00547768
b265	EM13604_60	4118.27	4	0.149035
b266	EM13604_60	4354.92	4	0.01643
b267	EM13604_60	3650.3	4	0.0326109
b269	EM13604_60	3952.51	4	0.0234687
b270	EM13604_60	2115.16	4	0.0365788
b273	EM13604_60	2638.18	4	0.0504762
b277	EM13604_60	3529.93	4	0.000244367
b278	EM13604_60	3648.21	4	0.0407017
b281	EM13604_60	3892.26	4	0.0175282
b282	EM13604_60	4086.26	4	0.110523
b283	EM13604_60	3611.43	4	0.0778109
b284	EM13604_60	3416	4	0.105059
b285	EM13604_60	3511.98	4	0.114451
b286	EM13604_60	3516.52	4	0.0972668
b288	EM13604_60	4418.49	4	0.0198194
b289	EM13604_60	4377.22	4	0.0546008
b292	EM13604_60	4577.8	5	0.00359245
b294	EM13604_60	4040.25	5	0.0900879
b296	EM13604_60	4042.68	5	0.0963961
b297	EM13604_60	4098.55	5	0.0680304
b298	EM13604_60	3518.72	5	0.0976831
b299	EM13604_60	5179.45	5	0.0276854
b300	EM13604_60	5041.06	5	0.0561042
b301	EM13604_60	3773.27	5	0.0175802
b302	EM13604_60	5638.15	5	0.111472
b303	EM13604_60	3706.28	5	0.0584063
b304	EM13604_60	5635.39	5	0.0712528
b305	EM13604_60	6183.08	5	0.0492049
b306	EM13604_60	1597.5	5	0.0417936
b307	EM13604_60	3229.38	5	0.0691417
b308	EM13604_60	4280.9	5	0.00736341
b309	EM13604_60	4515.33	5	0.0958634
b310	EM13604_60	5579.16	5	0.072633
b311	EM13604_60	3936.14	5	0.0413786
b312	EM13604_60	4703.23	5	0.0560274
b313	EM13604_60	4098.91	5	0.0478704
b314	EM13604_60	4236.23	5	0.130339
b315	EM13604_60	4240.42	5	0.0669109
b316	EM13604_60	3387.83	5	0.107933
b317	EM13604_60	4686.47	5	0.0296683
b318	EM13604_60	3058.79	5	0.165557
b319	EM13604_60	2918.97	5	0.0460447
b321	EM13604_60	3406.87	5	0.00239813
b322	EM13604_60	6299.88	5	0.0371207
b324	EM13604_60	5641.89	5	0.0414722
b326	EM13604_60	4119.71	5	0.0486324
b327	EM13604_60	4016.44	5	0.168915
b328	EM13604_60	3969.47	5	0.0884526
b329	EM13604_60	3486.21	5	0.0341176
b331	EM13604_60	3524.63	5	0.136
b332	EM13604_60	2893.7	5	0.00516071
b333	EM13604_60	4343.02	5	0.18558
b334	EM13604_60	3377.65	5	0.0284788
b335	EM13604_60	3578.96	5	0.13423
b336	EM13604_60	4121.55	5	0.0229588
b338	EM13604_60	3428.01	5	0.0744646
b339	EM13604_60	4493.08	5	0.029786
b341	EM13604_60	3841.53	5	0.0763073
b345	EM13604_60	4551.6	5	0.112132
b348	EM13604_60	5038.04	5	0.0410491
b349	EM13604_60	4776.16	5	0.0609684
b351	EM13604_60	5858.88	5	0.0494532
b352	EM13604_60	5708.72	5	0.000265009
b357	EM13604_60	2827.06	5	0.0677734
b358	EM13604_60	2853.84	5	0.0583333
b359	EM13604_60	5747.45	5	0.035231
b360	EM13604_60	5771.13	5	0.021807
b361	EM13604_60	3079.18	5	0.103278
b362	EM13604_60	3212.59	5	0.0148889
b1	EM13604_120	9024.76	1	0.114477
b2	EM13604_120	9222.71	1	0.0943238
b3	EM13604_120	6864.19	1	0.0662073
b5	EM13604_120	6593.48	1	0.00763657
b6	EM13604_120	9581.17	1	0.0664812
b7	EM13604_120	8313.4	1	0.0318534
b8	EM13604_120	11905.5	1	0.157655
b9	EM13604_120	8665.98	1	0.0531773
b10	EM13604_120	7844.92	1	0.0101685
b12	EM13604_120	7979.01	1	0.084689
b15	EM13604_120	8895.76	1	0.0641421
b16	EM13604_120	7361.26	1	0.00434034
b22	EM13604_120	8967.51	1	0.0012778
b30	EM13604_120	7840.53	1	0.0224781
b31	EM13604_120	6782.9	1	0.0293014
b32	EM13604_120	10308.4	1	0.00501113
b33	EM13604_120	5651.82	1	0.00865049
b34	EM13604_120	6228.68	1	0.0409249
b37	EM13604_120	4879.67	1	0.0630962
b38	EM13604_120	6463.25	1	0.00194021
b39	EM13604_120	7767.8	1	0.190818
b47	EM13604_120	8992.49	2	0.00291988
b48	EM13604_120	11667.7	2	0.00596626
b49	EM13604_120	8900.1	2	0.032938
b50	EM13604_120	6812.95	2	0.0333887
b51	EM13604_120	8844.47	2	0.0363399
b52	EM13604_120	7119.53	2	0.0344915
b54	EM13604_120	5613.73	2	0.0177369
b55	EM13604_120	11801	2	0.0993605
b56	EM13604_120	7340.64	2	0.0603635
b61	EM13604_120	9221.42	2	0.0131581
b62	EM13604_120	9870.44	2	0.0549619
b63	EM13604_120	9405.04	2	0.0830247
b64	EM13604_120	10251.2	2	0.0391559
b65	EM13604_120	10129.8	2	0.0589983
b66	EM13604_120	9980.21	2	0.0601073
b67	EM13604_120	2137.98	2	0.0735385
b68	EM13604_120	12490.2	2	0.0266042
b70	EM13604_120	10079.7	2	0.0236651
b71	EM13604_120	8046.39	2	0.12561
b72	EM13604_120	9050.49	2	0.0264538
b73	EM13604_120	6883.1	2	0.0677333
b74	EM13604_120	3603.11	2	0.00569372
b75	EM13604_120	8149.4	2	0.0350612
b76	EM13604_120	9481.96	2	0.0446433
b77	EM13604_120	7916.07	2	0.0509605
b78	EM13604_120	4428.49	2	0.0441713
b79	EM13604_120	10083.1	2	0.0840816
b80	EM13604_120	9152.46	2	0.0315693
b81	EM13604_120	11277.7	2	0.0217103
b82	EM13604_120	8096.22	2	0.00404124
b83	EM13604_120	11089.8	2	0.0676257
b84	EM13604_120	7535.01	2	0.0833991
b85	EM13604_120	7630.44	2	0.000145499
b86	EM13604_120	10586.3	2	0.0562328
b87	EM13604_120	9864.26	2	0.000631517
b89	EM13604_120	932.104	2	0.13686
b90	EM13604_120	9127.95	2	0.0041663
b91	EM13604_120	5740.62	2	0.115986
b92	EM13604_120	9060.12	2	0.0270899
b93	EM13604_120	11038.4	2	0.0465628
b94	EM13604_120	9072.48	2	0.00783222
b95	EM13604_120	9974.06	2	0.015647
b96	EM13604_120	7256.03	2	0.0430186
b98	EM13604_120	9377	2	0.0607907
b99	EM13604_120	5559.62	2	0.110035
b100	EM13604_120	8902.69	2	0.024138
b103	EM13604_120	6850.74	2	0.00817807
b104	EM13604_120	6559.58	2	0.0719695
b105	EM13604_120	9554.62	2	0.0204923
b106	EM13604_120	9764.18	2	0.087293
b107	EM13604_120	8216.9	2	0.0241578
b110	EM13604_120	10685.9	2	0.0150766
b112	EM13604_120	10606.6	2	0.0629648
b113	EM13604_120	7075.97	2	0.00851193
b114	EM13604_120	9113.42	2	0.0468123
b115	EM13604_120	10810.8	2	0.0832645
b116	EM13604_120	11390.9	2	0.113397
b117	EM13604_120	9421.52	2	0.0447222
b118	EM13604_120	8986.35	2	0.000324259
b119	EM13604_120	7499.49	2	0.130677
b120	EM13604_120	13143.4	2	0.032737
b121	EM13604_120	8077.44	2	0.149188
b122	EM13604_120	11051.6	2	0.0272124
b123	EM13604_120	11876.4	2	0.071932
b124	EM13604_120	9909.02	2	0.105904
b125	EM13604_120	10512.2	2	0.235132
b126	EM13604_120	7217.09	2	0.0308336
b127	EM13604_120	10233.2	2	0.0162467
b128	EM13604_120	628.439	2	0.114334
b130	EM13604_120	9967.89	2	0.00224521
b131	EM13604_120	8261.16	2	0.129212
b132	EM13604_120	8582.36	2	0.00549373
b133	EM13604_120	8005.78	2	0.0176983
b134	EM13604_120	10271.1	2	0.0982426
b136	EM13604_120	9024.22	2	0.112367
b137	EM13604_120	10609.4	2	0.0021309
b138	EM13604_120	6482.45	2	0.0289509
b139	EM13604_120	8998.39	2	0.0343356
b140	EM13604_120	8502.57	2	0.147133
b141	EM13604_120	8092.76	2	0.00107542
b142	EM13604_120	6642.87	2	0.0227294
b143	EM13604_120	5559.67	2	0.0543235
b144	EM13604_120	9338.18	2	0.0665731
b145	EM13604_120	7580.4	2	0.131102
b146	EM13604_120	7290.56	2	0.0770844
b147	EM13604_120	7403.56	2	0.0819157
b149	EM13604_120	9952.47	2	0.0638317
b150	EM13604_120	11615	2	0.00140302
b151	EM13604_120	8681.51	2	0.00982481
b152	EM13604_120	11980.4	2	0.00151031
b154	EM13604_120	11091.1	2	0.0758767
b156	EM13604_120	12489.4	2	0.00426366
b157	EM13604_120	10239.9	2	0.00291703
b158	EM13604_120	10368.3	2	0.0432508
b159	EM13604_120	8716.71	2	0.00787314
b160	EM13604_120	7494.19	2	0.00147142
b161	EM13604_120	11325.1	2	0.00984365
b162	EM13604_120	9172.02	2	0.0922257
b163	EM13604_120	6986.39	2	0.0535276
b167	EM13604_120	10066.3	2	0.0449829
b168	EM13604_120	6402.59	2	0.0812933
b170	EM13604_120	8308.08	2	0.106359
b171	EM13604_120	9501.05	2	0.0149502
b172	EM13604_120	7286.06	2	0.16089
b173	EM13604_120	9804.05	2	0.0897156
b174	EM13604_120	13732.9	2	0.0860023
b176	EM13604_120	8773.85	2	0.00534661
b177	EM13604_120	12137.7	2	0.0193778
b178	EM13604_120	10825.6	2	0.0239882
b179	EM13604_120	8490.24	2	0.00561857
b180	EM13604_120	3026.6	2	0.0377663
b181	EM13604_120	9195.31	2	0.0382434
b183	EM13604_120	8482.47	2	0.112356
b184	EM13604_120	9068.52	2	0.0137635
b188	EM13604_120	7746.39	2	0.10965
b189	EM13604_120	8241.9	2	0.018611
b190	EM13604_120	8275.61	2	0.150922
b191	EM13604_120	7723.5	2	0.134313
b192	EM13604_120	8370.56	2	0.00564201
b193	EM13604_120	9887.17	2	0.042839
b194	EM13604_120	9232.68	2	0.0756447
b196	EM13604_120	10701.6	2	0.131287
b197	EM13604_120	7874.9	2	0.0935826
b200	EM13604_120	10408.9	2	0.0651028
b201	EM13604_120	6552.33	2	0.0844432
b202	EM13604_120	6151.54	2	0.0322571
b206	EM13604_120	5299.96	2	0.109706
b207	EM13604_120	8147.71	2	0.132186
b208	EM13604_120	5769.55	2	0.0533901
b209	EM13604_120	9545.95	2	0.0167279
b211	EM13604_120	6548.09	2	0.0454316
b216	EM13604_120	8678.13	2	0.00174359
b217	EM13604_120	5092.24	2	0.0193322
b218	EM13604_120	3611.54	2	0.117279
b219	EM13604_120	8486.95	2	0.153914
b220	EM13604_120	9832.23	2	0.0270648
b221	EM13604_120	8065.88	2	0.0130535
b222	EM13604_120	8158.78	2	0.0732402
b233	EM13604_120	8117.8	2	0.0495478
b234	EM13604_120	394.655	2	0.104009
b235	EM13604_120	400.258	2	0.0154549
b237	EM13604_120	9460.19	2	0.161293
b238	EM13604_120	9923.35	2	0.0183637
b239	EM13604_120	12293.5	2	0.134637
b240	EM13604_120	12395.6	2	0.112775
b241	EM13604_120	7907.13	2	0.0520852
b242	EM13604_120	10950.9	2	0.0109407
b243	EM13604_120	7241.5	2	0.110492
b247	EM13604_120	9264.9	2	0.0166841
b259	EM13604_120	6426.93	2	0.136373
b264	EM13604_120	10285.7	3	0.0212562
b265	EM13604_120	8839.45	3	0.0238317
b266	EM13604_120	8993.74	3	0.00659919
b267	EM13604_120	7355.81	3	0.0459405
b271	EM13604_120	7269.85	3	0.0392161
b272	EM13604_120	11112.6	3	0.0121598
b273	EM13604_120	7713.09	3	0.00899554
b274	EM13604_120	9574.36	3	0.0125551
b275	EM13604_120	9598.61	3	0.000111496
b276	EM13604_120	8189.07	3	0.0321963
b277	EM13604_120	7103.12	3	0.0642279
b279	EM13604_120	10572.4	3	0.00809868
b280	EM13604_120	7790.06	3	0.0356935
b283	EM13604_120	8161.05	3	0.0059478
b285	EM13604_120	10329.2	3	0.0205573
b286	EM13604_120	10012.4	3	0.020249
b287	EM13604_120	9372.38	3	0.00235873
b288	EM13604_120	10688.5	3	0.0158092
b289	EM13604_120	8376.1	3	0.0117899
b290	EM13604_120	8082.24	3	0.0348535
b291	EM13604_120	10114.3	3	0.0535413
b295	EM13604_120	7549.76	3	0.0342054
b296	EM13604_120	9404.87	3	0.0076848
b299	EM13604_120	10066	3	0.0648081
b300	EM13604_120	7807.16	3	0.00643998
b301	EM13604_120	7268.06	3	0.0556204
b302	EM13604_120	8050.87	3	0.0545823
b303	EM13604_120	8153.24	3	0.0300314
b305	EM13604_120	7076.38	3	0.0757086
b309	EM13604_120	9869.1	3	0.00795146
b310	EM13604_120	10858.4	3	0.0614939
b311	EM13604_120	11325	3	0.0237114
b313	EM13604_120	9589.9	3	0.0368953
b314	EM13604_120	10546.7	3	0.0416014
b315	EM13604_120	8262.97	3	0.0292953
b317	EM13604_120	7626.78	3	0.048217
b319	EM13604_120	10819	3	0.151838
b320	EM13604_120	9582.73	3	0.0561154
b321	EM13604_120	5904.25	3	0.00223741
b328	EM13604_120	10799.1	3	0.0627022
b330	EM13604_120	9556.25	3	0.000348601
b331	EM13604_120	8656.71	3	0.0434925
b333	EM13604_120	6505.42	3	0.0590721
b334	EM13604_120	9599.71	3	0.0564443
b335	EM13604_120	9494.57	3	0.0638506
b336	EM13604_120	9006.37	3	0.124681
b338	EM13604_120	7343.89	3	0.0618692
b339	EM13604_120	8788.13	3	0.061392
b344	EM13604_120	9111.05	3	0.00660471
b345	EM13604_120	10571.3	3	0.0186748
b357	EM13604_120	9551.32	3	0.00218931
b358	EM13604_120	9621.69	3	0.00916534
b362	EM13604_120	9930.91	3	0.0838946
b363	EM13604_120	8912.28	3	0.00035579
b367	EM13604_120	10432.4	3	0.0481627
b368	EM13604_120	7398.73	3	0.108396
b369	EM13604_120	8405.72	3	0.00399771
b370	EM13604_120	8446.05	3	0.00934318
b371	EM13604_120	9045.11	3	0.0147939
b372	EM13604_120	10438.4	3	0.00388375
b373	EM13604_120	9679.51	3	0.0973111
b374	EM13604_120	7753.97	3	0.0567038
b381	EM13604_120	9631.45	4	0.0037328
b382	EM13604_120	7976.11	4	0.0519922
b383	EM13604_120	8458.5	4	0.00975952
b384	EM13604_120	6414.91	4	0.00311294
b385	EM13604_120	6930.12	4	0.0577132
b386	EM13604_120	9296.81	4	0.00366337
b387	EM13604_120	8175.54	4	0.12916
b392	EM13604_120	11082.1	4	0.0114717
b393	EM13604_120	7329.42	4	0.00256509
b394	EM13604_120	6628.39	4	0.0535388
b395	EM13604_120	9111.73	4	0.0197503
b396	EM13604_120	9037	4	0.0620385
b398	EM13604_120	7362.07	4	0.0129152
b399	EM13604_120	10082.3	4	0.102293
b400	EM13604_120	7736.01	4	0.0831084
b401	EM13604_120	7493.87	4	0.000107834
b405	EM13604_120	8033.3	4	0.0553597
b407	EM13604_120	9778.38	4	0.0411223
b416	EM13604_120	11453.9	4	0.0376283
b420	EM13604_120	8075.43	4	0.0398013
b421	EM13604_120	10119.3	4	0.101334
b427	EM13604_120	8900.15	4	0.224986
b428	EM13604_120	10018.7	4	0.131895
b429	EM13604_120	9535.22	4	0.0320414
b430	EM13604_120	6224.31	4	0.0419081
b431	EM13604_120	8738.89	4	0.00068819
b435	EM13604_120	6251.09	4	0.0404433
b444	EM13604_120	8531.53	5	0.221567
b445	EM13604_120	7791.22	5	0.237613
b447	EM13604_120	11971	5	0.0674927
b448	EM13604_120	9377.09	5	0.135862
b449	EM13604_120	9364.53	5	0.0227971
b458	EM13604_120	11053.4	5	0.0561554
b459	EM13604_120	6986.87	5	0.0471834
b460	EM13604_120	8151.23	5	0.0538615
b461	EM13604_120	9479.7	5	0.00338602
b463	EM13604_120	8971.41	5	0.00908725
b464	EM13604_120	6152.95	5	0.0623817
b465	EM13604_120	9776.61	5	0.0201369
b466	EM13604_120	8215.74	5	0.0741309
b469	EM13604_120	11419.7	5	0.0778533
b470	EM13604_120	11145.7	5	0.00474606
b471	EM13604_120	9485.23	5	0.0573999
b472	EM13604_120	6636.7	5	0.0408305
b475	EM13604_120	8560.24	5	0.0250501
b476	EM13604_120	9314.27	5	0.00871049
b477	EM13604_120	8497.93	5	0.237042
b483	EM13604_120	9674.88	5	0.0046988
b485	EM13604_120	9381.53	5	0.0442786
b488	EM13604_120	7628.88	6	0.139987
b489	EM13604_120	9359.78	6	0.0200976
b490	EM13604_120	7185.99	6	0.0115617
b491	EM13604_120	6527.38	6	0.013897
b492	EM13604_120	11786.6	6	0.0654986
b500	EM13604_120	9401.96	6	0.0687636
b502	EM13604_120	8097.13	6	0.116802
b503	EM13604_120	6807.38	6	0.00346023
b504	EM13604_120	7859.14	6	0.0050273
b505	EM13604_120	8959.22	6	0.0529672
b507	EM13604_120	10773.9	6	0.0911764
b508	EM13604_120	9245.83	6	0.0255267
b509	EM13604_120	8075.66	6	0.117087
b510	EM13604_120	8439.58	6	0.0115337
b511	EM13604_120	9425.32	6	0.0631738
b512	EM13604_120	8854.48	6	0.00523709
b513	EM13604_120	11117.9	6	0.00936122
b514	EM13604_120	9821.24	6	0.126587
b515	EM13604_120	11153	6	0.231762
b516	EM13604_120	7338.41	6	0.00967118
b517	EM13604_120	11261.5	6	0.165225
b520	EM13604_120	9184	6	0.0510878
b521	EM13604_120	11759.1	6	0.0375569
b522	EM13604_120	10750.7	6	0.0685025
b523	EM13604_120	7280.48	6	0.0279152
b528	EM13604_120	9866.01	6	0.0731977
b529	EM13604_120	5990.58	6	0.253156
b530	EM13604_120	7491.46	6	0.00850419
b531	EM13604_120	9756.93	6	0.0746988
b532	EM13604_120	5986.98	6	0.129521
b533	EM13604_120	8132.49	6	0.0107402
b539	EM13604_120	8607.49	6	0.103641
b546	EM13604_120	8018.96	6	0.0489472
b548	EM13604_120	5074.42	6	0.0153949
b554	EM13604_120	8614.34	6	0.000905849
b555	EM13604_120	8521.64	6	0.00315849
b556	EM13604_120	7520.59	6	0.0890375
b558	EM13604_120	12147.7	6	0.0298397
b559	EM13604_120	12429.8	6	0.226343
b560	EM13604_120	8666.14	6	0.00438745
b561	EM13604_120	8713.18	6	0.075372
b564	EM13604_120	9002.97	6	0.188098
b565	EM13604_120	8503.25	6	0.0710368
b566	EM13604_120	7590.14	7	0.0230915
b567	EM13604_120	7918.84	7	0.0205964
b568	EM13604_120	8196.14	7	0.0428897
b569	EM13604_120	8741.4	7	0.0418791
b570	EM13604_120	7390.49	7	0.00830025
b572	EM13604_120	1249.86	7	0.0371839
b573	EM13604_120	9193.7	7	0.100346
b575	EM13604_120	9147.49	7	0.00018053
b576	EM13604_120	7891.47	7	0.00580904
b577	EM13604_120	10317.2	7	0.0445551
b581	EM13604_120	8909.37	7	0.125615
b584	EM13604_120	7261.44	7	0.00200706
b587	EM13604_120	9463.55	7	0.0181819
b588	EM13604_120	10081.3	7	0.0676349
b589	EM13604_120	7007.53	7	0.0794322
b590	EM13604_120	6557.87	7	0.0392951
b592	EM13604_120	5482.12	7	0.0377778
b593	EM13604_120	7252.26	7	0.0706262
b594	EM13604_120	7143.66	7	0.064077
b597	EM13604_120	5589.68	7	0.0756161
b601	EM13604_120	11770.6	7	0.106538
b602	EM13604_120	11365.6	7	0.0593166
b603	EM13604_120	12457.9	7	0.0580734
b604	EM13604_120	11105.3	7	0.0685224
b1	EM13604_180	11101.2	1	0.0569768
b2	EM13604_180	9173.22	1	0.00962745
b3	EM13604_180	5994.49	1	0.00356841
b4	EM13604_180	7234.22	1	0.112147
b6	EM13604_180	6226.52	1	0.0146343
b8	EM13604_180	6883.75	1	0.0140391
b9	EM13604_180	7780.32	1	0.038263
b10	EM13604_180	9219.31	1	0.0468989
b11	EM13604_180	9160.11	1	0.00163193
b12	EM13604_180	8969.69	1	0.148808
b13	EM13604_180	7934.18	1	0.0018609
b14	EM13604_180	7079.03	1	0.061088
b15	EM13604_180	9990.88	1	0.0123822
b16	EM13604_180	5570.23	1	0.0112255
b17	EM13604_180	9554.63	1	0.0453495
b18	EM13604_180	11687.5	1	0.0650697
b19	EM13604_180	12237.9	1	0.122426
b20	EM13604_180	7829.27	1	0.00235868
b21	EM13604_180	7057.57	1	0.0195054
b22	EM13604_180	6997.2	1	0.00598025
b23	EM13604_180	6359.28	1	0.0395733
b25	EM13604_180	7393.95	1	0.0314334
b26	EM13604_180	4135.47	1	0.00275405
b27	EM13604_180	12572.8	1	0.171026
b28	EM13604_180	9139.08	1	0.107703
b29	EM13604_180	8568.25	1	0.0535649
b30	EM13604_180	8022.89	1	0.00462898
b31	EM13604_180	9209.08	1	0.0480756
b32	EM13604_180	9693.77	1	0.0113054
b34	EM13604_180	8153.82	1	0.0606689
b38	EM13604_180	8868.24	1	0.00391153
b39	EM13604_180	7730	1	0.157015
b40	EM13604_180	9555.16	1	0.0397206
b42	EM13604_180	8786.54	1	0.145045
b43	EM13604_180	9258.5	1	0.0845193
b45	EM13604_180	6585.32	1	0.000263472
b46	EM13604_180	12186	1	0.0156002
b47	EM13604_180	7171.34	1	0.00712211
b48	EM13604_180	8161.84	1	0.0322797
b49	EM13604_180	8068.61	1	0.00237918
b50	EM13604_180	8912.5	1	0.0176235
b52	EM13604_180	9362.19	1	0.149768
b53	EM13604_180	10831.7	1	0.0935549
b54	EM13604_180	7174.37	1	0.0368051
b55	EM13604_180	6938.66	1	0.00179277
b58	EM13604_180	8840.9	1	0.251088
b59	EM13604_180	8230.56	1	0.0643215
b60	EM13604_180	9063.17	1	0.0167424
b61	EM13604_180	9051.59	1	0.198225
b62	EM13604_180	11502.1	1	0.0714084
b63	EM13604_180	8848.81	1	0.00637412
b64	EM13604_180	7701.5	1	0.00754684
b65	EM13604_180	8396	1	0.0476662
b66	EM13604_180	8796.63	1	0.0286005
b69	EM13604_180	11933	1	0.00475397
b72	EM13604_180	10360	1	0.106325
b74	EM13604_180	7202.67	1	0.109154
b75	EM13604_180	10912.3	1	0.00161397
b77	EM13604_180	3231.87	1	0.062184
b78	EM13604_180	8073.53	1	0.0108317
b79	EM13604_180	9774.72	1	0.123421
b80	EM13604_180	8051.06	1	0.0342054
b81	EM13604_180	8262.43	1	0.0750411
b82	EM13604_180	9304.81	1	0.0883484
b83	EM13604_180	287.199	1	2.5636e-05
b84	EM13604_180	10076	1	0.0553636
b85	EM13604_180	8743.78	1	0.00689547
b86	EM13604_180	8172.04	1	0.0108493
b87	EM13604_180	7128.2	1	0.0571379
b88	EM13604_180	11225.2	1	0.0991004
b89	EM13604_180	9690.3	1	0.0184314
b91	EM13604_180	11670.5	1	0.00165784
b93	EM13604_180	11035.9	1	0.00797863
b94	EM13604_180	8243.94	1	0.230162
b96	EM13604_180	8254.62	1	0.0536286
b97	EM13604_180	6310.64	1	0.102948
b98	EM13604_180	9217.45	1	0.0530981
b99	EM13604_180	6572.7	1	0.0269637
b101	EM13604_180	10557.9	1	0.0241633
b102	EM13604_180	7217.87	1	0.0191496
b103	EM13604_180	9895.68	1	0.0146954
b104	EM13604_180	7843.23	1	0.0121223
b105	EM13604_180	7903.46	1	0.107051
b107	EM13604_180	6973.57	1	0.259494
b108	EM13604_180	11796.2	1	0.141788
b109	EM13604_180	10781.4	1	0.0448635
b110	EM13604_180	8617.99	1	0.0131798
b111	EM13604_180	10586	1	0.167841
b112	EM13604_180	10030.6	1	0.0154169
b113	EM13604_180	9212.82	1	0.000710961
b114	EM13604_180	10277.1	1	0.0764418
b115	EM13604_180	6820.38	1	0.0717375
b116	EM13604_180	7340.21	1	0.0843072
b117	EM13604_180	9331.3	1	0.0430488
b118	EM13604_180	9159.14	1	0.00475075
b119	EM13604_180	8334.29	1	0.0198469
b120	EM13604_180	5644.45	1	0.0728576
b121	EM13604_180	11836.6	1	0.0583514
b123	EM13604_180	12055	1	0.111419
b125	EM13604_180	6611.21	1	0.00279033
b126	EM13604_180	5801.05	1	0.000384441
b128	EM13604_180	7835.43	1	0.0787614
b129	EM13604_180	9182.93	1	0.0174197
b130	EM13604_180	6558.34	1	0.0540884
b132	EM13604_180	8422.6	1	0.122136
b133	EM13604_180	5255.79	1	0.00293225
b134	EM13604_180	7790.6	1	0.0396848
b135	EM13604_180	9026.36	1	0.0358251
b136	EM13604_180	6454.85	1	0.0298558
b137	EM13604_180	7010.01	1	0.0136364
b140	EM13604_180	7847.68	1	0.103204
b141	EM13604_180	10690.3	1	0.135536
b142	EM13604_180	5630.38	1	0.0639101
b143	EM13604_180	8084.02	1	0.0771871
b144	EM13604_180	8596.9	1	0.00435977
b145	EM13604_180	6906.65	1	0.0867177
b148	EM13604_180	12416.7	1	0.000429628
b149	EM13604_180	8671.01	1	0.0974133
b150	EM13604_180	10291.4	1	0.056644
b151	EM13604_180	9146.37	1	0.0744184
b152	EM13604_180	7908.9	1	0.00242657
b153	EM13604_180	10026.5	1	0.100284
b154	EM13604_180	5377.93	1	0.0920754
b155	EM13604_180	9612.47	1	0.153091
b156	EM13604_180	8134.19	1	0.0218235
b157	EM13604_180	7790.63	1	0.145674
b159	EM13604_180	6952.57	1	0.100209
b160	EM13604_180	7696.15	1	0.0140381
b161	EM13604_180	7934	1	0.0150216
b176	EM13604_180	12597.9	1	0.127811
b177	EM13604_180	10272.1	1	0.008764
b179	EM13604_180	11062.6	1	0.0647045
b180	EM13604_180	7374.1	1	0.213691
b181	EM13604_180	8505.82	1	0.0397208
b182	EM13604_180	9512.86	1	0.111738
b183	EM13604_180	9802.63	1	0.0553667
b184	EM13604_180	9168.87	1	0.131736
b186	EM13604_180	11068.5	1	0.147762
b187	EM13604_180	7072.39	1	0.150022
b188	EM13604_180	7507.95	1	0.097775
b189	EM13604_180	6511.97	1	0.043847
b196	EM13604_180	10053.7	2	0.0134484
b197	EM13604_180	6331.37	2	0.00461802
b198	EM13604_180	5507.39	2	0.0447
b199	EM13604_180	7144.95	2	0.217539
b200	EM13604_180	8113.02	2	0.0905614
b201	EM13604_180	9397.91	2	0.12444
b202	EM13604_180	7426.18	2	0.105567
b203	EM13604_180	7588.98	2	0.00802774
b208	EM13604_180	8290.9	2	0.144674
b209	EM13604_180	8292.33	2	0.00204446
b210	EM13604_180	6209.74	2	0.039729
b211	EM13604_180	9532.51	2	0.117857
b212	EM13604_180	7858.37	2	0.072672
b214	EM13604_180	7112.81	2	0.0254002
b216	EM13604_180	7476.97	2	0.175414
b217	EM13604_180	5759.77	2	0.0188026
b218	EM13604_180	6667.37	2	0.0072396
b219	EM13604_180	8215.03	2	0.0079872
b220	EM13604_180	6775.68	2	0.163591
b221	EM13604_180	5149.11	2	0.00495571
b223	EM13604_180	8792.23	2	0.0234384
b224	EM13604_180	5957.75	2	0.0586617
b226	EM13604_180	6712.49	2	0.0246986
b227	EM13604_180	9259.04	2	0.0774798
b228	EM13604_180	7839.13	2	0.164754
b229	EM13604_180	8715.34	2	0.0620422
b230	EM13604_180	7764.66	2	0.0971341
b236	EM13604_180	6803.9	2	0.0163729
b238	EM13604_180	7234.61	2	0.0180036
b239	EM13604_180	8367.36	2	0.141195
b242	EM13604_180	8348.33	2	0.0741776
b243	EM13604_180	10113.5	2	0.161706
b244	EM13604_180	8937.92	2	0.0286807
b246	EM13604_180	7020.15	2	0.0498821
b247	EM13604_180	8963.54	2	0.0619251
b248	EM13604_180	5928	2	0.149123
b249	EM13604_180	7710.97	2	0.0106117
b251	EM13604_180	7502.98	2	0.01666
b252	EM13604_180	9213.18	2	0.0561198
b253	EM13604_180	11838.8	2	0.332493
b254	EM13604_180	7936.26	2	0.0254
b255	EM13604_180	6701.99	2	0.00124511
b256	EM13604_180	7545.36	2	0.116127
b257	EM13604_180	8593.33	2	0.00639404
b258	EM13604_180	10972.8	2	0.0838412
b260	EM13604_180	10108.3	2	0.00691485
b261	EM13604_180	6507.85	2	0.00246159
b262	EM13604_180	6124.99	2	0.0348276
b263	EM13604_180	4596.8	2	0.0143671
b264	EM13604_180	13000.8	2	0.0331443
b265	EM13604_180	11141.4	2	0.0191156
b266	EM13604_180	8191.52	2	0.00283932
b267	EM13604_180	6218.29	2	0.125167
b269	EM13604_180	4637.57	2	0.00566191
b270	EM13604_180	7305.98	2	0.00514838
b271	EM13604_180	8243.99	2	0.126914
b272	EM13604_180	7208.81	2	0.124208
b273	EM13604_180	7154.88	2	0.0163664
b274	EM13604_180	5533.21	2	0.000693459
b360	EM13604_180	7846.1	3	0.00980146
b361	EM13604_180	8326.36	3	0.00965672
b365	EM13604_180	7484.29	3	0.00928179
b366	EM13604_180	8915.12	3	0.0527251
b368	EM13604_180	7234.54	3	0.0440089
b369	EM13604_180	7176.66	3	0.0758167
b370	EM13604_180	7092.84	3	0.0579684
b371	EM13604_180	9933.41	3	0.137391
b373	EM13604_180	12570.2	3	0.147928
b374	EM13604_180	8755.19	3	0.0414959
b375	EM13604_180	11657.7	3	0.186438
b376	EM13604_180	7091.37	3	0.00475036
b377	EM13604_180	8847.68	3	0.142535
b378	EM13604_180	7922.45	3	0.180214
b379	EM13604_180	7733.28	3	0.00382148
b380	EM13604_180	9854.86	3	0.0474572
b381	EM13604_180	6570.57	3	0.000412568
b383	EM13604_180	9397.32	3	0.192449
b384	EM13604_180	7332.18	3	0.0853397
b385	EM13604_180	7536.44	3	0.310506
b386	EM13604_180	10877.3	3	0.00575402
b387	EM13604_180	8882.34	3	0.0606718
b389	EM13604_180	7552.31	3	0.00578803
b393	EM13604_180	8650.73	3	0.00870379
b395	EM13604_180	10635.7	3	0.0454939
b396	EM13604_180	9715.52	3	0.0144349
b398	EM13604_180	7075.03	3	0.0312312
b399	EM13604_180	7482.8	3	0.0338151
b400	EM13604_180	8709.82	3	0.149382
b401	EM13604_180	8890.85	3	0.0346082
b402	EM13604_180	7760.36	3	0.232359
b405	EM13604_180	7434.95	3	0.00700822
b407	EM13604_180	7167.46	3	0.00175141
b409	EM13604_180	7693.78	3	0.124302
b410	EM13604_180	8475.42	3	0.00858204
b411	EM13604_180	10301.2	3	0.0661604
b412	EM13604_180	9262.7	3	0.00438564
b417	EM13604_180	7106.03	3	0.0857697
b418	EM13604_180	9217.31	3	0.061316
b419	EM13604_180	8899.96	3	0.0169097
b420	EM13604_180	5605.46	3	0.00213393
b421	EM13604_180	8448.72	3	0.08355
b422	EM13604_180	11009.1	3	0.0137823
b423	EM13604_180	8718.67	3	0.000822292
b424	EM13604_180	6544.07	3	0.00500727
b425	EM13604_180	4627.71	3	0.028456
b426	EM13604_180	8028.82	3	0.101119
b427	EM13604_180	4524.93	3	0.0371417
b428	EM13604_180	4791.04	3	0.08416
b429	EM13604_180	7528.87	3	0.0100109
b430	EM13604_180	6747.26	3	0.0263978
b431	EM13604_180	6697.08	3	0.00761652
b432	EM13604_180	4874.16	3	0.0320015
b433	EM13604_180	4167.77	3	0.0758841
b434	EM13604_180	8787.16	3	0.0526465
b436	EM13604_180	8808.27	3	0.0462534
b437	EM13604_180	5930.65	3	0.0189869
b441	EM13604_180	4718.34	3	0.00142996
b442	EM13604_180	7930.66	3	0.112494
b445	EM13604_180	7800.96	3	0.0906392
b446	EM13604_180	6159.94	3	0.0240495
b447	EM13604_180	4408.29	3	0.0637772
b448	EM13604_180	4943.94	3	0.0271764
b449	EM13604_180	6713.46	3	0.00869758
b450	EM13604_180	5890.09	3	0.0153433
b454	EM13604_180	8294.92	3	0.0439948
b455	EM13604_180	12129.3	3	0.0910163
b458	EM13604_180	8334.78	3	0.0203039
b459	EM13604_180	8883.65	3	0.14506
b460	EM13604_180	5042.27	3	0.267206
b462	EM13604_180	7770.73	3	0.0421307
b463	EM13604_180	8853.83	3	0.0011122
b464	EM13604_180	8547.06	3	0.0233609
b465	EM13604_180	6969.17	3	0.158937
b467	EM13604_180	8378.75	4	0.00521824
b469	EM13604_180	8358.07	4	0.0691289
b470	EM13604_180	9196.08	4	0.148505
b473	EM13604_180	9382.81	4	0.00272413
b475	EM13604_180	9189.45	4	0.0278511
b476	EM13604_180	6972.57	4	0.12905
b477	EM13604_180	7022.14	4	0.176905
b479	EM13604_180	9794.76	4	0.0325347
b480	EM13604_180	9519.5	4	0.103151
b482	EM13604_180	12409.2	4	0.0121026
b483	EM13604_180	7965.61	4	0.0215003
b484	EM13604_180	9666.92	4	0.0820625
b485	EM13604_180	13085.6	4	0.0858981
b486	EM13604_180	12497.3	4	0.0651697
b487	EM13604_180	10278.8	4	0.10315
b488	EM13604_180	9156.66	4	0.111814
b489	EM13604_180	12331.6	4	0.00352002
b492	EM13604_180	12175	4	0.0359658
b493	EM13604_180	11546.9	4	0.0149659
b494	EM13604_180	11532.6	4	0.163286
b496	EM13604_180	7980.7	4	0.164381
b497	EM13604_180	7809.63	4	0.0844035
b498	EM13604_180	9104.89	4	7.41381e-05
b500	EM13604_180	10176.5	4	0.0350676
b501	EM13604_180	8740.77	4	0.011827
b502	EM13604_180	8158.36	4	0.0700896
b503	EM13604_180	7811.83	4	0.241423
b504	EM13604_180	12863.1	4	0.0429832
b505	EM13604_180	9988.83	4	0.0307647
b506	EM13604_180	9799.89	4	0.00715163
b508	EM13604_180	10282.3	4	0.00926698
b509	EM13604_180	9544.64	4	0.000239958
b511	EM13604_180	6742.3	4	0.0581073
b513	EM13604_180	10242	4	0.0124458
b514	EM13604_180	11777.6	4	0.412938
b515	EM13604_180	8745.81	4	0.0386223
b516	EM13604_180	8770.09	4	0.0719827
b517	EM13604_180	7081.86	4	0.0248425
b519	EM13604_180	11415.3	4	0.188052
b521	EM13604_180	11572.4	4	0.0410269
b522	EM13604_180	10417.1	4	0.0641145
b523	EM13604_180	10586	4	0.0553721
b524	EM13604_180	9773.93	4	0.0214088
b525	EM13604_180	9336.48	4	0.0109348
b526	EM13604_180	11762.8	4	0.0987932
b527	EM13604_180	8190.53	4	0.0206237
b528	EM13604_180	8420.31	4	0.0757482
b529	EM13604_180	10653.2	4	0.0338075
b531	EM13604_180	13110.5	4	0.00748077
b533	EM13604_180	8946.66	4	0.0656956
b534	EM13604_180	7779.52	4	0.0017493
b535	EM13604_180	8762.78	4	0.118372
b538	EM13604_180	9828.27	4	0.00392095
b541	EM13604_180	8316.96	4	0.00753272
b542	EM13604_180	12256	4	0.0451535
b544	EM13604_180	9444.98	4	0.00166446
b546	EM13604_180	9662.34	4	0.0530029
b547	EM13604_180	8398.78	4	0.0168339
b548	EM13604_180	11093.8	4	0.221469
b549	EM13604_180	10604.8	4	0.0709846
b550	EM13604_180	13907	4	0.116916
b551	EM13604_180	10307.1	4	0.018065
b553	EM13604_180	12653.8	4	0.0296019
b554	EM13604_180	9236.27	4	0.00228539
b556	EM13604_180	9018.8	4	0.0121556
b557	EM13604_180	12014	4	0.00918024
b558	EM13604_180	14112.4	4	0.0286782
b559	EM13604_180	7285.31	4	0.0620239
b560	EM13604_180	12448	4	0.106381
b561	EM13604_180	10691.7	4	0.0881457
b562	EM13604_180	8129.25	4	0.00843883
b565	EM13604_180	11234.4	4	0.12616
b568	EM13604_180	9419.97	4	0.0402179
b569	EM13604_180	10924.6	4	0.118778
b570	EM13604_180	8921.49	4	0.0432825
b572	EM13604_180	11038.2	4	0.0677051
b573	EM13604_180	6836.15	4	9.79697e-05
b574	EM13604_180	7139.89	4	5.52715e-05
b576	EM13604_180	12389.5	4	0.090687
b578	EM13604_180	8091.34	4	0.0510314
b579	EM13604_180	9608.49	4	0.099565
b581	EM13604_180	13458.7	4	0.0734477
b1103	EM13604_180	10541.9	5	0.00450778
b1104	EM13604_180	7455.6	5	0.00746129
b1105	EM13604_180	7300.44	5	0.0700045
b1106	EM13604_180	7187.06	5	0.0531038
b1107	EM13604_180	10456.5	5	0.121189
b1108	EM13604_180	10053.3	5	0.0893936
b1109	EM13604_180	7256.63	5	0.100009
b1110	EM13604_180	8094.55	5	0.0349806
b1111	EM13604_180	7248.43	5	0.00120276
b1112	EM13604_180	9798.44	5	0.0329973
b1113	EM13604_180	7088.04	5	0.0912516
b1115	EM13604_180	9248.06	5	0.0233513
b1116	EM13604_180	10029.5	5	0.0731372
b1117	EM13604_180	5558.51	5	0.214732
b1118	EM13604_180	8948.97	5	0.0154972
b1119	EM13604_180	9469.02	5	0.035023
b1121	EM13604_180	6867.28	5	0.00189782
b1122	EM13604_180	10229.7	5	0.0792202
b1123	EM13604_180	10356.9	5	0.0952474
b1124	EM13604_180	9132.43	5	0.0774057
b1125	EM13604_180	11186.4	5	0.0647694
b1128	EM13604_180	7218.55	5	0.0290573
b1129	EM13604_180	8199.2	5	0.0202125
b1130	EM13604_180	11231.5	5	0.0840092
b1131	EM13604_180	7119.9	5	0.0816199
b1133	EM13604_180	9729.02	5	0.011577
b1134	EM13604_180	8186.72	5	0.12588
b1135	EM13604_180	12643.5	5	0.0442783
b1136	EM13604_180	9869.69	5	0.109956
b1138	EM13604_180	9099.71	5	0.0174381
b1140	EM13604_180	9016.57	5	0.0164546
b1141	EM13604_180	8047.25	5	0.0493651
b1142	EM13604_180	7500.18	5	0.106277
b1145	EM13604_180	6782.78	5	0.0451439
b1146	EM13604_180	8361.65	5	0.0609068
b1147	EM13604_180	7877.4	5	0.0734629
b1149	EM13604_180	9244.57	5	0.0175581
b1150	EM13604_180	8091.67	5	0.0909286
b1151	EM13604_180	7311.49	5	0.0166435
b1152	EM13604_180	11718.9	5	0.106241
b1153	EM13604_180	12393.9	5	0.170929
b1154	EM13604_180	3083.58	5	0.00640604
b1155	EM13604_180	5700.72	5	0.0676614
b1156	EM13604_180	8636.67	5	0.187653
b1158	EM13604_180	8021.47	5	0.0253799
b1159	EM13604_180	9163.47	5	0.00557875
b1160	EM13604_180	9083.62	5	0.215079
b1162	EM13604_180	9353.89	5	0.150803
b1163	EM13604_180	7531.28	5	0.0239
b1164	EM13604_180	8133.3	5	0.0148261
b1165	EM13604_180	7019.07	5	0.112331
b1167	EM13604_180	6499.41	5	0.0093285
b1168	EM13604_180	10792.6	5	0.276721
b1169	EM13604_180	6392.91	5	0.00130105
b1171	EM13604_180	9513.96	5	0.127749
b1172	EM13604_180	9700.97	5	0.0137587
b1173	EM13604_180	8873.98	5	0.0656074
b1175	EM13604_180	9134.27	5	0.124888
b1177	EM13604_180	6293.54	5	0.0421448
b1178	EM13604_180	9232.27	5	0.0520219
b1179	EM13604_180	8117.93	5	0.0460432
b1180	EM13604_180	9999.07	5	0.00107337
b1181	EM13604_180	10489.1	5	0.00308265
b1182	EM13604_180	9185.55	5	0.130332
b1183	EM13604_180	5884.23	5	0.0150634
b1184	EM13604_180	11736.2	5	0.0381089
b1185	EM13604_180	8507.65	5	0.123394
b1187	EM13604_180	9376.17	5	0.000973979
b1189	EM13604_180	8557.97	5	0.0293466
b1190	EM13604_180	9589.06	5	0.0660232
b1192	EM13604_180	9249.47	5	0.0602877
b1193	EM13604_180	7022.25	5	0.0506518
b1194	EM13604_180	8453.99	5	0.0239051
b1196	EM13604_180	9600.91	5	0.13382
b1199	EM13604_180	8246.39	5	0.042561
b1200	EM13604_180	11555.2	5	0.107145
b1201	EM13604_180	8744.94	5	0.0088219
b1202	EM13604_180	7849.01	5	0.0134428
b1203	EM13604_180	7336.85	5	0.149794
b1204	EM13604_180	9116	5	0.00987327
b1206	EM13604_180	7828.21	5	0.0187226
b1207	EM13604_180	8059.59	5	0.00549674
b1209	EM13604_180	9532.93	5	0.0018712
b1210	EM13604_180	9582.39	5	0.10919
b1213	EM13604_180	5928.6	5	0.0726391
b1214	EM13604_180	7909.43	5	0.00429617
b1215	EM13604_180	8096.81	5	0.00558539
b1217	EM13604_180	4828.9	5	0.033842
b1218	EM13604_180	8475.06	5	0.0145759
b1220	EM13604_180	8546.97	5	0.0514188
b1221	EM13604_180	7695.31	5	0.086536
b1224	EM13604_180	8586.92	5	0.101972
b1226	EM13604_180	7953.97	5	0.0209587
b1227	EM13604_180	8803.43	5	0.0547053
b1228	EM13604_180	12206.1	5	0.494745
b1229	EM13604_180	8517	5	0.0112703
b1232	EM13604_180	7948.38	5	0.000668849
b1233	EM13604_180	7353.1	5	0.0272559
b1234	EM13604_180	8058.66	5	0.0438845
b1235	EM13604_180	4882.36	5	0.172882
b1236	EM13604_180	8700.76	5	0.00867622
b1237	EM13604_180	7093.98	5	0.217375
b1238	EM13604_180	7425.59	5	0.120845
b1239	EM13604_180	8924.02	5	0.0127226
b1241	EM13604_180	7484.01	5	0.0696398
b1243	EM13604_180	7126.29	5	0.0879596
b1245	EM13604_180	7732.32	5	0.070013
b1246	EM13604_180	8965.25	5	0.0610049
b1247	EM13604_180	10776.1	5	0.00275733
b1249	EM13604_180	5463.03	5	0.0656362
b1250	EM13604_180	9103.42	5	0.0169264
b1251	EM13604_180	7368.86	5	0.0502549
b1254	EM13604_180	9137.04	5	0.00287333
b1257	EM13604_180	6794.95	5	0.0145521
b1260	EM13604_180	2723.56	5	0.0805803
b1262	EM13604_180	9243.32	5	0.0831497
b1277	EM13604_180	9536.02	5	0.0527745
b1285	EM13604_180	6836.47	5	0.110319
b1286	EM13604_180	10439.3	5	0.00721321
b1290	EM13604_180	8833.27	5	0.122812
b1292	EM13604_180	8681.27	5	0.0468602
b1293	EM13604_180	5275.5	5	0.0211116
b1296	EM13604_180	9909.82	5	0.0574579
b1297	EM13604_180	10532.6	5	0.0877913
b1299	EM13604_180	8937.56	5	0.0620539
b1302	EM13604_180	8914.57	5	0.0926742
b1303	EM13604_180	8551.45	5	0.0111917
b1304	EM13604_180	9253.5	5	0.138927
b1306	EM13604_180	7386.85	5	0.0134133
b1307	EM13604_180	7744.78	5	0.0227059
b1308	EM13604_180	5332.45	5	0.00793689
b1310	EM13604_180	7895.35	5	0.195286
b1311	EM13604_180	8514.63	5	0.171207
b1312	EM13604_180	8011.75	5	0.0179881
b1313	EM13604_180	6166.95	5	0.0453641
b1314	EM13604_180	8329.15	5	0.106142
b1315	EM13604_180	7449.07	5	0.0407174
b1318	EM13604_180	7347.28	5	0.0677565
b1319	EM13604_180	8145.73	5	0.0314642
b1320	EM13604_180	8068.93	5	0.0561268
b1321	EM13604_180	6040.27	5	0.0219875
b1322	EM13604_180	4058.31	5	0.0266298
b1323	EM13604_180	5295.68	5	0.110439
b1324	EM13604_180	5827.24	5	0.160561
b1326	EM13604_180	4379.29	5	0.128795
b1329	EM13604_180	6757.57	5	0.00569162
b1330	EM13604_180	9037.82	5	0.0613358
b1331	EM13604_180	7742.86	5	0.0757187
b1332	EM13604_180	9482.45	5	0.00162637
b1334	EM13604_180	5827.41	5	0.0477795
b1335	EM13604_180	7627.42	5	0.0194926
b1336	EM13604_180	8056.6	5	0.0734859
b1337	EM13604_180	8472.52	5	0.0562345
b1338	EM13604_180	8673.28	5	0.177619
b1339	EM13604_180	9885.6	5	0.0398316
b1341	EM13604_180	7616.95	5	0.00151792
b1342	EM13604_180	5266.17	5	0.00187923
b1343	EM13604_180	6514.7	5	0.0137282
b1344	EM13604_180	6926.49	5	0.0714229
b1345	EM13604_180	8801.3	5	0.170228
b1346	EM13604_180	10314.7	5	0.0953809
b1348	EM13604_180	8438.92	5	0.0476361
b1353	EM13604_180	12528.2	5	0.11154
b1354	EM13604_180	13189.2	5	0.0186455
b1355	EM13604_180	8570.31	5	0.110656
b1358	EM13604_180	11354.1	5	0.036209
b1359	EM13604_180	8799.48	5	0.0948048
b1360	EM13604_180	9304.92	5	0.266998
b1361	EM13604_180	10872.3	5	0.134789
b1362	EM13604_180	8049.07	5	0.0693231
b1363	EM13604_180	11758.3	5	0.179313
b1364	EM13604_180	12281.6	5	0.0219874
b1366	EM13604_180	9947.31	5	0.0957481
b1368	EM13604_180	9645.12	5	0.121856
b1369	EM13604_180	8459.26	5	0.175033
b1370	EM13604_180	8058.11	5	0.156338
b1371	EM13604_180	9610.74	5	0.0544806
b1372	EM13604_180	10494.8	5	0.0927191
b1374	EM13604_180	11464.8	5	0.159396
b1375	EM13604_180	8312.2	5	0.106883
b1376	EM13604_180	9140.37	5	0.00829688
b1377	EM13604_180	9836.27	5	0.00270478
b1378	EM13604_180	8009.66	5	0.0438204
b1379	EM13604_180	8450.39	5	0.0718681
b1380	EM13604_180	6853.95	5	0.00386696
b1381	EM13604_180	10628.3	5	0.0218753
b1382	EM13604_180	11088.9	5	0.0742852
b1384	EM13604_180	7440.07	5	0.188638
b1385	EM13604_180	8536.42	5	0.143913
b1386	EM13604_180	6077.94	5	0.0408686
b1387	EM13604_180	8610.14	5	0.0925338
b1388	EM13604_180	9071.64	5	0.00685415
b1390	EM13604_180	9061.69	5	0.125094
b1391	EM13604_180	9678.79	5	0.00994621
b1392	EM13604_180	10999.8	5	0.126987
b1396	EM13604_180	8884.17	5	0.222784
b1397	EM13604_180	8109	5	0.00117168
b1398	EM13604_180	9901.19	5	0.0463532
b1399	EM13604_180	9001.13	5	0.290468
b1403	EM13604_180	9313.12	5	0.0364607
b1404	EM13604_180	10039.7	5	0.022246
b1405	EM13604_180	10831.1	5	0.292047
b1406	EM13604_180	12449.9	5	0.588276
b1407	EM13604_180	6527.04	5	0.186966
b1408	EM13604_180	8784.93	5	0.102538
b1409	EM13604_180	9784.07	5	0.00300375
b1410	EM13604_180	7835.09	5	0.160624
b1411	EM13604_180	7264.18	5	0.059775
b1412	EM13604_180	7590.11	5	0.00365647
b1413	EM13604_180	9427.78	5	0.0037272
b1414	EM13604_180	10533.3	5	0.00192031
b1416	EM13604_180	6684	5	0.0797597
b1417	EM13604_180	8241.47	5	0.0266577
b1418	EM13604_180	11196.9	5	0.0459638
b1419	EM13604_180	8698.09	5	0.0570865
b1420	EM13604_180	10505.6	5	0.0049197
b1422	EM13604_180	8972.04	5	0.0760426
b1423	EM13604_180	9297.48	5	0.0485386
b1424	EM13604_180	7611.17	5	0.014478
b1425	EM13604_180	11163.2	5	0.00634861
b1426	EM13604_180	12032.7	5	0.0217974
b1427	EM13604_180	9632.36	5	0.0251183
b1	EM14435_60	342.597	1	0.0394388
b2	EM14435_60	308.018	1	0.114705
b3	EM14435_60	306.209	1	0.00891929
b4	EM14435_60	298.581	1	0.0601976
b5	EM14435_60	330.168	1	0.0234992
b6	EM14435_60	307.18	1	0.100336
b7	EM14435_60	300.4	1	0.0730217
b8	EM14435_60	333.938	1	0.026534
b9	EM14435_60	337.776	1	0.030779
b10	EM14435_60	288.96	1	0.00126913
b12	EM14435_60	310.509	1	0.118602
b13	EM14435_60	332.739	1	0.0368772
b14	EM14435_60	315.396	1	0.124439
b15	EM14435_60	317.231	1	0.0523159
b16	EM14435_60	316.846	1	0.0406061
b17	EM14435_60	305.815	1	0.0783737
b18	EM14435_60	295.548	1	0.0282206
b19	EM14435_60	369.512	1	0.055376
b20	EM14435_60	321.339	1	0.104892
b22	EM14435_60	328.12	1	0.129508
b24	EM14435_60	285.159	1	0.0653802
b26	EM14435_60	357.175	1	0.0463548
b27	EM14435_60	304.37	1	0.0470688
b28	EM14435_60	324.981	1	0.152859
b30	EM14435_60	319.358	1	0.0575046
b32	EM14435_60	322.085	1	0.00156508
b33	EM14435_60	295.54	1	0.0626944
b34	EM14435_60	305.372	1	0.094816
b35	EM14435_60	308.688	1	0.0031874
b36	EM14435_60	295.44	1	0.0775613
b37	EM14435_60	320.873	1	0.0436208
b39	EM14435_60	297.953	1	0.010466
b40	EM14435_60	294.102	1	0.0993122
b43	EM14435_60	296.297	1	0.168313
b45	EM14435_60	320.862	1	0.0927513
b46	EM14435_60	300.261	1	0.0860358
b51	EM14435_60	307.795	1	0.025504
b52	EM14435_60	306.431	1	0.0708552
b53	EM14435_60	305.144	2	0.0898015
b55	EM14435_60	303.445	2	0.0274345
b56	EM14435_60	275.036	2	0.0693651
b57	EM14435_60	302.045	2	0.170256
b58	EM14435_60	294.716	2	0.0530397
b59	EM14435_60	310.561	2	0.0394106
b60	EM14435_60	316.217	2	0.0510074
b63	EM14435_60	303.319	2	0.0336635
b64	EM14435_60	311.637	2	0.0251706
b65	EM14435_60	283.669	2	0.106052
b67	EM14435_60	345.421	2	0.0261977
b68	EM14435_60	310.429	2	0.0170617
b70	EM14435_60	324.022	2	0.0318409
b71	EM14435_60	318.524	2	0.0153909
b72	EM14435_60	287.091	2	0.00178238
b75	EM14435_60	278.969	2	0.00302735
b77	EM14435_60	309.011	2	0.0518725
b78	EM14435_60	326.509	2	0.107563
b79	EM14435_60	312.506	2	0.020746
b80	EM14435_60	284.17	2	0.0690163
b81	EM14435_60	320.395	2	0.0400401
b83	EM14435_60	329.303	2	0.0741375
b84	EM14435_60	291.483	2	0.00257983
b85	EM14435_60	305.958	2	0.133028
b86	EM14435_60	285.256	2	0.0203877
b89	EM14435_60	294.988	2	0.04019
b91	EM14435_60	311.239	2	0.0196174
b95	EM14435_60	296.396	2	0.0419187
b96	EM14435_60	294.156	2	0.00498489
b98	EM14435_60	278.943	2	0.112617
b99	EM14435_60	281.422	2	0.138884
b100	EM14435_60	287.472	3	0.123704
b101	EM14435_60	338.208	3	0.0116235
b102	EM14435_60	283.9	3	0.000217937
b103	EM14435_60	319.872	3	0.0344998
b104	EM14435_60	289.507	3	0.0181182
b105	EM14435_60	299.671	3	0.104611
b106	EM14435_60	340.651	3	0.0753445
b107	EM14435_60	311.067	3	0.00716556
b108	EM14435_60	311.351	3	0.00484545
b110	EM14435_60	276.292	3	0.0615747
b112	EM14435_60	319.76	3	0.00909663
b113	EM14435_60	274.051	3	0.0572411
b114	EM14435_60	326.325	3	0.0303158
b115	EM14435_60	321.933	3	0.0182619
b116	EM14435_60	319.738	3	0.0670284
b117	EM14435_60	337.023	3	0.0613884
b118	EM14435_60	284.551	3	0.0504268
b119	EM14435_60	319.769	3	0.0317209
b120	EM14435_60	275.005	3	0.00861873
b121	EM14435_60	296.469	3	0.0761357
b122	EM14435_60	333.864	3	0.0289362
b123	EM14435_60	299.858	3	0.0342177
b124	EM14435_60	307.089	3	0.0399751
b125	EM14435_60	321.164	3	0.0881267
b126	EM14435_60	331.432	3	0.0577401
b127	EM14435_60	279.42	3	0.00174867
b128	EM14435_60	317.574	3	0.0839424
b129	EM14435_60	310.888	3	0.0949014
b130	EM14435_60	319.449	3	0.0887079
b131	EM14435_60	291.644	3	0.0398526
b134	EM14435_60	253.551	3	0.0311254
b135	EM14435_60	283.274	3	0.0149663
b142	EM14435_60	289.139	3	0.0566195
b148	EM14435_60	272.061	3	0.0895462
b163	EM14435_60	281.566	3	0.0983969
b165	EM14435_60	298.82	3	0.008316
b167	EM14435_60	310.084	3	0.096218
b169	EM14435_60	312.037	3	0.14745
b174	EM14435_60	294.819	3	0.0106642
b176	EM14435_60	285.374	3	0.115418
b178	EM14435_60	299.879	3	0.0438497
b180	EM14435_60	304.734	3	0.012163
b182	EM14435_60	481.854	3	0.0888653
b183	EM14435_60	288.791	3	0.0403835
b184	EM14435_60	267.997	3	0.0339054
b186	EM14435_60	265.689	3	0.00885201
b187	EM14435_60	276.664	3	0.00985805
b189	EM14435_60	299.296	3	0.0356786
b192	EM14435_60	325.412	3	0.00175888
b193	EM14435_60	338.682	3	0.0265364
b194	EM14435_60	311.803	3	0.0138653
b195	EM14435_60	307.024	3	0.0855048
b200	EM14435_60	301.781	4	0.0248523
b201	EM14435_60	300.072	4	0.0656101
b202	EM14435_60	312.043	4	0.123623
b203	EM14435_60	290.995	4	0.0801704
b204	EM14435_60	324.635	4	0.0194626
b205	EM14435_60	328.711	4	0.020884
b207	EM14435_60	333.709	4	0.101902
b208	EM14435_60	271.502	4	0.00733263
b209	EM14435_60	284.304	4	0.0959177
b210	EM14435_60	287.963	4	0.0241724
b213	EM14435_60	314.826	4	0.0424882
b214	EM14435_60	315.366	4	0.012852
b215	EM14435_60	280.979	4	0.0971264
b216	EM14435_60	297.779	4	0.0772682
b217	EM14435_60	312.723	4	0.0772376
b218	EM14435_60	316.544	4	0.0398393
b219	EM14435_60	310.571	4	0.136979
b220	EM14435_60	290.654	4	0.080166
b221	EM14435_60	288.744	4	0.0560017
b222	EM14435_60	306.226	4	5.93904e-05
b223	EM14435_60	280.884	4	0.00982867
b225	EM14435_60	300.645	4	0.0938938
b226	EM14435_60	314.681	4	0.0139876
b227	EM14435_60	288.734	4	0.0313773
b228	EM14435_60	314.028	4	0.0447186
b229	EM14435_60	268.962	4	0.00300924
b231	EM14435_60	260.764	4	0.032622
b232	EM14435_60	280.449	4	0.0504142
b235	EM14435_60	277.818	4	0.00407119
b237	EM14435_60	299.04	4	0.0121375
b240	EM14435_60	274.868	4	0.110802
b241	EM14435_60	290.652	4	0.00529015
b242	EM14435_60	315.238	4	0.0940129
b243	EM14435_60	314.456	4	0.0919902
b246	EM14435_60	287.02	4	0.029048
b247	EM14435_60	295.826	4	0.0802131
b249	EM14435_60	299.846	4	0.01978
b250	EM14435_60	301.607	4	0.0162997
b253	EM14435_60	318.523	5	0.00107165
b254	EM14435_60	344.037	5	0.0914345
b255	EM14435_60	358.847	5	0.0321203
b256	EM14435_60	306.523	5	0.0718399
b258	EM14435_60	347.597	5	0.00377327
b259	EM14435_60	316.496	5	0.0482807
b260	EM14435_60	306.776	5	0.106269
b262	EM14435_60	303.78	5	0.0306274
b263	EM14435_60	314.712	5	0.0604067
b264	EM14435_60	330.191	5	0.0694419
b265	EM14435_60	278.503	5	0.0115654
b266	EM14435_60	348.766	5	0.0629551
b267	EM14435_60	310.519	5	0.0680998
b268	EM14435_60	311.318	5	0.0620151
b270	EM14435_60	305.115	5	0.0712483
b271	EM14435_60	285.593	5	0.00188647
b272	EM14435_60	346.407	5	0.0239154
b275	EM14435_60	298.259	5	0.000589473
b278	EM14435_60	272.067	5	0.0609713
b279	EM14435_60	290.02	5	0.12371
b281	EM14435_60	332.467	5	0.0695594
b283	EM14435_60	325.092	5	0.025708
b284	EM14435_60	318.202	5	0.0839383
b286	EM14435_60	348.233	5	0.119125
b287	EM14435_60	315.544	5	0.00158882
b288	EM14435_60	301.507	5	0.07605
b289	EM14435_60	309.155	5	0.00729382
b290	EM14435_60	319.875	5	0.0394021
b292	EM14435_60	307.815	5	0.0870412
b294	EM14435_60	314.826	5	0.0271666
b6	EM14435_120	306.732	1	0.0216667
b27	EM14435_120	339.11	1	0.0133311
b28	EM14435_120	299.486	1	0.0860059
b49	EM14435_120	286.159	1	0.123059
b56	EM14435_120	379.05	1	0.00497496
b69	EM14435_120	294.49	1	0.099075
b93	EM14435_120	321.004	1	0.000621297
b94	EM14435_120	363.429	1	0.120738
b95	EM14435_120	345.721	1	0.0646473
b96	EM14435_120	324.068	1	0.0153529
b98	EM14435_120	393.321	1	0.00878573
b99	EM14435_120	316.739	1	0.0120264
b101	EM14435_120	300.01	1	0.0266004
b110	EM14435_120	384.114	1	0.0652877
b113	EM14435_120	348.198	1	0.137388
b114	EM14435_120	356.869	1	0.109373
b116	EM14435_120	356.739	1	0.0272106
b117	EM14435_120	312.472	1	0.00474624
b121	EM14435_120	284.817	1	0.064663
b136	EM14435_120	322.551	1	0.0953768
b144	EM14435_120	371.166	1	0.007498
b145	EM14435_120	312.476	1	0.0134219
b151	EM14435_120	313.252	1	0.0243681
b162	EM14435_120	413.799	1	0.0767082
b199	EM14435_120	331.626	1	0.0842882
b200	EM14435_120	355.402	1	0.0104104
b201	EM14435_120	362.111	1	0.0377838
b204	EM14435_120	327.452	1	0.120795
b205	EM14435_120	411.295	1	0.0755244
b212	EM14435_120	473.571	1	0.142851
b213	EM14435_120	445.32	1	0.0129448
b223	EM14435_120	312.282	1	0.0554875
b225	EM14435_120	338.535	1	0.00516024
b226	EM14435_120	333.504	1	0.0943863
b227	EM14435_120	290.854	1	0.0376344
b228	EM14435_120	390.439	1	0.00130096
b251	EM14435_120	348.62	1	0.0380507
b252	EM14435_120	327.579	1	0.0426586
b254	EM14435_120	284.297	1	0.30813
b257	EM14435_120	338.261	1	0.106277
b268	EM14435_120	282.473	1	0.168163
b277	EM14435_120	337.799	1	0.000151097
b278	EM14435_120	307.964	1	0.0653087
b280	EM14435_120	411.926	1	0.100964
b287	EM14435_120	349.112	2	0.0580325
b288	EM14435_120	335.66	2	0.112935
b291	EM14435_120	262.529	2	0.0674205
b294	EM14435_120	288.584	2	0.016344
b302	EM14435_120	305.61	2	0.108732
b304	EM14435_120	381.559	2	0.0096995
b305	EM14435_120	398.902	2	0.343211
b308	EM14435_120	377.642	2	0.079025
b309	EM14435_120	386.97	2	0.0464193
b311	EM14435_120	322.464	2	0.148733
b319	EM14435_120	273.422	2	0.0656165
b322	EM14435_120	291.918	2	0.065576
b323	EM14435_120	332.938	2	0.00815182
b324	EM14435_120	295.328	2	0.077763
b328	EM14435_120	327.769	2	0.0537943
b330	EM14435_120	294.059	2	0.0980304
b334	EM14435_120	361.049	2	0.0395379
b335	EM14435_120	322.003	2	0.0386755
b336	EM14435_120	354.227	2	0.00156704
b338	EM14435_120	293.274	2	0.0068293
b340	EM14435_120	366.401	2	0.0646228
b341	EM14435_120	342.304	2	0.083782
b342	EM14435_120	339.42	2	0.0520465
b343	EM14435_120	401.129	2	0.0694929
b346	EM14435_120	414.881	2	0.0607414
b360	EM14435_120	311.394	2	0.0650677
b367	EM14435_120	323.575	2	0.0174597
b372	EM14435_120	314.327	2	0.00727778
b373	EM14435_120	294.322	2	0.0326274
b375	EM14435_120	299.744	2	0.0397187
b376	EM14435_120	288.655	2	0.0507218
b377	EM14435_120	321.46	2	0.0347234
b379	EM14435_120	335.415	2	0.0942183
b380	EM14435_120	325.391	2	0.125818
b397	EM14435_120	302.028	2	0.141343
b399	EM14435_120	290.637	2	0.00403018
b408	EM14435_120	350.521	2	0.0779379
b409	EM14435_120	368.747	2	0.109666
b411	EM14435_120	343.387	2	0.118883
b414	EM14435_120	376.049	2	0.00860321
b415	EM14435_120	373.903	2	0.0504716
b416	EM14435_120	367.039	2	0.0895591
b419	EM14435_120	325.316	2	0.0429543
b422	EM14435_120	343.923	2	0.0441108
b423	EM14435_120	390.453	2	0.0247305
b424	EM14435_120	396.378	2	0.0897644
b426	EM14435_120	290.331	2	0.0387512
b427	EM14435_120	292.814	2	0.0140486
b428	EM14435_120	319.678	2	0.166681
b429	EM14435_120	319.462	2	0.217326
b430	EM14435_120	293.017	2	0.00308359
b431	EM14435_120	333.094	2	0.0283496
b432	EM14435_120	283.22	2	0.0447563
b435	EM14435_120	347.637	2	0.0120738
b436	EM14435_120	347.41	2	0.0109903
b438	EM14435_120	286.935	2	0.0282955
b440	EM14435_120	306.282	2	0.0791025
b442	EM14435_120	320.575	2	0.02341
b444	EM14435_120	317.912	2	0.123934
b447	EM14435_120	269.207	2	0.0769876
b449	EM14435_120	308.056	2	0.134583
b450	EM14435_120	380.185	2	0.0510058
b452	EM14435_120	281.788	2	0.0965206
b455	EM14435_120	308.019	2	0.137525
b457	EM14435_120	364.277	2	0.00609385
b459	EM14435_120	387.239	2	0.0177397
b462	EM14435_120	350.346	2	0.115111
b463	EM14435_120	342.725	2	0.031969
b466	EM14435_120	380.751	2	0.0377987
b467	EM14435_120	381.687	2	0.00034465
b468	EM14435_120	312.105	2	0.168727
b469	EM14435_120	339.012	2	0.00216382
b473	EM14435_120	335.711	2	0.013387
b476	EM14435_120	355.422	2	0.063229
b484	EM14435_120	369.275	2	0.0966888
b485	EM14435_120	399.427	2	0.116193
b486	EM14435_120	375.12	2	0.279515
b487	EM14435_120	403.514	2	0.112447
b502	EM14435_120	288.761	2	0.00433787
b503	EM14435_120	285.845	2	0.116741
b507	EM14435_120	359.198	2	0.00396031
b508	EM14435_120	315.606	2	0.136466
b509	EM14435_120	291.793	2	0.0466235
b510	EM14435_120	328.689	2	0.0031202
b512	EM14435_120	351.168	2	0.222206
b525	EM14435_120	314.967	2	0.193535
b530	EM14435_120	316.92	2	0.02295
b531	EM14435_120	317.668	2	0.144793
b532	EM14435_120	306.087	2	0.00780351
b562	EM14435_120	265.306	2	0.0114311
b573	EM14435_120	311.085	3	0.161708
b574	EM14435_120	299.121	3	0.0856228
b576	EM14435_120	299.113	3	0.0361793
b577	EM14435_120	361.143	3	0.105167
b578	EM14435_120	315.209	3	0.0605664
b579	EM14435_120	434.772	3	0.0242259
b580	EM14435_120	378.548	3	0.0180547
b586	EM14435_120	314.581	3	0.0464738
b588	EM14435_120	301.294	3	0.10033
b589	EM14435_120	277.282	3	0.0965495
b591	EM14435_120	341.915	3	0.0741476
b594	EM14435_120	284.308	3	0.0759348
b595	EM14435_120	298.022	3	0.00295766
b597	EM14435_120	333.9	3	0.133634
b598	EM14435_120	329.582	3	0.023152
b601	EM14435_120	345.579	3	0.0323517
b602	EM14435_120	309.567	3	0.0293905
b605	EM14435_120	278.432	3	0.002827
b606	EM14435_120	489.429	3	0.0156738
b608	EM14435_120	367.033	3	0.028989
b609	EM14435_120	297.106	3	0.0157753
b611	EM14435_120	324.444	3	0.0172944
b612	EM14435_120	353.784	3	0.00687458
b613	EM14435_120	283.402	3	0.112923
b614	EM14435_120	345.749	3	0.0126504
b615	EM14435_120	342.196	3	0.0575475
b616	EM14435_120	333.127	3	0.128023
b617	EM14435_120	290.198	3	0.105883
b618	EM14435_120	296.495	3	0.0718652
b619	EM14435_120	291.202	3	0.0568269
b620	EM14435_120	318.923	3	0.0221661
b621	EM14435_120	305.485	3	0.0768903
b624	EM14435_120	333.796	3	0.0874105
b625	EM14435_120	261.386	3	0.0692272
b626	EM14435_120	324.986	3	0.0699677
b628	EM14435_120	298.144	3	0.0097777
b632	EM14435_120	322.776	3	0.00409033
b633	EM14435_120	296.211	3	0.0609173
b634	EM14435_120	332.078	3	0.00182969
b635	EM14435_120	294.2	3	0.124427
b636	EM14435_120	330.863	3	0.00735435
b640	EM14435_120	376.318	3	0.183325
b641	EM14435_120	314.652	3	0.0171428
b642	EM14435_120	415.01	3	0.036796
b644	EM14435_120	348.442	3	0.0970162
b645	EM14435_120	313.012	3	0.151154
b646	EM14435_120	327.955	3	0.0215856
b647	EM14435_120	368.263	3	0.0225788
b648	EM14435_120	350.341	3	0.0435635
b649	EM14435_120	317.284	3	0.0479895
b650	EM14435_120	302.848	3	0.0438251
b651	EM14435_120	296.153	3	0.0289443
b653	EM14435_120	297.81	3	0.0730272
b654	EM14435_120	334.364	3	0.0461363
b655	EM14435_120	298.379	3	0.128326
b656	EM14435_120	282.326	3	0.054828
b657	EM14435_120	346.655	3	0.0166596
b659	EM14435_120	283.716	3	0.015202
b660	EM14435_120	357.59	3	0.0252806
b662	EM14435_120	274.778	3	0.0696339
b663	EM14435_120	346.868	3	0.172759
b664	EM14435_120	330.991	3	0.0708991
b666	EM14435_120	255.428	3	0.0198799
b668	EM14435_120	313.575	3	0.130326
b669	EM14435_120	392.563	3	0.0886022
b670	EM14435_120	298.235	3	0.0941698
b673	EM14435_120	298.341	3	0.128914
b674	EM14435_120	304.145	3	0.0374223
b675	EM14435_120	338.536	3	0.235124
b676	EM14435_120	332.995	3	0.139363
b677	EM14435_120	319	3	0.101087
b695	EM14435_120	293.391	3	0.0188106
b696	EM14435_120	286.128	3	0.0388353
b697	EM14435_120	404.026	3	0.0652123
b698	EM14435_120	382.537	3	0.145674
b699	EM14435_120	342	3	0.0565199
b700	EM14435_120	337.942	3	0.011338
b701	EM14435_120	338.531	3	0.0722805
b702	EM14435_120	358.12	3	0.126508
b704	EM14435_120	369.091	3	0.0617989
b709	EM14435_120	279.305	4	0.0053209
b712	EM14435_120	312.624	4	0.00579558
b713	EM14435_120	334.308	4	0.103797
b714	EM14435_120	289.765	4	0.0446435
b716	EM14435_120	339.924	4	0.0168298
b717	EM14435_120	355.407	4	0.0175375
b718	EM14435_120	337.154	4	0.108605
b723	EM14435_120	284.705	4	0.0107417
b724	EM14435_120	302.14	4	0.0937475
b725	EM14435_120	326.951	4	0.0150194
b726	EM14435_120	336.338	4	0.0786812
b727	EM14435_120	301.081	4	0.0377152
b730	EM14435_120	393.963	4	0.0202072
b731	EM14435_120	331.884	4	0.00869327
b734	EM14435_120	276.703	4	0.0818226
b735	EM14435_120	311.93	4	0.132017
b736	EM14435_120	318.74	4	0.00714175
b740	EM14435_120	309.309	4	0.115316
b741	EM14435_120	326.678	4	0.0673591
b4	EM14435_180	358.523	1	0.0596342
b8	EM14435_180	332.77	1	0.170885
b10	EM14435_180	321.839	1	0.239388
b11	EM14435_180	324.77	1	0.0120922
b16	EM14435_180	302.524	1	0.00239145
b24	EM14435_180	319.036	1	0.100029
b29	EM14435_180	338.645	1	0.024899
b37	EM14435_180	331.095	1	0.00969038
b46	EM14435_180	309.559	1	0.00352016
b47	EM14435_180	356.847	1	0.00814877
b48	EM14435_180	334.824	1	0.185775
b50	EM14435_180	326.463	1	0.0303572
b51	EM14435_180	323.056	1	0.0615934
b54	EM14435_180	304.189	1	0.0244
b55	EM14435_180	371.442	1	0.0147188
b56	EM14435_180	299.195	1	0.0129602
b58	EM14435_180	306.737	1	0.00128823
b61	EM14435_180	348.035	1	0.0125901
b62	EM14435_180	322.307	1	0.00440817
b63	EM14435_180	310.476	1	0.0283565
b64	EM14435_180	424.525	1	0.00196358
b65	EM14435_180	411.604	1	0.00511199
b70	EM14435_180	312.791	1	0.0882788
b74	EM14435_180	307.005	1	0.0248131
b75	EM14435_180	358.798	1	0.0362001
b76	EM14435_180	333.084	1	0.000987874
b77	EM14435_180	348.538	1	0.0193422
b85	EM14435_180	340.358	1	0.0824945
b86	EM14435_180	341.276	1	0.00193324
b88	EM14435_180	278.732	1	0.0730396
b92	EM14435_180	313.537	1	0.033328
b93	EM14435_180	279.996	1	0.0291327
b94	EM14435_180	291.802	1	0.0185855
b97	EM14435_180	340.781	1	0.0329842
b98	EM14435_180	293.325	1	0.0989432
b99	EM14435_180	291.989	1	0.00286277
b100	EM14435_180	289.605	1	0.0141923
b102	EM14435_180	294.815	1	0.0142179
b103	EM14435_180	356.86	1	0.0249713
b104	EM14435_180	365.314	1	0.0101428
b105	EM14435_180	283.315	1	0.0936893
b106	EM14435_180	350.087	1	0.0502619
b107	EM14435_180	332	1	0.0516611
b109	EM14435_180	311.019	1	0.130428
b110	EM14435_180	317.469	1	0.0322726
b111	EM14435_180	338.131	1	0.0021253
b112	EM14435_180	296.141	1	0.000637318
b113	EM14435_180	324.8	1	0.0659278
b115	EM14435_180	310.494	1	0.0714306
b116	EM14435_180	404.051	1	0.067906
b117	EM14435_180	336.893	1	0.027365
b118	EM14435_180	352.22	1	0.00550948
b120	EM14435_180	327.648	1	0.0639494
b123	EM14435_180	306.11	1	0.00869508
b124	EM14435_180	321.121	1	0.28375
b125	EM14435_180	355.452	1	0.0598284
b128	EM14435_180	315.321	1	0.00907611
b129	EM14435_180	314.906	1	0.00343217
b132	EM14435_180	351.089	1	0.122056
b137	EM14435_180	306.549	2	0.00475989
b138	EM14435_180	337.679	2	0.114638
b141	EM14435_180	306.636	2	0.0461423
b142	EM14435_180	272.641	2	0.00298059
b144	EM14435_180	320.331	2	0.00188432
b145	EM14435_180	328.169	2	0.00511822
b146	EM14435_180	294.862	2	0.00327348
b147	EM14435_180	303.073	2	0.0105306
b149	EM14435_180	322.243	2	0.069854
b152	EM14435_180	347.626	2	0.00880905
b153	EM14435_180	330.229	2	0.129975
b155	EM14435_180	293.698	2	0.0103087
b156	EM14435_180	348.325	2	0.0127668
b157	EM14435_180	293.683	2	0.00318492
b158	EM14435_180	306.505	2	0.0192727
b159	EM14435_180	324.938	2	0.196301
b160	EM14435_180	319.741	2	0.0024037
b161	EM14435_180	300.879	2	0.00249781
b162	EM14435_180	346.602	2	0.00537361
b163	EM14435_180	311.929	2	0.0146048
b164	EM14435_180	294.207	2	0.0134866
b165	EM14435_180	333.904	2	0.355716
b166	EM14435_180	296.755	2	0.0324739
b167	EM14435_180	343.066	2	0.100882
b168	EM14435_180	337.538	2	0.00951944
b169	EM14435_180	374.885	2	0.0818921
b171	EM14435_180	299.288	2	0.0626849
b172	EM14435_180	396.521	2	0.0772726
b173	EM14435_180	378.356	2	0.0288912
b174	EM14435_180	419.321	2	0.0862916
b175	EM14435_180	475.037	2	0.0116823
b177	EM14435_180	373.042	2	0.000338572
b179	EM14435_180	299.677	2	0.00169553
b180	EM14435_180	310.773	2	0.000863451
b182	EM14435_180	361.724	2	0.0657243
b183	EM14435_180	347.048	2	0.0236633
b184	EM14435_180	351.827	2	0.0170584
b185	EM14435_180	375.529	2	0.0227636
b186	EM14435_180	313.84	2	0.130463
b187	EM14435_180	318.236	2	0.00328227
b189	EM14435_180	377.324	2	0.0035357
b190	EM14435_180	311.881	2	0.0051788
b191	EM14435_180	259.386	2	0.0194675
b193	EM14435_180	311.342	2	0.0815395
b194	EM14435_180	300.959	2	0.271574
b195	EM14435_180	317.117	2	0.0167651
b196	EM14435_180	358.007	2	0.0387743
b197	EM14435_180	319.674	2	0.0592236
b198	EM14435_180	331.641	2	0.0630616
b199	EM14435_180	284.338	2	0.0145844
b200	EM14435_180	395.898	2	0.0116437
b201	EM14435_180	274.076	2	0.000488802
b202	EM14435_180	309.036	2	0.0119893
b204	EM14435_180	315.431	2	2.15406e-05
b206	EM14435_180	424.816	2	0.0482313
b207	EM14435_180	363.879	2	0.00684763
b208	EM14435_180	414.593	2	0.0943004
b209	EM14435_180	309.927	2	0.135451
b210	EM14435_180	309.691	2	0.143628
b212	EM14435_180	362.941	2	0.0404969
b214	EM14435_180	290.702	2	0.0216825
b215	EM14435_180	279.618	2	0.0785791
b216	EM14435_180	286.866	2	0.0962604
b217	EM14435_180	337.129	2	0.0328662
b218	EM14435_180	353.102	2	0.0988802
b219	EM14435_180	343.863	2	0.114526
b222	EM14435_180	364.183	2	0.00900032
b223	EM14435_180	326.506	2	0.127023
b228	EM14435_180	279.812	2	0.00617907
b230	EM14435_180	358.743	2	0.00161954
b232	EM14435_180	295.052	2	0.00894246
b233	EM14435_180	309.756	2	0.0436196
b235	EM14435_180	287.128	2	0.0171244
b237	EM14435_180	307.214	2	0.0567676
b239	EM14435_180	324.048	2	0.0905852
b240	EM14435_180	328.118	2	0.00576889
b241	EM14435_180	326.032	2	0.00573528
b244	EM14435_180	369.298	2	0.0272904
b245	EM14435_180	293.303	2	0.035982
b246	EM14435_180	270.995	2	0.00121329
b247	EM14435_180	332.935	2	0.0174804
b248	EM14435_180	402.825	2	0.0076419
b249	EM14435_180	342.765	2	0.0486651
b250	EM14435_180	313.923	2	0.0426502
b251	EM14435_180	324.633	2	0.000540282
b255	EM14435_180	333.941	2	0.0210525
b257	EM14435_180	322.337	2	0.0764408
b258	EM14435_180	382.835	2	4.15957e-06
b259	EM14435_180	321.983	2	0.0525678
b260	EM14435_180	299.857	2	0.060104
b262	EM14435_180	325.826	2	0.0976593
b265	EM14435_180	322.895	2	0.0175492
b272	EM14435_180	284.797	3	0.0758604
b275	EM14435_180	272.552	3	0.000107344
b276	EM14435_180	279.69	3	0.185039
b277	EM14435_180	276.634	3	0.0946793
b278	EM14435_180	288.961	3	0.0195054
b279	EM14435_180	255.376	3	0.00973489
b281	EM14435_180	308.536	3	0.124043
b282	EM14435_180	295.535	3	0.0479682
b284	EM14435_180	341.085	3	0.0219233
b286	EM14435_180	308.888	3	0.022557
b290	EM14435_180	281.809	3	0.01287
b292	EM14435_180	296.954	3	0.00263516
b298	EM14435_180	299.858	3	0.111627
b304	EM14435_180	262.383	3	0.176282
b313	EM14435_180	277.765	3	0.0518041
b316	EM14435_180	325.203	3	0.0669223
b318	EM14435_180	281.982	3	0.0154396
b320	EM14435_180	363.556	3	0.0127971
b322	EM14435_180	292.379	3	0.076126
b324	EM14435_180	321.83	3	0.0065561
b325	EM14435_180	268.515	3	0.0172296
b326	EM14435_180	278.589	3	0.00716138
b327	EM14435_180	341.757	3	0.0917874
b328	EM14435_180	284.654	3	0.0233996
b329	EM14435_180	272.215	3	0.00513875
b330	EM14435_180	332.873	3	0.100564
b331	EM14435_180	315.268	3	0.0458172
b333	EM14435_180	347.557	3	0.126676
b334	EM14435_180	327.18	3	0.0677786
b336	EM14435_180	311.608	3	0.0492909
b339	EM14435_180	353.927	3	2.4478e-07
b341	EM14435_180	326.51	3	0.0252501
b344	EM14435_180	311.186	3	0.0058968
b345	EM14435_180	394.318	3	0.132522
b346	EM14435_180	303.695	3	0.0250138
b347	EM14435_180	340.579	3	0.0020265
b349	EM14435_180	367.816	3	0.160579
b350	EM14435_180	329.352	3	0.00889468
b351	EM14435_180	351.772	3	0.00839803
b353	EM14435_180	314.503	3	0.0864229
b354	EM14435_180	364.34	3	0.0298156
b355	EM14435_180	365.658	3	0.00331658
b356	EM14435_180	407.5	3	0.0311924
b357	EM14435_180	320.369	3	0.011095
b359	EM14435_180	370.787	3	0.00285038
b360	EM14435_180	296.567	3	0.00436352
b362	EM14435_180	301.303	3	0.0266862
b363	EM14435_180	302.164	3	0.0596414
b366	EM14435_180	284.889	3	0.0270844
b367	EM14435_180	333.5	3	0.0279415
b369	EM14435_180	338.936	3	0.0250683
b370	EM14435_180	358.232	3	0.0124789
b371	EM14435_180	347.415	3	0.172882
b373	EM14435_180	311.395	3	0.0747629
b374	EM14435_180	343.25	3	0.0502417
b375	EM14435_180	416.794	3	0.00032234
b376	EM14435_180	326.721	3	0.00834869
b377	EM14435_180	350.443	3	0.0595954
b378	EM14435_180	292.28	3	0.0301546
b379	EM14435_180	311.203	3	0.00274147
b380	EM14435_180	296.911	3	0.00326526
b381	EM14435_180	299.214	3	0.0070448
b382	EM14435_180	330.98	3	0.00843172
b383	EM14435_180	337.007	3	0.0224369
b384	EM14435_180	293.703	3	0.108063
b385	EM14435_180	296.472	3	0.00680868
b386	EM14435_180	308.27	3	0.0739839
b389	EM14435_180	316.472	3	0.116307
b391	EM14435_180	307.606	3	0.0290203
[truncated: 3,291 more rows]

## Sheet: mNeonGreen intensity_mean
# Mean measurement of fliC-mneongreen
Genotype	ΔflhE			ΔflgHI			ΔflhE ΔflgHI			WT
Time (min)	Mean	Standard deviation	n	Mean	Standard deviation	n	Mean	Standard deviation	n	Mean	Standard deviation	n
30	328.386	48.672	227	320.079	18.002	479	305.884	20.045	413	327.913	71.4471	350
60	4033.75	1025.46	202	307.077	24.006	189	800.546	573.719	185	4251.12	1313.18	199
120	8662.73	1999.94	349	331.017	39.023	233	4622.72	1685.08	424	9454.07	1880.67	465
180	8589.41	1910.55	578	324.713	36.346	318	8074.02	2993.76	286	9595.94	2157.34	392

## Sheet: Curvature_mean
# Mean measurement of cell curvature
Genotype	ΔflhE			ΔflgHI			ΔflhE ΔflgHI			WT
Time (min)	Mean	Standard deviation	n	Mean	Standard deviation	n	Mean	Standard deviation	n	Mean	Standard deviation	n
30	0.049	0.04	227	0.054	0.045	479	0.053	0.047	413	0.049	0.04	350
60	0.054	0.046	202	0.053	0.04	189	0.055	0.043	185	0.054	0.049	199
120	0.054	0.05	349	0.065	0.057	233	0.12	0.1	424	0.061	0.055	465
180	0.065	0.068	578	0.046	0.058	318	0.23	0.17	286	0.053	0.057	392

## Sheet: StDe_Intensity
	Column Labels
	EM13604_120	EM13604_180	EM13604_30	EM13604_60	EM14435_120	EM14435_180	EM14435_30	EM14435_60	EM14436_120	EM14436_180	EM14436_30	EM14436_60	EM9357_120	EM9357_180	EM9357_30	EM9357_60	Grand Total
StdDev of Intensity mNeonGreen	1999.95	1910.55	48.6719	1025.46	39.0226	36.346	18.0024	24.0058	1685.08	2993.76	20.0447	573.719	1880.67	2157.34	71.5494	1313.18	4201.22

## Sheet: Mean_Intensity
	Column Labels
	EM13604_120	EM13604_180	EM13604_30	EM13604_60	EM14435_120	EM14435_180	EM14435_30	EM14435_60	EM14436_120	EM14436_180	EM14436_30	EM14436_60	EM9357_120	EM9357_180	EM9357_30	EM9357_60	Grand Total
Average of Intensity mNeonGreen	8662.73	8589.41	328.386	4033.75	331.017	324.713	320.079	307.077	4622.72	8074.02	305.884	800.546	9454.07	9595.94	327.913	4251.12	4335.64

## Sheet: StDe_Curvature
	Column Labels
	EM13604_120	EM13604_180	EM13604_30	EM13604_60	EM14435_120	EM14435_180	EM14435_30	EM14435_60	EM14436_120	EM14436_180	EM14436_30	EM14436_60	EM9357_120	EM9357_180	EM9357_30	EM9357_60	Grand Total
StdDev of Cell curvature	0.0502742	0.068458	0.0395105	0.0457057	0.0571689	0.0579532	0.0445168	0.0398085	0.101969	0.168782	0.0467021	0.0431861	0.0546604	0.0568762	0.0395684	0.0494178	0.0801595

## Sheet: Mean_Curvature
	Column Labels
	EM13604_120	EM13604_180	EM13604_30	EM13604_60	EM14435_120	EM14435_180	EM14435_30	EM14435_60	EM14436_120	EM14436_180	EM14436_30	EM14436_60	EM9357_120	EM9357_180	EM9357_30	EM9357_60	Grand Total
Average of Cell curvature	0.0539853	0.0651702	0.049028	0.0544526	0.0653375	0.0461085	0.0544011	0.0531133	0.120901	0.225153	0.0526289	0.0551218	0.0606802	0.0528353	0.0491699	0.0543592	0.0697986

## Sheet: Ncells
	Column Labels
	EM13604_120	EM13604_180	EM13604_30	EM13604_60	EM14435_120	EM14435_180	EM14435_30	EM14435_60	EM14436_120	EM14436_180	EM14436_30	EM14436_60	EM9357_120	EM9357_180	EM9357_30	EM9357_60	Grand Total
Count of Cell curvature	349	578	227	202	233	318	479	189	424	286	413	185	465	392	350	199	5289
