# Supplementary material for: FlhE functions as a chaperone to prevent formation of periplasmic flagella in Gram-negative bacteria
Source: Nat Commun. 2024 Jul 14;15:5921. doi: 10.1038/s41467-024-50278-0 (PMC11247099; doi:10.1038/s41467-024-50278-0)
Supplement: Supplementary file 7 — Source Data [file 41467_2024_50278_MOESM7_ESM.zip › Fig3e.xlsx]

## Sheet: Tabelle1
# INTENSITY.ch1.mean = intensity of fliC-mneongreen, SHAPE.curvature = cell curvature, NAME = individual bacterial cells, IMAGE = strains used
# "," separator
NAME,ASSOCIATION,EXPERIMENT,IMAGE,INTENSITY,INTENSITY.ch1.mean,INTENSITY.ch1.mean_c,LOCATION,MEDIAL,POSITION,PROFILE_MEDIAL,PROFILE_MEDIAL.ch2,SHAPE,SHAPE.area,SHAPE.circularity,SHAPE.curvature,SHAPE.length,ZSCORE
b3,0,Experiment 1,EM15573,4984.1006,473.55405,89.11917,(x=1.58 y=76.33),1,1,ip[width=43 height=11 bits=16 min=0.0 max=5847.0],ip[width=43 height=11 bits=16 min=2401.0 max=16383.0],1,2.914629,0.528202,0.04308193,3.715324,4.236667
b5,0,Experiment 1,EM15573,4882.566,505.69183,121.25696,(x=4.05 y=78.64),1,1,ip[width=37 height=11 bits=16 min=0.0 max=5847.0],ip[width=37 height=11 bits=16 min=2401.0 max=16383.0],1,2.5292084,0.6276207,0.06667998,3.1165674,4.323069
b6,0,Experiment 1,EM15573,4857.508,451.90598,67.4711,(x=5.38 y=56.89),1,1,ip[width=48 height=11 bits=16 min=0.0 max=5847.0],ip[width=48 height=11 bits=16 min=2401.0 max=16383.0],1,3.4612732,0.51183957,0.020306433,4.1701174,4.3443923
b9,0,Experiment 1,EM15573,4828.2324,442.25256,57.817688,(x=5.77 y=1.53),1,1,ip[width=33 height=12 bits=16 min=0.0 max=5847.0],ip[width=33 height=12 bits=16 min=2401.0 max=16383.0],1,2.3154087,0.6955263,0.11604488,2.7560194,4.3693047
b11,0,Experiment 1,EM15573,4830.272,441.0625,56.627625,(x=6.36 y=19.66),1,1,ip[width=32 height=12 bits=16 min=0.0 max=5847.0],ip[width=32 height=12 bits=16 min=2401.0 max=16383.0],1,2.2798886,0.71440506,0.06048019,2.6778529,4.3675685
b12,0,Experiment 1,EM15573,5247.0977,454.468,70.03311,(x=6.80 y=88.06),1,1,ip[width=29 height=11 bits=16 min=0.0 max=5847.0],ip[width=29 height=11 bits=16 min=2401.0 max=16383.0],1,1.9652313,0.71039486,0.03831019,2.4804242,4.012868
b13,0,Experiment 1,EM15573,5589.0625,454.08694,69.65207,(x=7.80 y=89.62),1,1,ip[width=27 height=9 bits=16 min=0.0 max=5847.0],ip[width=27 height=9 bits=16 min=2401.0 max=16383.0],1,1.4561301,0.66998565,0.15222998,2.2607656,3.7218704
b16,0,Experiment 1,EM15573,5806.746,435.32385,50.888977,(x=9.10 y=89.02),1,1,ip[width=26 height=9 bits=16 min=0.0 max=5847.0],ip[width=26 height=9 bits=16 min=2401.0 max=16383.0],1,1.3946087,0.6787222,0.001769224,2.1926217,3.536631
b21,0,Experiment 1,EM15573,6218.7485,441.6,57.16513,(x=10.42 y=86.87),1,1,ip[width=27 height=8 bits=16 min=0.0 max=5847.0],ip[width=27 height=8 bits=16 min=2401.0 max=16383.0],1,1.2510587,0.6069066,0.02705506,2.266103,3.1860347
b25,0,Experiment 1,EM15573,5854.94,421.2456,36.81073,(x=11.18 y=87.52),1,1,ip[width=25 height=9 bits=16 min=0.0 max=5847.0],ip[width=25 height=9 bits=16 min=2401.0 max=16383.0],1,1.377432,0.7016556,0.015746782,2.1024692,3.4956203
b28,0,Experiment 1,EM15573,5339.976,434.5654,50.130524,(x=11.85 y=85.79),1,1,ip[width=31 height=10 bits=16 min=0.0 max=5847.0],ip[width=31 height=10 bits=16 min=2401.0 max=16383.0],1,1.9050667,0.6471835,0.096310414,2.6096385,3.9338324
b29,0,Experiment 1,EM15573,4775.7773,462.971,78.53613,(x=11.83 y=8.44),1,1,ip[width=31 height=11 bits=16 min=0.0 max=5847.0],ip[width=31 height=11 bits=16 min=2401.0 max=16383.0],1,2.1736023,0.70873207,0.002429632,2.6063573,4.4139414
b32,0,Experiment 1,EM15573,4568.6675,417.92896,33.49408,(x=14.84 y=84.32),1,1,ip[width=40 height=12 bits=16 min=0.0 max=5847.0],ip[width=40 height=12 bits=16 min=2401.0 max=16383.0],1,2.910225,0.61273307,0.01154387,3.3823824,4.590183
b33,0,Experiment 1,EM15573,4799.2676,516.5013,132.0664,(x=15.22 y=7.90),1,1,ip[width=43 height=11 bits=16 min=0.0 max=5847.0],ip[width=43 height=11 bits=16 min=2401.0 max=16383.0],1,3.0935054,0.5615664,0.035628643,3.7002304,4.3939524
b34,0,Experiment 1,EM15573,4654.698,502.36478,117.9299,(x=15.60 y=12.59),1,1,ip[width=44 height=11 bits=16 min=0.0 max=5847.0],ip[width=44 height=11 bits=16 min=2401.0 max=16383.0],1,3.1889138,0.5608452,0.11269412,3.7613618,4.5169744
b35,0,Experiment 1,EM15573,4481.5356,502.97095,118.53607,(x=16.71 y=64.85),1,1,ip[width=28 height=11 bits=16 min=0.0 max=5847.0],ip[width=28 height=11 bits=16 min=2401.0 max=16383.0],1,1.936768,0.7578047,0.11808037,2.3760476,4.6643286
b36,0,Experiment 1,EM15573,4725.874,441.3611,56.92624,(x=16.61 y=43.91),1,1,ip[width=34 height=11 bits=16 min=0.0 max=5847.0],ip[width=34 height=11 bits=16 min=2401.0 max=16383.0],1,2.278821,0.6638845,0.068276234,2.8758163,4.456407
b37,0,Experiment 1,EM15573,4831.261,496.96213,112.52725,(x=19.75 y=8.68),1,1,ip[width=51 height=11 bits=16 min=0.0 max=5847.0],ip[width=51 height=11 bits=16 min=2401.0 max=16383.0],1,3.5221624,0.467495,0.030681798,4.4430814,4.3667274
b38,0,Experiment 1,EM15573,4637.195,545.12836,160.69348,(x=20.05 y=31.51),1,1,ip[width=36 height=11 bits=16 min=0.0 max=5847.0],ip[width=36 height=11 bits=16 min=2401.0 max=16383.0],1,2.6653419,0.658171,0.10100602,3.095286,4.5318694
b40,0,Experiment 1,EM15573,4613.6797,438.86282,54.427948,(x=20.77 y=15.28),1,1,ip[width=31 height=11 bits=16 min=0.0 max=5847.0],ip[width=31 height=11 bits=16 min=2401.0 max=16383.0],1,2.1595404,0.6966922,0.16750602,2.6422372,4.55188
b42,0,Experiment 1,EM15573,4725.54,467.18518,82.750305,(x=21.55 y=20.99),1,1,ip[width=33 height=11 bits=16 min=0.0 max=5847.0],ip[width=33 height=11 bits=16 min=2401.0 max=16383.0],1,2.3136985,0.6725139,0.08662154,2.805272,4.456691
b50,0,Experiment 1,EM15573,4682.3936,431.67993,47.245056,(x=29.04 y=3.67),1,1,ip[width=52 height=12 bits=16 min=0.0 max=5847.0],ip[width=52 height=12 bits=16 min=2401.0 max=16383.0],1,3.9803967,0.50303084,0.0914338,4.4529843,4.493407
b51,0,Experiment 1,EM15573,4482.337,486.1903,101.75543,(x=28.57 y=59.26),1,1,ip[width=30 height=11 bits=16 min=0.0 max=5847.0],ip[width=30 height=11 bits=16 min=2401.0 max=16383.0],1,2.1129444,0.73673135,0.005741942,2.4893878,4.6636467
b58,0,Experiment 1,EM15573,5247.91,471.0765,86.64163,(x=33.32 y=20.53),1,1,ip[width=43 height=11 bits=16 min=0.0 max=5847.0],ip[width=43 height=11 bits=16 min=2401.0 max=16383.0],1,2.9998088,0.54638386,0.054102987,3.7211528,4.0121765
b67,0,Experiment 1,EM15573,4484.5347,442.94177,58.506897,(x=37.58 y=78.14),1,1,ip[width=32 height=12 bits=16 min=0.0 max=5847.0],ip[width=32 height=12 bits=16 min=2401.0 max=16383.0],1,2.328624,0.71936023,0.05796151,2.72289,4.6617765
b70,0,Experiment 1,EM15573,4800.7183,441.485,57.05011,(x=39.56 y=91.87),1,1,ip[width=47 height=12 bits=16 min=0.0 max=5847.0],ip[width=47 height=12 bits=16 min=2401.0 max=16383.0],1,3.4274364,0.5344384,0.023749646,4.0540857,4.3927174
b73,0,Experiment 1,EM15573,4656.2964,474.23248,89.79761,(x=40.87 y=69.02),1,1,ip[width=37 height=12 bits=16 min=0.0 max=5847.0],ip[width=37 height=12 bits=16 min=2401.0 max=16383.0],1,2.795385,0.6660482,0.00933407,3.1237063,4.5156145
b74,0,Experiment 1,EM15573,4528.6465,506.47827,122.043396,(x=40.03 y=29.77),1,1,ip[width=37 height=11 bits=16 min=0.0 max=5847.0],ip[width=37 height=11 bits=16 min=2401.0 max=16383.0],1,2.5646565,0.62013286,0.101074845,3.1184714,4.624239
b75,0,Experiment 1,EM15573,4909.5635,456.4772,72.04233,(x=40.43 y=51.02),1,1,ip[width=42 height=11 bits=16 min=0.0 max=5847.0],ip[width=42 height=11 bits=16 min=2401.0 max=16383.0],1,2.931503,0.5614316,0.10137242,3.6345632,4.300095
b77,0,Experiment 1,EM15573,4458.822,432.82318,48.388306,(x=47.19 y=69.50),1,1,ip[width=36 height=12 bits=16 min=0.0 max=5847.0],ip[width=36 height=12 bits=16 min=2401.0 max=16383.0],1,2.7726884,0.67973316,0.03087608,3.0792117,4.683657
b80,0,Experiment 1,EM15573,4788.1074,526.912,142.47711,(x=48.13 y=46.96),1,1,ip[width=42 height=12 bits=16 min=0.0 max=5847.0],ip[width=42 height=12 bits=16 min=2401.0 max=16383.0],1,3.2424097,0.61018723,0.035285946,3.5959022,4.403449
b87,0,Experiment 1,EM15573,4957.963,445.3777,60.94281,(x=52.07 y=54.37),1,1,ip[width=46 height=11 bits=16 min=0.0 max=5847.0],ip[width=46 height=11 bits=16 min=2401.0 max=16383.0],1,3.3241916,0.5360395,0.12612194,3.981526,4.258909
b88,0,Experiment 1,EM15573,5091.954,444.633,60.19812,(x=53.97 y=50.89),1,1,ip[width=46 height=11 bits=16 min=0.0 max=5847.0],ip[width=46 height=11 bits=16 min=2401.0 max=16383.0],1,3.2734942,0.5234455,0.006248236,3.9850175,4.1448884
b89,0,Experiment 1,EM15573,4666.1465,498.57468,114.1398,(x=55.55 y=56.25),1,1,ip[width=35 height=11 bits=16 min=0.0 max=5847.0],ip[width=35 height=11 bits=16 min=2401.0 max=16383.0],1,2.4523451,0.6593668,0.033420842,2.933105,4.5072327
b91,0,Experiment 1,EM15573,4492.986,435.12183,50.68695,(x=58.42 y=67.93),1,1,ip[width=38 height=12 bits=16 min=0.0 max=5847.0],ip[width=38 height=12 bits=16 min=2401.0 max=16383.0],1,2.733956,0.6408356,0.001072479,3.2243822,4.654585
b97,0,Experiment 1,EM15573,4606.7773,490.36365,105.92877,(x=60.55 y=46.60),1,1,ip[width=35 height=12 bits=16 min=0.0 max=5847.0],ip[width=35 height=12 bits=16 min=2401.0 max=16383.0],1,2.5658283,0.6815296,0.004508521,2.9381528,4.557753
b99,0,Experiment 1,EM15573,4813.891,464.45303,80.01816,(x=61.28 y=3.73),1,1,ip[width=34 height=11 bits=16 min=0.0 max=5847.0],ip[width=34 height=11 bits=16 min=2401.0 max=16383.0],1,2.3523383,0.6707516,0.010161982,2.8603714,4.3815084
b103,0,Experiment 1,EM15573,4876.924,500.15817,115.7233,(x=62.23 y=34.98),1,1,ip[width=41 height=11 bits=16 min=0.0 max=5847.0],ip[width=41 height=11 bits=16 min=2401.0 max=16383.0],1,2.9543846,0.58120936,0.0848911,3.5414436,4.32787
b104,0,Experiment 1,EM15573,4746.296,444.84183,60.40695,(x=62.87 y=81.33),1,1,ip[width=43 height=11 bits=16 min=0.0 max=5847.0],ip[width=43 height=11 bits=16 min=2401.0 max=16383.0],1,3.1432352,0.5653119,0.045505248,3.719745,4.4390287
b107,0,Experiment 1,EM15573,4537.802,463.20724,78.77237,(x=68.51 y=72.87),1,1,ip[width=34 height=11 bits=16 min=0.0 max=5847.0],ip[width=34 height=11 bits=16 min=2401.0 max=16383.0],1,2.41497,0.66813564,0.02510951,2.8732889,4.6164484
b113,0,Experiment 1,EM15573,4813.885,487.0668,102.63193,(x=70.07 y=82.50),1,1,ip[width=50 height=11 bits=16 min=0.0 max=5847.0],ip[width=50 height=11 bits=16 min=2401.0 max=16383.0],1,3.5478272,0.49144164,0.002879564,4.3366613,4.3815136
b114,0,Experiment 1,EM15573,4341.5024,424.39636,39.961487,(x=70.46 y=88.53),1,1,ip[width=41 height=12 bits=16 min=0.0 max=5847.0],ip[width=41 height=12 bits=16 min=2401.0 max=16383.0],1,3.0144567,0.5920654,0.01919387,3.4992015,4.7834907
b116,0,Experiment 1,EM15573,4626.199,527.1016,142.66675,(x=70.19 y=51.61),1,1,ip[width=28 height=11 bits=16 min=0.0 max=5847.0],ip[width=28 height=11 bits=16 min=2401.0 max=16383.0],1,1.9355037,0.76321256,0.059680767,2.3599238,4.541226
b118,0,Experiment 1,EM15573,4858.2856,456.53732,72.10245,(x=72.99 y=21.45),1,1,ip[width=51 height=12 bits=16 min=0.0 max=5847.0],ip[width=51 height=12 bits=16 min=2401.0 max=16383.0],1,3.7063951,0.48657653,0.05621396,4.425181,4.3437304
b120,0,Experiment 1,EM15573,4863.327,483.85886,99.42398,(x=74.23 y=4.32),1,1,ip[width=38 height=11 bits=16 min=0.0 max=5847.0],ip[width=38 height=11 bits=16 min=2401.0 max=16383.0],1,2.599935,0.60554844,0.12768437,3.243328,4.3394403
b121,0,Experiment 1,EM15573,5646.5073,480.73865,96.30377,(x=75.81 y=92.31),1,1,ip[width=35 height=10 bits=16 min=0.0 max=5847.0],ip[width=35 height=10 bits=16 min=2401.0 max=16383.0],1,2.089076,0.5859881,0.010517518,2.9834948,3.6729875
b123,0,Experiment 1,EM15573,5321.2695,518.68256,134.24768,(x=76.43 y=91.25),1,1,ip[width=27 height=9 bits=16 min=0.0 max=5847.0],ip[width=27 height=9 bits=16 min=2401.0 max=16383.0],1,1.488849,0.68033034,0.18027529,2.2722714,3.949751
b124,0,Experiment 1,EM15573,5279.8706,455.81787,71.382996,(x=76.46 y=95.53),1,1,ip[width=37 height=11 bits=16 min=0.0 max=5847.0],ip[width=37 height=11 bits=16 min=2401.0 max=16383.0],1,2.3784578,0.5973112,0.08139953,3.187711,3.9849796
b126,0,Experiment 1,EM15573,5966.019,538.8146,154.3797,(x=77.28 y=93.49),1,1,ip[width=24 height=9 bits=16 min=0.0 max=5847.0],ip[width=24 height=9 bits=16 min=2401.0 max=16383.0],1,1.2048945,0.70627236,0.037000522,1.9834713,3.4010963
b127,0,Experiment 1,EM15573,5435.421,475.81467,91.37979,(x=78.12 y=92.79),1,1,ip[width=33 height=10 bits=16 min=0.0 max=5847.0],ip[width=33 height=10 bits=16 min=2401.0 max=16383.0],1,2.0602117,0.6097892,0.06921894,2.8275673,3.8526127
b128,0,Experiment 1,EM15573,4891.249,533.0768,148.6419,(x=81.04 y=81.03),1,1,ip[width=52 height=11 bits=16 min=0.0 max=5847.0],ip[width=52 height=11 bits=16 min=2401.0 max=16383.0],1,3.68302,0.47933438,0.054980308,4.444741,4.31568
b130,0,Experiment 1,EM15573,4792.2314,509.8787,125.44382,(x=81.91 y=37.46),1,1,ip[width=41 height=11 bits=16 min=0.0 max=5847.0],ip[width=41 height=11 bits=16 min=2401.0 max=16383.0],1,2.9574685,0.5831043,0.04407683,3.5172513,4.3999395
b131,0,Experiment 1,EM15573,4643.0273,528.1667,143.73181,(x=84.09 y=33.39),1,1,ip[width=37 height=12 bits=16 min=0.0 max=5847.0],ip[width=37 height=12 bits=16 min=2401.0 max=16383.0],1,2.5641015,0.6306658,0.0975086,3.111423,4.526906
b141,0,Experiment 1,EM15573,4609.0674,514.94507,130.5102,(x=92.01 y=58.85),1,1,ip[width=40 height=12 bits=16 min=0.0 max=5847.0],ip[width=40 height=12 bits=16 min=2401.0 max=16383.0],1,2.8785236,0.5995317,0.09947626,3.3927438,4.5558043
b143,0,Experiment 1,EM15573,4587.014,558.5222,174.08734,(x=94.33 y=47.72),1,1,ip[width=30 height=12 bits=16 min=0.0 max=5847.0],ip[width=30 height=12 bits=16 min=2401.0 max=16383.0],1,2.1327422,0.7384349,0.049566757,2.5303082,4.5745707
b144,0,Experiment 1,EM15573,4375.293,452.1716,67.736725,(x=95.09 y=26.50),1,1,ip[width=38 height=11 bits=16 min=0.0 max=5847.0],ip[width=38 height=11 bits=16 min=2401.0 max=16383.0],1,2.6625357,0.59109133,0.018189367,3.2799604,4.754737
b145,0,Experiment 1,EM15573,5003.583,442.48172,58.046844,(x=97.94 y=29.75),1,1,ip[width=37 height=11 bits=16 min=0.0 max=5847.0],ip[width=37 height=11 bits=16 min=2401.0 max=16383.0],1,2.6034505,0.6409202,0.16010258,3.1173387,4.2200885
b146,0,Experiment 1,EM15573,4204.6494,479.4965,95.061615,(x=98.28 y=82.98),1,1,ip[width=31 height=11 bits=16 min=0.0 max=5847.0],ip[width=31 height=11 bits=16 min=2401.0 max=16383.0],1,2.2395644,0.712126,0.07678697,2.6638875,4.8999467
b147,0,Experiment 1,EM15573,4457.733,530.6339,146.19904,(x=98.17 y=74.18),1,1,ip[width=33 height=11 bits=16 min=0.0 max=5847.0],ip[width=33 height=11 bits=16 min=2401.0 max=16383.0],1,2.345153,0.6732796,0.11749856,2.8407083,4.6845837
b148,0,Experiment 1,EM15573,4744.688,465.50882,81.073944,(x=98.56 y=26.39),1,1,ip[width=40 height=11 bits=16 min=0.0 max=5847.0],ip[width=40 height=11 bits=16 min=2401.0 max=16383.0],1,2.702008,0.5767387,0.08777372,3.3911138,4.4403973
b150,0,Experiment 1,EM15573,4589.0024,507.81473,123.37985,(x=99.59 y=67.55),1,1,ip[width=46 height=12 bits=16 min=0.0 max=5847.0],ip[width=46 height=12 bits=16 min=2401.0 max=16383.0],1,3.329989,0.541841,0.001895414,3.9355664,4.572879
b151,0,Experiment 1,EM15573,4443.8926,493.73315,109.29828,(x=103.33 y=55.10),1,1,ip[width=39 height=11 bits=16 min=0.0 max=5847.0],ip[width=39 height=11 bits=16 min=2401.0 max=16383.0],1,2.8220289,0.60574335,0.067222916,3.3362117,4.696361
b153,0,Experiment 1,EM15573,4266.6406,444.38394,59.949066,(x=108.89 y=87.23),1,1,ip[width=50 height=11 bits=16 min=0.0 max=5847.0],ip[width=50 height=11 bits=16 min=2401.0 max=16383.0],1,3.5692904,0.49403703,0.06399612,4.2841516,4.847195
b161,0,Experiment 1,EM15573,5248.3345,525.6678,141.23291,(x=54.34 y=70.70),1,1,ip[width=37 height=10 bits=16 min=0.0 max=5847.0],ip[width=37 height=10 bits=16 min=2401.0 max=16383.0],1,2.3212228,0.5676518,0.15844558,3.1919603,4.0118155
b162,0,Experiment 1,EM15573,5191.6333,495.95456,111.519684,(x=55.34 y=71.14),1,1,ip[width=26 height=10 bits=16 min=0.0 max=5847.0],ip[width=26 height=10 bits=16 min=2401.0 max=16383.0],1,1.5785253,0.75321174,0.15038064,2.1555827,4.0600657
b163,0,Experiment 1,EM15573,4771.33,451.0688,66.63391,(x=61.91 y=74.05),1,1,ip[width=23 height=11 bits=16 min=0.0 max=5847.0],ip[width=23 height=11 bits=16 min=2401.0 max=16383.0],1,1.509572,0.83097184,0.01326972,1.9201281,4.417726
b164,0,Experiment 1,EM15573,5109.3716,466.69907,82.26419,(x=62.94 y=75.59),1,1,ip[width=27 height=11 bits=16 min=0.0 max=5847.0],ip[width=27 height=11 bits=16 min=2401.0 max=16383.0],1,1.7091542,0.7357281,0.09420473,2.2688997,4.130067
b165,0,Experiment 1,EM15573,5481.9487,451.0539,66.61902,(x=63.84 y=73.96),1,1,ip[width=23 height=9 bits=16 min=0.0 max=5847.0],ip[width=23 height=9 bits=16 min=2401.0 max=16383.0],1,1.3159106,0.7642649,0.15034057,1.9147968,3.8130195
b166,0,Experiment 1,EM15573,5177.17,463.23154,78.79666,(x=64.95 y=74.56),1,1,ip[width=27 height=11 bits=16 min=0.0 max=5847.0],ip[width=27 height=11 bits=16 min=2401.0 max=16383.0],1,1.6141738,0.73673785,0.07000084,2.230044,4.0723734
b175,0,Experiment 1,EM15573,4818.53,476.8328,112.88373,(x=2.91 y=31.65),1,2,ip[width=36 height=11 bits=16 min=0.0 max=5847.0],ip[width=36 height=11 bits=16 min=2401.0 max=16383.0],1,2.456541,0.62996846,0.00831749,3.0504084,3.9163752
b176,0,Experiment 1,EM15573,4831.6924,456.52594,92.57687,(x=7.62 y=25.35),1,2,ip[width=44 height=11 bits=16 min=0.0 max=5847.0],ip[width=44 height=11 bits=16 min=2401.0 max=16383.0],1,3.1930306,0.556202,0.009955523,3.8009963,3.906569
b177,0,Experiment 1,EM15573,4696.1265,474.66574,110.716675,(x=7.78 y=7.65),1,2,ip[width=40 height=11 bits=16 min=0.0 max=5847.0],ip[width=40 height=11 bits=16 min=2401.0 max=16383.0],1,2.8482969,0.5967579,0.11668551,3.3934023,4.0075665
b178,0,Experiment 1,EM15573,4636.996,539.2875,175.33841,(x=9.57 y=40.85),1,2,ip[width=27 height=12 bits=16 min=0.0 max=5847.0],ip[width=27 height=12 bits=16 min=2401.0 max=16383.0],1,1.9531275,0.7913268,0.018044304,2.2975826,4.051619
b179,0,Experiment 1,EM15573,4924.417,408.4349,44.48584,(x=10.43 y=37.94),1,2,ip[width=42 height=11 bits=16 min=0.0 max=5847.0],ip[width=42 height=11 bits=16 min=2401.0 max=16383.0],1,3.0487175,0.59104633,0.06567305,3.573647,3.8374887
b182,0,Experiment 1,EM15573,4740.293,470.88742,106.938354,(x=11.55 y=5.62),1,2,ip[width=35 height=11 bits=16 min=0.0 max=5847.0],ip[width=35 height=11 bits=16 min=2401.0 max=16383.0],1,2.388322,0.64057535,0.13156508,2.9464684,3.974662
b183,0,Experiment 1,EM15573,4656.0576,438.8918,74.94275,(x=12.90 y=92.00),1,2,ip[width=45 height=11 bits=16 min=0.0 max=5847.0],ip[width=45 height=11 bits=16 min=2401.0 max=16383.0],1,3.2680666,0.5416983,0.16024831,3.8854644,4.037418
b186,0,Experiment 1,EM15573,4949.442,471.57712,107.62805,(x=15.86 y=62.11),1,2,ip[width=46 height=11 bits=16 min=0.0 max=5847.0],ip[width=46 height=11 bits=16 min=2401.0 max=16383.0],1,3.1758926,0.5261067,0.03957792,3.9217746,3.8188448
b194,0,Experiment 1,EM15573,4997.6807,432.37228,68.42322,(x=20.28 y=14.50),1,2,ip[width=39 height=12 bits=16 min=0.0 max=5847.0],ip[width=39 height=12 bits=16 min=2401.0 max=16383.0],1,2.8804202,0.62628645,0.02997663,3.358082,3.7829068
b198,0,Experiment 1,EM15573,4576.9688,545.76074,181.81168,(x=24.42 y=77.72),1,2,ip[width=47 height=11 bits=16 min=0.0 max=5847.0],ip[width=47 height=11 bits=16 min=2401.0 max=16383.0],1,3.4849799,0.52262455,0.023945574,4.074823,4.0963397
b199,0,Experiment 1,EM15573,4774.9697,535.8649,171.91586,(x=26.25 y=66.40),1,2,ip[width=44 height=11 bits=16 min=0.0 max=5847.0],ip[width=44 height=11 bits=16 min=2401.0 max=16383.0],1,3.0857537,0.5416829,0.021605298,3.7965102,3.9488277
b200,0,Experiment 1,EM15573,4622.4683,475.62036,111.671295,(x=27.56 y=28.48),1,2,ip[width=34 height=12 bits=16 min=0.0 max=5847.0],ip[width=34 height=12 bits=16 min=2401.0 max=16383.0],1,2.570053,0.6875576,0.001437601,2.9282613,4.0624423
b203,0,Experiment 1,EM15573,4694.0503,421.91315,57.96408,(x=33.41 y=60.59),1,2,ip[width=51 height=12 bits=16 min=0.0 max=5847.0],ip[width=51 height=12 bits=16 min=2401.0 max=16383.0],1,3.7346427,0.49839482,0.045912303,4.382893,4.0091133
b204,0,Experiment 1,EM15573,4234.388,474.15384,110.20477,(x=33.05 y=69.01),1,2,ip[width=31 height=11 bits=16 min=0.0 max=5847.0],ip[width=31 height=11 bits=16 min=2401.0 max=16383.0],1,2.1167066,0.70859987,0.091414995,2.5929706,4.351564
b205,0,Experiment 1,EM15573,4507.206,479.31906,115.369995,(x=33.80 y=34.13),1,2,ip[width=29 height=11 bits=16 min=0.0 max=5847.0],ip[width=29 height=11 bits=16 min=2401.0 max=16383.0],1,2.0479383,0.74562985,0.040902868,2.4361143,4.1483135
b206,0,Experiment 1,EM15573,4612.3726,434.1952,70.246124,(x=34.10 y=51.45),1,2,ip[width=36 height=12 bits=16 min=0.0 max=5847.0],ip[width=36 height=12 bits=16 min=2401.0 max=16383.0],1,2.637002,0.64746994,0.021915218,3.0889935,4.0699635
b207,0,Experiment 1,EM15573,5253.2183,481.96136,118.0123,(x=38.30 y=74.43),1,2,ip[width=30 height=10 bits=16 min=0.0 max=5847.0],ip[width=30 height=10 bits=16 min=2401.0 max=16383.0],1,1.8601362,0.6661673,0.06266574,2.5591855,3.5925298
b212,0,Experiment 1,EM15573,4615.129,486.97534,123.026276,(x=41.44 y=47.91),1,2,ip[width=33 height=11 bits=16 min=0.0 max=5847.0],ip[width=33 height=11 bits=16 min=2401.0 max=16383.0],1,2.2705255,0.6645946,0.10215965,2.8122964,4.06791
b215,0,Experiment 1,EM15573,4544.155,445.15335,81.204285,(x=42.36 y=66.55),1,2,ip[width=33 height=12 bits=16 min=0.0 max=5847.0],ip[width=33 height=12 bits=16 min=2401.0 max=16383.0],1,2.4602396,0.71810055,0.08920024,2.761742,4.120786
b216,0,Experiment 1,EM15573,5466.2656,462.85175,98.90268,(x=43.53 y=23.82),1,2,ip[width=44 height=9 bits=16 min=0.0 max=5847.0],ip[width=44 height=9 bits=16 min=2401.0 max=16383.0],1,2.4863284,0.4586866,0.089939944,3.7646453,3.4338083
b217,0,Experiment 1,EM15573,4728.952,429.88828,65.93921,(x=44.87 y=2.47),1,2,ip[width=41 height=11 bits=16 min=0.0 max=5847.0],ip[width=41 height=11 bits=16 min=2401.0 max=16383.0],1,2.8953147,0.5717315,0.022806015,3.5306025,3.9831111
b218,0,Experiment 1,EM15573,6016.1216,431.96695,68.01788,(x=44.66 y=22.69),1,2,ip[width=34 height=9 bits=16 min=0.0 max=5847.0],ip[width=34 height=9 bits=16 min=2401.0 max=16383.0],1,1.9043267,0.57346267,0.009290139,2.8665628,3.0241625
b219,0,Experiment 1,EM15573,4599.1157,446.89014,82.94107,(x=45.23 y=55.00),1,2,ip[width=38 height=12 bits=16 min=0.0 max=5847.0],ip[width=38 height=12 bits=16 min=2401.0 max=16383.0],1,2.80809,0.64670616,0.032851838,3.2441397,4.07984
b220,0,Experiment 1,EM15573,5428.731,478.6887,114.739624,(x=45.79 y=22.44),1,2,ip[width=38 height=11 bits=16 min=0.0 max=5847.0],ip[width=38 height=11 bits=16 min=2401.0 max=16383.0],1,2.5441184,0.60000205,0.096770406,3.2005525,3.461772
b225,0,Experiment 1,EM15573,5022.4146,473.09756,109.1485,(x=48.58 y=6.11),1,2,ip[width=49 height=11 bits=16 min=0.0 max=5847.0],ip[width=49 height=11 bits=16 min=2401.0 max=16383.0],1,3.5463548,0.5156478,0.025071241,4.184297,3.7644799
b227,0,Experiment 1,EM15573,4411.0503,444.14465,80.19559,(x=50.88 y=76.40),1,2,ip[width=33 height=12 bits=16 min=0.0 max=5847.0],ip[width=33 height=12 bits=16 min=2401.0 max=16383.0],1,2.4967515,0.69936603,0.013845342,2.837554,4.2199497
b233,0,Experiment 1,EM15573,4644.532,468.83014,104.88107,(x=55.95 y=50.71),1,2,ip[width=39 height=11 bits=16 min=0.0 max=5847.0],ip[width=39 height=11 bits=16 min=2401.0 max=16383.0],1,2.8871582,0.6165107,0.003633126,3.3704727,4.0460043
b234,0,Experiment 1,EM15573,4648.134,423.17114,59.222076,(x=59.93 y=22.51),1,2,ip[width=52 height=12 bits=16 min=0.0 max=5847.0],ip[width=52 height=12 bits=16 min=2401.0 max=16383.0],1,4.130415,0.53063506,0.08184374,4.482336,4.043321
b236,0,Experiment 1,EM15573,4548.1294,426.0933,62.144226,(x=59.27 y=14.94),1,2,ip[width=45 height=12 bits=16 min=0.0 max=5847.0],ip[width=45 height=12 bits=16 min=2401.0 max=16383.0],1,3.3301432,0.54987234,0.086912,3.9001868,4.117825
b239,0,Experiment 1,EM15573,4535.567,454.49246,90.543396,(x=60.64 y=87.00),1,2,ip[width=35 height=12 bits=16 min=0.0 max=5847.0],ip[width=35 height=12 bits=16 min=2401.0 max=16383.0],1,2.6140587,0.67602265,0.096955664,3.014464,4.1271844
b240,0,Experiment 1,EM15573,4518.885,463.4251,99.47604,(x=62.15 y=75.13),1,2,ip[width=52 height=12 bits=16 min=0.0 max=5847.0],ip[width=52 height=12 bits=16 min=2401.0 max=16383.0],1,3.9262688,0.49287012,0.09398451,4.522941,4.139612
b245,0,Experiment 1,EM15573,5697.1777,532.76,168.81094,(x=62.92 y=31.10),1,2,ip[width=27 height=9 bits=16 min=0.0 max=5847.0],ip[width=27 height=9 bits=16 min=2401.0 max=16383.0],1,1.3988643,0.6568933,0.09366496,2.2320352,3.2617774
b246,0,Experiment 1,EM15573,4425.5234,523.80646,159.85739,(x=64.82 y=22.80),1,2,ip[width=42 height=11 bits=16 min=0.0 max=5847.0],ip[width=42 height=11 bits=16 min=2401.0 max=16383.0],1,2.9941654,0.57145107,0.023232916,3.610506,4.2091675
b247,0,Experiment 1,EM15573,4414.7817,454.7722,90.82312,(x=70.41 y=23.76),1,2,ip[width=29 height=12 bits=16 min=0.0 max=5847.0],ip[width=29 height=12 bits=16 min=2401.0 max=16383.0],1,2.0718684,0.7565297,0.024283987,2.4428265,4.21717
b248,0,Experiment 1,EM15573,4461.798,438.21823,74.269165,(x=71.00 y=83.94),1,2,ip[width=39 height=12 bits=16 min=0.0 max=5847.0],ip[width=39 height=12 bits=16 min=2401.0 max=16383.0],1,2.8770435,0.61927783,0.091143146,3.3382616,4.1821427
b250,0,Experiment 1,EM15573,4381.9487,445.31836,81.36929,(x=72.08 y=10.02),1,2,ip[width=28 height=12 bits=16 min=0.0 max=5847.0],ip[width=28 height=12 bits=16 min=2401.0 max=16383.0],1,2.084666,0.78447956,0.008458967,2.3830042,4.2416306
b252,0,Experiment 1,EM15573,4543.5376,468.242,104.29294,(x=78.83 y=22.85),1,2,ip[width=31 height=12 bits=16 min=0.0 max=5847.0],ip[width=31 height=12 bits=16 min=2401.0 max=16383.0],1,2.2456086,0.7244871,0.00493302,2.6335511,4.121246
b253,0,Experiment 1,EM15573,4568.799,478.72964,114.78058,(x=81.05 y=57.83),1,2,ip[width=35 height=11 bits=16 min=0.0 max=5847.0],ip[width=35 height=11 bits=16 min=2401.0 max=16383.0],1,2.428045,0.6340155,0.020043677,2.9956787,4.1024265
b256,0,Experiment 1,EM15573,4401.501,409.42392,45.474854,(x=86.33 y=75.33),1,2,ip[width=48 height=12 bits=16 min=0.0 max=5847.0],ip[width=48 height=12 bits=16 min=2401.0 max=16383.0],1,3.6674778,0.5484229,0.072696164,4.111279,4.227064
b259,0,Experiment 1,EM15573,4294.409,438.91208,74.96301,(x=86.33 y=81.95),1,2,ip[width=28 height=12 bits=16 min=0.0 max=5847.0],ip[width=28 height=12 bits=16 min=2401.0 max=16383.0],1,2.1576593,0.8003916,0.008608668,2.3694859,4.306848
b265,0,Experiment 1,EM15573,4765.989,427.1715,63.222443,(x=94.02 y=11.39),1,2,ip[width=37 height=11 bits=16 min=0.0 max=5847.0],ip[width=37 height=11 bits=16 min=2401.0 max=16383.0],1,2.7119687,0.6411273,0.004533161,3.1600854,3.9555187
b267,0,Experiment 1,EM15573,4585.2983,465,101.050934,(x=95.50 y=59.21),1,2,ip[width=35 height=12 bits=16 min=0.0 max=5847.0],ip[width=35 height=12 bits=16 min=2401.0 max=16383.0],1,2.5087168,0.6752757,0.03199884,2.9417212,4.090134
b271,0,Experiment 1,EM15573,5087.418,533.96783,170.01877,(x=98.65 y=41.38),1,2,ip[width=34 height=11 bits=16 min=0.0 max=5847.0],ip[width=34 height=11 bits=16 min=2401.0 max=16383.0],1,2.2214317,0.6157901,0.048325446,2.9280622,3.7160518
b273,0,Experiment 1,EM15573,4239.0645,408.91168,44.962616,(x=101.22 y=93.39),1,2,ip[width=37 height=12 bits=16 min=0.0 max=5847.0],ip[width=37 height=12 bits=16 min=2401.0 max=16383.0],1,2.7916844,0.6532399,0.13323933,3.1628036,4.34808
b278,0,Experiment 1,EM15573,4724.689,431.50735,67.55829,(x=103.51 y=80.97),1,2,ip[width=47 height=11 bits=16 min=0.0 max=5847.0],ip[width=47 height=11 bits=16 min=2401.0 max=16383.0],1,3.2387092,0.5080288,0.056746427,4.0155206,3.9862874
b280,0,Experiment 1,EM15573,4526.5063,450.3583,86.40924,(x=105.13 y=49.05),1,2,ip[width=32 height=12 bits=16 min=0.0 max=5847.0],ip[width=32 height=12 bits=16 min=2401.0 max=16383.0],1,2.4349527,0.72152776,0.084246226,2.7321672,4.1339345
b288,0,Experiment 1,EM15573,4754.277,436.7011,72.752045,(x=109.46 y=25.90),1,2,ip[width=39 height=12 bits=16 min=0.0 max=5847.0],ip[width=39 height=12 bits=16 min=2401.0 max=16383.0],1,2.8862948,0.6341658,0.11275612,3.316601,3.9642441
b289,0,Experiment 1,EM15573,4388.7925,399.51724,35.568176,(x=112.48 y=95.77),1,2,ip[width=44 height=12 bits=16 min=0.0 max=5847.0],ip[width=44 height=12 bits=16 min=2401.0 max=16383.0],1,3.2643661,0.5665653,0.035541736,3.7783773,4.236532
b291,0,Experiment 1,EM15573,4386.4146,491.88104,127.93198,(x=112.47 y=81.85),1,2,ip[width=35 height=11 bits=16 min=0.0 max=5847.0],ip[width=35 height=11 bits=16 min=2401.0 max=16383.0],1,2.4576492,0.6619476,0.090154596,2.9624116,4.2383037
b294,0,Experiment 1,EM15573,4540.1084,449.58997,85.6409,(x=113.80 y=60.12),1,2,ip[width=35 height=12 bits=16 min=0.0 max=5847.0],ip[width=35 height=12 bits=16 min=2401.0 max=16383.0],1,2.6653728,0.69777566,0.012541607,2.958936,4.1238008
b299,0,Experiment 1,EM15573,5361.423,514.9655,151.01645,(x=118.77 y=72.78),1,2,ip[width=26 height=10 bits=16 min=0.0 max=5847.0],ip[width=26 height=10 bits=16 min=2401.0 max=16383.0],1,1.5936975,0.7341128,0.1289474,2.2145312,3.5119166
b300,0,Experiment 1,EM15573,4853.301,441.01956,77.070496,(x=119.35 y=11.91),1,2,ip[width=45 height=11 bits=16 min=0.0 max=5847.0],ip[width=45 height=11 bits=16 min=2401.0 max=16383.0],1,3.257767,0.5413158,0.101494856,3.857319,3.8904707
b301,0,Experiment 1,EM15573,5624.2266,512.33167,148.3826,(x=119.72 y=75.28),1,2,ip[width=28 height=9 bits=16 min=0.0 max=5847.0],ip[width=28 height=9 bits=16 min=2401.0 max=16383.0],1,1.5512646,0.67322975,0.029582795,2.3332703,3.3161263
b302,0,Experiment 1,EM15573,4745.6763,455.98346,92.03439,(x=120.51 y=73.67),1,2,ip[width=31 height=10 bits=16 min=0.0 max=5847.0],ip[width=31 height=10 bits=16 min=2401.0 max=16383.0],1,1.90997,0.6564632,0.097601525,2.6339943,3.9706516
b307,0,Experiment 1,EM15573,5071.6772,521.5421,157.59305,(x=17.86 y=52.66),1,2,ip[width=30 height=12 bits=16 min=0.0 max=5847.0],ip[width=30 height=12 bits=16 min=2401.0 max=16383.0],1,2.1823602,0.7259799,0.03226122,2.5752404,3.727779
b308,0,Experiment 1,EM15573,5118.509,427.35272,63.403656,(x=17.07 y=32.39),1,2,ip[width=34 height=11 bits=16 min=0.0 max=5847.0],ip[width=34 height=11 bits=16 min=2401.0 max=16383.0],1,2.1532495,0.60964894,0.057673693,2.8998065,3.692889
b312,0,Experiment 1,EM15573,4712.598,507.36237,143.4133,(x=53.29 y=96.54),1,2,ip[width=31 height=12 bits=16 min=0.0 max=5847.0],ip[width=31 height=12 bits=16 min=2401.0 max=16383.0],1,2.2528863,0.7292748,0.1110243,2.625524,3.995295
b313,0,Experiment 1,EM15573,4711.684,420.6434,56.694336,(x=54.93 y=96.04),1,2,ip[width=29 height=12 bits=16 min=0.0 max=5847.0],ip[width=29 height=12 bits=16 min=2401.0 max=16383.0],1,2.0278938,0.7509095,0.047817916,2.4239974,3.9959757
b315,0,Experiment 1,EM15573,5132.5386,455.8884,91.93933,(x=67.87 y=59.20),1,2,ip[width=29 height=10 bits=16 min=0.0 max=5847.0],ip[width=29 height=10 bits=16 min=2401.0 max=16383.0],1,1.7840284,0.6535832,0.08835584,2.4784977,3.682437
b317,0,Experiment 1,EM15573,5028.117,514,150.05093,(x=70.39 y=77.09),1,2,ip[width=32 height=10 bits=16 min=0.0 max=5847.0],ip[width=32 height=10 bits=16 min=2401.0 max=16383.0],1,1.9802802,0.64287424,0.101586394,2.675003,3.7602315
b318,0,Experiment 1,EM15573,5165.381,426.7672,62.818146,(x=70.45 y=78.14),1,2,ip[width=33 height=12 bits=16 min=0.0 max=5847.0],ip[width=33 height=12 bits=16 min=2401.0 max=16383.0],1,2.4250846,0.7253147,0.09946779,2.7572844,3.6579692
b319,0,Experiment 1,EM15573,5118.5684,538.23975,174.29068,(x=70.67 y=71.03),1,2,ip[width=36 height=11 bits=16 min=0.0 max=5847.0],ip[width=36 height=11 bits=16 min=2401.0 max=16383.0],1,2.312095,0.6060669,0.03515086,3.0566263,3.6928446
b320,0,Experiment 1,EM15573,5097.792,467.67078,103.72171,(x=71.24 y=68.90),1,2,ip[width=39 height=11 bits=16 min=0.0 max=5847.0],ip[width=39 height=11 bits=16 min=2401.0 max=16383.0],1,2.6266406,0.5803061,0.12162866,3.3363595,3.7083235
b321,0,Experiment 1,EM15573,5155.4136,431.2906,67.34152,(x=76.30 y=33.47),1,2,ip[width=41 height=11 bits=16 min=0.0 max=5847.0],ip[width=41 height=11 bits=16 min=2401.0 max=16383.0],1,2.7665207,0.5559065,0.006964359,3.523797,3.665395
b322,0,Experiment 1,EM15573,5033.658,452.0037,88.05463,(x=76.05 y=31.58),1,2,ip[width=33 height=11 bits=16 min=0.0 max=5847.0],ip[width=33 height=11 bits=16 min=2401.0 max=16383.0],1,2.1490247,0.65937275,0.014713166,2.759357,3.7561033
b329,0,Experiment 1,EM15573,4300.1055,518.5308,188.32492,(x=17.54 y=41.45),1,3,ip[width=40 height=12 bits=16 min=0.0 max=5847.0],ip[width=40 height=12 bits=16 min=2401.0 max=16383.0],1,2.9612923,0.61544347,0.06377705,3.4158082,6.521458
b330,0,Experiment 1,EM15573,4172.5205,427.0993,96.8934,(x=19.75 y=65.48),1,3,ip[width=33 height=11 bits=16 min=0.0 max=5847.0],ip[width=33 height=11 bits=16 min=2401.0 max=16383.0],1,2.2976012,0.6928856,0.003842621,2.7678003,6.6798906
b331,0,Experiment 1,EM15573,3966.4556,414.9213,84.71539,(x=22.71 y=19.63),1,3,ip[width=39 height=11 bits=16 min=0.0 max=5847.0],ip[width=39 height=11 bits=16 min=2401.0 max=16383.0],1,2.7060323,0.58423203,0.069570094,3.319377,6.9357767
b332,0,Experiment 1,EM15573,4460.9775,412.85165,82.64575,(x=27.86 y=69.14),1,3,ip[width=43 height=12 bits=16 min=0.0 max=5847.0],ip[width=43 height=12 bits=16 min=2401.0 max=16383.0],1,3.0821147,0.56588084,0.09246344,3.661551,6.3216915
b335,0,Experiment 1,EM15573,4214.7485,389.83087,59.62497,(x=35.86 y=65.56),1,3,ip[width=38 height=11 bits=16 min=0.0 max=5847.0],ip[width=38 height=11 bits=16 min=2401.0 max=16383.0],1,2.6741307,0.61089337,0.12938915,3.2565439,6.6274524
b336,0,Experiment 1,EM15573,4204.216,390.50647,60.300568,(x=36.77 y=37.45),1,3,ip[width=40 height=12 bits=16 min=0.0 max=5847.0],ip[width=40 height=12 bits=16 min=2401.0 max=16383.0],1,3.0642905,0.6284718,0.015482488,3.4249,6.640532
b337,0,Experiment 1,EM15573,4395.6074,369.4035,39.1976,(x=38.89 y=90.09),1,3,ip[width=49 height=12 bits=16 min=0.0 max=5847.0],ip[width=49 height=12 bits=16 min=2401.0 max=16383.0],1,3.6289923,0.5253122,0.051606756,4.1782117,6.4028664
b340,0,Experiment 1,EM15573,4317.2607,368.27493,38.06903,(x=44.51 y=88.65),1,3,ip[width=44 height=12 bits=16 min=0.0 max=5847.0],ip[width=44 height=12 bits=16 min=2401.0 max=16383.0],1,3.2540047,0.5652115,0.01500229,3.7855337,6.5001554
b341,0,Experiment 1,EM15573,4009.2,446.3411,116.13519,(x=45.02 y=69.94),1,3,ip[width=38 height=11 bits=16 min=0.0 max=5847.0],ip[width=38 height=11 bits=16 min=2401.0 max=16383.0],1,2.6754875,0.5968776,0.07955813,3.263232,6.8826976
b342,0,Experiment 1,EM15573,4263.261,416.24243,86.03653,(x=47.11 y=53.94),1,3,ip[width=39 height=11 bits=16 min=0.0 max=5847.0],ip[width=39 height=11 bits=16 min=2401.0 max=16383.0],1,2.6225698,0.58564466,0.05523603,3.344527,6.5672107
b348,0,Experiment 1,EM15573,3889.1443,398.3413,68.13541,(x=56.29 y=13.25),1,3,ip[width=33 height=11 bits=16 min=0.0 max=5847.0],ip[width=33 height=11 bits=16 min=2401.0 max=16383.0],1,2.3182933,0.678398,0.119754404,2.813144,7.03178
b350,0,Experiment 1,EM15573,3918.245,429.85052,99.64462,(x=60.21 y=10.08),1,3,ip[width=46 height=10 bits=16 min=0.0 max=5847.0],ip[width=46 height=10 bits=16 min=2401.0 max=16383.0],1,3.0925689,0.5084841,0.10148472,3.939419,6.995643
b351,0,Experiment 1,EM15573,4142.154,455.89157,125.68567,(x=59.89 y=60.87),1,3,ip[width=36 height=12 bits=16 min=0.0 max=5847.0],ip[width=36 height=12 bits=16 min=2401.0 max=16383.0],1,2.6062875,0.658718,0.032578334,3.0406408,6.717599
b352,0,Experiment 1,EM15573,3848.0852,430.54355,100.33765,(x=64.97 y=81.20),1,3,ip[width=31 height=12 bits=16 min=0.0 max=5847.0],ip[width=31 height=12 bits=16 min=2401.0 max=16383.0],1,2.2708957,0.7276221,0.024717752,2.6414862,7.082766
b353,0,Experiment 1,EM15573,3927.8748,471.6164,141.41049,(x=67.56 y=23.68),1,3,ip[width=43 height=11 bits=16 min=0.0 max=5847.0],ip[width=43 height=11 bits=16 min=2401.0 max=16383.0],1,3.0053904,0.5562572,0.038923144,3.6556358,6.9836855
b354,0,Experiment 1,EM15573,3757.0205,369.26273,39.056824,(x=76.69 y=91.98),1,3,ip[width=27 height=11 bits=16 min=0.0 max=5847.0],ip[width=27 height=11 bits=16 min=2401.0 max=16383.0],1,1.8880135,0.76957,0.022255996,2.3069217,7.195848
b355,0,Experiment 1,EM15573,4210.1035,386.49667,56.29077,(x=83.59 y=25.66),1,3,ip[width=46 height=12 bits=16 min=0.0 max=5847.0],ip[width=46 height=12 bits=16 min=2401.0 max=16383.0],1,3.54388,0.560834,0.07854441,3.951205,6.6332207
b359,0,Experiment 1,EM15573,4322.503,378.26694,48.061035,(x=100.77 y=19.50),1,3,ip[width=57 height=12 bits=16 min=0.0 max=5847.0],ip[width=57 height=12 bits=16 min=2401.0 max=16383.0],1,4.066766,0.45036003,0.10051847,4.889487,6.4936457
b360,0,Experiment 1,EM15573,3965.9795,419.32153,89.11563,(x=103.94 y=25.71),1,3,ip[width=38 height=11 bits=16 min=0.0 max=5847.0],ip[width=38 height=11 bits=16 min=2401.0 max=16383.0],1,2.6509407,0.601828,0.042242657,3.2346141,6.936368
b361,0,Experiment 1,EM15573,4023.0852,387.0622,56.856293,(x=106.57 y=79.15),1,3,ip[width=43 height=12 bits=16 min=0.0 max=5847.0],ip[width=43 height=12 bits=16 min=2401.0 max=16383.0],1,3.2895298,0.59560627,0.0557373,3.7045016,6.8654556
b364,0,Experiment 1,EM15573,3965.6648,444.90936,114.70346,(x=108.95 y=20.27),1,3,ip[width=41 height=11 bits=16 min=0.0 max=5847.0],ip[width=41 height=11 bits=16 min=2401.0 max=16383.0],1,2.6851707,0.5540399,0.028271677,3.4761722,6.9367585
b369,0,Experiment 1,EM15573,4836.104,392.12677,61.920868,(x=62.06 y=41.33),1,3,ip[width=43 height=11 bits=16 min=0.0 max=5847.0],ip[width=43 height=11 bits=16 min=2401.0 max=16383.0],1,2.7908208,0.5248635,0.057206184,3.6843078,5.8558683
b370,0,Experiment 1,EM15573,4840.0327,387.83548,57.629578,(x=62.96 y=42.51),1,3,ip[width=46 height=10 bits=16 min=0.0 max=5847.0],ip[width=46 height=10 bits=16 min=2401.0 max=16383.0],1,3.079216,0.49070522,0.001768189,3.9698212,5.8509903
b371,0,Experiment 1,EM15573,4505.584,461.62234,131.41644,(x=100.92 y=69.31),1,3,ip[width=40 height=10 bits=16 min=0.0 max=5847.0],ip[width=40 height=10 bits=16 min=2401.0 max=16383.0],1,2.6221998,0.5500311,0.090847604,3.4530458,6.2663
b372,0,Experiment 1,EM15573,4239.7593,441.50604,111.30014,(x=103.44 y=69.32),1,3,ip[width=46 height=11 bits=16 min=0.0 max=5847.0],ip[width=46 height=11 bits=16 min=2401.0 max=16383.0],1,3.2956975,0.5325351,0.1138081,3.9171546,6.5963945
b376,0,Experiment 1,EM15573,3981.5422,436.8189,135.78473,(x=1.38 y=9.18),1,4,ip[width=40 height=11 bits=16 min=0.0 max=5847.0],ip[width=40 height=11 bits=16 min=2401.0 max=16383.0],1,2.917198,0.6002557,0.03439141,3.445806,4.6621842
b377,0,Experiment 1,EM15573,3838.7383,378.7834,77.74921,(x=3.22 y=26.55),1,4,ip[width=43 height=12 bits=16 min=0.0 max=5847.0],ip[width=43 height=12 bits=16 min=2401.0 max=16383.0],1,3.1536508,0.57485753,0.002465865,3.6508663,4.7847195
b381,0,Experiment 1,EM15573,4019.4556,452.3136,151.27942,(x=9.85 y=7.15),1,4,ip[width=39 height=11 bits=16 min=0.0 max=5847.0],ip[width=39 height=11 bits=16 min=2401.0 max=16383.0],1,2.693996,0.593121,0.12626308,3.3601954,4.629652
b382,0,Experiment 1,EM15573,3824.094,375.73822,74.70404,(x=14.67 y=12.89),1,4,ip[width=41 height=11 bits=16 min=0.0 max=5847.0],ip[width=41 height=11 bits=16 min=2401.0 max=16383.0],1,2.9880133,0.58876264,0.10853969,3.5313394,4.797285
b384,0,Experiment 1,EM15573,3794.2896,400.2939,99.259735,(x=16.57 y=78.86),1,4,ip[width=31 height=12 bits=16 min=0.0 max=5847.0],ip[width=31 height=12 bits=16 min=2401.0 max=16383.0],1,2.3266504,0.7312107,0.03312361,2.6608093,4.8228593
b385,0,Experiment 1,EM15573,4445.216,513.8357,212.80151,(x=16.64 y=73.40),1,4,ip[width=34 height=10 bits=16 min=0.0 max=5847.0],ip[width=34 height=10 bits=16 min=2401.0 max=16383.0],1,2.2119954,0.6309851,0.014693916,2.902658,4.2643223
b387,0,Experiment 1,EM15573,3968.362,443.35257,142.31839,(x=18.67 y=42.50),1,4,ip[width=36 height=12 bits=16 min=0.0 max=5847.0],ip[width=36 height=12 bits=16 min=2401.0 max=16383.0],1,2.6040056,0.6550638,7.38E-04,3.0424538,4.673494
b388,0,Experiment 1,EM15573,3650.476,386.90585,85.87167,(x=19.68 y=33.93),1,4,ip[width=32 height=12 bits=16 min=0.0 max=5847.0],ip[width=32 height=12 bits=16 min=2401.0 max=16383.0],1,2.426565,0.736871,0.00293523,2.7107666,4.9462605
b391,0,Experiment 1,EM15573,3791.998,326.88617,25.85199,(x=26.38 y=93.06),1,4,ip[width=50 height=12 bits=16 min=0.0 max=5847.0],ip[width=50 height=12 bits=16 min=2401.0 max=16383.0],1,3.8597825,0.52921367,0.010894211,4.3075027,4.824826
b393,0,Experiment 1,EM15573,3836.7559,440.54572,139.51154,(x=26.91 y=49.36),1,4,ip[width=39 height=11 bits=16 min=0.0 max=5847.0],ip[width=39 height=11 bits=16 min=2401.0 max=16383.0],1,2.6640158,0.58601516,0.06423511,3.339662,4.7864203
b394,0,Experiment 1,EM15573,3944.7896,412.7162,111.68201,(x=27.49 y=62.38),1,4,ip[width=40 height=12 bits=16 min=0.0 max=5847.0],ip[width=40 height=12 bits=16 min=2401.0 max=16383.0],1,2.9540145,0.6020674,0.009671859,3.4632049,4.6937203
b396,0,Experiment 1,EM15573,3835.9675,364.71356,63.679382,(x=31.60 y=27.63),1,4,ip[width=42 height=12 bits=16 min=0.0 max=5847.0],ip[width=42 height=12 bits=16 min=2401.0 max=16383.0],1,3.1234682,0.58615315,0.0602293,3.6321006,4.787097
b397,0,Experiment 1,EM15573,3916.2744,389.95178,88.9176,(x=34.00 y=41.35),1,4,ip[width=41 height=12 bits=16 min=0.0 max=5847.0],ip[width=41 height=12 bits=16 min=2401.0 max=16383.0],1,3.1051815,0.6052159,0.13043569,3.530894,4.7181883
b400,0,Experiment 1,EM15573,3861.7869,433.6,132.56583,(x=36.42 y=78.96),1,4,ip[width=44 height=11 bits=16 min=0.0 max=5847.0],ip[width=44 height=11 bits=16 min=2401.0 max=16383.0],1,3.1337373,0.5527425,0.033843853,3.766311,4.764942
b405,0,Experiment 1,EM15573,3890.8557,360.5941,59.559906,(x=41.21 y=18.81),1,4,ip[width=29 height=12 bits=16 min=0.0 max=5847.0],ip[width=29 height=12 bits=16 min=2401.0 max=16383.0],1,2.151831,0.7635162,0.10754321,2.4481468,4.7399993
b407,0,Experiment 1,EM15573,3795.5608,430.69955,129.66537,(x=42.65 y=40.05),1,4,ip[width=47 height=12 bits=16 min=0.0 max=5847.0],ip[width=47 height=12 bits=16 min=2401.0 max=16383.0],1,3.5631227,0.5417043,0.06425489,4.026501,4.8217683
b412,0,Experiment 1,EM15573,3837.3948,410.61673,109.58255,(x=43.68 y=54.52),1,4,ip[width=42 height=10 bits=16 min=0.0 max=5847.0],ip[width=42 height=10 bits=16 min=2401.0 max=16383.0],1,2.737533,0.5348804,0.003223331,3.596026,4.785872
b415,0,Experiment 1,EM15573,3940.9746,368.32285,67.288666,(x=49.22 y=19.39),1,4,ip[width=41 height=12 bits=16 min=0.0 max=5847.0],ip[width=41 height=12 bits=16 min=2401.0 max=16383.0],1,3.0305848,0.5888851,0.09474968,3.5142684,4.696994
b416,0,Experiment 1,EM15573,3791.7068,422.12204,121.08786,(x=48.47 y=38.40),1,4,ip[width=28 height=12 bits=16 min=0.0 max=5847.0],ip[width=28 height=12 bits=16 min=2401.0 max=16383.0],1,2.015867,0.75688154,0.07716085,2.396219,4.8250756
b417,0,Experiment 1,EM15573,3846.64,490.48,189.44583,(x=53.19 y=8.60),1,4,ip[width=29 height=11 bits=16 min=0.0 max=5847.0],ip[width=29 height=11 bits=16 min=2401.0 max=16383.0],1,1.9820842,0.74171513,0.004267744,2.422599,4.7779393
b424,0,Experiment 1,EM15573,3832.4082,416.83386,115.79968,(x=57.91 y=78.03),1,4,ip[width=36 height=11 bits=16 min=0.0 max=5847.0],ip[width=36 height=11 bits=16 min=2401.0 max=16383.0],1,2.4174368,0.6292757,0.018363638,3.041373,4.790151
b428,0,Experiment 1,EM15573,3932.589,484.47925,183.44507,(x=65.37 y=23.78),1,4,ip[width=46 height=12 bits=16 min=0.0 max=5847.0],ip[width=46 height=12 bits=16 min=2401.0 max=16383.0],1,3.4308903,0.5417301,0.025908401,3.9874241,4.7041893
b430,0,Experiment 1,EM15573,3912.1355,442.35568,141.3215,(x=67.14 y=47.60),1,4,ip[width=37 height=11 bits=16 min=0.0 max=5847.0],ip[width=37 height=11 bits=16 min=2401.0 max=16383.0],1,2.7182903,0.64392996,0.06866589,3.170637,4.72174
b431,0,Experiment 1,EM15573,3769.4038,339.68564,38.65146,(x=71.15 y=83.11),1,4,ip[width=43 height=12 bits=16 min=0.0 max=5847.0],ip[width=43 height=12 bits=16 min=2401.0 max=16383.0],1,3.2135456,0.5894949,0.025343854,3.7124882,4.8442125
b435,0,Experiment 1,EM15573,3981.1016,376.93472,75.90054,(x=72.32 y=53.96),1,4,ip[width=32 height=12 bits=16 min=0.0 max=5847.0],ip[width=32 height=12 bits=16 min=2401.0 max=16383.0],1,2.32443,0.7121037,0.104322515,2.7175443,4.6625624
b436,0,Experiment 1,EM15573,4151.832,445.4864,144.45221,(x=73.55 y=9.86),1,4,ip[width=31 height=11 bits=16 min=0.0 max=5847.0],ip[width=31 height=11 bits=16 min=2401.0 max=16383.0],1,2.0307,0.6805352,0.0178626,2.6273334,4.5160646
b437,0,Experiment 1,EM15573,4119.016,417.11627,116.08209,(x=73.83 y=7.73),1,4,ip[width=36 height=11 bits=16 min=0.0 max=5847.0],ip[width=36 height=11 bits=16 min=2401.0 max=16383.0],1,2.3990111,0.6160111,0.061102428,3.0364652,4.544223
b440,0,Experiment 1,EM15573,3994.2822,371.75717,70.72299,(x=79.84 y=11.26),1,4,ip[width=43 height=11 bits=16 min=0.0 max=5847.0],ip[width=43 height=11 bits=16 min=2401.0 max=16383.0],1,3.058524,0.5537213,0.09442292,3.7056942,4.6512527
b441,0,Experiment 1,EM15573,4307.814,332.5221,31.487915,(x=79.69 y=95.83),1,4,ip[width=64 height=11 bits=16 min=0.0 max=5847.0],ip[width=64 height=11 bits=16 min=2401.0 max=16383.0],1,4.638499,0.4118999,0.14231631,5.516432,4.382222
b442,0,Experiment 1,EM15573,3940.932,381.849,80.81482,(x=80.92 y=65.22),1,4,ip[width=33 height=11 bits=16 min=0.0 max=5847.0],ip[width=33 height=11 bits=16 min=2401.0 max=16383.0],1,2.363409,0.67920005,0.011829279,2.8282526,4.6970305
b443,0,Experiment 1,EM15573,3961.543,346.01318,44.979004,(x=81.66 y=84.52),1,4,ip[width=43 height=12 bits=16 min=0.0 max=5847.0],ip[width=43 height=12 bits=16 min=2401.0 max=16383.0],1,2.9971874,0.5550681,0.011511611,3.6447744,4.679345
b444,0,Experiment 1,EM15573,3827.2803,399.83524,98.801056,(x=82.05 y=60.25),1,4,ip[width=29 height=12 bits=16 min=0.0 max=5847.0],ip[width=29 height=12 bits=16 min=2401.0 max=16383.0],1,2.0488634,0.76320875,0.027556367,2.433822,4.794551
b445,0,Experiment 1,EM15573,3862.3057,508.4375,207.40332,(x=83.90 y=52.57),1,4,ip[width=34 height=11 bits=16 min=0.0 max=5847.0],ip[width=34 height=11 bits=16 min=2401.0 max=16383.0],1,2.4174368,0.6705125,0.036833473,2.9063222,4.764497
b446,0,Experiment 1,EM15573,4124.7676,453.80533,152.77115,(x=83.53 y=34.90),1,4,ip[width=46 height=11 bits=16 min=0.0 max=5847.0],ip[width=46 height=11 bits=16 min=2401.0 max=16383.0],1,2.9949672,0.5044812,0.102635935,3.9138448,4.5392876
b447,0,Experiment 1,EM15573,3988.284,463.11557,162.08139,(x=85.76 y=7.23),1,4,ip[width=44 height=11 bits=16 min=0.0 max=5847.0],ip[width=44 height=11 bits=16 min=2401.0 max=16383.0],1,3.1324883,0.54669285,0.10358694,3.8037808,4.6563993
b448,0,Experiment 1,EM15573,3796.0833,375.81564,74.78146,(x=86.19 y=92.06),1,4,ip[width=42 height=12 bits=16 min=0.0 max=5847.0],ip[width=42 height=12 bits=16 min=2401.0 max=16383.0],1,3.1506364,0.5999254,0.040554058,3.6022437,4.82132
b449,0,Experiment 1,EM15573,4149.042,417.41666,116.38248,(x=88.27 y=9.79),1,4,ip[width=43 height=11 bits=16 min=0.0 max=5847.0],ip[width=43 height=11 bits=16 min=2401.0 max=16383.0],1,2.9512084,0.55360776,0.0630836,3.6539145,4.518459
b453,0,Experiment 1,EM15573,4007.5857,378.33438,77.3002,(x=93.96 y=75.86),1,4,ip[width=35 height=11 bits=16 min=0.0 max=5847.0],ip[width=35 height=11 bits=16 min=2401.0 max=16383.0],1,2.4685042,0.66048104,0.05319915,2.9549756,4.6398373
b454,0,Experiment 1,EM15573,3840.6184,356.59296,55.558777,(x=97.71 y=64.21),1,4,ip[width=35 height=11 bits=16 min=0.0 max=5847.0],ip[width=35 height=11 bits=16 min=2401.0 max=16383.0],1,2.4875004,0.6460013,0.019697541,3.0148857,4.783106
b455,0,Experiment 1,EM15573,3950.7078,449.42004,148.38586,(x=99.06 y=80.67),1,4,ip[width=40 height=11 bits=16 min=0.0 max=5847.0],ip[width=40 height=11 bits=16 min=2401.0 max=16383.0],1,2.90048,0.59410155,0.012912854,3.4515357,4.688642
b456,0,Experiment 1,EM15573,3776.5088,351.95273,50.91855,(x=99.26 y=84.42),1,4,ip[width=29 height=12 bits=16 min=0.0 max=5847.0],ip[width=29 height=12 bits=16 min=2401.0 max=16383.0],1,2.1645668,0.7558838,0.00872885,2.4774761,4.838116
b457,0,Experiment 1,EM15573,4048.9055,482.40277,181.36859,(x=101.41 y=14.26),1,4,ip[width=39 height=11 bits=16 min=0.0 max=5847.0],ip[width=39 height=11 bits=16 min=2401.0 max=16383.0],1,2.8578622,0.61788005,0.029905196,3.3465066,4.6043825
b458,0,Experiment 1,EM15573,3919.9092,360.35,59.315826,(x=103.60 y=4.98),1,4,ip[width=30 height=12 bits=16 min=0.0 max=5847.0],ip[width=30 height=12 bits=16 min=2401.0 max=16383.0],1,2.2008014,0.7613181,0.006256612,2.4987698,4.7150693
b460,0,Experiment 1,EM15573,3808.2761,339.813,38.77881,(x=107.15 y=86.34),1,4,ip[width=44 height=11 bits=16 min=0.0 max=5847.0],ip[width=44 height=11 bits=16 min=2401.0 max=16383.0],1,3.0472682,0.5377191,0.059568696,3.7402563,4.810858
b464,0,Experiment 1,EM15573,3931.5403,340.3162,39.282013,(x=112.31 y=67.66),1,4,ip[width=41 height=12 bits=16 min=0.0 max=5847.0],ip[width=41 height=12 bits=16 min=2401.0 max=16383.0],1,3.095375,0.60430735,0.00229334,3.5289786,4.705089
b466,0,Experiment 1,EM15573,3834.7449,369.8069,68.772705,(x=112.42 y=41.18),1,4,ip[width=30 height=12 bits=16 min=0.0 max=5847.0],ip[width=30 height=12 bits=16 min=2401.0 max=16383.0],1,2.2876713,0.76953256,0.14117944,2.5463939,4.788146
b469,0,Experiment 1,EM15573,4083.4976,354.56857,53.534393,(x=118.44 y=37.46),1,4,ip[width=45 height=11 bits=16 min=0.0 max=5847.0],ip[width=45 height=11 bits=16 min=2401.0 max=16383.0],1,3.15261,0.5171274,0.024463966,3.894475,4.5747
b470,0,Experiment 1,EM15573,3854.296,472.71835,171.68417,(x=117.96 y=17.25),1,4,ip[width=27 height=12 bits=16 min=0.0 max=5847.0],ip[width=27 height=12 bits=16 min=2401.0 max=16383.0],1,1.9388958,0.79415965,0.1573193,2.266908,4.77137
b471,0,Experiment 1,EM15573,3979.2087,411.80646,110.77228,(x=119.94 y=12.89),1,4,ip[width=30 height=11 bits=16 min=0.0 max=5847.0],ip[width=30 height=11 bits=16 min=2401.0 max=16383.0],1,1.9585087,0.70274866,2.64E-05,2.531736,4.6641865
b474,0,Experiment 1,EM15573,4249.173,423.0175,121.98331,(x=11.91 y=61.57),1,4,ip[width=34 height=11 bits=16 min=0.0 max=5847.0],ip[width=34 height=11 bits=16 min=2401.0 max=16383.0],1,2.2756755,0.6439603,0.045440137,2.884957,4.43254
b478,0,Experiment 1,EM15573,4920.7397,436.44397,135.40979,(x=56.58 y=43.25),1,4,ip[width=34 height=9 bits=16 min=0.0 max=5847.0],ip[width=34 height=9 bits=16 min=2401.0 max=16383.0],1,1.8349725,0.53523105,0.05572412,2.924902,3.856292
b480,0,Experiment 1,EM15573,4720.431,396.0528,95.018616,(x=57.49 y=40.57),1,4,ip[width=37 height=10 bits=16 min=0.0 max=5847.0],ip[width=37 height=10 bits=16 min=2401.0 max=16383.0],1,2.353911,0.5835464,0.044556133,3.1775024,4.0281696
b482,0,Experiment 1,EM15573,4625.596,470.94196,169.90778,(x=59.72 y=38.90),1,4,ip[width=43 height=11 bits=16 min=0.0 max=5847.0],ip[width=43 height=11 bits=16 min=2401.0 max=16383.0],1,2.980165,0.548952,0.13270004,3.7012944,4.109544
b488,0,Experiment 1,EM15573,4315.2983,359.24615,108.75072,(x=3.49 y=51.28),1,5,ip[width=34 height=12 bits=16 min=0.0 max=5847.0],ip[width=34 height=12 bits=16 min=2401.0 max=16383.0],1,2.5821261,0.68618244,0.06716316,2.9125175,3.8861923
b490,0,Experiment 1,EM15573,4443.2124,371.51743,121.02199,(x=8.46 y=29.66),1,5,ip[width=42 height=11 bits=16 min=0.0 max=5847.0],ip[width=42 height=11 bits=16 min=2401.0 max=16383.0],1,2.9313643,0.5618071,0.03531575,3.606153,3.7873888
b493,0,Experiment 1,EM15573,4221.707,341.93985,91.44441,(x=15.80 y=37.99),1,5,ip[width=30 height=11 bits=16 min=0.0 max=5847.0],ip[width=30 height=11 bits=16 min=2401.0 max=16383.0],1,2.099715,0.73247063,0.065115444,2.5315332,3.9584844
b494,0,Experiment 1,EM15573,4020.9312,399.51767,149.02223,(x=18.31 y=17.92),1,5,ip[width=33 height=12 bits=16 min=0.0 max=5847.0],ip[width=33 height=12 bits=16 min=2401.0 max=16383.0],1,2.4487371,0.7050359,0.007000616,2.827859,4.113568
b495,0,Experiment 1,EM15573,4146.4316,362.2566,111.761154,(x=17.94 y=32.80),1,5,ip[width=30 height=12 bits=16 min=0.0 max=5847.0],ip[width=30 height=12 bits=16 min=2401.0 max=16383.0],1,2.107147,0.73551756,0.048701067,2.5115097,4.0166287
b496,0,Experiment 1,EM15573,4354.9287,350.96606,100.47063,(x=18.48 y=44.81),1,5,ip[width=37 height=11 bits=16 min=0.0 max=5847.0],ip[width=37 height=11 bits=16 min=2401.0 max=16383.0],1,2.5572245,0.63330036,0.073159166,3.1343396,3.855581
b497,0,Experiment 1,EM15573,4168.5,339.29654,88.8011,(x=20.38 y=9.94),1,5,ip[width=33 height=12 bits=16 min=0.0 max=5847.0],ip[width=33 height=12 bits=16 min=2401.0 max=16383.0],1,2.4961271,0.7086154,0.051427726,2.823098,3.9995825
b498,0,Experiment 1,EM15573,4209.369,325.88556,75.39012,(x=24.15 y=39.11),1,5,ip[width=41 height=11 bits=16 min=0.0 max=5847.0],ip[width=41 height=11 bits=16 min=2401.0 max=16383.0],1,2.8866649,0.5814532,0.0229995,3.4995794,3.9680145
b499,0,Experiment 1,EM15573,4315.8687,377.71988,127.22444,(x=24.09 y=54.83),1,5,ip[width=33 height=12 bits=16 min=0.0 max=5847.0],ip[width=33 height=12 bits=16 min=2401.0 max=16383.0],1,2.41534,0.6963507,0.03277699,2.8325708,3.8857517
b500,0,Experiment 1,EM15573,4328.8135,297.26575,46.77031,(x=23.82 y=93.35),1,5,ip[width=31 height=12 bits=16 min=0.0 max=5847.0],ip[width=31 height=12 bits=16 min=2401.0 max=16383.0],1,2.2764463,0.7225411,0.036901344,2.6393077,3.875753
b502,0,Experiment 1,EM15573,4158.1606,293.25583,42.76039,(x=25.18 y=8.01),1,5,ip[width=43 height=11 bits=16 min=0.0 max=5847.0],ip[width=43 height=11 bits=16 min=2401.0 max=16383.0],1,3.0257201,0.5633802,0.028623765,3.6660295,4.007569
b503,0,Experiment 1,EM15573,4235.1836,340.96036,90.46492,(x=25.55 y=65.75),1,5,ip[width=38 height=11 bits=16 min=0.0 max=5847.0],ip[width=38 height=11 bits=16 min=2401.0 max=16383.0],1,2.6102965,0.6062267,0.004316303,3.248919,3.9480746
b504,0,Experiment 1,EM15573,4036.498,292.09885,41.60341,(x=25.25 y=42.46),1,5,ip[width=28 height=12 bits=16 min=0.0 max=5847.0],ip[width=28 height=12 bits=16 min=2401.0 max=16383.0],1,2.06678,0.78105354,0.05617576,2.3762553,4.101544
b505,0,Experiment 1,EM15573,4303.297,317.81418,67.31874,(x=26.71 y=53.12),1,5,ip[width=32 height=12 bits=16 min=0.0 max=5847.0],ip[width=32 height=12 bits=16 min=2401.0 max=16383.0],1,2.3235667,0.70130503,0.11060645,2.7388687,3.8954628
b506,0,Experiment 1,EM15573,4541.366,305.91504,55.4196,(x=26.72 y=28.33),1,5,ip[width=74 height=11 bits=16 min=0.0 max=5847.0],ip[width=74 height=11 bits=16 min=2401.0 max=16383.0],1,5.327076,0.357463,0.12295802,6.4047923,3.7115724
b516,0,Experiment 1,EM15573,4319.894,306.04254,55.547104,(x=32.78 y=15.86),1,5,ip[width=61 height=11 bits=16 min=0.0 max=5847.0],ip[width=61 height=11 bits=16 min=2401.0 max=16383.0],1,4.4942083,0.4242242,0.009560592,5.3282347,3.8826425
b520,0,Experiment 1,EM15573,4021.5278,322.08463,71.58919,(x=35.47 y=40.62),1,5,ip[width=29 height=12 bits=16 min=0.0 max=5847.0],ip[width=29 height=12 bits=16 min=2401.0 max=16383.0],1,2.0621238,0.7589732,0.022826498,2.4248805,4.113107
b524,0,Experiment 1,EM15573,4140.759,367.0789,116.58345,(x=39.31 y=48.22),1,5,ip[width=44 height=11 bits=16 min=0.0 max=5847.0],ip[width=44 height=11 bits=16 min=2401.0 max=16383.0],1,3.1574206,0.5514868,0.03930353,3.7474098,4.0210104
b525,0,Experiment 1,EM15573,4076.5254,290.5847,40.08925,(x=39.90 y=9.68),1,5,ip[width=40 height=11 bits=16 min=0.0 max=5847.0],ip[width=40 height=11 bits=16 min=2401.0 max=16383.0],1,2.8793561,0.59386605,0.056705203,3.4384847,4.070626
b535,0,Experiment 1,EM15573,4334.5366,297.9606,47.465164,(x=50.31 y=35.08),1,5,ip[width=51 height=11 bits=16 min=0.0 max=5847.0],ip[width=51 height=11 bits=16 min=2401.0 max=16383.0],1,3.62486,0.49459437,0.028421206,4.358058,3.8713322
b536,0,Experiment 1,EM15573,4085.4414,337.5012,87.00575,(x=50.90 y=1.96),1,5,ip[width=44 height=12 bits=16 min=0.0 max=5847.0],ip[width=44 height=12 bits=16 min=2401.0 max=16383.0],1,3.3413274,0.5835661,0.14522065,3.7498965,4.063739
b537,0,Experiment 1,EM15573,4057.9856,354.50293,104.00749,(x=52.51 y=79.78),1,5,ip[width=37 height=11 bits=16 min=0.0 max=5847.0],ip[width=37 height=11 bits=16 min=2401.0 max=16383.0],1,2.6913998,0.6420833,0.012290556,3.144588,4.084946
b540,0,Experiment 1,EM15573,4156.348,396.1556,145.66017,(x=55.66 y=7.72),1,5,ip[width=38 height=11 bits=16 min=0.0 max=5847.0],ip[width=38 height=11 bits=16 min=2401.0 max=16383.0],1,2.74552,0.6201441,0.03130979,3.2660496,4.008969
b541,0,Experiment 1,EM15573,4063.5347,341.03113,90.53569,(x=56.17 y=26.59),1,5,ip[width=34 height=12 bits=16 min=0.0 max=5847.0],ip[width=34 height=12 bits=16 min=2401.0 max=16383.0],1,2.3183858,0.6669754,0.050961163,2.851929,4.08066
b542,0,Experiment 1,EM15573,3931.7483,332.7517,82.25627,(x=56.55 y=21.09),1,5,ip[width=30 height=12 bits=16 min=0.0 max=5847.0],ip[width=30 height=12 bits=16 min=2401.0 max=16383.0],1,2.2933455,0.751157,1.59E-04,2.5666127,4.1824546
b543,0,Experiment 1,EM15573,4000.7297,344.71155,94.21611,(x=57.99 y=36.60),1,5,ip[width=30 height=11 bits=16 min=0.0 max=5847.0],ip[width=30 height=11 bits=16 min=2401.0 max=16383.0],1,2.0682297,0.72725433,0.04824583,2.5134172,4.129172
b545,0,Experiment 1,EM15573,3789.8623,350.4728,99.97737,(x=59.06 y=81.22),1,5,ip[width=27 height=11 bits=16 min=0.0 max=5847.0],ip[width=27 height=11 bits=16 min=2401.0 max=16383.0],1,1.885053,0.7698249,0.008965544,2.2978475,4.2920504
b547,0,Experiment 1,EM15573,4318.82,291.72034,41.2249,(x=61.19 y=46.80),1,5,ip[width=52 height=12 bits=16 min=0.0 max=5847.0],ip[width=52 height=12 bits=16 min=2401.0 max=16383.0],1,3.945758,0.4993608,0.025434153,4.4818187,3.8834724
b550,0,Experiment 1,EM15573,4012.7478,342.68732,92.19188,(x=64.54 y=9.53),1,5,ip[width=37 height=11 bits=16 min=0.0 max=5847.0],ip[width=37 height=11 bits=16 min=2401.0 max=16383.0],1,2.7087307,0.63789445,0.00153047,3.1860068,4.119889
b557,0,Experiment 1,EM15573,4058.9358,331.50467,81.00923,(x=66.34 y=66.06),1,5,ip[width=36 height=11 bits=16 min=0.0 max=5847.0],ip[width=36 height=11 bits=16 min=2401.0 max=16383.0],1,2.540048,0.64768034,0.09396716,3.068583,4.0842123
b563,0,Experiment 1,EM15573,4498.42,371.96936,121.47392,(x=67.12 y=47.65),1,5,ip[width=35 height=9 bits=16 min=0.0 max=5847.0],ip[width=35 height=9 bits=16 min=2401.0 max=16383.0],1,2.0584848,0.5741678,0.12321641,2.9601364,3.744745
b575,0,Experiment 1,EM15573,3887.5938,334.41708,83.921646,(x=72.88 y=8.67),1,5,ip[width=45 height=11 bits=16 min=0.0 max=5847.0],ip[width=45 height=11 bits=16 min=2401.0 max=16383.0],1,3.2035694,0.5298531,0.120179765,3.8593748,4.216561
b577,0,Experiment 1,EM15573,4483.9365,346.0055,95.510056,(x=73.87 y=55.19),1,5,ip[width=41 height=11 bits=16 min=0.0 max=5847.0],ip[width=41 height=11 bits=16 min=2401.0 max=16383.0],1,2.9298377,0.5776786,0.15213285,3.5117774,3.7559326
b580,0,Experiment 1,EM15573,4536.8496,324.96945,74.474014,(x=76.03 y=53.43),1,5,ip[width=43 height=11 bits=16 min=0.0 max=5847.0],ip[width=43 height=11 bits=16 min=2401.0 max=16383.0],1,2.8841977,0.54268754,0.113352045,3.6804752,3.7150614
b581,0,Experiment 1,EM15573,3919.9685,352.2518,101.75636,(x=76.18 y=70.09),1,5,ip[width=31 height=11 bits=16 min=0.0 max=5847.0],ip[width=31 height=11 bits=16 min=2401.0 max=16383.0],1,2.2222953,0.72122616,0.04621994,2.6151407,4.1915536
b586,0,Experiment 1,EM15573,3833.235,323.54315,73.047714,(x=78.75 y=33.65),1,5,ip[width=29 height=12 bits=16 min=0.0 max=5847.0],ip[width=29 height=12 bits=16 min=2401.0 max=16383.0],1,2.1933076,0.78350234,0.07870113,2.404358,4.2585487
b590,0,Experiment 1,EM15573,3890.4912,419.08365,168.58821,(x=79.67 y=85.60),1,5,ip[width=30 height=12 bits=16 min=0.0 max=5847.0],ip[width=30 height=12 bits=16 min=2401.0 max=16383.0],1,2.208233,0.74835443,0.004365231,2.5315347,4.2143226
b591,0,Experiment 1,EM15573,4415.134,386.8515,136.35606,(x=79.80 y=51.26),1,5,ip[width=48 height=11 bits=16 min=0.0 max=5847.0],ip[width=48 height=11 bits=16 min=2401.0 max=16383.0],1,3.4097972,0.5203747,0.048104562,4.0968685,3.8090773
b592,0,Experiment 1,EM15573,3779.472,326.98642,76.49098,(x=82.24 y=22.23),1,5,ip[width=40 height=11 bits=16 min=0.0 max=5847.0],ip[width=40 height=11 bits=16 min=2401.0 max=16383.0],1,2.8959162,0.5955252,0.12509729,3.4130337,4.3000765
b593,0,Experiment 1,EM15573,4105.2065,299.1952,48.699753,(x=83.54 y=60.70),1,5,ip[width=36 height=12 bits=16 min=0.0 max=5847.0],ip[width=36 height=12 bits=16 min=2401.0 max=16383.0],1,2.664386,0.663602,0.07260368,3.0815299,4.048472
b599,0,Experiment 1,EM15573,4240.185,306.3248,55.82936,(x=87.50 y=91.40),1,5,ip[width=50 height=12 bits=16 min=0.0 max=5847.0],ip[width=50 height=12 bits=16 min=2401.0 max=16383.0],1,3.7030032,0.5077214,0.020689236,4.311293,3.9442112
b600,0,Experiment 1,EM15573,3976.1362,382.1387,131.64326,(x=87.34 y=6.83),1,5,ip[width=33 height=11 bits=16 min=0.0 max=5847.0],ip[width=33 height=11 bits=16 min=2401.0 max=16383.0],1,2.4661913,0.69396716,0.019118525,2.8383381,4.1481686
b605,0,Experiment 1,EM15573,3905.2954,302.90848,52.41304,(x=92.88 y=51.92),1,5,ip[width=32 height=12 bits=16 min=0.0 max=5847.0],ip[width=32 height=12 bits=16 min=2401.0 max=16383.0],1,2.3486068,0.7349317,0.049614508,2.6729429,4.2028875
b608,0,Experiment 1,EM15573,4426.298,374.07382,123.578384,(x=99.38 y=75.25),1,5,ip[width=48 height=11 bits=16 min=0.0 max=5847.0],ip[width=48 height=11 bits=16 min=2401.0 max=16383.0],1,3.2944639,0.5010004,0.091254644,4.110975,3.800454
b624,0,Experiment 1,EM15573,4224.051,353.52994,103.0345,(x=102.65 y=77.96),1,5,ip[width=56 height=12 bits=16 min=0.0 max=5847.0],ip[width=56 height=12 bits=16 min=2401.0 max=16383.0],1,4.314825,0.47358632,0.003170038,4.854394,3.956674
b625,0,Experiment 1,EM15573,3950.0437,309.45224,58.956802,(x=102.49 y=4.99),1,5,ip[width=36 height=12 bits=16 min=0.0 max=5847.0],ip[width=36 height=12 bits=16 min=2401.0 max=16383.0],1,2.8168018,0.688542,0.06779651,3.087891,4.168323
b626,0,Experiment 1,EM15573,4029.4524,328.68054,78.185104,(x=104.71 y=12.46),1,5,ip[width=32 height=12 bits=16 min=0.0 max=5847.0],ip[width=32 height=12 bits=16 min=2401.0 max=16383.0],1,2.2441285,0.70417035,0.10494009,2.7089176,4.106986
b628,0,Experiment 1,EM15573,3981.953,290.14557,39.65013,(x=105.38 y=92.30),1,5,ip[width=34 height=12 bits=16 min=0.0 max=5847.0],ip[width=34 height=12 bits=16 min=2401.0 max=16383.0],1,2.4699845,0.6765024,0.021904629,2.8923984,4.1436753
b631,0,Experiment 1,EM15573,4720.755,341.61493,91.11949,(x=107.00 y=70.04),1,5,ip[width=42 height=10 bits=16 min=0.0 max=5847.0],ip[width=42 height=10 bits=16 min=2401.0 max=16383.0],1,2.6611788,0.5250241,0.10911886,3.608867,3.5730085
b632,0,Experiment 1,EM15573,3949.8997,355.2853,104.78987,(x=108.12 y=52.16),1,5,ip[width=38 height=11 bits=16 min=0.0 max=5847.0],ip[width=38 height=11 bits=16 min=2401.0 max=16383.0],1,2.717427,0.62358916,0.08589033,3.233938,4.168434
b634,0,Experiment 1,EM15573,4753.273,367.6352,117.139755,(x=108.49 y=58.18),1,5,ip[width=30 height=10 bits=16 min=0.0 max=5847.0],ip[width=30 height=10 bits=16 min=2401.0 max=16383.0],1,1.8475543,0.6487245,0.007163748,2.5727403,3.547891
b637,0,Experiment 1,EM15573,3768.6816,305.70212,55.20668,(x=111.76 y=76.42),1,5,ip[width=36 height=11 bits=16 min=0.0 max=5847.0],ip[width=36 height=11 bits=16 min=2401.0 max=16383.0],1,2.6027102,0.64502615,0.04470565,3.077795,4.308411
b640,0,Experiment 1,EM15573,3926.7373,391.22076,140.72533,(x=112.56 y=45.31),1,5,ip[width=32 height=12 bits=16 min=0.0 max=5847.0],ip[width=32 height=12 bits=16 min=2401.0 max=16383.0],1,2.4356928,0.7308016,0.023367552,2.7236795,4.1863256
b641,0,Experiment 1,EM15573,3843.3315,331.3639,80.868454,(x=113.75 y=22.54),1,5,ip[width=36 height=12 bits=16 min=0.0 max=5847.0],ip[width=36 height=12 bits=16 min=2401.0 max=16383.0],1,2.758503,0.67171246,0.049678877,3.102117,4.25075
b650,0,Experiment 1,EM15573,4332.2935,305.85532,55.35988,(x=16.26 y=25.83),1,5,ip[width=27 height=11 bits=16 min=0.0 max=5847.0],ip[width=27 height=11 bits=16 min=2401.0 max=16383.0],1,1.859874,0.7658254,0.053929396,2.2778294,3.873065
b651,0,Experiment 1,EM15573,4296.707,350.67285,100.177414,(x=17.87 y=25.52),1,5,ip[width=30 height=12 bits=16 min=0.0 max=5847.0],ip[width=30 height=12 bits=16 min=2401.0 max=16383.0],1,2.1557782,0.730683,0.018805407,2.5603826,3.9005525
b652,0,Experiment 1,EM15573,4473.854,320.81738,70.321945,(x=20.95 y=22.42),1,5,ip[width=27 height=11 bits=16 min=0.0 max=5847.0],ip[width=27 height=11 bits=16 min=2401.0 max=16383.0],1,1.8199699,0.75927466,0.0167952,2.3038092,3.7637203
b653,0,Experiment 1,EM15573,4489.6895,303.36615,52.870712,(x=21.14 y=21.48),1,5,ip[width=30 height=11 bits=16 min=0.0 max=5847.0],ip[width=30 height=11 bits=16 min=2401.0 max=16383.0],1,2.022821,0.69953763,0.013239497,2.5537345,3.751489
b655,0,Experiment 1,EM15573,4781.6562,330.88757,80.392136,(x=28.49 y=61.19),1,5,ip[width=39 height=11 bits=16 min=0.0 max=5847.0],ip[width=39 height=11 bits=16 min=2401.0 max=16383.0],1,2.6740074,0.59281087,7.66E-05,3.3072853,3.5259674
b656,0,Experiment 1,EM15573,5020.17,323.4624,72.966965,(x=29.39 y=61.18),1,5,ip[width=33 height=11 bits=16 min=0.0 max=5847.0],ip[width=33 height=11 bits=16 min=2401.0 max=16383.0],1,2.1228125,0.64047873,0.09274339,2.8241827,3.3417342
b657,0,Experiment 1,EM15573,4848.8477,340.79456,90.29912,(x=36.79 y=30.27),1,5,ip[width=39 height=11 bits=16 min=0.0 max=5847.0],ip[width=39 height=11 bits=16 min=2401.0 max=16383.0],1,2.6470551,0.57537067,0.08232873,3.3386507,3.4740672
b659,0,Experiment 1,EM15573,4262.5234,370.0127,119.51726,(x=39.44 y=29.75),1,5,ip[width=38 height=10 bits=16 min=0.0 max=5847.0],ip[width=38 height=10 bits=16 min=2401.0 max=16383.0],1,2.4881787,0.56985235,0.025408754,3.2770598,3.926957
b660,0,Experiment 1,EM15573,4729.7803,370.7932,120.297775,(x=44.37 y=80.91),1,5,ip[width=37 height=10 bits=16 min=0.0 max=5847.0],ip[width=37 height=10 bits=16 min=2401.0 max=16383.0],1,2.3227031,0.5833475,0.030198911,3.1338797,3.5660374
b662,0,Experiment 1,EM15573,4816.506,368.88095,118.38551,(x=53.04 y=37.33),1,5,ip[width=29 height=12 bits=16 min=0.0 max=5847.0],ip[width=29 height=12 bits=16 min=2401.0 max=16383.0],1,1.994774,0.7384489,0.091431685,2.4811618,3.4990487
b663,0,Experiment 1,EM15573,4953.11,345.70587,95.210434,(x=53.95 y=37.71),1,5,ip[width=23 height=11 bits=16 min=0.0 max=5847.0],ip[width=23 height=11 bits=16 min=2401.0 max=16383.0],1,1.4661524,0.82525724,0.15666479,1.9277604,3.3935328
b664,0,Experiment 1,EM15573,4740.436,335.1117,84.61626,(x=54.54 y=35.75),1,5,ip[width=24 height=11 bits=16 min=0.0 max=5847.0],ip[width=24 height=11 bits=16 min=2401.0 max=16383.0],1,1.4853952,0.8149542,0.09454513,1.9598004,3.5578067
b667,0,Experiment 1,EM15573,4341.3516,418.0381,167.54265,(x=65.95 y=54.72),1,5,ip[width=26 height=11 bits=16 min=0.0 max=5847.0],ip[width=26 height=11 bits=16 min=2401.0 max=16383.0],1,1.6830038,0.77779585,0.01710284,2.148261,3.8660684
b668,0,Experiment 1,EM15573,4380.839,349.33905,98.84361,(x=67.33 y=55.40),1,5,ip[width=27 height=11 bits=16 min=0.0 max=5847.0],ip[width=27 height=11 bits=16 min=2401.0 max=16383.0],1,1.8387964,0.7465481,0.057887685,2.3027098,3.8355675
b673,0,Experiment 1,EM15573,4739.2876,314.65338,64.15794,(x=88.95 y=66.82),1,5,ip[width=38 height=11 bits=16 min=0.0 max=5847.0],ip[width=38 height=11 bits=16 min=2401.0 max=16383.0],1,2.5733528,0.60088474,0.09252334,3.2525253,3.5586936
b674,0,Experiment 1,EM15573,5095.214,336.1877,85.692276,(x=90.78 y=23.51),1,5,ip[width=34 height=10 bits=16 min=0.0 max=5847.0],ip[width=34 height=10 bits=16 min=2401.0 max=16383.0],1,2.161113,0.6209379,5.92E-04,2.9264858,3.2837684
b678,0,Experiment 1,EM15573,4709.0854,359.34915,108.853714,(x=107.09 y=24.47),1,5,ip[width=34 height=11 bits=16 min=0.0 max=5847.0],ip[width=34 height=11 bits=16 min=2401.0 max=16383.0],1,2.3392322,0.6570981,0.03794302,2.8901765,3.5820227
b682,0,Experiment 1,EM15573,4711.8823,330.32565,79.830215,(x=112.34 y=29.81),1,5,ip[width=38 height=10 bits=16 min=0.0 max=5847.0],ip[width=38 height=10 bits=16 min=2401.0 max=16383.0],1,2.4289086,0.5748668,0.004794322,3.232049,3.5798619
b683,0,Experiment 1,EM15573,5061.8013,372.88538,122.38994,(x=113.28 y=29.90),1,5,ip[width=34 height=10 bits=16 min=0.0 max=5847.0],ip[width=34 height=10 bits=16 min=2401.0 max=16383.0],1,2.0382552,0.5921122,0.025206175,2.8769472,3.309577
b684,0,Experiment 1,EM15573,4220.574,366.35272,115.857285,(x=114.75 y=29.02),1,5,ip[width=30 height=11 bits=16 min=0.0 max=5847.0],ip[width=30 height=11 bits=16 min=2401.0 max=16383.0],1,2.029374,0.6973186,0.00122007,2.575816,3.9593594
b693,0,Experiment 1,EM15573,4370.135,356.0132,135.49011,(x=2.89 y=49.86),1,6,ip[width=59 height=11 bits=16 min=0.0 max=5847.0],ip[width=59 height=11 bits=16 min=2401.0 max=16383.0],1,4.1827903,0.42917916,0.003966683,5.071917,3.9043937
b696,0,Experiment 1,EM15573,5112.396,299.09897,78.57587,(x=4.55 y=34.67),1,6,ip[width=39 height=9 bits=16 min=0.0 max=5847.0],ip[width=39 height=9 bits=16 min=2401.0 max=16383.0],1,2.3237517,0.5270454,0.12625983,3.3428605,3.3264399
b698,0,Experiment 1,EM15573,4239.966,279.6895,59.166412,(x=6.71 y=35.77),1,6,ip[width=27 height=12 bits=16 min=0.0 max=5847.0],ip[width=27 height=12 bits=16 min=2401.0 max=16383.0],1,2.0039713,0.7887968,0.015045532,2.297662,4.0057483
b699,0,Experiment 1,EM15573,4218.8667,325.1404,104.61731,(x=8.15 y=22.71),1,6,ip[width=40 height=11 bits=16 min=0.0 max=5847.0],ip[width=40 height=11 bits=16 min=2401.0 max=16383.0],1,2.7459211,0.58849806,0.020446057,3.3825393,4.0221767
b700,0,Experiment 1,EM15573,4214.482,320.47894,99.95584,(x=8.96 y=83.65),1,6,ip[width=42 height=11 bits=16 min=0.0 max=5847.0],ip[width=42 height=11 bits=16 min=2401.0 max=16383.0],1,2.9835572,0.57487226,0.09296417,3.5878143,4.025591
b701,0,Experiment 1,EM15573,4078.812,263.8584,43.335297,(x=8.22 y=76.17),1,6,ip[width=25 height=12 bits=16 min=0.0 max=5847.0],ip[width=25 height=12 bits=16 min=2401.0 max=16383.0],1,1.7924471,0.8277613,0.095026754,2.1098173,4.131229
b702,0,Experiment 1,EM15573,4025.4565,279.5933,59.07019,(x=11.88 y=44.81),1,6,ip[width=24 height=11 bits=16 min=0.0 max=5847.0],ip[width=24 height=11 bits=16 min=2401.0 max=16383.0],1,1.6302712,0.8251147,0.013734742,2.0237288,4.1727734
b709,0,Experiment 1,EM15573,4173.574,383.04822,162.52512,(x=13.41 y=58.04),1,6,ip[width=36 height=11 bits=16 min=0.0 max=5847.0],ip[width=36 height=11 bits=16 min=2401.0 max=16383.0],1,2.4230185,0.6182606,0.19947192,3.070441,4.057443
b713,0,Experiment 1,EM15573,4220.0957,303.13333,82.61023,(x=15.20 y=41.11),1,6,ip[width=37 height=12 bits=16 min=0.0 max=5847.0],ip[width=37 height=12 bits=16 min=2401.0 max=16383.0],1,2.7420356,0.6556868,0.016166726,3.1187904,4.0212197
b721,0,Experiment 1,EM15573,4118.7866,319.14478,98.62167,(x=17.60 y=48.63),1,6,ip[width=39 height=12 bits=16 min=0.0 max=5847.0],ip[width=39 height=12 bits=16 min=2401.0 max=16383.0],1,2.9392123,0.62574047,0.007681295,3.341565,4.100103
b723,0,Experiment 1,EM15573,3932.843,259.59732,39.07422,(x=19.34 y=29.04),1,6,ip[width=31 height=12 bits=16 min=0.0 max=5847.0],ip[width=31 height=12 bits=16 min=2401.0 max=16383.0],1,2.3495011,0.7456948,0.0461121,2.640105,4.244886
b737,0,Experiment 1,EM15573,4228.654,280.01917,59.496063,(x=22.35 y=10.74),1,6,ip[width=31 height=11 bits=16 min=0.0 max=5847.0],ip[width=31 height=11 bits=16 min=2401.0 max=16383.0],1,2.0268683,0.7040031,0.081868604,2.5867636,4.014556
b743,0,Experiment 1,EM15573,4092.9146,251.71893,31.195831,(x=24.06 y=75.27),1,6,ip[width=36 height=11 bits=16 min=0.0 max=5847.0],ip[width=36 height=11 bits=16 min=2401.0 max=16383.0],1,2.6475484,0.6649428,0.06677954,3.0483234,4.120248
b745,0,Experiment 1,EM15573,4146.2407,282.7739,62.250793,(x=24.28 y=79.75),1,6,ip[width=34 height=12 bits=16 min=0.0 max=5847.0],ip[width=34 height=12 bits=16 min=2401.0 max=16383.0],1,2.5187082,0.70184094,0.030946465,2.8835006,4.0787263
b746,0,Experiment 1,EM15573,4466.614,278.09805,57.57495,(x=23.40 y=28.27),1,6,ip[width=33 height=12 bits=16 min=0.0 max=5847.0],ip[width=33 height=12 bits=16 min=2401.0 max=16383.0],1,2.4273357,0.7083703,0.012666134,2.7701254,3.829271
b750,0,Experiment 1,EM15573,4033.612,342.9901,122.46701,(x=25.83 y=61.79),1,6,ip[width=33 height=12 bits=16 min=0.0 max=5847.0],ip[width=33 height=12 bits=16 min=2401.0 max=16383.0],1,2.3912246,0.70516443,0.026551208,2.7602544,4.166423
b754,0,Experiment 1,EM15573,4058.839,306.42282,85.89972,(x=28.29 y=51.55),1,6,ip[width=31 height=12 bits=16 min=0.0 max=5847.0],ip[width=31 height=12 bits=16 min=2401.0 max=16383.0],1,2.3666778,0.7374621,0.04912998,2.6538045,4.1467805
b759,0,Experiment 1,EM15573,4328.2925,258.23093,37.707825,(x=30.37 y=55.50),1,6,ip[width=52 height=11 bits=16 min=0.0 max=5847.0],ip[width=52 height=11 bits=16 min=2401.0 max=16383.0],1,3.6404023,0.48333174,0.04264188,4.4482307,3.9369736
b768,0,Experiment 1,EM15573,4018.2485,291.09552,70.57242,(x=33.50 y=6.33),1,6,ip[width=41 height=11 bits=16 min=0.0 max=5847.0],ip[width=41 height=11 bits=16 min=2401.0 max=16383.0],1,2.815553,0.5748401,0.16149847,3.467154,4.1783857
b781,0,Experiment 1,EM15573,4055.1,273.1128,52.58969,(x=37.95 y=10.36),1,6,ip[width=41 height=12 bits=16 min=0.0 max=5847.0],ip[width=41 height=12 bits=16 min=2401.0 max=16383.0],1,3.1204462,0.6204982,0.0468315,3.5132203,4.1496916
b782,0,Experiment 1,EM15573,3885.0483,354.83774,134.31464,(x=37.92 y=59.05),1,6,ip[width=34 height=11 bits=16 min=0.0 max=5847.0],ip[width=34 height=11 bits=16 min=2401.0 max=16383.0],1,2.39289,0.66235656,0.004100306,2.8951268,4.2821007
b783,0,Experiment 1,EM15573,4060.9941,282.75146,62.228363,(x=41.73 y=17.23),1,6,ip[width=37 height=11 bits=16 min=0.0 max=5847.0],ip[width=37 height=11 bits=16 min=2401.0 max=16383.0],1,2.6536543,0.63142854,0.017053159,3.1779017,4.1451025
b786,0,Experiment 1,EM15573,4114.3804,283.83334,63.31024,(x=42.36 y=71.41),1,6,ip[width=32 height=12 bits=16 min=0.0 max=5847.0],ip[width=32 height=12 bits=16 min=2401.0 max=16383.0],1,2.3544044,0.7214756,0.08645335,2.6962576,4.1035337
b787,0,Experiment 1,EM15573,4003.2686,267.38153,46.85843,(x=43.30 y=21.71),1,6,ip[width=35 height=12 bits=16 min=0.0 max=5847.0],ip[width=35 height=12 bits=16 min=2401.0 max=16383.0],1,2.5859036,0.6613736,0.039309993,3.0191195,4.1900496
b803,0,Experiment 1,EM15573,4054.1174,266.13815,45.61505,(x=47.46 y=6.30),1,6,ip[width=45 height=13 bits=16 min=0.0 max=5847.0],ip[width=45 height=13 bits=16 min=2401.0 max=16383.0],1,3.6784408,0.60899997,0.17559236,3.8252585,4.150457
b811,0,Experiment 1,EM15573,3923.196,315.0362,94.51309,(x=51.06 y=25.05),1,6,ip[width=34 height=11 bits=16 min=0.0 max=5847.0],ip[width=34 height=11 bits=16 min=2401.0 max=16383.0],1,2.3880792,0.65912235,0.12284663,2.8754961,4.252397
b813,0,Experiment 1,EM15573,4063.048,323.8875,103.36441,(x=52.07 y=43.81),1,6,ip[width=37 height=11 bits=16 min=0.0 max=5847.0],ip[width=37 height=11 bits=16 min=2401.0 max=16383.0],1,2.567802,0.63002264,0.013797139,3.1349514,4.143503
b817,0,Experiment 1,EM15573,3784.0735,325.03296,104.50986,(x=52.63 y=8.93),1,6,ip[width=41 height=11 bits=16 min=0.0 max=5847.0],ip[width=41 height=11 bits=16 min=2401.0 max=16383.0],1,2.8586333,0.55998784,0.017263968,3.5275939,4.3607235
b824,0,Experiment 1,EM15573,4239.67,277.14627,56.62317,(x=55.46 y=50.13),1,6,ip[width=31 height=12 bits=16 min=0.0 max=5847.0],ip[width=31 height=12 bits=16 min=2401.0 max=16383.0],1,2.3127117,0.72410274,0.10603578,2.6604314,4.0059786
b826,0,Experiment 1,EM15573,4241.838,333.17392,112.65082,(x=55.52 y=69.01),1,6,ip[width=41 height=11 bits=16 min=0.0 max=5847.0],ip[width=41 height=11 bits=16 min=2401.0 max=16383.0],1,2.874453,0.57193834,0.15934017,3.5135074,4.0042906
b828,0,Experiment 1,EM15573,4250.166,263.69214,43.169037,(x=58.62 y=20.75),1,6,ip[width=50 height=12 bits=16 min=0.0 max=5847.0],ip[width=50 height=12 bits=16 min=2401.0 max=16383.0],1,3.8442402,0.5341347,0.03097686,4.275753,3.9978058
b830,0,Experiment 1,EM15573,4156.3877,341.84158,121.31848,(x=59.26 y=65.74),1,6,ip[width=45 height=11 bits=16 min=0.0 max=5847.0],ip[width=45 height=11 bits=16 min=2401.0 max=16383.0],1,3.1459491,0.53389317,0.09732044,3.8649788,4.070825
b833,0,Experiment 1,EM15573,4157.211,289.79282,69.269714,(x=60.37 y=89.16),1,6,ip[width=39 height=12 bits=16 min=0.0 max=5847.0],ip[width=39 height=12 bits=16 min=2401.0 max=16383.0],1,2.8447254,0.61231166,0.01501251,3.3311596,4.070184
b835,0,Experiment 1,EM15573,3985.7822,280.29694,59.773834,(x=60.15 y=27.51),1,6,ip[width=34 height=11 bits=16 min=0.0 max=5847.0],ip[width=34 height=11 bits=16 min=2401.0 max=16383.0],1,2.3188791,0.6503513,0.13282725,2.8726592,4.2036653
b844,0,Experiment 1,EM15573,4164.526,278.1224,57.599304,(x=67.19 y=75.02),1,6,ip[width=41 height=12 bits=16 min=0.0 max=5847.0],ip[width=41 height=12 bits=16 min=2401.0 max=16383.0],1,3.025805,0.60276306,0.09767582,3.4792356,4.064489
b845,0,Experiment 1,EM15573,3863.747,331.67987,111.15677,(x=70.86 y=10.21),1,6,ip[width=36 height=11 bits=16 min=0.0 max=5847.0],ip[width=36 height=11 bits=16 min=2401.0 max=16383.0],1,2.5696523,0.655392,0.0368814,3.0230296,4.2986865
b848,0,Experiment 1,EM15573,3975.7434,276.53012,56.00702,(x=73.08 y=25.25),1,6,ip[width=34 height=12 bits=16 min=0.0 max=5847.0],ip[width=34 height=12 bits=16 min=2401.0 max=16383.0],1,2.6569233,0.7063695,0.003780434,2.9230552,4.211482
b849,0,Experiment 1,EM15573,3887.1948,260.74722,40.22412,(x=73.22 y=16.71),1,6,ip[width=28 height=12 bits=16 min=0.0 max=5847.0],ip[width=28 height=12 bits=16 min=2401.0 max=16383.0],1,2.1226275,0.79769903,0.028536057,2.36803,4.2804294
b852,0,Experiment 1,EM15573,4007.8208,335.52734,115.00424,(x=76.17 y=6.07),1,6,ip[width=31 height=11 bits=16 min=0.0 max=5847.0],ip[width=31 height=11 bits=16 min=2401.0 max=16383.0],1,2.039165,0.6728925,0.05332134,2.628372,4.1865053
b854,0,Experiment 1,EM15573,4095.7336,292.71912,72.196014,(x=77.08 y=35.05),1,6,ip[width=39 height=11 bits=16 min=0.0 max=5847.0],ip[width=39 height=11 bits=16 min=2401.0 max=16383.0],1,2.8411481,0.6125096,0.048004035,3.3241036,4.118053
b859,0,Experiment 1,EM15573,4103.9546,277.9067,57.383606,(x=79.79 y=54.57),1,6,ip[width=39 height=11 bits=16 min=0.0 max=5847.0],ip[width=39 height=11 bits=16 min=2401.0 max=16383.0],1,2.7176735,0.60365,0.1011969,3.30493,4.111652
b860,0,Experiment 1,EM15573,4084.5835,289.23306,68.70996,(x=80.52 y=45.90),1,6,ip[width=42 height=11 bits=16 min=0.0 max=5847.0],ip[width=42 height=11 bits=16 min=2401.0 max=16383.0],1,2.9078813,0.5684691,0.05088875,3.5636322,4.1267347
b861,0,Experiment 1,EM15573,3951.4368,301.91827,81.39517,(x=81.09 y=24.48),1,6,ip[width=27 height=12 bits=16 min=0.0 max=5847.0],ip[width=27 height=12 bits=16 min=2401.0 max=16383.0],1,2.003532,0.7994708,0.022890653,2.257333,4.230408
b867,0,Experiment 1,EM15573,3964.4014,271.1237,50.600586,(x=83.60 y=22.35),1,6,ip[width=31 height=12 bits=16 min=0.0 max=5847.0],ip[width=31 height=12 bits=16 min=2401.0 max=16383.0],1,2.237899,0.7133984,0.009982973,2.652063,4.220313
b869,0,Experiment 1,EM15573,4145.515,314.37802,93.85492,(x=83.84 y=47.89),1,6,ip[width=33 height=11 bits=16 min=0.0 max=5847.0],ip[width=33 height=11 bits=16 min=2401.0 max=16383.0],1,2.2674417,0.66908354,0.00211007,2.8195612,4.079291
b871,0,Experiment 1,EM15573,4067.1199,294.4091,73.88599,(x=86.21 y=64.05),1,6,ip[width=34 height=12 bits=16 min=0.0 max=5847.0],ip[width=34 height=12 bits=16 min=2401.0 max=16383.0],1,2.4682574,0.68358654,0.075724475,2.9062185,4.1403327
b872,0,Experiment 1,EM15573,3880.4321,332.37143,111.84833,(x=86.59 y=74.09),1,6,ip[width=37 height=11 bits=16 min=0.0 max=5847.0],ip[width=37 height=11 bits=16 min=2401.0 max=16383.0],1,2.5121706,0.60115993,0.04637731,3.1757696,4.285695
b877,0,Experiment 1,EM15573,3746.664,472.60834,252.08524,(x=89.16 y=22.78),1,6,ip[width=27 height=12 bits=16 min=0.0 max=5847.0],ip[width=27 height=12 bits=16 min=2401.0 max=16383.0],1,1.9232919,0.80359524,0.00592105,2.2440972,4.389852
b878,0,Experiment 1,EM15573,4070.965,333.2799,112.756805,(x=89.57 y=35.35),1,6,ip[width=42 height=12 bits=16 min=0.0 max=5847.0],ip[width=42 height=12 bits=16 min=2401.0 max=16383.0],1,3.1247327,0.58511007,0.0681177,3.620029,4.1373386
b881,0,Experiment 1,EM15573,3681.699,314.1143,93.59119,(x=90.71 y=29.35),1,6,ip[width=31 height=11 bits=16 min=0.0 max=5847.0],ip[width=31 height=11 bits=16 min=2401.0 max=16383.0],1,2.2083566,0.7288019,0.024341542,2.5887,4.4404364
b891,0,Experiment 1,EM15573,3801.542,323.29514,102.77203,(x=93.83 y=77.85),1,6,ip[width=37 height=12 bits=16 min=0.0 max=5847.0],ip[width=37 height=12 bits=16 min=2401.0 max=16383.0],1,2.7411103,0.6384476,0.002763329,3.1990106,4.347122
b902,0,Experiment 1,EM15573,3735.9922,293.19342,72.67032,(x=95.44 y=60.83),1,6,ip[width=28 height=11 bits=16 min=0.0 max=5847.0],ip[width=28 height=11 bits=16 min=2401.0 max=16383.0],1,1.9284726,0.7707463,0.003948184,2.3176534,4.3981614
b910,0,Experiment 1,EM15573,3689.0352,264.65125,44.128143,(x=99.16 y=29.65),1,6,ip[width=29 height=12 bits=16 min=0.0 max=5847.0],ip[width=29 height=12 bits=16 min=2401.0 max=16383.0],1,2.2093434,0.778533,0.08491428,2.4584208,4.4347243
b911,0,Experiment 1,EM15573,3631.7595,294.71844,74.19534,(x=99.67 y=73.29),1,6,ip[width=34 height=11 bits=16 min=0.0 max=5847.0],ip[width=34 height=11 bits=16 min=2401.0 max=16383.0],1,2.4211373,0.65618575,0.1302193,2.8960078,4.479321
b917,0,Experiment 1,EM15573,3726.1506,334.08746,113.56436,(x=103.47 y=7.42),1,6,ip[width=28 height=12 bits=16 min=0.0 max=5847.0],ip[width=28 height=12 bits=16 min=2401.0 max=16383.0],1,2.07782,0.7942218,0.01904814,2.343787,4.4058247
b925,0,Experiment 1,EM15573,4118.101,333.35074,112.82764,(x=107.68 y=7.71),1,6,ip[width=44 height=12 bits=16 min=0.0 max=5847.0],ip[width=44 height=12 bits=16 min=2401.0 max=16383.0],1,3.2055585,0.5642187,0.04767346,3.7619574,4.100637
b929,0,Experiment 1,EM15573,3758.525,324.237,103.7139,(x=111.26 y=6.01),1,6,ip[width=34 height=11 bits=16 min=0.0 max=5847.0],ip[width=34 height=11 bits=16 min=2401.0 max=16383.0],1,2.4321156,0.6618873,0.008122908,2.9014792,4.3806167
b932,0,Experiment 1,EM15573,3895.9739,347.76627,127.243164,(x=112.12 y=85.02),1,6,ip[width=38 height=11 bits=16 min=0.0 max=5847.0],ip[width=38 height=11 bits=16 min=2401.0 max=16383.0],1,2.6678398,0.6133012,0.030757314,3.2335804,4.273594
b941,0,Experiment 1,EM15573,4618.814,358.21097,137.68787,(x=118.17 y=10.50),1,6,ip[width=30 height=10 bits=16 min=0.0 max=5847.0],ip[width=30 height=10 bits=16 min=2401.0 max=16383.0],1,1.8796873,0.67857134,0.08855825,2.570585,3.7107623
b943,0,Experiment 1,EM15573,4710.679,333.5804,113.05731,(x=118.66 y=12.76),1,6,ip[width=37 height=10 bits=16 min=0.0 max=5847.0],ip[width=37 height=10 bits=16 min=2401.0 max=16383.0],1,2.2650363,0.5574332,4.19E-04,3.1218677,3.6392324
b945,0,Experiment 1,EM15573,5205.4287,368.38757,147.86447,(x=119.84 y=12.77),1,6,ip[width=32 height=9 bits=16 min=0.0 max=5847.0],ip[width=32 height=9 bits=16 min=2401.0 max=16383.0],1,1.6554965,0.5726763,0.016951913,2.685375,3.2540011
b947,0,Experiment 1,EM15573,4633.77,318.7953,98.27219,(x=120.58 y=11.68),1,6,ip[width=33 height=10 bits=16 min=0.0 max=5847.0],ip[width=33 height=10 bits=16 min=2401.0 max=16383.0],1,2.0073557,0.62235826,6.07E-04,2.7706594,3.6991167
b958,0,Experiment 1,EM15573,4601.2637,285.35385,64.83075,(x=14.65 y=79.57),1,6,ip[width=46 height=10 bits=16 min=0.0 max=5847.0],ip[width=46 height=10 bits=16 min=2401.0 max=16383.0],1,3.0850136,0.4942366,3.00E-04,3.9882433,3.7244275
b960,0,Experiment 1,EM15573,4120.065,291.01096,70.487854,(x=36.17 y=28.38),1,6,ip[width=41 height=11 bits=16 min=0.0 max=5847.0],ip[width=41 height=11 bits=16 min=2401.0 max=16383.0],1,2.872202,0.57732046,0.02183695,3.4788787,4.0991073
b962,0,Experiment 1,EM15573,4489.8267,331.06393,110.54083,(x=40.27 y=32.56),1,6,ip[width=28 height=11 bits=16 min=0.0 max=5847.0],ip[width=28 height=11 bits=16 min=2401.0 max=16383.0],1,1.7361065,0.7135395,0.11956048,2.3404891,3.8111968
b963,0,Experiment 1,EM15573,4316.7866,343.20135,122.67825,(x=41.32 y=31.56),1,6,ip[width=33 height=12 bits=16 min=0.0 max=5847.0],ip[width=33 height=12 bits=16 min=2401.0 max=16383.0],1,2.3375669,0.66725755,0.0147315,2.8045735,3.9459326
b964,0,Experiment 1,EM15573,4457.4253,303.12054,82.59744,(x=46.76 y=19.42),1,6,ip[width=42 height=10 bits=16 min=0.0 max=5847.0],ip[width=42 height=10 bits=16 min=2401.0 max=16383.0],1,2.877105,0.53984296,0.051386323,3.640094,3.8364258
b971,0,Experiment 1,EM15573,4961.1636,275.125,54.6019,(x=83.13 y=92.62),1,6,ip[width=44 height=11 bits=16 min=0.0 max=5847.0],ip[width=44 height=11 bits=16 min=2401.0 max=16383.0],1,2.8861713,0.5211749,0.069525786,3.769828,3.4441955
b972,0,Experiment 1,EM15573,5121.7734,308.9571,88.43399,(x=84.02 y=92.39),1,6,ip[width=41 height=11 bits=16 min=0.0 max=5847.0],ip[width=41 height=11 bits=16 min=2401.0 max=16383.0],1,2.9419262,0.58445704,0.04190727,3.5517585,3.3191385
b974,0,Experiment 1,EM15573,4268.4873,276.7129,56.18979,(x=106.05 y=61.67),1,6,ip[width=35 height=12 bits=16 min=0.0 max=5847.0],ip[width=35 height=12 bits=16 min=2401.0 max=16383.0],1,2.4351995,0.6511578,0.017719323,2.9513278,3.98354
b975,0,Experiment 1,EM15573,4278.0312,377.8424,157.3193,(x=107.71 y=61.15),1,6,ip[width=39 height=11 bits=16 min=0.0 max=5847.0],ip[width=39 height=11 bits=16 min=2401.0 max=16383.0],1,2.7467844,0.6021257,0.08179829,3.3308356,3.976109
b5,0,Experiment 2,EM15574,4207.2173,4141.1543,3788.0425,(x=3.03 y=47.73),1,1,ip[width=48 height=11 bits=16 min=0.0 max=13378.0],ip[width=48 height=11 bits=16 min=1889.0 max=16383.0],1,3.6140244,0.5441911,0.069816455,4.113186,4.321284
b7,0,Experiment 2,EM15574,4424.196,3527.444,3174.3325,(x=3.70 y=59.80),1,1,ip[width=56 height=12 bits=16 min=0.0 max=13378.0],ip[width=56 height=12 bits=16 min=1889.0 max=16383.0],1,4.298847,0.47067824,0.20166975,4.8191957,4.1372476
b9,0,Experiment 2,EM15574,4198.922,4576.78,4223.668,(x=5.45 y=23.52),1,1,ip[width=99 height=11 bits=16 min=0.0 max=13378.0],ip[width=99 height=11 bits=16 min=1889.0 max=16383.0],1,7.217618,0.27744654,0.0494866,8.63079,4.32832
b18,0,Experiment 2,EM15574,4297.4185,3806.8247,3453.713,(x=8.75 y=74.79),1,1,ip[width=43 height=13 bits=16 min=0.0 max=13378.0],ip[width=43 height=13 bits=16 min=1889.0 max=16383.0],1,3.3477824,0.6008574,0.12924717,3.6651075,4.244777
b23,0,Experiment 2,EM15574,4471.1216,6427.208,6074.096,(x=15.76 y=46.81),1,1,ip[width=56 height=12 bits=16 min=0.0 max=13378.0],ip[width=56 height=12 bits=16 min=1889.0 max=16383.0],1,4.0274477,0.43989626,0.16446553,4.8863444,4.097446
b35,0,Experiment 2,EM15574,3524.95,3692.2263,3339.1147,(x=20.42 y=65.33),1,1,ip[width=21 height=12 bits=16 min=0.0 max=13378.0],ip[width=21 height=12 bits=16 min=1889.0 max=16383.0],1,1.5123473,0.9083867,0.009359351,1.7368102,4.8999686
b42,0,Experiment 2,EM15574,4171.5415,6060.856,5707.744,(x=21.99 y=8.14),1,1,ip[width=57 height=12 bits=16 min=0.0 max=13378.0],ip[width=57 height=12 bits=16 min=1889.0 max=16383.0],1,4.476234,0.48172498,0.097576566,4.929834,4.3515434
b48,0,Experiment 2,EM15574,4247.1504,2788.5164,2435.4048,(x=24.76 y=61.35),1,1,ip[width=53 height=12 bits=16 min=0.0 max=13378.0],ip[width=53 height=12 bits=16 min=1889.0 max=16383.0],1,4.053814,0.49859512,0.3138098,4.555212,4.2874136
b53,0,Experiment 2,EM15574,4036.1587,3540.0889,3186.977,(x=26.51 y=73.51),1,1,ip[width=44 height=12 bits=16 min=0.0 max=13378.0],ip[width=44 height=12 bits=16 min=1889.0 max=16383.0],1,3.261344,0.5599831,0.35001642,3.7552493,4.466372
b54,0,Experiment 2,EM15574,4317.5576,4642.1265,4289.0146,(x=27.45 y=20.06),1,1,ip[width=54 height=13 bits=16 min=0.0 max=13378.0],ip[width=54 height=13 bits=16 min=1889.0 max=16383.0],1,4.251885,0.5012266,0.18219425,4.685532,4.2276955
b59,0,Experiment 2,EM15574,3942.0974,4471.1006,4117.989,(x=30.31 y=30.40),1,1,ip[width=46 height=13 bits=16 min=0.0 max=13378.0],ip[width=46 height=13 bits=16 min=1889.0 max=16383.0],1,3.782688,0.59072465,0.26289317,3.9693484,4.546153
b62,0,Experiment 2,EM15574,4872.3145,3666.5073,3313.3955,(x=30.41 y=3.25),1,1,ip[width=33 height=10 bits=16 min=0.0 max=13378.0],ip[width=33 height=10 bits=16 min=1889.0 max=16383.0],1,2.1459737,0.6444726,0.06770603,2.8334134,3.7571628
b65,0,Experiment 2,EM15574,4645.2256,3649.3442,3296.2324,(x=30.62 y=6.26),1,1,ip[width=31 height=11 bits=16 min=0.0 max=13378.0],ip[width=31 height=11 bits=16 min=1889.0 max=16383.0],1,2.1331432,0.7034454,0.047675673,2.636497,3.9497743
b76,0,Experiment 2,EM15574,4819.926,2548.0515,2194.94,(x=32.52 y=5.23),1,1,ip[width=45 height=10 bits=16 min=0.0 max=13378.0],ip[width=45 height=10 bits=16 min=1889.0 max=16383.0],1,2.9201314,0.49993926,9.54E-04,3.864603,3.8015976
b78,0,Experiment 2,EM15574,4651.7676,2787.4817,2434.37,(x=33.42 y=13.50),1,1,ip[width=47 height=11 bits=16 min=0.0 max=13378.0],ip[width=47 height=11 bits=16 min=1889.0 max=16383.0],1,3.195274,0.5003715,0.02163613,4.0204725,3.944226
b79,0,Experiment 2,EM15574,4762.416,4692.565,4339.453,(x=34.38 y=12.65),1,1,ip[width=35 height=11 bits=16 min=0.0 max=13378.0],ip[width=35 height=11 bits=16 min=1889.0 max=16383.0],1,2.26425,0.6327046,0.019455949,2.9333267,3.8503764
b80,0,Experiment 2,EM15574,4140.972,1785.7078,1432.5961,(x=35.20 y=27.02),1,1,ip[width=53 height=11 bits=16 min=0.0 max=13378.0],ip[width=53 height=11 bits=16 min=1889.0 max=16383.0],1,3.9661112,0.48829,0.15102485,4.5861893,4.3774714
b82,0,Experiment 2,EM15574,4130.311,3224.362,2871.2505,(x=37.06 y=96.03),1,1,ip[width=41 height=12 bits=16 min=0.0 max=13378.0],ip[width=41 height=12 bits=16 min=1889.0 max=16383.0],1,3.2046642,0.62166065,0.027625483,3.5229046,4.386514
b88,0,Experiment 2,EM15574,3958.9167,6366.936,6013.824,(x=37.31 y=4.61),1,1,ip[width=45 height=12 bits=16 min=0.0 max=13378.0],ip[width=45 height=12 bits=16 min=1889.0 max=16383.0],1,3.3489041,0.545224,0.4390866,3.884717,4.531887
b97,0,Experiment 2,EM15574,3989.6707,5900.3364,5547.2246,(x=40.02 y=7.77),1,1,ip[width=41 height=13 bits=16 min=0.0 max=13378.0],ip[width=41 height=13 bits=16 min=1889.0 max=16383.0],1,3.1882663,0.63158476,0.26491952,3.5316308,4.505802
b101,0,Experiment 2,EM15574,4371.8164,2199.9016,1846.7899,(x=42.19 y=90.36),1,1,ip[width=41 height=12 bits=16 min=0.0 max=13378.0],ip[width=41 height=12 bits=16 min=1889.0 max=16383.0],1,3.1179483,0.6032632,0.016002106,3.5012498,4.1816745
b113,0,Experiment 2,EM15574,4246.5835,3674.7332,3321.6216,(x=48.06 y=54.20),1,1,ip[width=64 height=12 bits=16 min=0.0 max=13378.0],ip[width=64 height=12 bits=16 min=1889.0 max=16383.0],1,5.013733,0.41930193,0.33507776,5.5978465,4.2878942
b114,0,Experiment 2,EM15574,3885.219,3506.2446,3153.1328,(x=47.13 y=29.49),1,1,ip[width=42 height=12 bits=16 min=0.0 max=13378.0],ip[width=42 height=12 bits=16 min=1889.0 max=16383.0],1,2.9886763,0.5711266,0.13934256,3.5555477,4.594396
b127,0,Experiment 2,EM15574,3843.7366,2494.8474,2141.7358,(x=52.94 y=14.22),1,1,ip[width=42 height=11 bits=16 min=0.0 max=13378.0],ip[width=42 height=11 bits=16 min=1889.0 max=16383.0],1,3.16991,0.5825072,0.30935997,3.6269155,4.6295805
b128,0,Experiment 2,EM15574,3940.5996,2992.2744,2639.1626,(x=54.51 y=7.90),1,1,ip[width=45 height=13 bits=16 min=0.0 max=13378.0],ip[width=45 height=13 bits=16 min=1889.0 max=16383.0],1,3.651766,0.60434026,0.11439724,3.8552136,4.5474234
b130,0,Experiment 2,EM15574,4166.0444,4294.092,3940.98,(x=54.11 y=83.71),1,1,ip[width=51 height=12 bits=16 min=0.0 max=13378.0],ip[width=51 height=12 bits=16 min=1889.0 max=16383.0],1,3.8813689,0.5163607,0.09110359,4.360328,4.356206
b132,0,Experiment 2,EM15574,4314.032,1768.833,1415.7213,(x=56.92 y=72.91),1,1,ip[width=56 height=13 bits=16 min=0.0 max=13378.0],ip[width=56 height=13 bits=16 min=1889.0 max=16383.0],1,4.3449225,0.47449347,0.19023433,4.8573146,4.2306857
b134,0,Experiment 2,EM15574,3950.8313,2089.154,1736.0424,(x=55.49 y=92.08),1,1,ip[width=34 height=12 bits=16 min=0.0 max=13378.0],ip[width=34 height=12 bits=16 min=1889.0 max=16383.0],1,2.5116773,0.6905587,0.022256041,2.874415,4.538745
b137,0,Experiment 2,EM15574,3885.7473,6619.2935,6266.1816,(x=56.50 y=19.31),1,1,ip[width=40 height=11 bits=16 min=0.0 max=13378.0],ip[width=40 height=11 bits=16 min=1889.0 max=16383.0],1,2.9588869,0.61141974,0.09468202,3.4198842,4.593948
b151,0,Experiment 2,EM15574,4148.571,6387.5864,6034.4746,(x=64.10 y=29.55),1,1,ip[width=63 height=12 bits=16 min=0.0 max=13378.0],ip[width=63 height=12 bits=16 min=1889.0 max=16383.0],1,4.864416,0.43649116,0.1560296,5.4887724,4.3710265
b162,0,Experiment 2,EM15574,4201.2524,4609.145,4256.033,(x=66.78 y=72.87),1,1,ip[width=50 height=12 bits=16 min=0.0 max=13378.0],ip[width=50 height=12 bits=16 min=1889.0 max=16383.0],1,3.869527,0.51044536,0.5088575,4.317045,4.326343
b163,0,Experiment 2,EM15574,4281.497,5419.2627,5066.151,(x=67.06 y=49.72),1,1,ip[width=54 height=13 bits=16 min=0.0 max=13378.0],ip[width=54 height=13 bits=16 min=1889.0 max=16383.0],1,4.301503,0.51240146,0.10764539,4.6393948,4.258281
b165,0,Experiment 2,EM15574,3983.868,4524.633,4171.521,(x=69.22 y=82.19),1,1,ip[width=55 height=13 bits=16 min=0.0 max=13378.0],ip[width=55 height=13 bits=16 min=1889.0 max=16383.0],1,4.3150716,0.46716413,0.15378948,4.7729235,4.510724
b172,0,Experiment 2,EM15574,4228.9478,6400.058,6046.9463,(x=72.43 y=45.50),1,1,ip[width=60 height=11 bits=16 min=0.0 max=13378.0],ip[width=60 height=11 bits=16 min=1889.0 max=16383.0],1,4.479499,0.4259714,0.27667904,5.223052,4.3028526
b177,0,Experiment 2,EM15574,3982.0432,4091.2239,3738.1123,(x=73.51 y=14.78),1,1,ip[width=43 height=11 bits=16 min=0.0 max=13378.0],ip[width=43 height=11 bits=16 min=1889.0 max=16383.0],1,3.0587707,0.56631315,0.044783294,3.658643,4.512272
b182,0,Experiment 2,EM15574,4873.3545,6915.9263,6562.8145,(x=74.69 y=72.68),1,1,ip[width=31 height=11 bits=16 min=0.0 max=13378.0],ip[width=31 height=11 bits=16 min=1889.0 max=16383.0],1,1.9153974,0.66207546,0.12753385,2.6139174,3.7562804
b206,0,Experiment 2,EM15574,4023.8767,7374.1016,7020.9897,(x=84.15 y=11.12),1,1,ip[width=57 height=12 bits=16 min=0.0 max=13378.0],ip[width=57 height=12 bits=16 min=1889.0 max=16383.0],1,4.547897,0.4796281,0.31652912,4.9587326,4.4767895
b221,0,Experiment 2,EM15574,4009.283,4402.657,4049.5454,(x=89.34 y=60.91),1,1,ip[width=46 height=12 bits=16 min=0.0 max=13378.0],ip[width=46 height=12 bits=16 min=1889.0 max=16383.0],1,3.5882864,0.5829298,0.1421247,3.9270983,4.4891677
b238,0,Experiment 2,EM15574,3992.759,5475.1772,5122.0654,(x=93.00 y=29.87),1,1,ip[width=55 height=12 bits=16 min=0.0 max=13378.0],ip[width=55 height=12 bits=16 min=1889.0 max=16383.0],1,4.2854676,0.49480566,0.24154158,4.7261047,4.503183
b244,0,Experiment 2,EM15574,3951.7253,4669.244,4316.1323,(x=93.76 y=4.77),1,1,ip[width=52 height=12 bits=16 min=0.0 max=13378.0],ip[width=52 height=12 bits=16 min=1889.0 max=16383.0],1,3.8604608,0.48089135,0.35635334,4.4589286,4.5379868
b245,0,Experiment 2,EM15574,3431.09,2449.9136,2096.8018,(x=93.10 y=69.97),1,1,ip[width=21 height=14 bits=16 min=0.0 max=13378.0],ip[width=21 height=14 bits=16 min=1889.0 max=16383.0],1,1.7089075,0.95407,0.017407596,1.7253357,4.9795785
b277,0,Experiment 2,EM15574,3600.1008,3104.1284,2751.0166,(x=105.73 y=2.25),1,1,ip[width=36 height=12 bits=16 min=0.0 max=13378.0],ip[width=36 height=12 bits=16 min=1889.0 max=16383.0],1,2.8348227,0.6970868,0.10130668,3.0445201,4.8362274
b285,0,Experiment 2,EM15574,3427.9968,3541.6052,3188.4937,(x=107.53 y=36.72),1,1,ip[width=31 height=13 bits=16 min=0.0 max=13378.0],ip[width=31 height=13 bits=16 min=1889.0 max=16383.0],1,2.445191,0.7799345,0.17786023,2.585066,4.982202
b298,0,Experiment 2,EM15574,3853.0198,1967.5936,1614.4819,(x=112.09 y=10.07),1,1,ip[width=36 height=12 bits=16 min=0.0 max=13378.0],ip[width=36 height=12 bits=16 min=1889.0 max=16383.0],1,2.737934,0.67646617,0.012039856,3.0732262,4.621707
b300,0,Experiment 2,EM15574,3751.706,5260.7847,4907.673,(x=113.33 y=89.56),1,1,ip[width=41 height=12 bits=16 min=0.0 max=13378.0],ip[width=41 height=12 bits=16 min=1889.0 max=16383.0],1,3.1686456,0.62452054,0.05906978,3.5191705,4.7076387
b308,0,Experiment 2,EM15574,4006.9426,6687.6987,6334.587,(x=117.21 y=12.89),1,1,ip[width=50 height=13 bits=16 min=0.0 max=13378.0],ip[width=50 height=13 bits=16 min=1889.0 max=16383.0],1,4.0783606,0.558311,0.08907343,4.3034835,4.491153
b322,0,Experiment 2,EM15574,4415.3896,3011.4824,2658.3706,(x=1.31 y=3.99),1,1,ip[width=35 height=12 bits=16 min=0.0 max=13378.0],ip[width=35 height=12 bits=16 min=1889.0 max=16383.0],1,2.4781506,0.6590349,0.080128066,2.9835055,4.1447167
b327,0,Experiment 2,EM15574,4768.147,7372.9556,7019.8438,(x=55.75 y=69.89),1,1,ip[width=44 height=12 bits=16 min=0.0 max=13378.0],ip[width=44 height=12 bits=16 min=1889.0 max=16383.0],1,3.345408,0.58950186,0.33307537,3.7691247,3.8455153
b328,0,Experiment 2,EM15574,4487.9287,6803.9614,6450.8496,(x=56.31 y=67.20),1,1,ip[width=45 height=12 bits=16 min=0.0 max=13378.0],ip[width=45 height=12 bits=16 min=1889.0 max=16383.0],1,3.4903455,0.5439515,0.2341525,3.901581,4.0831904
b332,0,Experiment 2,EM15574,4109.4526,5288.109,4934.997,(x=70.94 y=6.67),1,1,ip[width=40 height=11 bits=16 min=0.0 max=13378.0],ip[width=40 height=11 bits=16 min=1889.0 max=16383.0],1,2.9562502,0.60753125,0.27757606,3.4097564,4.404206
b333,0,Experiment 2,EM15574,3917.5762,4867.067,4513.955,(x=72.84 y=5.49),1,1,ip[width=36 height=12 bits=16 min=0.0 max=13378.0],ip[width=36 height=12 bits=16 min=1889.0 max=16383.0],1,2.7080832,0.67292756,0.17045611,3.041784,4.5669513
b337,0,Experiment 2,EM15574,4159.9907,7360.2285,6923.7583,(x=4.15 y=33.83),1,2,ip[width=54 height=13 bits=16 min=0.0 max=13378.0],ip[width=54 height=13 bits=16 min=1889.0 max=16383.0],1,4.2384977,0.48604488,0.3082357,4.6910343,3.2522821
b342,0,Experiment 2,EM15574,4237.387,4377.5566,3941.0864,(x=8.49 y=35.04),1,2,ip[width=51 height=12 bits=16 min=0.0 max=13378.0],ip[width=51 height=12 bits=16 min=1889.0 max=16383.0],1,3.7869282,0.511311,0.1622682,4.3906374,3.203995
b347,0,Experiment 2,EM15574,4557.1104,4583.2695,4146.7993,(x=8.91 y=92.67),1,2,ip[width=27 height=11 bits=16 min=0.0 max=13378.0],ip[width=27 height=11 bits=16 min=1889.0 max=16383.0],1,1.8001566,0.750959,0.27151096,2.299306,3.00452
b348,0,Experiment 2,EM15574,5342.329,4068.4714,3632.0012,(x=9.35 y=91.49),1,2,ip[width=33 height=9 bits=16 min=0.0 max=13378.0],ip[width=33 height=9 bits=16 min=1889.0 max=16383.0],1,1.8280648,0.5513119,0.057893675,2.8367991,2.514623
b350,0,Experiment 2,EM15574,4658.8823,3419.817,2983.3467,(x=9.80 y=89.52),1,2,ip[width=32 height=11 bits=16 min=0.0 max=13378.0],ip[width=32 height=11 bits=16 min=1889.0 max=16383.0],1,2.148562,0.6917596,0.15177734,2.704457,2.9410245
b352,0,Experiment 2,EM15574,3973.7346,8408.662,7972.192,(x=12.87 y=19.99),1,2,ip[width=43 height=12 bits=16 min=0.0 max=13378.0],ip[width=43 height=12 bits=16 min=1889.0 max=16383.0],1,3.1720147,0.57188296,0.1065788,3.7178004,3.3684871
b354,0,Experiment 2,EM15574,3813.2537,4280.1646,3843.6943,(x=13.57 y=5.23),1,2,ip[width=50 height=13 bits=16 min=0.0 max=13378.0],ip[width=50 height=13 bits=16 min=1889.0 max=16383.0],1,4.1567945,0.5618628,0.3888367,4.2867527,3.468611
b356,0,Experiment 2,EM15574,3846.3088,6094.8154,5658.345,(x=14.46 y=38.32),1,2,ip[width=56 height=13 bits=16 min=0.0 max=13378.0],ip[width=56 height=13 bits=16 min=1889.0 max=16383.0],1,4.598039,0.49061412,0.25059757,4.857522,3.447988
b357,0,Experiment 2,EM15574,3828.951,4246.1875,3809.7173,(x=14.86 y=10.76),1,2,ip[width=49 height=12 bits=16 min=0.0 max=13378.0],ip[width=49 height=12 bits=16 min=1889.0 max=16383.0],1,3.7835436,0.5489996,0.06266693,4.1770763,3.4588175
b361,0,Experiment 2,EM15574,3806.0054,9333.613,8897.143,(x=15.83 y=19.06),1,2,ip[width=41 height=11 bits=16 min=0.0 max=13378.0],ip[width=41 height=11 bits=16 min=1889.0 max=16383.0],1,2.8918302,0.5828673,0.02741052,3.5016816,3.4731333
b362,0,Experiment 2,EM15574,3711.3804,4186.9487,3750.4785,(x=16.76 y=57.53),1,2,ip[width=48 height=13 bits=16 min=0.0 max=13378.0],ip[width=48 height=13 bits=16 min=1889.0 max=16383.0],1,3.8506544,0.5599233,0.118531816,4.151338,3.5321696
b363,0,Experiment 2,EM15574,3905.1592,4560.4043,4123.934,(x=15.89 y=29.84),1,2,ip[width=48 height=13 bits=16 min=0.0 max=13378.0],ip[width=48 height=13 bits=16 min=1889.0 max=16383.0],1,3.9230309,0.5494841,0.3980885,4.13291,3.4112713
b370,0,Experiment 2,EM15574,3827.5342,1965.3054,1528.8352,(x=18.81 y=68.22),1,2,ip[width=47 height=13 bits=16 min=0.0 max=13378.0],ip[width=47 height=13 bits=16 min=1889.0 max=16383.0],1,3.7738683,0.55075663,0.37449062,4.0797663,3.4597015
b372,0,Experiment 2,EM15574,3858.4155,4401.548,3965.0776,(x=21.63 y=92.80),1,2,ip[width=58 height=13 bits=16 min=0.0 max=13378.0],ip[width=58 height=13 bits=16 min=1889.0 max=16383.0],1,4.7500696,0.49151474,0.17026898,4.995656,3.4404347
b377,0,Experiment 2,EM15574,3893.9478,8789.295,8352.824,(x=27.14 y=33.83),1,2,ip[width=58 height=13 bits=16 min=0.0 max=13378.0],ip[width=58 height=13 bits=16 min=1889.0 max=16383.0],1,4.7463694,0.4881352,0.23457439,5.0347443,3.418266
b378,0,Experiment 2,EM15574,3904.6365,4579.2026,4142.7324,(x=28.54 y=82.77),1,2,ip[width=52 height=12 bits=16 min=0.0 max=13378.0],ip[width=52 height=12 bits=16 min=1889.0 max=16383.0],1,3.8876598,0.49009067,0.2801749,4.52728,3.4115975
b380,0,Experiment 2,EM15574,4294.51,5879.5757,5443.1055,(x=30.47 y=70.14),1,2,ip[width=63 height=12 bits=16 min=0.0 max=13378.0],ip[width=63 height=12 bits=16 min=1889.0 max=16383.0],1,4.8029256,0.42132926,0.0892532,5.4570546,3.168356
b382,0,Experiment 2,EM15574,4739.8687,5921.625,5485.155,(x=32.16 y=93.06),1,2,ip[width=39 height=11 bits=16 min=0.0 max=13378.0],ip[width=39 height=11 bits=16 min=1889.0 max=16383.0],1,2.5365942,0.5756435,0.032534506,3.3165915,2.8904972
b383,0,Experiment 2,EM15574,5462.032,3231.0864,2794.6162,(x=31.48 y=68.81),1,2,ip[width=28 height=9 bits=16 min=0.0 max=13378.0],ip[width=28 height=9 bits=16 min=1889.0 max=16383.0],1,1.4720732,0.62735486,0.002416939,2.3504493,2.4399405
b384,0,Experiment 2,EM15574,4500.3813,3019.9875,2583.5173,(x=32.45 y=68.29),1,2,ip[width=31 height=11 bits=16 min=0.0 max=13378.0],ip[width=31 height=11 bits=16 min=1889.0 max=16383.0],1,1.903309,0.6563524,0.13216572,2.60033,3.039913
b386,0,Experiment 2,EM15574,4235.261,6237.292,5800.822,(x=34.58 y=11.22),1,2,ip[width=55 height=12 bits=16 min=0.0 max=13378.0],ip[width=55 height=12 bits=16 min=1889.0 max=16383.0],1,3.9882681,0.46597546,0.26486868,4.736067,3.205321
b387,0,Experiment 2,EM15574,3634.2834,4759.762,4323.292,(x=35.60 y=34.13),1,2,ip[width=37 height=13 bits=16 min=0.0 max=13378.0],ip[width=37 height=13 bits=16 min=1889.0 max=16383.0],1,3.051832,0.69009775,0.20989798,3.1809375,3.5802703
b389,0,Experiment 2,EM15574,4005.9778,5651.6885,5215.2183,(x=39.39 y=57.89),1,2,ip[width=67 height=11 bits=16 min=0.0 max=13378.0],ip[width=67 height=11 bits=16 min=1889.0 max=16383.0],1,4.9811683,0.39799738,0.06860764,5.818788,3.3483708
b391,0,Experiment 2,EM15574,3654.1616,2154.3582,1717.888,(x=38.86 y=32.97),1,2,ip[width=29 height=13 bits=16 min=0.0 max=13378.0],ip[width=29 height=13 bits=16 min=1889.0 max=16383.0],1,2.247829,0.7849805,0.07967629,2.4823978,3.5678685
b393,0,Experiment 2,EM15574,3829.3137,6773.5327,6337.0625,(x=39.58 y=22.42),1,2,ip[width=39 height=13 bits=16 min=0.0 max=13378.0],ip[width=39 height=13 bits=16 min=1889.0 max=16383.0],1,3.0032625,0.6634831,0.101499125,3.2964725,3.4585912
b396,0,Experiment 2,EM15574,3694.0266,4203.7124,3767.2422,(x=42.39 y=64.16),1,2,ip[width=35 height=12 bits=16 min=0.0 max=13378.0],ip[width=35 height=12 bits=16 min=1889.0 max=16383.0],1,2.659082,0.6820492,0.19177656,3.014899,3.5429966
b398,0,Experiment 2,EM15574,3796.5488,4796.304,4359.834,(x=42.93 y=33.72),1,2,ip[width=41 height=12 bits=16 min=0.0 max=13378.0],ip[width=41 height=12 bits=16 min=1889.0 max=16383.0],1,3.2498107,0.64997655,0.11323606,3.4668875,3.4790332
b406,0,Experiment 2,EM15574,4179.3613,4385.353,3948.8828,(x=46.84 y=42.65),1,2,ip[width=32 height=11 bits=16 min=0.0 max=13378.0],ip[width=32 height=11 bits=16 min=1889.0 max=16383.0],1,2.250481,0.7114919,0.16722505,2.6740088,3.2401972
b409,0,Experiment 2,EM15574,3756.1785,3483.5574,3047.0872,(x=50.45 y=19.07),1,2,ip[width=74 height=13 bits=16 min=0.0 max=13378.0],ip[width=74 height=13 bits=16 min=1889.0 max=16383.0],1,6.0575614,0.38298142,0.29191357,6.4846945,3.5042202
b410,0,Experiment 2,EM15574,3871.102,4793.9624,4357.492,(x=50.21 y=39.54),1,2,ip[width=62 height=12 bits=16 min=0.0 max=13378.0],ip[width=62 height=12 bits=16 min=1889.0 max=16383.0],1,4.847147,0.4335485,0.07109248,5.4106755,3.4325197
b418,0,Experiment 2,EM15574,5546.029,898.68335,462.21307,(x=49.54 y=78.34),1,2,ip[width=31 height=11 bits=16 min=0.0 max=13378.0],ip[width=31 height=11 bits=16 min=1889.0 max=16383.0],1,1.8899871,0.62892294,0.08565507,2.6324396,2.3875349
b420,0,Experiment 2,EM15574,3778.1301,4579.3457,4142.8755,(x=51.59 y=85.36),1,2,ip[width=44 height=13 bits=16 min=0.0 max=13378.0],ip[width=44 height=13 bits=16 min=1889.0 max=16383.0],1,3.6272655,0.6224002,0.06190222,3.7720613,3.4905245
b421,0,Experiment 2,EM15574,3683.0815,5923.1724,5486.702,(x=52.36 y=30.46),1,2,ip[width=38 height=12 bits=16 min=0.0 max=13378.0],ip[width=38 height=12 bits=16 min=1889.0 max=16383.0],1,3.025435,0.6558707,0.27810562,3.2542331,3.5498252
b423,0,Experiment 2,EM15574,3677.2625,2140.923,1704.4529,(x=53.16 y=73.79),1,2,ip[width=35 height=11 bits=16 min=0.0 max=13378.0],ip[width=35 height=11 bits=16 min=1889.0 max=16383.0],1,2.4704778,0.6454505,0.058423337,3.0140572,3.5534558
b424,0,Experiment 2,EM15574,3768.3909,4630.8535,4194.3833,(x=55.26 y=2.64),1,2,ip[width=41 height=12 bits=16 min=0.0 max=13378.0],ip[width=41 height=12 bits=16 min=1889.0 max=16383.0],1,3.2149718,0.625784,0.33260286,3.5145726,3.4966009
b435,0,Experiment 2,EM15574,3747.3828,6194.539,5758.069,(x=63.45 y=80.53),1,2,ip[width=55 height=14 bits=16 min=0.0 max=13378.0],ip[width=55 height=14 bits=16 min=1889.0 max=16383.0],1,4.6755037,0.5279371,0.107048266,4.7358713,3.509708
b437,0,Experiment 2,EM15574,3552.7183,2603.7012,2167.231,(x=63.06 y=18.99),1,2,ip[width=26 height=12 bits=16 min=0.0 max=13378.0],ip[width=26 height=12 bits=16 min=1889.0 max=16383.0],1,1.9788617,0.8385716,0.19673999,2.1651561,3.6311588
b439,0,Experiment 2,EM15574,3859.5085,7445.4087,7008.9385,(x=64.77 y=66.75),1,2,ip[width=48 height=14 bits=16 min=0.0 max=13378.0],ip[width=48 height=14 bits=16 min=1889.0 max=16383.0],1,4.1106787,0.5779778,0.5521706,4.152103,3.4397528
b443,0,Experiment 2,EM15574,3874.3474,8252.962,7816.4917,(x=65.51 y=8.21),1,2,ip[width=63 height=12 bits=16 min=0.0 max=13378.0],ip[width=63 height=12 bits=16 min=1889.0 max=16383.0],1,5.038095,0.4316463,0.31187618,5.492758,3.4304948
b445,0,Experiment 2,EM15574,4107.9375,5165.481,4729.0107,(x=65.99 y=36.43),1,2,ip[width=45 height=12 bits=16 min=0.0 max=13378.0],ip[width=45 height=12 bits=16 min=1889.0 max=16383.0],1,3.355276,0.571604,0.066072814,3.8627036,3.2847583
b447,0,Experiment 2,EM15574,4063.837,4374.695,3938.2246,(x=66.09 y=74.96),1,2,ip[width=63 height=11 bits=16 min=0.0 max=13378.0],ip[width=63 height=11 bits=16 min=1889.0 max=16383.0],1,4.6584816,0.41816902,0.22654799,5.4490414,3.3122725
b450,0,Experiment 2,EM15574,5116.996,490.6992,54.228912,(x=68.26 y=39.21),1,2,ip[width=54 height=11 bits=16 min=0.0 max=13378.0],ip[width=54 height=11 bits=16 min=1889.0 max=16383.0],1,3.8846993,0.46448103,0.07986238,4.645876,2.655208
b452,0,Experiment 2,EM15574,4033.1533,3197.262,2760.7917,(x=67.50 y=14.04),1,2,ip[width=46 height=12 bits=16 min=0.0 max=13378.0],ip[width=46 height=12 bits=16 min=1889.0 max=16383.0],1,3.4853806,0.5578585,0.1262912,3.9543796,3.331416
b455,0,Experiment 2,EM15574,3622.2551,2061.5693,1625.0991,(x=69.74 y=71.05),1,2,ip[width=34 height=12 bits=16 min=0.0 max=13378.0],ip[width=34 height=12 bits=16 min=1889.0 max=16383.0],1,2.6747475,0.7248909,0.021929275,2.8819067,3.5877748
b456,0,Experiment 2,EM15574,4385.0386,4055.189,3618.7188,(x=70.00 y=8.63),1,2,ip[width=43 height=12 bits=16 min=0.0 max=13378.0],ip[width=43 height=12 bits=16 min=1889.0 max=16383.0],1,3.010972,0.55556077,0.072011895,3.6880445,3.1118753
b457,0,Experiment 2,EM15574,3792.6208,5521.9224,5085.452,(x=71.34 y=33.70),1,2,ip[width=47 height=12 bits=16 min=0.0 max=13378.0],ip[width=47 height=12 bits=16 min=1889.0 max=16383.0],1,3.660447,0.5540691,0.3109634,3.999844,3.481484
b458,0,Experiment 2,EM15574,4709.7603,6815.6914,6379.221,(x=70.74 y=44.78),1,2,ip[width=28 height=10 bits=16 min=0.0 max=13378.0],ip[width=28 height=10 bits=16 min=1889.0 max=16383.0],1,1.6929952,0.7070136,0.11180817,2.3442569,2.909282
b459,0,Experiment 2,EM15574,4158.084,5592.0684,5155.598,(x=70.99 y=5.28),1,2,ip[width=72 height=12 bits=16 min=0.0 max=13378.0],ip[width=72 height=12 bits=16 min=1889.0 max=16383.0],1,5.7311897,0.38770753,0.44366,6.269835,3.253472
b460,0,Experiment 2,EM15574,3869.5684,2832.6355,2396.1653,(x=71.78 y=63.70),1,2,ip[width=49 height=11 bits=16 min=0.0 max=13378.0],ip[width=49 height=11 bits=16 min=1889.0 max=16383.0],1,3.6304727,0.5264211,0.28702766,4.2273216,3.4334764
b461,0,Experiment 2,EM15574,5224.1016,7158.1753,6721.705,(x=72.46 y=45.44),1,2,ip[width=28 height=9 bits=16 min=0.0 max=13378.0],ip[width=28 height=9 bits=16 min=1889.0 max=16383.0],1,1.5121623,0.66496634,0.12815076,2.3276205,2.588385
b462,0,Experiment 2,EM15574,3776.1794,5274.604,4838.134,(x=73.78 y=75.18),1,2,ip[width=40 height=12 bits=16 min=0.0 max=13378.0],ip[width=40 height=12 bits=16 min=1889.0 max=16383.0],1,2.9887996,0.6145604,0.18530363,3.4430995,3.4917417
b463,0,Experiment 2,EM15574,3812.4783,5822.0996,5385.6294,(x=74.87 y=79.10),1,2,ip[width=56 height=12 bits=16 min=0.0 max=13378.0],ip[width=56 height=12 bits=16 min=1889.0 max=16383.0],1,4.315565,0.45825127,0.17029768,4.8784633,3.4690948
b465,0,Experiment 2,EM15574,4038.2104,8153.5415,7717.0713,(x=76.98 y=37.23),1,2,ip[width=59 height=13 bits=16 min=0.0 max=13378.0],ip[width=59 height=13 bits=16 min=1889.0 max=16383.0],1,4.939229,0.5058499,0.09022786,5.0739093,3.328261
b467,0,Experiment 2,EM15574,3919.943,1254.6768,818.2065,(x=79.39 y=43.53),1,2,ip[width=46 height=12 bits=16 min=0.0 max=13378.0],ip[width=46 height=12 bits=16 min=1889.0 max=16383.0],1,3.4101672,0.5324455,0.29395962,3.983125,3.4020476
b470,0,Experiment 2,EM15574,3739.6982,4305.779,3869.3086,(x=80.83 y=73.79),1,2,ip[width=47 height=12 bits=16 min=0.0 max=13378.0],ip[width=47 height=12 bits=16 min=1889.0 max=16383.0],1,3.7681324,0.55900383,0.3609723,4.070793,3.514502
b472,0,Experiment 2,EM15574,4611.2,4846.054,4409.584,(x=80.47 y=10.87),1,2,ip[width=33 height=11 bits=16 min=0.0 max=13378.0],ip[width=33 height=11 bits=16 min=1889.0 max=16383.0],1,2.2186873,0.67962456,0.040890876,2.763447,2.9707735
b473,0,Experiment 2,EM15574,3819.8079,4812.517,4376.047,(x=81.25 y=87.68),1,2,ip[width=48 height=13 bits=16 min=0.0 max=13378.0],ip[width=48 height=13 bits=16 min=1889.0 max=16383.0],1,3.932683,0.5709131,0.2707709,4.1677957,3.464522
b475,0,Experiment 2,EM15574,4701.2944,8585,8148.53,(x=83.61 y=11.91),1,2,ip[width=56 height=11 bits=16 min=0.0 max=13378.0],ip[width=56 height=11 bits=16 min=1889.0 max=16383.0],1,3.7414577,0.4274168,0.35224906,4.84155,2.9145634
b482,0,Experiment 2,EM15574,3780.567,5525.7896,5089.3193,(x=86.92 y=4.24),1,2,ip[width=40 height=13 bits=16 min=0.0 max=13378.0],ip[width=40 height=13 bits=16 min=1889.0 max=16383.0],1,3.2227044,0.65999335,0.15372424,3.3920019,3.4890041
b483,0,Experiment 2,EM15574,3777.1636,4884.7905,4448.3203,(x=87.40 y=17.89),1,2,ip[width=34 height=12 bits=16 min=0.0 max=13378.0],ip[width=34 height=12 bits=16 min=1889.0 max=16383.0],1,2.5034742,0.7010154,0.076424934,2.856322,3.4911277
b491,0,Experiment 2,EM15574,5099.6826,308.37582,128.09445,(x=94.83 y=94.42),1,2,ip[width=76 height=12 bits=16 min=0.0 max=13378.0],ip[width=76 height=12 bits=16 min=1889.0 max=16383.0],1,5.8843455,0.36996657,0.06890713,6.607076,2.6660097
b496,0,Experiment 2,EM15574,3604.2263,6802.186,6365.716,(x=95.20 y=37.50),1,2,ip[width=41 height=12 bits=16 min=0.0 max=13378.0],ip[width=41 height=12 bits=16 min=1889.0 max=16383.0],1,3.196893,0.62223315,0.053906452,3.5229385,3.5990229
b499,0,Experiment 2,EM15574,3957.8984,6067.935,5631.465,(x=95.93 y=43.47),1,2,ip[width=75 height=13 bits=16 min=0.0 max=13378.0],ip[width=75 height=13 bits=16 min=1889.0 max=16383.0],1,6.3124976,0.39393547,0.35270986,6.552613,3.3783674
b505,0,Experiment 2,EM15574,3770.7021,4619.0225,4182.5522,(x=99.17 y=26.24),1,2,ip[width=35 height=13 bits=16 min=0.0 max=13378.0],ip[width=35 height=13 bits=16 min=1889.0 max=16383.0],1,2.8300467,0.71950835,0.12929878,3.006637,3.495159
b509,0,Experiment 2,EM15574,4190.7515,4008.837,3572.3667,(x=101.65 y=74.14),1,2,ip[width=57 height=12 bits=16 min=0.0 max=13378.0],ip[width=57 height=12 bits=16 min=1889.0 max=16383.0],1,4.175438,0.4532326,0.33370972,4.9145308,3.2330906
b515,0,Experiment 2,EM15574,4123.7114,7404.4126,6967.9424,(x=102.76 y=66.74),1,2,ip[width=94 height=13 bits=16 min=0.0 max=13378.0],ip[width=94 height=13 bits=16 min=1889.0 max=16383.0],1,8.068648,0.3325538,0.06327946,8.18845,3.274917
b519,0,Experiment 2,EM15574,3510.1067,4516.052,4079.5815,(x=103.21 y=20.58),1,2,ip[width=29 height=13 bits=16 min=0.0 max=13378.0],ip[width=29 height=13 bits=16 min=1889.0 max=16383.0],1,2.3096895,0.8024254,0.001954468,2.430214,3.6577442
b520,0,Experiment 2,EM15574,4336.1357,5214.9556,4778.4854,(x=104.69 y=49.22),1,2,ip[width=41 height=12 bits=16 min=0.0 max=13378.0],ip[width=41 height=12 bits=16 min=1889.0 max=16383.0],1,3.0228446,0.5993966,0.22100535,3.4936721,3.1423855
b522,0,Experiment 2,EM15574,4270.914,6206.2324,5769.762,(x=106.11 y=49.88),1,2,ip[width=51 height=12 bits=16 min=0.0 max=13378.0],ip[width=51 height=12 bits=16 min=1889.0 max=16383.0],1,3.8009439,0.5018784,0.37486732,4.375887,3.1830773
b527,0,Experiment 2,EM15574,3836.3691,5846.825,5410.355,(x=107.03 y=11.07),1,2,ip[width=23 height=13 bits=16 min=0.0 max=13378.0],ip[width=23 height=13 bits=16 min=1889.0 max=16383.0],1,1.7674993,0.88292533,0.017593091,1.9359674,3.4541893
b528,0,Experiment 2,EM15574,4162.5884,8563.951,8127.481,(x=107.47 y=22.30),1,2,ip[width=74 height=13 bits=16 min=0.0 max=13378.0],ip[width=74 height=13 bits=16 min=1889.0 max=16383.0],1,5.985185,0.37140402,0.45779267,6.4629946,3.2506616
b537,0,Experiment 2,EM15574,5276.561,9060.546,8624.075,(x=110.31 y=31.39),1,2,ip[width=28 height=10 bits=16 min=0.0 max=13378.0],ip[width=28 height=10 bits=16 min=1889.0 max=16383.0],1,1.5606394,0.64167726,0.2790955,2.3789937,2.5556557
b540,0,Experiment 2,EM15574,4774.991,4442.8184,4006.3481,(x=113.06 y=37.91),1,2,ip[width=40 height=10 bits=16 min=0.0 max=13378.0],ip[width=40 height=10 bits=16 min=1889.0 max=16383.0],1,2.5863047,0.57381636,0.24286644,3.3842123,2.8685844
b541,0,Experiment 2,EM15574,4631.8223,660.4327,223.9624,(x=114.73 y=84.58),1,2,ip[width=37 height=11 bits=16 min=0.0 max=13378.0],ip[width=37 height=11 bits=16 min=1889.0 max=16383.0],1,2.729022,0.6308252,0.0583972,3.1940513,2.9579072
b544,0,Experiment 2,EM15574,3738.5203,1452.9681,1016.49786,(x=117.69 y=60.13),1,2,ip[width=33 height=12 bits=16 min=0.0 max=13378.0],ip[width=33 height=12 bits=16 min=1889.0 max=16383.0],1,2.4867601,0.7136408,0.03044888,2.7884881,3.515237
b545,0,Experiment 2,EM15574,4085.7576,5550.7437,5114.2734,(x=118.46 y=29.54),1,2,ip[width=34 height=12 bits=16 min=0.0 max=13378.0],ip[width=34 height=12 bits=16 min=1889.0 max=16383.0],1,2.5564537,0.6848603,0.16221657,2.9318228,3.2985961
b546,0,Experiment 2,EM15574,3774.584,5876.7373,5440.267,(x=120.05 y=64.06),1,2,ip[width=63 height=13 bits=16 min=0.0 max=13378.0],ip[width=63 height=13 bits=16 min=1889.0 max=16383.0],1,5.220223,0.46267354,0.3595682,5.463249,3.492737
b554,0,Experiment 2,EM15574,4489.4814,4560.552,4124.0815,(x=9.17 y=52.73),1,2,ip[width=31 height=11 bits=16 min=0.0 max=13378.0],ip[width=31 height=11 bits=16 min=1889.0 max=16383.0],1,2.1045566,0.7073507,0.1620397,2.5833259,3.0467134
b555,0,Experiment 2,EM15574,3946.3853,4273.6426,3837.1724,(x=10.58 y=50.84),1,2,ip[width=31 height=12 bits=16 min=0.0 max=13378.0],ip[width=31 height=12 bits=16 min=1889.0 max=16383.0],1,2.2854047,0.7405135,0.007843505,2.6198628,3.3855505
b556,0,Experiment 2,EM15574,4293.8623,4926.6104,4490.14,(x=10.19 y=55.08),1,2,ip[width=47 height=12 bits=16 min=0.0 max=13378.0],ip[width=47 height=12 bits=16 min=1889.0 max=16383.0],1,3.6281288,0.5395633,0.3851914,4.02267,3.16876
b557,0,Experiment 2,EM15574,4839.4565,4838.2476,4401.7773,(x=11.17 y=92.92),1,2,ip[width=24 height=11 bits=16 min=0.0 max=13378.0],ip[width=24 height=11 bits=16 min=1889.0 max=16383.0],1,1.5011841,0.7825476,0.14246558,2.0350184,2.8283646
b558,0,Experiment 2,EM15574,4661.4546,4335.17,3898.6997,(x=12.03 y=92.33),1,2,ip[width=37 height=11 bits=16 min=0.0 max=13378.0],ip[width=37 height=11 bits=16 min=1889.0 max=16383.0],1,2.3687131,0.5869962,0.07875063,3.1430836,2.9394197
b559,0,Experiment 2,EM15574,4302.3135,5559.509,5123.0386,(x=18.90 y=47.81),1,2,ip[width=65 height=12 bits=16 min=0.0 max=13378.0],ip[width=65 height=12 bits=16 min=1889.0 max=16383.0],1,4.5308747,0.38871795,0.27656728,5.6229033,3.1634874
b560,0,Experiment 2,EM15574,4558.7188,6334.762,5898.292,(x=20.07 y=48.54),1,2,ip[width=34 height=11 bits=16 min=0.0 max=13378.0],ip[width=34 height=11 bits=16 min=1889.0 max=16383.0],1,2.2709572,0.6459631,0.067410566,2.914562,3.0035164
b561,0,Experiment 2,EM15574,4683.8623,3396.8157,2960.3455,(x=20.35 y=8.84),1,2,ip[width=38 height=11 bits=16 min=0.0 max=13378.0],ip[width=38 height=11 bits=16 min=1889.0 max=16383.0],1,2.5071979,0.5823474,0.07464496,3.2620823,2.9254394
b562,0,Experiment 2,EM15574,4340.8774,8725.427,8288.956,(x=23.47 y=9.97),1,2,ip[width=66 height=17 bits=16 min=0.0 max=13378.0],ip[width=66 height=17 bits=16 min=1889.0 max=16383.0],1,6.3268833,0.49133694,0.17979148,5.755303,3.1394272
b564,0,Experiment 2,EM15574,4145.1343,5959.2056,5522.7354,(x=27.63 y=44.94),1,2,ip[width=38 height=13 bits=16 min=0.0 max=13378.0],ip[width=38 height=13 bits=16 min=1889.0 max=16383.0],1,2.7639303,0.6368446,0.010666248,3.237193,3.2615514
b565,0,Experiment 2,EM15574,4393.194,6314.125,5877.655,(x=28.65 y=46.53),1,2,ip[width=35 height=12 bits=16 min=0.0 max=13378.0],ip[width=35 height=12 bits=16 min=1889.0 max=16383.0],1,2.588525,0.66903436,0.0905491,2.950944,3.106787
b575,0,Experiment 2,EM15574,3901.8333,4622.2886,4185.8184,(x=103.76 y=15.40),1,2,ip[width=33 height=12 bits=16 min=0.0 max=13378.0],ip[width=33 height=12 bits=16 min=1889.0 max=16383.0],1,2.4228027,0.7023137,0.004241557,2.803196,3.4133463
b576,0,Experiment 2,EM15574,4442.138,5137.6846,4701.2144,(x=106.11 y=14.65),1,2,ip[width=31 height=12 bits=16 min=0.0 max=13378.0],ip[width=31 height=12 bits=16 min=1889.0 max=16383.0],1,2.1692543,0.69669974,0.13180375,2.6033583,3.0762508
b577,0,Experiment 2,EM15574,4501.573,6190.5684,5754.098,(x=106.51 y=13.00),1,2,ip[width=27 height=11 bits=16 min=0.0 max=13378.0],ip[width=27 height=11 bits=16 min=1889.0 max=16383.0],1,1.7670059,0.7484819,0.04379708,2.2571948,3.0391693
b580,0,Experiment 2,EM15574,3946.1948,5821.0464,5384.576,(x=112.99 y=43.32),1,2,ip[width=37 height=12 bits=16 min=0.0 max=13378.0],ip[width=37 height=12 bits=16 min=1889.0 max=16383.0],1,2.7393835,0.65422577,0.2662567,3.156055,3.3856692
b581,0,Experiment 2,EM15574,4662.827,7102.4585,6665.9883,(x=113.41 y=40.71),1,2,ip[width=25 height=10 bits=16 min=0.0 max=13378.0],ip[width=25 height=10 bits=16 min=1889.0 max=16383.0],1,1.4308739,0.71194774,0.2205764,2.121152,2.9385633
b582,0,Experiment 2,EM15574,4584.638,8722.837,8286.366,(x=114.83 y=39.54),1,2,ip[width=54 height=11 bits=16 min=0.0 max=13378.0],ip[width=54 height=11 bits=16 min=1889.0 max=16383.0],1,3.9262688,0.4465749,0.42728367,4.6751456,2.9873452
b583,0,Experiment 2,EM15574,4712.129,9477.279,9040.809,(x=117.01 y=51.66),1,2,ip[width=33 height=13 bits=16 min=0.0 max=13378.0],ip[width=33 height=13 bits=16 min=1889.0 max=16383.0],1,2.5822341,0.72092766,0.1706492,2.817682,2.907804
b584,0,Experiment 2,EM15574,5088.9277,10141.78,9705.31,(x=117.38 y=50.59),1,2,ip[width=30 height=13 bits=16 min=0.0 max=13378.0],ip[width=30 height=13 bits=16 min=1889.0 max=16383.0],1,2.3330646,0.76077724,0.00743815,2.5640826,2.6727197
b587,0,Experiment 2,EM15574,3973.7832,5122.8237,4736.008,(x=4.61 y=23.68),1,3,ip[width=62 height=13 bits=16 min=0.0 max=13378.0],ip[width=62 height=13 bits=16 min=1889.0 max=16383.0],1,5.007222,0.45713,0.29196283,5.4065375,4.2942543
b588,0,Experiment 2,EM15574,4134.646,4323.775,3936.959,(x=3.93 y=40.48),1,3,ip[width=56 height=12 bits=16 min=0.0 max=13378.0],ip[width=56 height=12 bits=16 min=1889.0 max=16383.0],1,4.1384945,0.4617268,0.3089279,4.8149405,4.16554
b589,0,Experiment 2,EM15574,4060.213,1056.054,669.2379,(x=4.15 y=92.71),1,3,ip[width=35 height=13 bits=16 min=0.0 max=13378.0],ip[width=35 height=13 bits=16 min=1889.0 max=16383.0],1,2.7851315,0.7115318,0.093147434,2.9699886,4.2250977
b591,0,Experiment 2,EM15574,4157.465,3447.9456,3061.1296,(x=6.40 y=76.65),1,3,ip[width=43 height=11 bits=16 min=0.0 max=13378.0],ip[width=43 height=11 bits=16 min=1889.0 max=16383.0],1,3.0468671,0.5633553,0.13384174,3.6620448,4.1472816
b593,0,Experiment 2,EM15574,4060.089,4762.921,4376.105,(x=11.83 y=80.30),1,3,ip[width=36 height=12 bits=16 min=0.0 max=13378.0],ip[width=36 height=12 bits=16 min=1889.0 max=16383.0],1,2.761926,0.6746339,0.1711145,3.0631206,4.225197
b594,0,Experiment 2,EM15574,4071.3123,7943.355,7556.539,(x=14.58 y=14.23),1,3,ip[width=58 height=14 bits=16 min=0.0 max=13378.0],ip[width=58 height=14 bits=16 min=1889.0 max=16383.0],1,5.0392513,0.4993749,0.20379831,5.025713,4.2162166
b596,0,Experiment 2,EM15574,4958.061,2921.0762,2534.2603,(x=15.49 y=78.26),1,3,ip[width=32 height=10 bits=16 min=0.0 max=13378.0],ip[width=32 height=10 bits=16 min=1889.0 max=16383.0],1,1.8690174,0.62711763,0.14176321,2.694275,3.506686
b597,0,Experiment 2,EM15574,4509.1113,6032.484,5645.668,(x=17.28 y=75.53),1,3,ip[width=89 height=13 bits=16 min=0.0 max=13378.0],ip[width=89 height=13 bits=16 min=1889.0 max=16383.0],1,6.195746,0.27350703,0.5409001,7.7917166,3.8659122
b598,0,Experiment 2,EM15574,4161.7236,4314.7925,3927.9766,(x=17.59 y=84.48),1,3,ip[width=56 height=13 bits=16 min=0.0 max=13378.0],ip[width=56 height=13 bits=16 min=1889.0 max=16383.0],1,4.4527316,0.5014467,0.24721542,4.815203,4.143874
b600,0,Experiment 2,EM15574,3598.5898,856.8166,470.00058,(x=20.34 y=32.56),1,3,ip[width=30 height=13 bits=16 min=0.0 max=13378.0],ip[width=30 height=13 bits=16 min=1889.0 max=16383.0],1,2.2746887,0.7688475,0.14967912,2.5198317,4.5944643
b602,0,Experiment 2,EM15574,4064.2473,5646.9917,5260.176,(x=21.86 y=56.81),1,3,ip[width=48 height=12 bits=16 min=0.0 max=13378.0],ip[width=48 height=12 bits=16 min=1889.0 max=16383.0],1,3.676976,0.534419,0.3614011,4.1683984,4.2218695
b603,0,Experiment 2,EM15574,3644.7463,1795.9081,1409.092,(x=22.22 y=6.65),1,3,ip[width=28 height=12 bits=16 min=0.0 max=13378.0],ip[width=28 height=12 bits=16 min=1889.0 max=16383.0],1,2.0688193,0.77871925,0.049164437,2.3732016,4.5575323
b607,0,Experiment 2,EM15574,3819.903,3283.654,2896.8381,(x=24.35 y=95.39),1,3,ip[width=33 height=12 bits=16 min=0.0 max=13378.0],ip[width=33 height=12 bits=16 min=1889.0 max=16383.0],1,2.480346,0.7192517,0.18190031,2.7554593,4.4173813
b609,0,Experiment 2,EM15574,3697.3362,4279.8438,3893.0278,(x=25.60 y=38.46),1,3,ip[width=35 height=13 bits=16 min=0.0 max=13378.0],ip[width=35 height=13 bits=16 min=1889.0 max=16383.0],1,2.7560668,0.6956228,0.012079638,3.0136492,4.515453
b610,0,Experiment 2,EM15574,3977.2776,3459.5425,3072.7266,(x=26.81 y=94.15),1,3,ip[width=39 height=12 bits=16 min=0.0 max=13378.0],ip[width=39 height=12 bits=16 min=1889.0 max=16383.0],1,2.809447,0.6043996,0.20208064,3.3156884,4.291458
b611,0,Experiment 2,EM15574,3999.9304,8052.684,7665.868,(x=27.41 y=59.16),1,3,ip[width=52 height=13 bits=16 min=0.0 max=13378.0],ip[width=52 height=13 bits=16 min=1889.0 max=16383.0],1,4.212752,0.5347573,0.061482277,4.453585,4.2733326
b612,0,Experiment 2,EM15574,3845.6462,4141.6133,3754.7974,(x=26.12 y=33.21),1,3,ip[width=36 height=12 bits=16 min=0.0 max=13378.0],ip[width=36 height=12 bits=16 min=1889.0 max=16383.0],1,2.6652803,0.67733455,0.108862005,3.0409558,4.396783
b615,0,Experiment 2,EM15574,4428.3545,3382.0015,2995.1855,(x=28.60 y=88.37),1,3,ip[width=74 height=11 bits=16 min=0.0 max=13378.0],ip[width=74 height=11 bits=16 min=1889.0 max=16383.0],1,5.1541066,0.34003106,0.14529209,6.4715133,3.9305296
b617,0,Experiment 2,EM15574,4433.4976,5827.561,5440.745,(x=31.34 y=89.76),1,3,ip[width=65 height=12 bits=16 min=0.0 max=13378.0],ip[width=65 height=12 bits=16 min=1889.0 max=16383.0],1,4.704738,0.39414257,0.17460476,5.6384964,3.9264145
b618,0,Experiment 2,EM15574,4051.1392,4358.3154,3971.4995,(x=32.62 y=61.67),1,3,ip[width=52 height=12 bits=16 min=0.0 max=13378.0],ip[width=52 height=12 bits=16 min=1889.0 max=16383.0],1,4.0987754,0.5212126,0.16799073,4.5005045,4.232358
b621,0,Experiment 2,EM15574,4518.7827,372.96048,13.85553,(x=32.06 y=17.15),1,3,ip[width=28 height=12 bits=16 min=0.0 max=13378.0],ip[width=28 height=12 bits=16 min=1889.0 max=16383.0],1,1.9786766,0.77074707,0.056974746,2.3404298,3.8581738
b627,0,Experiment 2,EM15574,3335.4453,2033.5991,1646.7831,(x=39.70 y=20.05),1,3,ip[width=27 height=13 bits=16 min=0.0 max=13378.0],ip[width=27 height=13 bits=16 min=1889.0 max=16383.0],1,1.9756545,0.81662035,0.03465455,2.2255518,4.805019
b628,0,Experiment 2,EM15574,4065.601,3775.7102,3388.8943,(x=41.81 y=64.08),1,3,ip[width=42 height=11 bits=16 min=0.0 max=13378.0],ip[width=42 height=11 bits=16 min=1889.0 max=16383.0],1,3.056396,0.58860284,0.003636129,3.5787427,4.220786
b629,0,Experiment 2,EM15574,4013.127,6017.4346,5630.6187,(x=43.12 y=55.85),1,3,ip[width=40 height=12 bits=16 min=0.0 max=13378.0],ip[width=40 height=12 bits=16 min=1889.0 max=16383.0],1,3.0403605,0.6173206,0.15852308,3.4471679,4.2627735
b630,0,Experiment 2,EM15574,4111.4136,5756.8926,5370.0767,(x=45.81 y=58.35),1,3,ip[width=62 height=12 bits=16 min=0.0 max=13378.0],ip[width=62 height=12 bits=16 min=1889.0 max=16383.0],1,4.864231,0.44765556,0.002958148,5.385361,4.1841297
b631,0,Experiment 2,EM15574,3857.5684,1483.6194,1096.8033,(x=45.58 y=86.66),1,3,ip[width=42 height=12 bits=16 min=0.0 max=13378.0],ip[width=42 height=12 bits=16 min=1889.0 max=16383.0],1,3.1861615,0.6002666,0.05361074,3.573497,4.3872433
b636,0,Experiment 2,EM15574,3446.7227,5106.6006,4719.7847,(x=49.97 y=0.58),1,3,ip[width=35 height=11 bits=16 min=0.0 max=13378.0],ip[width=35 height=11 bits=16 min=1889.0 max=16383.0],1,2.5162737,0.6728573,0.09094232,2.9618754,4.715981
b637,0,Experiment 2,EM15574,3804.0876,4140.206,3753.3901,(x=49.79 y=89.26),1,3,ip[width=41 height=11 bits=16 min=0.0 max=13378.0],ip[width=41 height=11 bits=16 min=1889.0 max=16383.0],1,2.911335,0.591501,0.15391086,3.4918187,4.4300356
b638,0,Experiment 2,EM15574,3884.43,4613.6113,4226.7954,(x=52.72 y=31.56),1,3,ip[width=45 height=11 bits=16 min=0.0 max=13378.0],ip[width=45 height=11 bits=16 min=1889.0 max=16383.0],1,3.1412616,0.5365364,0.22905865,3.8432057,4.36575
b639,0,Experiment 2,EM15574,3533.0586,4180.5176,3793.7017,(x=52.72 y=6.33),1,3,ip[width=30 height=12 bits=16 min=0.0 max=13378.0],ip[width=30 height=12 bits=16 min=1889.0 max=16383.0],1,2.24419,0.7747565,0.100359716,2.5224135,4.646899
b640,0,Experiment 2,EM15574,3949.9014,6070.112,5683.296,(x=57.49 y=53.77),1,3,ip[width=38 height=12 bits=16 min=0.0 max=13378.0],ip[width=38 height=12 bits=16 min=1889.0 max=16383.0],1,2.819315,0.632148,0.0666351,3.259823,4.313363
b641,0,Experiment 2,EM15574,4228.998,5565.9717,5179.156,(x=56.95 y=46.00),1,3,ip[width=57 height=13 bits=16 min=0.0 max=13378.0],ip[width=57 height=13 bits=16 min=1889.0 max=16383.0],1,4.4666705,0.48329884,0.43801796,4.922644,4.0900445
b642,0,Experiment 2,EM15574,3917.784,5284.201,4897.3853,(x=61.51 y=66.37),1,3,ip[width=47 height=11 bits=16 min=0.0 max=13378.0],ip[width=47 height=11 bits=16 min=1889.0 max=16383.0],1,3.2536347,0.51162344,0.20940158,4.0178275,4.3390617
b644,0,Experiment 2,EM15574,4120.7817,8100.6133,7713.7974,(x=64.62 y=73.42),1,3,ip[width=84 height=12 bits=16 min=0.0 max=13378.0],ip[width=84 height=12 bits=16 min=1889.0 max=16383.0],1,6.524785,0.33019814,0.12629464,7.319777,4.176634
b645,0,Experiment 2,EM15574,3567.387,4172.2983,3785.4824,(x=67.03 y=26.00),1,3,ip[width=39 height=12 bits=16 min=0.0 max=13378.0],ip[width=39 height=12 bits=16 min=1889.0 max=16383.0],1,2.9946587,0.6530441,0.095390536,3.3062065,4.6194315
b647,0,Experiment 2,EM15574,3714.331,729.0514,342.23538,(x=67.94 y=94.70),1,3,ip[width=32 height=11 bits=16 min=0.0 max=13378.0],ip[width=32 height=11 bits=16 min=1889.0 max=16383.0],1,2.2943323,0.70908415,0.06871024,2.7043843,4.5018544
b648,0,Experiment 2,EM15574,3961.0627,7700.821,7314.005,(x=69.88 y=12.04),1,3,ip[width=58 height=12 bits=16 min=0.0 max=13378.0],ip[width=58 height=12 bits=16 min=1889.0 max=16383.0],1,4.4616747,0.4631966,0.083801925,5.0591574,4.3044324
b649,0,Experiment 2,EM15574,3755.81,751.3525,364.53647,(x=70.14 y=63.86),1,3,ip[width=38 height=12 bits=16 min=0.0 max=13378.0],ip[width=38 height=12 bits=16 min=1889.0 max=16383.0],1,2.8908587,0.6537053,0.08309903,3.2406518,4.468665
b650,0,Experiment 2,EM15574,3927.7976,3839.8071,3452.9912,(x=75.29 y=51.33),1,3,ip[width=44 height=11 bits=16 min=0.0 max=13378.0],ip[width=44 height=11 bits=16 min=1889.0 max=16383.0],1,3.2641194,0.57274806,0.001436381,3.7694933,4.3310494
b651,0,Experiment 2,EM15574,3501.2268,4661.6294,4274.8135,(x=76.79 y=18.67),1,3,ip[width=33 height=13 bits=16 min=0.0 max=13378.0],ip[width=33 height=13 bits=16 min=1889.0 max=16383.0],1,2.6199796,0.72533655,0.26087174,2.8419375,4.6723695
b652,0,Experiment 2,EM15574,3592.2166,2804.9414,2418.1255,(x=77.26 y=85.88),1,3,ip[width=36 height=12 bits=16 min=0.0 max=13378.0],ip[width=36 height=12 bits=16 min=1889.0 max=16383.0],1,2.7317357,0.6689218,0.26217884,3.0741024,4.599564
b653,0,Experiment 2,EM15574,3821.0698,5917.4424,5530.6265,(x=78.92 y=37.28),1,3,ip[width=51 height=14 bits=16 min=0.0 max=13378.0],ip[width=51 height=14 bits=16 min=1889.0 max=16383.0],1,4.368976,0.5616405,0.40117106,4.408997,4.4164476
b654,0,Experiment 2,EM15574,3581.1533,3606.033,3219.217,(x=81.43 y=81.49),1,3,ip[width=36 height=12 bits=16 min=0.0 max=13378.0],ip[width=36 height=12 bits=16 min=1889.0 max=16383.0],1,2.6402092,0.66541415,0.046401266,3.0757658,4.608416
b656,0,Experiment 2,EM15574,3771.9653,2903.3914,2516.5754,(x=88.57 y=90.18),1,3,ip[width=50 height=12 bits=16 min=0.0 max=13378.0],ip[width=50 height=12 bits=16 min=1889.0 max=16383.0],1,3.8036575,0.49796703,0.28325504,4.337621,4.4557385
b662,0,Experiment 2,EM15574,3553.3833,690.55084,303.73483,(x=99.72 y=67.66),1,3,ip[width=36 height=12 bits=16 min=0.0 max=13378.0],ip[width=36 height=12 bits=16 min=1889.0 max=16383.0],1,2.7951381,0.6965062,0.00140271,3.049167,4.630636
b666,0,Experiment 2,EM15574,3952.629,7834.7085,7447.8926,(x=104.09 y=58.64),1,3,ip[width=53 height=12 bits=16 min=0.0 max=13378.0],ip[width=53 height=12 bits=16 min=1889.0 max=16383.0],1,4.132512,0.5138062,0.09983195,4.56919,4.311181
b667,0,Experiment 2,EM15574,3831.4343,6441.529,6054.713,(x=105.58 y=71.11),1,3,ip[width=53 height=13 bits=16 min=0.0 max=13378.0],ip[width=53 height=13 bits=16 min=1889.0 max=16383.0],1,4.4966445,0.548161,0.072733834,4.567031,4.4081545
b669,0,Experiment 2,EM15574,3518.8704,4886.639,4499.823,(x=105.62 y=63.34),1,3,ip[width=36 height=12 bits=16 min=0.0 max=13378.0],ip[width=36 height=12 bits=16 min=1889.0 max=16383.0],1,2.743084,0.6774801,0.028915312,3.084364,4.658252
b674,0,Experiment 2,EM15574,3698.7764,3960.9385,3574.1226,(x=108.70 y=43.65),1,3,ip[width=60 height=12 bits=16 min=0.0 max=13378.0],ip[width=60 height=12 bits=16 min=1889.0 max=16383.0],1,4.4744415,0.4252534,0.45207125,5.1667695,4.5143003
b675,0,Experiment 2,EM15574,3710.5718,7324.1753,6937.3594,(x=110.37 y=60.71),1,3,ip[width=55 height=13 bits=16 min=0.0 max=13378.0],ip[width=55 height=13 bits=16 min=1889.0 max=16383.0],1,4.41918,0.49583825,0.50598246,4.7191277,4.5048623
b676,0,Experiment 2,EM15574,3738.3523,6065.338,5678.522,(x=111.49 y=67.72),1,3,ip[width=59 height=14 bits=16 min=0.0 max=13378.0],ip[width=59 height=14 bits=16 min=1889.0 max=16383.0],1,4.952551,0.4640942,0.48421285,5.1056013,4.482634
b679,0,Experiment 2,EM15574,3772.1067,3162.4539,2775.638,(x=120.85 y=56.72),1,3,ip[width=59 height=13 bits=16 min=0.0 max=13378.0],ip[width=59 height=13 bits=16 min=1889.0 max=16383.0],1,4.782079,0.46205872,0.23582818,5.132475,4.455625
b681,0,Experiment 2,EM15574,4338.9136,4857.013,4470.1973,(x=25.13 y=47.20),1,3,ip[width=41 height=12 bits=16 min=0.0 max=13378.0],ip[width=41 height=12 bits=16 min=1889.0 max=16383.0],1,2.9668431,0.57484174,0.42381638,3.5004075,4.0020957
b683,0,Experiment 2,EM15574,4946.3623,4538.3477,4151.5317,(x=26.51 y=44.82),1,3,ip[width=28 height=11 bits=16 min=0.0 max=13378.0],ip[width=28 height=11 bits=16 min=1889.0 max=16383.0],1,1.8468759,0.730518,0.038488258,2.380406,3.5160468
b686,0,Experiment 2,EM15574,4536.474,2623.1611,2236.3452,(x=70.08 y=45.40),1,3,ip[width=49 height=11 bits=16 min=0.0 max=13378.0],ip[width=49 height=11 bits=16 min=1889.0 max=16383.0],1,3.3248084,0.48306158,0.046033777,4.225274,3.844018
b687,0,Experiment 2,EM15574,4380.3213,5358.7847,4971.9688,(x=71.77 y=43.51),1,3,ip[width=52 height=12 bits=16 min=0.0 max=13378.0],ip[width=52 height=12 bits=16 min=1889.0 max=16383.0],1,3.628499,0.4520442,0.39982015,4.470447,3.9689636
b688,0,Experiment 2,EM15574,5107.415,10127.925,9741.108,(x=79.19 y=58.91),1,3,ip[width=51 height=14 bits=16 min=0.0 max=13378.0],ip[width=51 height=14 bits=16 min=1889.0 max=16383.0],1,4.115736,0.5533705,0.25195327,4.3595614,3.3871806
b698,0,Experiment 2,EM15574,4027.7349,4907.973,4521.157,(x=109.78 y=92.75),1,3,ip[width=49 height=12 bits=16 min=0.0 max=13378.0],ip[width=49 height=12 bits=16 min=1889.0 max=16383.0],1,3.834742,0.5442767,0.15103951,4.234146,4.251085
b699,0,Experiment 2,EM15574,4201.5854,6284.388,5897.5723,(x=111.09 y=94.60),1,3,ip[width=40 height=11 bits=16 min=0.0 max=13378.0],ip[width=40 height=11 bits=16 min=1889.0 max=16383.0],1,2.772935,0.59243155,0.12326552,3.4379714,4.1119785
b700,0,Experiment 2,EM15574,4042.7878,8547.428,8160.612,(x=119.03 y=65.19),1,3,ip[width=36 height=11 bits=16 min=0.0 max=13378.0],ip[width=36 height=11 bits=16 min=1889.0 max=16383.0],1,2.6379888,0.64927524,0.0814022,3.0982418,4.2390404
b701,0,Experiment 2,EM15574,4274.059,6843.979,6457.163,(x=119.71 y=65.97),1,3,ip[width=30 height=12 bits=16 min=0.0 max=13378.0],ip[width=30 height=12 bits=16 min=1889.0 max=16383.0],1,2.3387387,0.761916,0.09512582,2.5359342,4.053989
b703,0,Experiment 2,EM15574,4086.4768,3742.233,3304.2043,(x=3.39 y=40.41),1,4,ip[width=88 height=12 bits=16 min=0.0 max=13378.0],ip[width=88 height=12 bits=16 min=1889.0 max=16383.0],1,6.9633713,0.3304781,0.063108936,7.6560445,3.4026122
b704,0,Experiment 2,EM15574,3953.939,2810.9722,2372.9436,(x=2.65 y=92.37),1,4,ip[width=48 height=12 bits=16 min=0.0 max=13378.0],ip[width=48 height=12 bits=16 min=1889.0 max=16383.0],1,3.7285368,0.5489244,0.07899448,4.1123624,3.488107
b705,0,Experiment 2,EM15574,4067.7532,1029.8158,591.78723,(x=4.03 y=72.45),1,4,ip[width=43 height=11 bits=16 min=0.0 max=13378.0],ip[width=43 height=11 bits=16 min=1889.0 max=16383.0],1,3.10862,0.5576277,0.023014618,3.7281034,3.4146903
b708,0,Experiment 2,EM15574,3567.5144,3793.831,3355.8025,(x=7.66 y=2.00),1,4,ip[width=44 height=12 bits=16 min=0.0 max=13378.0],ip[width=44 height=12 bits=16 min=1889.0 max=16383.0],1,3.4670072,0.5904909,0.103867926,3.7903764,3.737374
b709,0,Experiment 2,EM15574,3736.5872,1769.3922,1331.3636,(x=7.42 y=67.59),1,4,ip[width=40 height=12 bits=16 min=0.0 max=13378.0],ip[width=40 height=12 bits=16 min=1889.0 max=16383.0],1,3.020763,0.637853,0.17299627,3.3789046,3.628312
b710,0,Experiment 2,EM15574,3587.753,2533.231,2095.2024,(x=8.11 y=40.04),1,4,ip[width=29 height=11 bits=16 min=0.0 max=13378.0],ip[width=29 height=11 bits=16 min=1889.0 max=16383.0],1,1.9920602,0.7482195,0.00980629,2.4039469,3.724319
b712,0,Experiment 2,EM15574,4290.538,8227.12,7789.092,(x=8.04 y=90.98),1,4,ip[width=53 height=12 bits=16 min=0.0 max=13378.0],ip[width=53 height=12 bits=16 min=1889.0 max=16383.0],1,4.1186657,0.48731354,0.119113386,4.6171393,3.2709806
b721,0,Experiment 2,EM15574,3744.2185,5910.304,5472.2754,(x=14.33 y=64.44),1,4,ip[width=39 height=12 bits=16 min=0.0 max=13378.0],ip[width=39 height=12 bits=16 min=1889.0 max=16383.0],1,2.9447014,0.6305704,0.12565339,3.364207,3.6233895
b724,0,Experiment 2,EM15574,3567.086,2673.0276,2234.999,(x=18.21 y=49.62),1,4,ip[width=29 height=11 bits=16 min=0.0 max=13378.0],ip[width=29 height=11 bits=16 min=1889.0 max=16383.0],1,1.9743285,0.73443586,0.18382044,2.4426887,3.7376506
b729,0,Experiment 2,EM15574,3833.9011,4227.845,3789.8167,(x=23.22 y=12.23),1,4,ip[width=37 height=11 bits=16 min=0.0 max=13378.0],ip[width=37 height=11 bits=16 min=1889.0 max=16383.0],1,2.5601466,0.6276648,0.15637833,3.1296406,3.5655386
b730,0,Experiment 2,EM15574,3903.6418,4570.6953,4132.667,(x=25.13 y=69.37),1,4,ip[width=56 height=12 bits=16 min=0.0 max=13378.0],ip[width=56 height=12 bits=16 min=1889.0 max=16383.0],1,4.493561,0.48263115,0.27379107,4.869056,3.520552
b731,0,Experiment 2,EM15574,3837.7979,3157.4038,2719.3752,(x=25.08 y=57.65),1,4,ip[width=50 height=12 bits=16 min=0.0 max=13378.0],ip[width=50 height=12 bits=16 min=1889.0 max=16383.0],1,3.7594361,0.5192626,0.15614253,4.286382,3.563025
b732,0,Experiment 2,EM15574,3536.8728,4255.294,3817.2654,(x=24.84 y=27.54),1,4,ip[width=29 height=12 bits=16 min=0.0 max=13378.0],ip[width=29 height=12 bits=16 min=1889.0 max=16383.0],1,2.2501726,0.7795717,0.20679343,2.4869401,3.7571397
b733,0,Experiment 2,EM15574,3887.2495,3276.6985,2838.67,(x=26.60 y=95.61),1,4,ip[width=55 height=12 bits=16 min=0.0 max=13378.0],ip[width=55 height=12 bits=16 min=1889.0 max=16383.0],1,4.144354,0.4661662,0.22503185,4.771039,3.5311258
b734,0,Experiment 2,EM15574,3532.6133,5541.1665,5103.1377,(x=28.06 y=25.54),1,4,ip[width=38 height=13 bits=16 min=0.0 max=13378.0],ip[width=38 height=13 bits=16 min=1889.0 max=16383.0],1,3.0755773,0.68591666,0.4302996,3.204179,3.7598875
b736,0,Experiment 2,EM15574,3872.9739,2878.89,2440.8613,(x=30.22 y=80.65),1,4,ip[width=57 height=12 bits=16 min=0.0 max=13378.0],ip[width=57 height=12 bits=16 min=1889.0 max=16383.0],1,4.4997287,0.46552396,0.31018674,4.9670334,3.5403345
b737,0,Experiment 2,EM15574,4411.469,7803.6797,7365.6514,(x=34.81 y=86.47),1,4,ip[width=81 height=12 bits=16 min=0.0 max=13378.0],ip[width=81 height=12 bits=16 min=1889.0 max=16383.0],1,5.944418,0.3210888,0.5793603,7.064687,3.1929727
b738,0,Experiment 2,EM15574,3987.2192,5113.6606,4675.632,(x=36.22 y=55.57),1,4,ip[width=75 height=12 bits=16 min=0.0 max=13378.0],ip[width=75 height=12 bits=16 min=1889.0 max=16383.0],1,6.0292215,0.38617772,0.24417293,6.537466,3.4666393
b739,0,Experiment 2,EM15574,5120.4526,8475.76,8037.7314,(x=34.30 y=85.58),1,4,ip[width=32 height=10 bits=16 min=0.0 max=13378.0],ip[width=32 height=10 bits=16 min=1889.0 max=16383.0],1,1.9544997,0.6254496,0.21932884,2.7128198,2.7356358
b740,0,Experiment 2,EM15574,3801.3577,5513.699,5075.671,(x=35.63 y=30.01),1,4,ip[width=44 height=13 bits=16 min=0.0 max=13378.0],ip[width=44 height=13 bits=16 min=1889.0 max=16383.0],1,3.618631,0.6169641,0.22126631,3.7795293,3.5865312
b742,0,Experiment 2,EM15574,4889.3906,8438.13,8000.1016,(x=36.01 y=83.99),1,4,ip[width=31 height=10 bits=16 min=0.0 max=13378.0],ip[width=31 height=10 bits=16 min=1889.0 max=16383.0],1,1.8132627,0.6506871,0.029554177,2.6050606,2.8846846
b744,0,Experiment 2,EM15574,4030.1382,8812.48,8374.452,(x=37.04 y=82.18),1,4,ip[width=70 height=12 bits=16 min=0.0 max=13378.0],ip[width=70 height=12 bits=16 min=1889.0 max=16383.0],1,5.3022513,0.38023022,0.046021797,6.1260676,3.4389539
b748,0,Experiment 2,EM15574,3705.318,3699.9907,3261.9622,(x=40.27 y=26.60),1,4,ip[width=33 height=12 bits=16 min=0.0 max=13378.0],ip[width=33 height=12 bits=16 min=1889.0 max=16383.0],1,2.5327394,0.72624123,0.16206987,2.8397312,3.6484823
b749,0,Experiment 2,EM15574,3950.3127,8949.318,8511.29,(x=42.95 y=17.33),1,4,ip[width=62 height=13 bits=16 min=0.0 max=13378.0],ip[width=62 height=13 bits=16 min=1889.0 max=16383.0],1,5.274405,0.46173847,0.30626318,5.3831825,3.4904463
b752,0,Experiment 2,EM15574,3492.4565,6232.2373,5794.209,(x=46.92 y=19.93),1,4,ip[width=35 height=13 bits=16 min=0.0 max=13378.0],ip[width=35 height=13 bits=16 min=1889.0 max=16383.0],1,2.7772832,0.71288735,0.16529708,2.978883,3.785791
b759,0,Experiment 2,EM15574,3999.0967,8757.37,8319.342,(x=52.94 y=26.25),1,4,ip[width=72 height=12 bits=16 min=0.0 max=13378.0],ip[width=72 height=12 bits=16 min=1889.0 max=16383.0],1,5.744219,0.3966879,0.01948447,6.2903833,3.4589777
b761,0,Experiment 2,EM15574,4049.6,1871.4581,1433.4296,(x=54.51 y=58.48),1,4,ip[width=51 height=12 bits=16 min=0.0 max=13378.0],ip[width=51 height=12 bits=16 min=1889.0 max=16383.0],1,3.9610538,0.52692443,0.23095122,4.394782,3.4264
b763,0,Experiment 2,EM15574,3601.409,7689.996,7251.968,(x=56.16 y=17.50),1,4,ip[width=45 height=14 bits=16 min=0.0 max=13378.0],ip[width=45 height=14 bits=16 min=1889.0 max=16383.0],1,4.0660872,0.64695984,0.1011191,3.9016833,3.7155101
b764,0,Experiment 2,EM15574,3770.6697,3452.5872,3014.5586,(x=58.52 y=26.39),1,4,ip[width=53 height=12 bits=16 min=0.0 max=13378.0],ip[width=53 height=12 bits=16 min=1889.0 max=16383.0],1,4.2228665,0.51680523,0.027450563,4.570758,3.6063268
b765,0,Experiment 2,EM15574,3574.9644,5494.776,5056.747,(x=60.04 y=88.06),1,4,ip[width=45 height=13 bits=16 min=0.0 max=13378.0],ip[width=45 height=13 bits=16 min=1889.0 max=16383.0],1,3.7133646,0.5997114,0.13282274,3.8907335,3.7325685
b766,0,Experiment 2,EM15574,3925.057,9664.671,9226.643,(x=61.15 y=10.62),1,4,ip[width=78 height=13 bits=16 min=0.0 max=13378.0],ip[width=78 height=13 bits=16 min=1889.0 max=16383.0],1,6.602311,0.38785133,0.24734992,6.794024,3.5067377
b777,0,Experiment 2,EM15574,3494.4917,3295.3982,2857.3696,(x=65.21 y=16.46),1,4,ip[width=24 height=13 bits=16 min=0.0 max=13378.0],ip[width=24 height=13 bits=16 min=1889.0 max=16383.0],1,1.8679689,0.881314,0.047004774,1.9743598,3.7844782
b786,0,Experiment 2,EM15574,3958.6802,2870.9055,2432.877,(x=73.31 y=55.76),1,4,ip[width=50 height=12 bits=16 min=0.0 max=13378.0],ip[width=50 height=12 bits=16 min=1889.0 max=16383.0],1,3.836469,0.52260363,0.15983774,4.305916,3.4850488
b787,0,Experiment 2,EM15574,4129.6587,3736.3215,3298.293,(x=72.86 y=79.52),1,4,ip[width=39 height=12 bits=16 min=0.0 max=13378.0],ip[width=39 height=12 bits=16 min=1889.0 max=16383.0],1,2.9083745,0.6292601,0.002629369,3.3555686,3.3747573
b789,0,Experiment 2,EM15574,4423.792,6392.701,5954.673,(x=73.74 y=78.80),1,4,ip[width=49 height=11 bits=16 min=0.0 max=13378.0],ip[width=49 height=11 bits=16 min=1889.0 max=16383.0],1,3.2468503,0.47118765,0.003066772,4.236556,3.1850238
b791,0,Experiment 2,EM15574,3845.0046,6413.3687,5975.34,(x=75.60 y=33.65),1,4,ip[width=62 height=12 bits=16 min=0.0 max=13378.0],ip[width=62 height=12 bits=16 min=1889.0 max=16383.0],1,4.9303474,0.43335664,0.32524613,5.3904686,3.5583763
b796,0,Experiment 2,EM15574,4060.1594,5172.5366,4734.508,(x=77.70 y=59.13),1,4,ip[width=52 height=11 bits=16 min=0.0 max=13378.0],ip[width=52 height=11 bits=16 min=1889.0 max=16383.0],1,3.7772605,0.48829925,0.13729118,4.4967184,3.4195886
b797,0,Experiment 2,EM15574,3727.735,5686.9966,5248.968,(x=81.15 y=6.52),1,4,ip[width=58 height=13 bits=16 min=0.0 max=13378.0],ip[width=58 height=13 bits=16 min=1889.0 max=16383.0],1,4.5920105,0.47244862,0.2520187,4.9921803,3.6340222
b798,0,Experiment 2,EM15574,3859.975,5693.168,5255.1396,(x=79.46 y=38.26),1,4,ip[width=40 height=12 bits=16 min=0.0 max=13378.0],ip[width=40 height=12 bits=16 min=1889.0 max=16383.0],1,3.122759,0.63349324,0.13904916,3.448409,3.5487194
b802,0,Experiment 2,EM15574,4051.8618,3938.0642,3500.0356,(x=84.46 y=13.59),1,4,ip[width=48 height=13 bits=16 min=0.0 max=13378.0],ip[width=48 height=13 bits=16 min=1889.0 max=16383.0],1,3.9589567,0.5715972,0.45240593,4.1367917,3.4249408
b804,0,Experiment 2,EM15574,3849.6191,4442.1196,4004.091,(x=85.20 y=54.48),1,4,ip[width=41 height=13 bits=16 min=0.0 max=13378.0],ip[width=41 height=13 bits=16 min=1889.0 max=16383.0],1,3.3146935,0.64842784,0.08720708,3.4868488,3.5553997
b809,0,Experiment 2,EM15574,3784.1245,7294.2485,6856.2197,(x=88.10 y=69.76),1,4,ip[width=46 height=12 bits=16 min=0.0 max=13378.0],ip[width=46 height=12 bits=16 min=1889.0 max=16383.0],1,3.6183841,0.5769477,0.002911942,3.9395418,3.5976477
b814,0,Experiment 2,EM15574,3684.9097,7532.9033,7094.875,(x=90.68 y=79.14),1,4,ip[width=52 height=14 bits=16 min=0.0 max=13378.0],ip[width=52 height=14 bits=16 min=1889.0 max=16383.0],1,4.5010853,0.56043357,0.24015065,4.5238028,3.661647
b817,0,Experiment 2,EM15574,4049.7708,4905.7407,4467.712,(x=92.31 y=95.96),1,4,ip[width=47 height=12 bits=16 min=0.0 max=13378.0],ip[width=47 height=12 bits=16 min=1889.0 max=16383.0],1,3.4928126,0.55389684,0.018624477,4.004638,3.4262898
b818,0,Experiment 2,EM15574,4437.4165,5514.322,5076.293,(x=93.00 y=53.86),1,4,ip[width=32 height=11 bits=16 min=0.0 max=13378.0],ip[width=32 height=11 bits=16 min=1889.0 max=16383.0],1,2.0905561,0.6542872,0.16102,2.6911077,3.1762352
b819,0,Experiment 2,EM15574,3753.1924,4936.1025,4498.074,(x=93.56 y=68.59),1,4,ip[width=47 height=13 bits=16 min=0.0 max=13378.0],ip[width=47 height=13 bits=16 min=1889.0 max=16383.0],1,3.7390215,0.5629665,0.10635571,4.0204315,3.6176007
b822,0,Experiment 2,EM15574,3709.2458,4791.6455,4353.617,(x=96.24 y=31.44),1,4,ip[width=54 height=14 bits=16 min=0.0 max=13378.0],ip[width=54 height=14 bits=16 min=1889.0 max=16383.0],1,4.5612807,0.53286797,0.07074363,4.6996627,3.645949
b826,0,Experiment 2,EM15574,4327.922,8004.372,7566.3438,(x=96.52 y=19.11),1,4,ip[width=31 height=9 bits=16 min=0.0 max=13378.0],ip[width=31 height=9 bits=16 min=1889.0 max=16383.0],1,1.7566445,0.61123216,0.09395022,2.6376932,3.2468655
b827,0,Experiment 2,EM15574,3762.5107,5351.9053,4913.877,(x=96.64 y=2.31),1,4,ip[width=42 height=12 bits=16 min=0.0 max=13378.0],ip[width=42 height=12 bits=16 min=1889.0 max=16383.0],1,3.2208445,0.6035735,0.42622116,3.5722964,3.6115897
b828,0,Experiment 2,EM15574,4916.1445,3580.5215,3142.493,(x=97.30 y=21.45),1,4,ip[width=29 height=8 bits=16 min=0.0 max=13378.0],ip[width=29 height=8 bits=16 min=1889.0 max=16383.0],1,1.4860736,0.6034208,0.13329308,2.4604979,2.8674269
b829,0,Experiment 2,EM15574,4508.0107,5999.1924,5561.164,(x=99.89 y=93.34),1,4,ip[width=52 height=12 bits=16 min=0.0 max=13378.0],ip[width=52 height=12 bits=16 min=1889.0 max=16383.0],1,3.594454,0.4551786,0.37516975,4.444256,3.1306975
b830,0,Experiment 2,EM15574,4161.249,5776.3525,5338.324,(x=100.28 y=52.73),1,4,ip[width=37 height=11 bits=16 min=0.0 max=13378.0],ip[width=37 height=11 bits=16 min=1889.0 max=16383.0],1,2.5765598,0.6143219,0.036425177,3.17274,3.3543794
b833,0,Experiment 2,EM15574,3834.2087,4596.422,4158.3936,(x=100.30 y=79.40),1,4,ip[width=42 height=12 bits=16 min=0.0 max=13378.0],ip[width=42 height=12 bits=16 min=1889.0 max=16383.0],1,3.1521165,0.5999337,0.28000432,3.589492,3.5653403
b834,0,Experiment 2,EM15574,4920.5366,6538.0513,6100.0225,(x=101.04 y=49.72),1,4,ip[width=53 height=11 bits=16 min=0.0 max=13378.0],ip[width=53 height=11 bits=16 min=1889.0 max=16383.0],1,3.373162,0.4322379,0.010430897,4.571793,2.8645935
b839,0,Experiment 2,EM15574,3764.9465,1151.9893,713.9607,(x=105.10 y=10.45),1,4,ip[width=40 height=12 bits=16 min=0.0 max=13378.0],ip[width=40 height=12 bits=16 min=1889.0 max=16383.0],1,2.901066,0.60122365,0.29161593,3.3855064,3.6100185
b840,0,Experiment 2,EM15574,4097.9453,9007.402,8569.374,(x=104.67 y=38.00),1,4,ip[width=53 height=12 bits=16 min=0.0 max=13378.0],ip[width=53 height=12 bits=16 min=1889.0 max=16383.0],1,4.138556,0.50369257,0.12410585,4.5815988,3.3952143
b841,0,Experiment 2,EM15574,3867.149,3942.812,3504.7834,(x=106.62 y=49.48),1,4,ip[width=62 height=12 bits=16 min=0.0 max=13378.0],ip[width=62 height=12 bits=16 min=1889.0 max=16383.0],1,4.9717937,0.4542132,0.1318203,5.3971424,3.544092
b842,0,Experiment 2,EM15574,3690.4194,2653.1597,2215.131,(x=106.22 y=20.94),1,4,ip[width=50 height=12 bits=16 min=0.0 max=13378.0],ip[width=50 height=12 bits=16 min=1889.0 max=16383.0],1,3.8726726,0.52722985,0.14286666,4.3292875,3.658093
b844,0,Experiment 2,EM15574,3890.3057,3472.4685,3034.44,(x=106.42 y=42.09),1,4,ip[width=44 height=12 bits=16 min=0.0 max=13378.0],ip[width=44 height=12 bits=16 min=1889.0 max=16383.0],1,3.2784283,0.5441487,0.12972698,3.7492375,3.5291543
b849,0,Experiment 2,EM15574,3856.4897,6458.4946,6020.466,(x=109.72 y=75.06),1,4,ip[width=48 height=12 bits=16 min=0.0 max=13378.0],ip[width=48 height=12 bits=16 min=1889.0 max=16383.0],1,3.7459292,0.5490644,0.2950176,4.164125,3.5509677
b852,0,Experiment 2,EM15574,3919.1687,5061.465,4623.4365,(x=111.80 y=39.48),1,4,ip[width=61 height=12 bits=16 min=0.0 max=13378.0],ip[width=61 height=12 bits=16 min=1889.0 max=16383.0],1,4.8491826,0.44145265,0.46888435,5.3236556,3.510536
b856,0,Experiment 2,EM15574,4164.288,2378.663,1940.6345,(x=115.57 y=39.97),1,4,ip[width=62 height=11 bits=16 min=0.0 max=13378.0],ip[width=62 height=11 bits=16 min=1889.0 max=16383.0],1,4.5639944,0.41437078,0.18048145,5.396635,3.3524191
b857,0,Experiment 2,EM15574,3806.35,5969.869,5531.841,(x=117.72 y=21.69),1,4,ip[width=47 height=14 bits=16 min=0.0 max=13378.0],ip[width=47 height=14 bits=16 min=1889.0 max=16383.0],1,3.8837125,0.560016,0.366761,4.049106,3.5833108
b868,0,Experiment 2,EM15574,4361.052,6158.7534,5720.7246,(x=4.13 y=23.23),1,4,ip[width=32 height=11 bits=16 min=0.0 max=13378.0],ip[width=32 height=11 bits=16 min=1889.0 max=16383.0],1,2.225402,0.6942259,0.022633743,2.7123184,3.2254949
b869,0,Experiment 2,EM15574,4065.816,6095.559,5657.5303,(x=4.77 y=22.40),1,4,ip[width=30 height=12 bits=16 min=0.0 max=13378.0],ip[width=30 height=12 bits=16 min=1889.0 max=16383.0],1,2.1401818,0.74902934,0.120946266,2.5107427,3.4159398
b870,0,Experiment 2,EM15574,4144.077,5423.0117,4984.9834,(x=7.23 y=56.00),1,4,ip[width=61 height=11 bits=16 min=0.0 max=13378.0],ip[width=61 height=11 bits=16 min=1889.0 max=16383.0],1,4.5686507,0.42978403,0.10860961,5.3110695,3.3654566
b871,0,Experiment 2,EM15574,4858.278,7288.31,6850.2812,(x=8.49 y=54.56),1,4,ip[width=36 height=10 bits=16 min=0.0 max=13378.0],ip[width=36 height=10 bits=16 min=1889.0 max=16383.0],1,2.151908,0.5627031,0.09087175,3.05905,2.9047542
b873,0,Experiment 2,EM15574,4381.468,3482.8262,3044.7976,(x=13.47 y=2.30),1,4,ip[width=51 height=12 bits=16 min=0.0 max=13378.0],ip[width=51 height=12 bits=16 min=1889.0 max=16383.0],1,3.6857545,0.4972905,0.041648682,4.357812,3.2123253
b875,0,Experiment 2,EM15574,3663.562,4053.3782,3615.3496,(x=15.53 y=6.23),1,4,ip[width=32 height=12 bits=16 min=0.0 max=13378.0],ip[width=32 height=12 bits=16 min=1889.0 max=16383.0],1,2.4119246,0.7283935,0.08816156,2.7463024,3.6754177
b876,0,Experiment 2,EM15574,3899.2107,3994.676,3556.6475,(x=17.16 y=7.06),1,4,ip[width=38 height=11 bits=16 min=0.0 max=13378.0],ip[width=38 height=11 bits=16 min=1889.0 max=16383.0],1,2.778347,0.6147675,0.1461474,3.2577846,3.52341
b878,0,Experiment 2,EM15574,4014.548,1727.7395,1289.7109,(x=36.34 y=37.21),1,4,ip[width=44 height=11 bits=16 min=0.0 max=13378.0],ip[width=44 height=11 bits=16 min=1889.0 max=16383.0],1,2.9977427,0.53306913,0.08250521,3.774168,3.4490106
b879,0,Experiment 2,EM15574,4193.914,6498.4326,6060.4043,(x=38.42 y=39.06),1,4,ip[width=56 height=12 bits=16 min=0.0 max=13378.0],ip[width=56 height=12 bits=16 min=1889.0 max=16383.0],1,4.395312,0.48458034,0.20849383,4.8260384,3.3333087
b880,0,Experiment 2,EM15574,4192.42,4479.3647,4041.3362,(x=46.25 y=36.53),1,4,ip[width=57 height=11 bits=16 min=0.0 max=13378.0],ip[width=57 height=11 bits=16 min=1889.0 max=16383.0],1,4.0203857,0.4386443,0.36031026,4.9614463,3.3342726
b881,0,Experiment 2,EM15574,4333.573,5573.19,5135.161,(x=46.43 y=39.34),1,4,ip[width=33 height=11 bits=16 min=0.0 max=13378.0],ip[width=33 height=11 bits=16 min=1889.0 max=16383.0],1,2.3400955,0.6797322,0.19947751,2.8097029,3.24322
b882,0,Experiment 2,EM15574,4078.2058,5249.899,4811.87,(x=47.59 y=40.89),1,4,ip[width=36 height=12 bits=16 min=0.0 max=13378.0],ip[width=36 height=12 bits=16 min=1889.0 max=16383.0],1,2.656183,0.6418028,0.42591357,3.0745215,3.4079475
b883,0,Experiment 2,EM15574,4220.531,7071.341,6633.3125,(x=47.25 y=92.46),1,4,ip[width=55 height=12 bits=16 min=0.0 max=13378.0],ip[width=55 height=12 bits=16 min=1889.0 max=16383.0],1,4.082678,0.46948,0.39288667,4.718177,3.3161395
b884,0,Experiment 2,EM15574,4221.7163,3659.5337,3221.5051,(x=47.86 y=90.49),1,4,ip[width=38 height=12 bits=16 min=0.0 max=13378.0],ip[width=38 height=12 bits=16 min=1889.0 max=16383.0],1,2.8040195,0.6408156,0.02042031,3.269992,3.3153746
b888,0,Experiment 2,EM15574,3750.011,5112.178,4674.1494,(x=95.54 y=43.13),1,4,ip[width=29 height=12 bits=16 min=0.0 max=13378.0],ip[width=29 height=12 bits=16 min=1889.0 max=16383.0],1,2.1324956,0.7482694,0.20172618,2.4730692,3.619653
b895,0,Experiment 2,EM15574,4167.2256,6441.3564,6003.328,(x=117.21 y=39.87),1,4,ip[width=25 height=11 bits=16 min=0.0 max=13378.0],ip[width=25 height=11 bits=16 min=1889.0 max=16383.0],1,1.6756027,0.7847702,0.069053315,2.1218944,3.3505242
b896,0,Experiment 2,EM15574,4514.4673,6375.1895,5937.161,(x=119.04 y=40.38),1,4,ip[width=26 height=11 bits=16 min=0.0 max=13378.0],ip[width=26 height=11 bits=16 min=1889.0 max=16383.0],1,1.6309496,0.71897125,0.22715731,2.2000499,3.1265326
b897,0,Experiment 2,EM15574,4204.651,4601.9736,4163.9453,(x=120.30 y=38.90),1,4,ip[width=32 height=11 bits=16 min=0.0 max=13378.0],ip[width=32 height=11 bits=16 min=1889.0 max=16383.0],1,2.113006,0.67850506,0.02982272,2.7375343,3.3263829
b898,0,Experiment 2,EM15574,4259.2217,4788.1333,4350.1045,(x=120.24 y=40.77),1,4,ip[width=20 height=11 bits=16 min=0.0 max=13378.0],ip[width=20 height=11 bits=16 min=1889.0 max=16383.0],1,1.3102365,0.87041444,0.14813827,1.6565977,3.2911816
b903,0,Experiment 2,EM15574,4004.5176,6800.975,6441.1396,(x=2.50 y=75.45),1,5,ip[width=55 height=13 bits=16 min=0.0 max=13378.0],ip[width=55 height=13 bits=16 min=1889.0 max=16383.0],1,4.4364414,0.5081859,0.36455482,4.751131,4.291449
b907,0,Experiment 2,EM15574,3789.5728,3940.1477,3580.312,(x=4.88 y=45.87),1,5,ip[width=56 height=13 bits=16 min=0.0 max=13378.0],ip[width=56 height=13 bits=16 min=1889.0 max=16383.0],1,4.615532,0.48673442,0.18995675,4.841863,4.4649305
b912,0,Experiment 2,EM15574,3596.423,1966.1655,1606.33,(x=7.12 y=62.63),1,5,ip[width=32 height=11 bits=16 min=0.0 max=13378.0],ip[width=32 height=11 bits=16 min=1889.0 max=16383.0],1,2.261274,0.7103372,0.25410154,2.689377,4.620821
b917,0,Experiment 2,EM15574,3975.7717,3948.6223,3588.7866,(x=10.71 y=11.39),1,5,ip[width=57 height=12 bits=16 min=0.0 max=13378.0],ip[width=57 height=12 bits=16 min=1889.0 max=16383.0],1,4.385474,0.47073627,0.2307608,4.9540734,4.3146496
b918,0,Experiment 2,EM15574,3962.062,3795.998,3436.1626,(x=11.80 y=95.25),1,5,ip[width=51 height=11 bits=16 min=0.0 max=13378.0],ip[width=51 height=11 bits=16 min=1889.0 max=16383.0],1,3.8694346,0.51746804,0.1202792,4.3546824,4.325715
b919,0,Experiment 2,EM15574,3556.776,3482.9412,3123.1055,(x=11.42 y=40.76),1,5,ip[width=27 height=12 bits=16 min=0.0 max=13378.0],ip[width=27 height=12 bits=16 min=1889.0 max=16383.0],1,1.8934101,0.787553,0.001913542,2.266819,4.65282
b927,0,Experiment 2,EM15574,3765.0369,4263.17,3903.3345,(x=18.43 y=15.47),1,5,ip[width=52 height=13 bits=16 min=0.0 max=13378.0],ip[width=52 height=13 bits=16 min=1889.0 max=16383.0],1,4.1990447,0.5152401,0.19497448,4.5280375,4.4847336
b933,0,Experiment 2,EM15574,3916.894,8589.993,8230.157,(x=23.96 y=35.99),1,5,ip[width=61 height=12 bits=16 min=0.0 max=13378.0],ip[width=61 height=12 bits=16 min=1889.0 max=16383.0],1,4.8326535,0.4357401,0.63045806,5.3262296,4.3621697
b935,0,Experiment 2,EM15574,3771.277,7446.6084,7086.773,(x=27.64 y=18.82),1,5,ip[width=54 height=13 bits=16 min=0.0 max=13378.0],ip[width=54 height=13 bits=16 min=1889.0 max=16383.0],1,4.5225945,0.52504665,0.25237116,4.671275,4.4796968
b936,0,Experiment 2,EM15574,3543.7046,2724.201,2364.3652,(x=29.45 y=24.08),1,5,ip[width=50 height=11 bits=16 min=0.0 max=13378.0],ip[width=50 height=11 bits=16 min=1889.0 max=16383.0],1,3.5116854,0.47404975,0.38318092,4.3172026,4.66337
b938,0,Experiment 2,EM15574,3524.8838,1728.2921,1368.4565,(x=28.76 y=46.27),1,5,ip[width=31 height=12 bits=16 min=0.0 max=13378.0],ip[width=31 height=12 bits=16 min=1889.0 max=16383.0],1,2.2988346,0.74793375,0.10156603,2.583318,4.6785603
b941,0,Experiment 2,EM15574,3763.889,4754.621,4394.7856,(x=30.27 y=64.26),1,5,ip[width=52 height=12 bits=16 min=0.0 max=13378.0],ip[width=52 height=12 bits=16 min=1889.0 max=16383.0],1,4.0850215,0.50164366,0.2837956,4.5268445,4.48566
b947,0,Experiment 2,EM15574,3826.29,4733.104,4373.2686,(x=37.27 y=71.42),1,5,ip[width=46 height=12 bits=16 min=0.0 max=13378.0],ip[width=46 height=12 bits=16 min=1889.0 max=16383.0],1,3.5356154,0.56934667,0.10642527,3.9306622,4.435296
b948,0,Experiment 2,EM15574,3845.9846,4908.979,4549.1436,(x=37.83 y=15.80),1,5,ip[width=42 height=11 bits=16 min=0.0 max=13378.0],ip[width=42 height=11 bits=16 min=1889.0 max=16383.0],1,3.0068705,0.5661025,0.1721082,3.6287894,4.4194007
b954,0,Experiment 2,EM15574,3548.2966,3068.7122,2708.8765,(x=41.87 y=52.72),1,5,ip[width=36 height=11 bits=16 min=0.0 max=13378.0],ip[width=36 height=11 bits=16 min=1889.0 max=16383.0],1,2.6589584,0.65301764,0.09909671,3.0980208,4.6596637
b956,0,Experiment 2,EM15574,3682.6355,8499.756,8139.9204,(x=44.94 y=44.23),1,5,ip[width=59 height=12 bits=16 min=0.0 max=13378.0],ip[width=59 height=12 bits=16 min=1889.0 max=16383.0],1,4.5390773,0.45460662,0.20298488,5.105983,4.551239
b957,0,Experiment 2,EM15574,3873.1282,8075.4155,7715.58,(x=44.12 y=48.34),1,5,ip[width=49 height=14 bits=16 min=0.0 max=13378.0],ip[width=49 height=14 bits=16 min=1889.0 max=16383.0],1,4.202945,0.5753685,0.06377061,4.235852,4.3974934
b960,0,Experiment 2,EM15574,3899.0078,6962.4004,6602.565,(x=47.07 y=6.91),1,5,ip[width=74 height=13 bits=16 min=0.0 max=13378.0],ip[width=74 height=13 bits=16 min=1889.0 max=16383.0],1,5.9735518,0.39084086,0.06186012,6.4768624,4.376606
b964,0,Experiment 2,EM15574,3879.8772,5176.911,4817.0757,(x=46.27 y=14.05),1,5,ip[width=53 height=14 bits=16 min=0.0 max=13378.0],ip[width=53 height=14 bits=16 min=1889.0 max=16383.0],1,4.5358086,0.54099274,0.15402247,4.591637,4.392046
b965,0,Experiment 2,EM15574,3687.4963,2189.0322,1829.1967,(x=46.46 y=57.95),1,5,ip[width=40 height=13 bits=16 min=0.0 max=13378.0],ip[width=40 height=13 bits=16 min=1889.0 max=16383.0],1,3.165562,0.6476654,0.015759232,3.4274287,4.547316
b973,0,Experiment 2,EM15574,3795.917,4521.0386,4161.203,(x=51.11 y=12.78),1,5,ip[width=62 height=12 bits=16 min=0.0 max=13378.0],ip[width=62 height=12 bits=16 min=1889.0 max=16383.0],1,4.6877775,0.43533278,0.30766332,5.35234,4.45981
b984,0,Experiment 2,EM15574,3685.8838,4410.6777,4050.8423,(x=57.10 y=30.65),1,5,ip[width=39 height=12 bits=16 min=0.0 max=13378.0],ip[width=39 height=12 bits=16 min=1889.0 max=16383.0],1,2.9189827,0.63633585,0.023722012,3.3287785,4.5486174
b986,0,Experiment 2,EM15574,4007.686,2741.6423,2381.8066,(x=58.34 y=46.40),1,5,ip[width=52 height=11 bits=16 min=0.0 max=13378.0],ip[width=52 height=11 bits=16 min=1889.0 max=16383.0],1,3.896171,0.5036226,0.1767113,4.4799314,4.288892
b993,0,Experiment 2,EM15574,3700.7812,4287.2617,3927.4263,(x=62.01 y=78.52),1,5,ip[width=50 height=13 bits=16 min=0.0 max=13378.0],ip[width=50 height=13 bits=16 min=1889.0 max=16383.0],1,4.034324,0.56039965,0.039347034,4.2770386,4.536594
b995,0,Experiment 2,EM15574,3423.3289,1941.8976,1582.062,(x=61.80 y=85.37),1,5,ip[width=32 height=11 bits=16 min=0.0 max=13378.0],ip[width=32 height=11 bits=16 min=1889.0 max=16383.0],1,2.3261569,0.7093178,0.0669243,2.7271771,4.7605247
b996,0,Experiment 2,EM15574,3855.8528,3932.7285,3572.893,(x=64.93 y=49.08),1,5,ip[width=58 height=12 bits=16 min=0.0 max=13378.0],ip[width=58 height=12 bits=16 min=1889.0 max=16383.0],1,4.4399033,0.46812704,0.07885774,5.019745,4.411436
b1002,0,Experiment 2,EM15574,3952.2488,6898.1875,6538.352,(x=71.28 y=46.13),1,5,ip[width=56 height=13 bits=16 min=0.0 max=13378.0],ip[width=56 height=13 bits=16 min=1889.0 max=16383.0],1,4.6219697,0.48957124,0.4591689,4.8666205,4.3336353
b1009,0,Experiment 2,EM15574,4066.0447,3215.3708,2855.5352,(x=76.61 y=13.24),1,5,ip[width=77 height=12 bits=16 min=0.0 max=13378.0],ip[width=77 height=12 bits=16 min=1889.0 max=16383.0],1,6.311079,0.37993947,0.32698908,6.7112427,4.241791
b1010,0,Experiment 2,EM15574,4014.3677,5254.0044,4894.169,(x=75.86 y=51.20),1,5,ip[width=49 height=13 bits=16 min=0.0 max=13378.0],ip[width=49 height=13 bits=16 min=1889.0 max=16383.0],1,3.8114288,0.553655,0.26890308,4.1889725,4.2834992
b1011,0,Experiment 2,EM15574,3723.4807,3904.1345,3544.2988,(x=75.87 y=87.24),1,5,ip[width=58 height=11 bits=16 min=0.0 max=13378.0],ip[width=58 height=11 bits=16 min=1889.0 max=16383.0],1,4.2538896,0.4359342,0.4557436,5.0092654,4.518273
b1016,0,Experiment 2,EM15574,3756.8657,5409.4014,5049.566,(x=79.69 y=72.63),1,5,ip[width=53 height=12 bits=16 min=0.0 max=13378.0],ip[width=53 height=12 bits=16 min=1889.0 max=16383.0],1,4.1354723,0.50535035,0.23015998,4.5364704,4.4913282
b1018,0,Experiment 2,EM15574,3622.807,5393.87,5034.0347,(x=80.44 y=93.95),1,5,ip[width=33 height=12 bits=16 min=0.0 max=13378.0],ip[width=33 height=12 bits=16 min=1889.0 max=16383.0],1,2.5378275,0.72169733,0.076387905,2.8014686,4.599527
b1019,0,Experiment 2,EM15574,3833.0342,5895.4897,5535.6543,(x=81.48 y=78.34),1,5,ip[width=50 height=12 bits=16 min=0.0 max=13378.0],ip[width=50 height=12 bits=16 min=1889.0 max=16383.0],1,3.8909903,0.5439408,0.06799504,4.276841,4.429853
b1025,0,Experiment 2,EM15574,3922.8455,5252.6753,4892.84,(x=89.86 y=65.96),1,5,ip[width=51 height=12 bits=16 min=0.0 max=13378.0],ip[width=51 height=12 bits=16 min=1889.0 max=16383.0],1,3.9309561,0.51712674,0.2844861,4.4110484,4.3573666
b1029,0,Experiment 2,EM15574,3660.4138,4564.7666,4204.931,(x=93.58 y=40.77),1,5,ip[width=41 height=12 bits=16 min=0.0 max=13378.0],ip[width=41 height=12 bits=16 min=1889.0 max=16383.0],1,3.0306156,0.6174702,0.08651358,3.507757,4.5691743
b1033,0,Experiment 2,EM15574,3994.5586,727.89215,368.05658,(x=94.78 y=82.34),1,5,ip[width=47 height=12 bits=16 min=0.0 max=13378.0],ip[width=47 height=12 bits=16 min=1889.0 max=16383.0],1,3.5288312,0.5473388,0.068437204,4.0125446,4.299487
b1034,0,Experiment 2,EM15574,4490.007,4127.1206,3767.2852,(x=98.25 y=69.97),1,5,ip[width=75 height=10 bits=16 min=0.0 max=13378.0],ip[width=75 height=10 bits=16 min=1889.0 max=16383.0],1,4.726818,0.30784148,0.07257431,6.575332,3.8996124
b1035,0,Experiment 2,EM15574,3874.3457,6040.193,5680.3574,(x=99.08 y=88.71),1,5,ip[width=55 height=13 bits=16 min=0.0 max=13378.0],ip[width=55 height=13 bits=16 min=1889.0 max=16383.0],1,4.875333,0.5449301,0.56953615,4.750565,4.3965106
b1036,0,Experiment 2,EM15574,4038.4978,5679.1455,5319.31,(x=100.11 y=14.75),1,5,ip[width=48 height=11 bits=16 min=0.0 max=13378.0],ip[width=48 height=11 bits=16 min=1889.0 max=16383.0],1,3.4403267,0.52086645,0.30735236,4.1301966,4.264024
b1037,0,Experiment 2,EM15574,4041.4197,2679.0266,2319.191,(x=101.11 y=23.11),1,5,ip[width=59 height=12 bits=16 min=0.0 max=13378.0],ip[width=59 height=12 bits=16 min=1889.0 max=16383.0],1,4.71843,0.46279564,0.26002732,5.1191845,4.261666
b1044,0,Experiment 2,EM15574,3934.528,6250.8594,5891.024,(x=106.22 y=90.33),1,5,ip[width=65 height=12 bits=16 min=0.0 max=13378.0],ip[width=65 height=12 bits=16 min=1889.0 max=16383.0],1,5.0273013,0.42538944,0.4261103,5.634196,4.3479376
b1047,0,Experiment 2,EM15574,4023.7095,4400.9883,4041.1528,(x=106.03 y=45.21),1,5,ip[width=45 height=12 bits=16 min=0.0 max=13378.0],ip[width=45 height=12 bits=16 min=1889.0 max=16383.0],1,3.4188018,0.5745492,0.16331206,3.8860126,4.2759595
b1048,0,Experiment 2,EM15574,3874.5234,6187.7007,5827.865,(x=106.64 y=12.19),1,5,ip[width=75 height=12 bits=16 min=0.0 max=13378.0],ip[width=75 height=12 bits=16 min=1889.0 max=16383.0],1,5.8771296,0.3766786,0.3405615,6.5189824,4.396367
b1053,0,Experiment 2,EM15574,3967.1536,2295.755,1935.9193,(x=110.07 y=15.46),1,5,ip[width=61 height=11 bits=16 min=0.0 max=13378.0],ip[width=61 height=11 bits=16 min=1889.0 max=16383.0],1,4.4508195,0.43042162,0.038447347,5.288642,4.3216057
b1066,0,Experiment 2,EM15574,4059.493,5117.306,4757.4707,(x=117.35 y=85.21),1,5,ip[width=70 height=11 bits=16 min=0.0 max=13378.0],ip[width=70 height=11 bits=16 min=1889.0 max=16383.0],1,5.0342093,0.36917287,0.2202011,6.0871644,4.247079
b1068,0,Experiment 2,EM15574,3840.943,5068.675,4708.8394,(x=117.50 y=69.74),1,5,ip[width=57 height=12 bits=16 min=0.0 max=13378.0],ip[width=57 height=12 bits=16 min=1889.0 max=16383.0],1,4.5065126,0.47888613,0.1572031,4.959531,4.4234695
b1069,0,Experiment 2,EM15574,3904.452,6886.681,6526.8457,(x=119.35 y=93.13),1,5,ip[width=48 height=12 bits=16 min=0.0 max=13378.0],ip[width=48 height=12 bits=16 min=1889.0 max=16383.0],1,3.6082692,0.53885466,0.06850087,4.1218357,4.372212
b1073,0,Experiment 2,EM15574,4373.3384,5713.4795,5353.644,(x=50.08 y=47.90),1,5,ip[width=43 height=11 bits=16 min=0.0 max=13378.0],ip[width=43 height=11 bits=16 min=1889.0 max=16383.0],1,3.1196752,0.5659131,0.48838893,3.7288125,3.9937751
b1074,0,Experiment 2,EM15574,4731.405,1862.7301,1502.8945,(x=50.65 y=49.49),1,5,ip[width=40 height=11 bits=16 min=0.0 max=13378.0],ip[width=40 height=11 bits=16 min=1889.0 max=16383.0],1,2.8228922,0.5831305,0.24678656,3.4493876,3.7047806
b1075,0,Experiment 2,EM15574,3754.12,4788.1494,4428.314,(x=54.64 y=19.80),1,5,ip[width=29 height=12 bits=16 min=0.0 max=13378.0],ip[width=29 height=12 bits=16 min=1889.0 max=16383.0],1,2.1302135,0.77753097,0.16291933,2.405748,4.493544
b1076,0,Experiment 2,EM15574,3849.305,5219.248,4859.4126,(x=55.21 y=18.20),1,5,ip[width=28 height=12 bits=16 min=0.0 max=13378.0],ip[width=28 height=12 bits=16 min=1889.0 max=16383.0],1,2.176717,0.79084253,0.096315935,2.3947814,4.416721
b1077,0,Experiment 2,EM15574,4239.294,4516.903,4157.0674,(x=78.35 y=50.18),1,5,ip[width=39 height=10 bits=16 min=0.0 max=13378.0],ip[width=39 height=10 bits=16 min=1889.0 max=16383.0],1,2.3916564,0.5374366,0.1043123,3.3332982,4.1019616
b1079,0,Experiment 2,EM15574,3753.842,6224.6826,5864.847,(x=112.34 y=4.66),1,5,ip[width=33 height=12 bits=16 min=0.0 max=13378.0],ip[width=33 height=12 bits=16 min=1889.0 max=16383.0],1,2.4966745,0.7171326,0.33683968,2.7658179,4.4937687
b1080,0,Experiment 2,EM15574,4049.8232,5653.065,5293.2295,(x=115.00 y=4.29),1,5,ip[width=33 height=12 bits=16 min=0.0 max=13378.0],ip[width=33 height=12 bits=16 min=1889.0 max=16383.0],1,2.4050245,0.7163729,0.2650797,2.7872834,4.2548833
b1094,0,Experiment 2,EM15574,3989.1584,1522.2051,1145.489,(x=8.22 y=50.06),1,6,ip[width=30 height=12 bits=16 min=0.0 max=13378.0],ip[width=30 height=12 bits=16 min=1889.0 max=16383.0],1,2.1686838,0.74626994,0.1332455,2.5152302,4.8687515
b1095,0,Experiment 2,EM15574,4203.2793,4055.8828,3679.1667,(x=8.53 y=91.37),1,6,ip[width=45 height=12 bits=16 min=0.0 max=13378.0],ip[width=45 height=12 bits=16 min=1889.0 max=16383.0],1,3.317037,0.5556135,0.17248176,3.8805537,4.672433
b1097,0,Experiment 2,EM15574,4163.8076,4120.657,3743.9412,(x=10.36 y=20.83),1,6,ip[width=44 height=12 bits=16 min=0.0 max=13378.0],ip[width=44 height=12 bits=16 min=1889.0 max=16383.0],1,3.3973851,0.5981401,0.1591444,3.7428584,4.7086225
b1110,0,Experiment 2,EM15574,3368.105,5186.256,4809.5396,(x=18.47 y=39.12),1,6,ip[width=27 height=12 bits=16 min=0.0 max=13378.0],ip[width=27 height=12 bits=16 min=1889.0 max=16383.0],1,1.9833331,0.79894364,0.044471473,2.2458937,5.4381695
b1113,0,Experiment 2,EM15574,3303.8508,5343.4634,4966.747,(x=19.35 y=35.73),1,6,ip[width=25 height=13 bits=16 min=0.0 max=13378.0],ip[width=25 height=13 bits=16 min=1889.0 max=16383.0],1,1.9242787,0.8701568,0.053366274,2.0468252,5.4970818
b1115,0,Experiment 2,EM15574,4021.2534,3850.6487,3473.9326,(x=20.05 y=74.47),1,6,ip[width=45 height=13 bits=16 min=0.0 max=13378.0],ip[width=45 height=13 bits=16 min=1889.0 max=16383.0],1,3.519148,0.59503615,0.13596696,3.8217971,4.839325
b1131,0,Experiment 2,EM15574,4043.8503,5417.455,5040.739,(x=27.82 y=81.90),1,6,ip[width=61 height=12 bits=16 min=0.0 max=13378.0],ip[width=61 height=12 bits=16 min=1889.0 max=16383.0],1,4.6170354,0.43141434,0.2130239,5.291885,4.8186064
b1133,0,Experiment 2,EM15574,4082.6118,5727.852,5351.1357,(x=27.98 y=54.19),1,6,ip[width=50 height=13 bits=16 min=0.0 max=13378.0],ip[width=50 height=13 bits=16 min=1889.0 max=16383.0],1,4.0409236,0.5463875,0.22875305,4.2850914,4.7830677
b1134,0,Experiment 2,EM15574,4053.426,5583.109,5206.3926,(x=28.60 y=26.45),1,6,ip[width=72 height=12 bits=16 min=0.0 max=13378.0],ip[width=72 height=12 bits=16 min=1889.0 max=16383.0],1,5.736633,0.39455104,0.34373596,6.2216725,4.809827
b1135,0,Experiment 2,EM15574,3842.2036,3812.246,3435.53,(x=29.05 y=2.31),1,6,ip[width=47 height=12 bits=16 min=0.0 max=13378.0],ip[width=47 height=12 bits=16 min=1889.0 max=16383.0],1,3.4933927,0.5223797,0.16204968,4.0584583,5.003488
b1142,0,Experiment 2,EM15574,3828.8774,4805.0444,4428.328,(x=33.78 y=34.26),1,6,ip[width=46 height=12 bits=16 min=0.0 max=13378.0],ip[width=46 height=12 bits=16 min=1889.0 max=16383.0],1,3.541783,0.5531402,0.20816031,3.9579966,5.0157065
b1146,0,Experiment 2,EM15574,4111.779,6079.6743,5702.958,(x=34.98 y=69.09),1,6,ip[width=43 height=14 bits=16 min=0.0 max=13378.0],ip[width=43 height=14 bits=16 min=1889.0 max=16383.0],1,3.4905922,0.6250047,0.3296001,3.6831675,4.7563257
b1163,0,Experiment 2,EM15574,4047.237,2418.319,2041.603,(x=40.83 y=46.38),1,6,ip[width=45 height=12 bits=16 min=0.0 max=13378.0],ip[width=45 height=12 bits=16 min=1889.0 max=16383.0],1,3.5218,0.5913777,0.006218575,3.8621054,4.815501
b1167,0,Experiment 2,EM15574,4214.5815,7621.833,7245.1167,(x=47.78 y=44.98),1,6,ip[width=103 height=13 bits=16 min=0.0 max=13378.0],ip[width=103 height=13 bits=16 min=1889.0 max=16383.0],1,8.609606,0.29556766,0.20341827,9.056929,4.6620703
b1168,0,Experiment 2,EM15574,3904.8813,6047.5894,5670.873,(x=47.69 y=83.99),1,6,ip[width=69 height=13 bits=16 min=0.0 max=13378.0],ip[width=69 height=13 bits=16 min=1889.0 max=16383.0],1,5.5727606,0.40379757,0.27169055,6.015898,4.9460216
b1171,0,Experiment 2,EM15574,3417.039,3487.2678,3110.5518,(x=46.78 y=51.40),1,6,ip[width=37 height=13 bits=16 min=0.0 max=13378.0],ip[width=37 height=13 bits=16 min=1889.0 max=16383.0],1,2.9621558,0.6759552,0.21776207,3.1940916,5.393304
b1180,0,Experiment 2,EM15574,3768.1064,4305.6978,3928.9817,(x=52.64 y=10.74),1,6,ip[width=39 height=12 bits=16 min=0.0 max=13378.0],ip[width=39 height=12 bits=16 min=1889.0 max=16383.0],1,2.929992,0.63873595,0.1345513,3.306641,5.071425
b1194,0,Experiment 2,EM15574,3753.314,5997.2124,5620.496,(x=56.73 y=63.13),1,6,ip[width=49 height=12 bits=16 min=0.0 max=13378.0],ip[width=49 height=12 bits=16 min=1889.0 max=16383.0],1,3.741982,0.52169585,0.40379214,4.241077,5.0849876
b1198,0,Experiment 2,EM15574,3683.9797,3248.0854,2871.3694,(x=60.43 y=95.01),1,6,ip[width=37 height=11 bits=16 min=0.0 max=13378.0],ip[width=37 height=11 bits=16 min=1889.0 max=16383.0],1,2.6732671,0.6496346,0.004007658,3.1365561,5.148557
b1199,0,Experiment 2,EM15574,3765.1956,5254.4087,4877.6924,(x=63.21 y=24.74),1,6,ip[width=47 height=12 bits=16 min=0.0 max=13378.0],ip[width=47 height=12 bits=16 min=1889.0 max=16383.0],1,3.7712162,0.55166936,0.47565976,4.080505,5.074094
b1209,0,Experiment 2,EM15574,3816.536,4045.4326,3668.7166,(x=66.97 y=59.76),1,6,ip[width=48 height=12 bits=16 min=0.0 max=13378.0],ip[width=48 height=12 bits=16 min=1889.0 max=16383.0],1,3.6114764,0.5373246,0.27132314,4.1270976,5.027022
b1217,0,Experiment 2,EM15574,3744.5303,3487.4895,3110.7734,(x=70.08 y=3.09),1,6,ip[width=43 height=13 bits=16 min=0.0 max=13378.0],ip[width=43 height=13 bits=16 min=1889.0 max=16383.0],1,3.4270473,0.61512065,0.14205335,3.7215,5.093041
b1227,0,Experiment 2,EM15574,3825.2844,6090.3667,5713.6504,(x=74.67 y=87.55),1,6,ip[width=46 height=12 bits=16 min=0.0 max=13378.0],ip[width=46 height=12 bits=16 min=1889.0 max=16383.0],1,3.4360712,0.54035985,0.268159,3.9635427,5.0190005
b1231,0,Experiment 2,EM15574,4041.2483,4559.475,4182.759,(x=78.24 y=38.10),1,6,ip[width=54 height=12 bits=16 min=0.0 max=13378.0],ip[width=54 height=12 bits=16 min=1889.0 max=16383.0],1,4.247475,0.4912489,0.3147627,4.693829,4.8209925
b1239,0,Experiment 2,EM15574,3766.9448,3435.4985,3058.7825,(x=84.70 y=42.70),1,6,ip[width=34 height=12 bits=16 min=0.0 max=13378.0],ip[width=34 height=12 bits=16 min=1889.0 max=16383.0],1,2.5208051,0.6857475,0.010026629,2.8996456,5.0724897
b1242,0,Experiment 2,EM15574,3991.769,3790.6077,3413.8916,(x=88.50 y=10.88),1,6,ip[width=40 height=12 bits=16 min=0.0 max=13378.0],ip[width=40 height=12 bits=16 min=1889.0 max=16383.0],1,3.139103,0.62418705,0.21801671,3.458987,4.866358
b1244,0,Experiment 2,EM15574,4105.8496,4863.656,4486.9395,(x=89.93 y=9.65),1,6,ip[width=39 height=12 bits=16 min=0.0 max=13378.0],ip[width=39 height=12 bits=16 min=1889.0 max=16383.0],1,2.6627514,0.6089909,0.114769265,3.2961085,4.761762
b1250,0,Experiment 2,EM15574,3662.9192,5334.6367,4957.9204,(x=95.17 y=11.17),1,6,ip[width=46 height=13 bits=16 min=0.0 max=13378.0],ip[width=46 height=13 bits=16 min=1889.0 max=16383.0],1,3.7270257,0.5932918,0.341874,3.9271848,5.1678667
b1269,0,Experiment 2,EM15574,3920.2373,2347.9568,1971.2407,(x=107.89 y=38.69),1,6,ip[width=37 height=11 bits=16 min=0.0 max=13378.0],ip[width=37 height=11 bits=16 min=1889.0 max=16383.0],1,2.5675552,0.6112543,0.033948697,3.1810777,4.9319425
b1272,0,Experiment 2,EM15574,3714.7852,391.3314,14.615295,(x=111.72 y=58.72),1,6,ip[width=36 height=12 bits=16 min=0.0 max=13378.0],ip[width=36 height=12 bits=16 min=1889.0 max=16383.0],1,2.6796815,0.6744497,0.029609283,3.0377338,5.120313
b1275,0,Experiment 2,EM15574,3858.5981,5288.1816,4911.4653,(x=113.40 y=68.75),1,6,ip[width=44 height=13 bits=16 min=0.0 max=13378.0],ip[width=44 height=13 bits=16 min=1889.0 max=16383.0],1,3.5971677,0.60694766,0.04136276,3.797676,4.9884567
b1276,0,Experiment 2,EM15574,3895.3877,2465.912,2089.196,(x=114.19 y=75.53),1,6,ip[width=43 height=12 bits=16 min=0.0 max=13378.0],ip[width=43 height=12 bits=16 min=1889.0 max=16383.0],1,3.1577907,0.5684436,0.06203274,3.7177417,4.9547257
b1279,0,Experiment 2,EM15574,4037.764,3840.752,3464.036,(x=117.43 y=42.05),1,6,ip[width=54 height=11 bits=16 min=0.0 max=13378.0],ip[width=54 height=11 bits=16 min=1889.0 max=16383.0],1,3.8833425,0.4577834,0.033032674,4.671185,4.824187
b1281,0,Experiment 2,EM15574,3930.2466,3923.317,3546.6008,(x=117.91 y=78.72),1,6,ip[width=50 height=12 bits=16 min=0.0 max=13378.0],ip[width=50 height=12 bits=16 min=1889.0 max=16383.0],1,4.0049667,0.5567254,0.33107576,4.2667236,4.9227653
b1282,0,Experiment 2,EM15574,3800.5947,6812.9463,6436.23,(x=118.35 y=21.98),1,6,ip[width=47 height=12 bits=16 min=0.0 max=13378.0],ip[width=47 height=12 bits=16 min=1889.0 max=16383.0],1,3.5242672,0.5254129,0.14733388,4.04183,5.041638
b1286,0,Experiment 2,EM15574,3735.8892,8669.531,8292.815,(x=120.23 y=14.46),1,6,ip[width=48 height=13 bits=16 min=0.0 max=13378.0],ip[width=48 height=13 bits=16 min=1889.0 max=16383.0],1,3.754317,0.5668968,0.39158216,4.0938873,5.1009636
b1291,0,Experiment 2,EM15574,4588.887,6634.9087,6258.1924,(x=56.35 y=49.24),1,6,ip[width=51 height=11 bits=16 min=0.0 max=13378.0],ip[width=51 height=11 bits=16 min=1889.0 max=16383.0],1,3.4438422,0.46357787,0.12408285,4.4209614,4.318885
b1292,0,Experiment 2,EM15574,4705.4297,5848.4707,5471.7544,(x=57.86 y=48.78),1,6,ip[width=55 height=11 bits=16 min=0.0 max=13378.0],ip[width=55 height=11 bits=16 min=1889.0 max=16383.0],1,3.6415741,0.41856492,0.09707067,4.7603984,4.212032
b1294,0,Experiment 2,EM15574,4213.8936,8090.8716,7714.1553,(x=84.27 y=51.11),1,6,ip[width=54 height=14 bits=16 min=0.0 max=13378.0],ip[width=54 height=14 bits=16 min=1889.0 max=16383.0],1,4.3710732,0.47632238,0.5297596,4.696835,4.662701
b1296,0,Experiment 2,EM15574,4046.199,4082.9575,3706.2415,(x=86.40 y=51.03),1,6,ip[width=38 height=12 bits=16 min=0.0 max=13378.0],ip[width=38 height=12 bits=16 min=1889.0 max=16383.0],1,2.8096936,0.6256413,0.096493006,3.2706654,4.8164535
b1297,0,Experiment 2,EM15574,3699.7197,9195.451,8818.735,(x=88.21 y=61.10),1,6,ip[width=32 height=12 bits=16 min=0.0 max=13378.0],ip[width=32 height=12 bits=16 min=1889.0 max=16383.0],1,2.4216309,0.7382584,0.20403121,2.6860628,5.1341257
b1298,0,Experiment 2,EM15574,4073,6930.538,6553.822,(x=89.88 y=61.89),1,6,ip[width=30 height=12 bits=16 min=0.0 max=13378.0],ip[width=30 height=12 bits=16 min=1889.0 max=16383.0],1,2.1468043,0.7503751,0.09239924,2.495803,4.7918806
b1300,0,Experiment 2,EM15574,4018.3955,7520.405,7143.6885,(x=105.45 y=45.15),1,6,ip[width=26 height=13 bits=16 min=0.0 max=13378.0],ip[width=26 height=13 bits=16 min=1889.0 max=16383.0],1,2.0229597,0.8305692,0.171343,2.2179906,4.841945
b1301,0,Experiment 2,EM15574,3961.6472,6978.5303,6601.814,(x=106.70 y=44.06),1,6,ip[width=27 height=12 bits=16 min=0.0 max=13378.0],ip[width=27 height=12 bits=16 min=1889.0 max=16383.0],1,1.9709055,0.8090928,0.10378579,2.2269402,4.8939753
b1302,0,Experiment 2,EM15574,4005.8628,5463.535,5086.819,(x=114.77 y=61.71),1,6,ip[width=53 height=12 bits=16 min=0.0 max=13378.0],ip[width=53 height=12 bits=16 min=1889.0 max=16383.0],1,3.943538,0.47686908,0.28037226,4.5347853,4.853436
b1311,0,Experiment 2,EM15574,4135.2383,3811.2024,3429.179,(x=7.53 y=40.87),1,7,ip[width=51 height=11 bits=16 min=0.0 max=13378.0],ip[width=51 height=11 bits=16 min=1889.0 max=16383.0],1,3.816224,0.503312,0.3357764,4.4063144,5.2426734
b1322,0,Experiment 2,EM15574,4113.4463,6223.8525,5841.829,(x=20.57 y=74.53),1,7,ip[width=48 height=12 bits=16 min=0.0 max=13378.0],ip[width=48 height=12 bits=16 min=1889.0 max=16383.0],1,3.596181,0.54130554,0.16786966,4.119339,5.264643
b1327,0,Experiment 2,EM15574,3972.051,5225.876,4843.8525,(x=25.51 y=28.68),1,7,ip[width=46 height=13 bits=16 min=0.0 max=13378.0],ip[width=46 height=13 bits=16 min=1889.0 max=16383.0],1,3.661557,0.542721,0.4572894,3.993793,5.407192
b1331,0,Experiment 2,EM15574,3963.3123,4387.796,4005.7725,(x=30.35 y=75.13),1,7,ip[width=42 height=11 bits=16 min=0.0 max=13378.0],ip[width=42 height=11 bits=16 min=1889.0 max=16383.0],1,3.0392501,0.5867907,0.10782177,3.5714946,5.4160023
b1332,0,Experiment 2,EM15574,4127.694,7015.402,6633.3784,(x=34.69 y=32.34),1,7,ip[width=60 height=15 bits=16 min=0.0 max=13378.0],ip[width=60 height=15 bits=16 min=1889.0 max=16383.0],1,4.9120297,0.47540584,0.12848157,5.2084007,5.2502794
b1344,0,Experiment 2,EM15574,3894.6345,5206.3086,4824.285,(x=39.69 y=80.53),1,7,ip[width=53 height=12 bits=16 min=0.0 max=13378.0],ip[width=53 height=12 bits=16 min=1889.0 max=16383.0],1,4.0221124,0.48260373,0.36146212,4.6061096,5.4852405
b1346,0,Experiment 2,EM15574,4128.369,4314.157,3932.1338,(x=41.03 y=49.90),1,7,ip[width=47 height=11 bits=16 min=0.0 max=13378.0],ip[width=47 height=11 bits=16 min=1889.0 max=16383.0],1,3.526179,0.54869235,0.08552781,4.0406013,5.2495985
b1348,0,Experiment 2,EM15574,3616.6387,4242.6777,3860.6543,(x=45.21 y=27.64),1,7,ip[width=30 height=12 bits=16 min=0.0 max=13378.0],ip[width=30 height=12 bits=16 min=1889.0 max=16383.0],1,2.1787522,0.75814146,0.022566967,2.498329,5.765505
b1350,0,Experiment 2,EM15574,4047.256,1687.1857,1305.1622,(x=46.92 y=59.93),1,7,ip[width=43 height=11 bits=16 min=0.0 max=13378.0],ip[width=43 height=11 bits=16 min=1889.0 max=16383.0],1,3.1791306,0.5727771,0.14065142,3.698074,5.3313737
b1353,0,Experiment 2,EM15574,4073.9363,5771.599,5389.5757,(x=51.86 y=49.96),1,7,ip[width=47 height=11 bits=16 min=0.0 max=13378.0],ip[width=47 height=11 bits=16 min=1889.0 max=16383.0],1,3.4225025,0.5267137,0.36229768,4.0301485,5.304476
b1356,0,Experiment 2,EM15574,3828.4355,3693.9155,3311.892,(x=55.10 y=66.71),1,7,ip[width=40 height=12 bits=16 min=0.0 max=13378.0],ip[width=40 height=12 bits=16 min=1889.0 max=16383.0],1,3.009646,0.6128812,0.14718592,3.4478972,5.5519795
b1357,0,Experiment 2,EM15574,4134.436,6881.5796,6499.556,(x=55.84 y=52.00),1,7,ip[width=52 height=12 bits=16 min=0.0 max=13378.0],ip[width=52 height=12 bits=16 min=1889.0 max=16383.0],1,3.9732656,0.495355,0.4441307,4.488172,5.243482
b1363,0,Experiment 2,EM15574,3751.807,5076.9775,4694.954,(x=62.68 y=8.24),1,7,ip[width=50 height=12 bits=16 min=0.0 max=13378.0],ip[width=50 height=12 bits=16 min=1889.0 max=16383.0],1,3.8930564,0.53416955,0.24490559,4.2715387,5.6292334
b1365,0,Experiment 2,EM15574,4140.1665,5538.388,5156.3647,(x=62.37 y=35.16),1,7,ip[width=35 height=12 bits=16 min=0.0 max=13378.0],ip[width=35 height=12 bits=16 min=1889.0 max=16383.0],1,2.5034127,0.63803756,0.3106443,2.9913473,5.2377048
b1367,0,Experiment 2,EM15574,4007.8037,6512.334,6130.3105,(x=65.37 y=61.49),1,7,ip[width=63 height=13 bits=16 min=0.0 max=13378.0],ip[width=63 height=13 bits=16 min=1889.0 max=16383.0],1,5.002631,0.45228818,0.07899749,5.423912,5.3711476
b1368,0,Experiment 2,EM15574,3896.4753,3975.155,3593.1316,(x=65.56 y=22.78),1,7,ip[width=48 height=12 bits=16 min=0.0 max=13378.0],ip[width=48 height=12 bits=16 min=1889.0 max=16383.0],1,3.6221464,0.54407805,0.034733124,4.096856,5.4833846
b1372,0,Experiment 2,EM15574,4087.8303,4588.748,4206.7246,(x=72.34 y=39.78),1,7,ip[width=45 height=13 bits=16 min=0.0 max=13378.0],ip[width=45 height=13 bits=16 min=1889.0 max=16383.0],1,3.4603713,0.57054615,0.3015683,3.902984,5.290468
b1379,0,Experiment 2,EM15574,3741.5552,3302.3254,2920.302,(x=85.25 y=64.46),1,7,ip[width=42 height=12 bits=16 min=0.0 max=13378.0],ip[width=42 height=12 bits=16 min=1889.0 max=16383.0],1,3.3100061,0.6148389,0.0969128,3.6162288,5.639569
b1384,0,Experiment 2,EM15574,3653.2007,1121.5834,739.55994,(x=92.89 y=79.08),1,7,ip[width=31 height=11 bits=16 min=0.0 max=13378.0],ip[width=31 height=11 bits=16 min=1889.0 max=16383.0],1,2.238084,0.7075128,0.11634862,2.6608078,5.7286444
b1386,0,Experiment 2,EM15574,3469.1182,4223.867,3841.8438,(x=94.87 y=30.06),1,7,ip[width=31 height=13 bits=16 min=0.0 max=13378.0],ip[width=31 height=13 bits=16 min=1889.0 max=16383.0],1,2.4196572,0.76631397,0.063671745,2.6116834,5.9142284
b1391,0,Experiment 2,EM15574,3881.1802,10249.756,9867.732,(x=101.42 y=43.15),1,7,ip[width=45 height=14 bits=16 min=0.0 max=13378.0],ip[width=45 height=14 bits=16 min=1889.0 max=16383.0],1,3.6275122,0.59990746,0.1439721,3.8982596,5.4988046
b1392,0,Experiment 2,EM15574,3826.5186,2572.046,2190.0225,(x=102.51 y=2.61),1,7,ip[width=50 height=13 bits=16 min=0.0 max=13378.0],ip[width=50 height=13 bits=16 min=1889.0 max=16383.0],1,3.981503,0.5387202,0.18186976,4.3205957,5.553912
b1395,0,Experiment 2,EM15574,4197.356,5371.6206,4989.597,(x=104.92 y=47.63),1,7,ip[width=45 height=12 bits=16 min=0.0 max=13378.0],ip[width=45 height=12 bits=16 min=1889.0 max=16383.0],1,3.241423,0.53550464,0.11125576,3.897851,5.180049
b1396,0,Experiment 2,EM15574,4035.6821,5634.8677,5252.844,(x=106.28 y=41.60),1,7,ip[width=76 height=13 bits=16 min=0.0 max=13378.0],ip[width=76 height=13 bits=16 min=1889.0 max=16383.0],1,5.9119763,0.38020214,0.110136956,6.5759535,5.343042
b1397,0,Experiment 2,EM15574,4596.917,7029.004,6646.9805,(x=104.98 y=49.29),1,7,ip[width=30 height=11 bits=16 min=0.0 max=13378.0],ip[width=30 height=11 bits=16 min=1889.0 max=16383.0],1,2.0207393,0.7135826,0.021976592,2.5189848,4.777228
b1398,0,Experiment 2,EM15574,3989.0686,6601.685,6219.6616,(x=104.66 y=50.96),1,7,ip[width=29 height=12 bits=16 min=0.0 max=13378.0],ip[width=29 height=12 bits=16 min=1889.0 max=16383.0],1,2.1361961,0.7742807,0.003282449,2.4367144,5.3900356
b1401,0,Experiment 2,EM15574,3859.8628,3857.7407,3475.7173,(x=110.99 y=7.46),1,7,ip[width=25 height=11 bits=16 min=0.0 max=13378.0],ip[width=25 height=11 bits=16 min=1889.0 max=16383.0],1,1.7081058,0.8072289,0.07591448,2.1071413,5.5202956
b1404,0,Experiment 2,EM15574,3606.954,8473.806,8091.782,(x=112.75 y=31.53),1,7,ip[width=29 height=12 bits=16 min=0.0 max=13378.0],ip[width=29 height=12 bits=16 min=1889.0 max=16383.0],1,2.1807258,0.7710906,0.14543106,2.4351416,5.775268
b1406,0,Experiment 2,EM15574,3750.1511,3202.3,2820.2766,(x=115.14 y=9.91),1,7,ip[width=43 height=12 bits=16 min=0.0 max=13378.0],ip[width=43 height=12 bits=16 min=1889.0 max=16383.0],1,3.3051338,0.59356415,0.2887038,3.6610243,5.630903
b1407,0,Experiment 2,EM15574,4040.1995,6752.714,6370.6904,(x=120.04 y=23.31),1,7,ip[width=51 height=11 bits=16 min=0.0 max=13378.0],ip[width=51 height=11 bits=16 min=1889.0 max=16383.0],1,3.7572775,0.50650465,0.33089015,4.3800454,5.3384876
b1408,0,Experiment 2,EM15574,4475.6816,3688.2449,3306.2214,(x=2.86 y=13.61),1,7,ip[width=31 height=11 bits=16 min=0.0 max=13378.0],ip[width=31 height=11 bits=16 min=1889.0 max=16383.0],1,2.2427416,0.7021014,0.124401055,2.6570473,4.899452
b1409,0,Experiment 2,EM15574,4370.3374,4156.1265,3774.103,(x=3.80 y=13.91),1,7,ip[width=29 height=12 bits=16 min=0.0 max=13378.0],ip[width=29 height=12 bits=16 min=1889.0 max=16383.0],1,2.0156531,0.74225515,0.09795396,2.4286902,5.0056562
b1414,0,Experiment 2,EM15574,4391.365,6893.1895,6511.166,(x=108.37 y=31.08),1,7,ip[width=42 height=11 bits=16 min=0.0 max=13378.0],ip[width=42 height=11 bits=16 min=1889.0 max=16383.0],1,2.8386812,0.54888207,0.004946607,3.5881684,4.984457
b1441,0,Experiment 2,EM15574,4222.414,6282.6963,5851.3647,(x=8.09 y=3.30),1,8,ip[width=52 height=11 bits=16 min=0.0 max=13378.0],ip[width=52 height=11 bits=16 min=1889.0 max=16383.0],1,3.8518937,0.49157402,0.28843874,4.499599,4.0715914
b1454,0,Experiment 2,EM15574,4412.7007,8066.7886,7635.457,(x=12.53 y=49.03),1,8,ip[width=75 height=14 bits=16 min=0.0 max=13378.0],ip[width=75 height=14 bits=16 min=1889.0 max=16383.0],1,6.0963554,0.3863411,0.33344182,6.5259037,3.9219267
b1462,0,Experiment 2,EM15574,4384.1567,3712.7515,3281.4197,(x=13.08 y=95.65),1,8,ip[width=53 height=12 bits=16 min=0.0 max=13378.0],ip[width=53 height=12 bits=16 min=1889.0 max=16383.0],1,4.0250115,0.49370566,0.051592413,4.6059055,3.944377
b1464,0,Experiment 2,EM15574,4597.1426,5531.478,5100.1465,(x=13.38 y=23.62),1,8,ip[width=45 height=11 bits=16 min=0.0 max=13378.0],ip[width=45 height=11 bits=16 min=1889.0 max=16383.0],1,3.0565195,0.51492006,0.16920944,3.8563132,3.7768586
b1471,0,Experiment 2,EM15574,4980.792,4364.3145,3932.9827,(x=14.43 y=24.16),1,8,ip[width=30 height=9 bits=16 min=0.0 max=13378.0],ip[width=30 height=9 bits=16 min=1889.0 max=16383.0],1,1.674878,0.63396513,0.09364119,2.503732,3.4751089
b1472,0,Experiment 2,EM15574,3942.151,3390.9836,2959.6519,(x=15.25 y=51.90),1,8,ip[width=26 height=12 bits=16 min=0.0 max=13378.0],ip[width=26 height=12 bits=16 min=1889.0 max=16383.0],1,1.9294903,0.81486166,0.016801925,2.1980186,4.2920256
b1474,0,Experiment 2,EM15574,4328.8726,5514.5635,5083.232,(x=16.52 y=28.78),1,8,ip[width=41 height=11 bits=16 min=0.0 max=13378.0],ip[width=41 height=11 bits=16 min=1889.0 max=16383.0],1,2.9782684,0.5812288,0.35934386,3.5544999,3.9878595
b1482,0,Experiment 2,EM15574,4550.4946,2979.782,2548.4502,(x=19.79 y=66.95),1,8,ip[width=48 height=13 bits=16 min=0.0 max=13378.0],ip[width=48 height=13 bits=16 min=1889.0 max=16383.0],1,3.7248979,0.5341971,0.25824156,4.1345744,3.813548
b1486,0,Experiment 2,EM15574,4052.5173,2878.5957,2447.264,(x=19.55 y=84.94),1,8,ip[width=32 height=11 bits=16 min=0.0 max=13378.0],ip[width=32 height=11 bits=16 min=1889.0 max=16383.0],1,2.2266743,0.7031868,0.1565951,2.6927502,4.2052197
b1487,0,Experiment 2,EM15574,4007.4973,2581.0686,2149.7368,(x=20.85 y=17.73),1,8,ip[width=41 height=11 bits=16 min=0.0 max=13378.0],ip[width=41 height=11 bits=16 min=1889.0 max=16383.0],1,2.8794334,0.5898357,0.00820498,3.5305984,4.2406287
b1571,0,Experiment 2,EM15574,4111.3813,4035.2551,3603.9233,(x=53.29 y=65.74),1,8,ip[width=52 height=12 bits=16 min=0.0 max=13378.0],ip[width=52 height=12 bits=16 min=1889.0 max=16383.0],1,4.1492877,0.52608794,0.16580267,4.5034595,4.1589212
b1572,0,Experiment 2,EM15574,4144.461,5717.5317,5286.2,(x=53.82 y=19.53),1,8,ip[width=53 height=12 bits=16 min=0.0 max=13378.0],ip[width=53 height=12 bits=16 min=1889.0 max=16383.0],1,4.26752,0.5024702,0.64934057,4.6090713,4.1329036
b1577,0,Experiment 2,EM15574,3834.5518,4839.741,4408.4097,(x=56.12 y=4.91),1,8,ip[width=55 height=12 bits=16 min=0.0 max=13378.0],ip[width=55 height=12 bits=16 min=1889.0 max=16383.0],1,4.2086735,0.46362007,0.32394284,4.7871504,4.3766546
b1578,0,Experiment 2,EM15574,3888.5278,2556.1372,2124.8054,(x=55.13 y=41.75),1,8,ip[width=30 height=12 bits=16 min=0.0 max=13378.0],ip[width=30 height=12 bits=16 min=1889.0 max=16383.0],1,2.2336435,0.7477354,0.011554698,2.5642052,4.3342013
b1579,0,Experiment 2,EM15574,4049.9731,2891.3176,2459.9858,(x=55.49 y=31.36),1,8,ip[width=41 height=12 bits=16 min=0.0 max=13378.0],ip[width=41 height=12 bits=16 min=1889.0 max=16383.0],1,3.1912806,0.62748134,0.14055386,3.4906049,4.2072206
b1590,0,Experiment 2,EM15574,3991.9324,5186.3647,4755.033,(x=61.58 y=51.09),1,8,ip[width=53 height=12 bits=16 min=0.0 max=13378.0],ip[width=53 height=12 bits=16 min=1889.0 max=16383.0],1,4.0494967,0.50240445,0.3260973,4.5414796,4.252871
b1592,0,Experiment 2,EM15574,3982.2224,6014.4585,5583.127,(x=61.79 y=31.50),1,8,ip[width=55 height=12 bits=16 min=0.0 max=13378.0],ip[width=55 height=12 bits=16 min=1889.0 max=16383.0],1,4.1170316,0.46107894,0.37369546,4.73616,4.260508
b1593,0,Experiment 2,EM15574,3937.034,6361.5186,5930.187,(x=62.28 y=73.64),1,8,ip[width=47 height=13 bits=16 min=0.0 max=13378.0],ip[width=47 height=13 bits=16 min=1889.0 max=16383.0],1,3.8793952,0.58030826,0.58053845,4.0667014,4.29605
b1602,0,Experiment 2,EM15574,3782.257,5531.2236,5099.892,(x=68.03 y=46.52),1,8,ip[width=49 height=13 bits=16 min=0.0 max=13378.0],ip[width=49 height=13 bits=16 min=1889.0 max=16383.0],1,3.79712,0.53067315,0.46841604,4.183936,4.4177856
b1610,0,Experiment 2,EM15574,3939.879,4630.1553,4198.8237,(x=71.78 y=42.95),1,8,ip[width=45 height=12 bits=16 min=0.0 max=13378.0],ip[width=45 height=12 bits=16 min=1889.0 max=16383.0],1,3.2743576,0.5657762,0.06682856,3.833045,4.2938123
b1615,0,Experiment 2,EM15574,3971.2964,3034.5654,2603.2336,(x=72.82 y=20.83),1,8,ip[width=41 height=11 bits=16 min=0.0 max=13378.0],ip[width=41 height=11 bits=16 min=1889.0 max=16383.0],1,2.986826,0.58413243,0.031959653,3.5366251,4.2691016
b1616,0,Experiment 2,EM15574,4049.4673,4397.0127,3965.681,(x=75.23 y=47.01),1,8,ip[width=74 height=12 bits=16 min=0.0 max=13378.0],ip[width=74 height=12 bits=16 min=1889.0 max=16383.0],1,5.5054107,0.36188397,0.2523248,6.4338603,4.2076187
b1618,0,Experiment 2,EM15574,3936.351,4128.432,3697.1003,(x=76.06 y=72.88),1,8,ip[width=70 height=12 bits=16 min=0.0 max=13378.0],ip[width=70 height=12 bits=16 min=1889.0 max=16383.0],1,5.555738,0.4070839,0.13844234,6.082315,4.2965875
b1623,0,Experiment 2,EM15574,4009.0632,5142.518,4711.1865,(x=78.25 y=39.80),1,8,ip[width=54 height=12 bits=16 min=0.0 max=13378.0],ip[width=54 height=12 bits=16 min=1889.0 max=16383.0],1,4.3406053,0.5140623,0.1584122,4.6688614,4.2393975
b1627,0,Experiment 2,EM15574,3903.0042,6448.2583,6016.927,(x=78.46 y=11.92),1,8,ip[width=46 height=13 bits=16 min=0.0 max=13378.0],ip[width=46 height=13 bits=16 min=1889.0 max=16383.0],1,3.718607,0.6028309,0.15829408,3.9221387,4.3228154
b1641,0,Experiment 2,EM15574,3762.4011,3311.1274,2879.7957,(x=86.24 y=8.20),1,8,ip[width=39 height=12 bits=16 min=0.0 max=13378.0],ip[width=39 height=12 bits=16 min=1889.0 max=16383.0],1,2.921635,0.6353469,0.17078933,3.2921426,4.433403
b1644,0,Experiment 2,EM15574,4019.334,6257.4673,5826.1357,(x=87.88 y=15.11),1,8,ip[width=46 height=12 bits=16 min=0.0 max=13378.0],ip[width=46 height=12 bits=16 min=1889.0 max=16383.0],1,3.462715,0.5578996,0.27886102,3.9358711,4.231319
b1647,0,Experiment 2,EM15574,3755.817,3003.995,2572.6633,(x=88.70 y=90.90),1,8,ip[width=43 height=12 bits=16 min=0.0 max=13378.0],ip[width=43 height=12 bits=16 min=1889.0 max=16383.0],1,3.2394493,0.58614236,0.04051188,3.6880822,4.438582
b1649,0,Experiment 2,EM15574,3941.2102,5121.8667,4690.535,(x=89.65 y=10.81),1,8,ip[width=50 height=12 bits=16 min=0.0 max=13378.0],ip[width=50 height=12 bits=16 min=1889.0 max=16383.0],1,3.9128852,0.5332947,0.081230894,4.3226886,4.292765
b1663,0,Experiment 2,EM15574,4016.0261,5851.3423,5420.0107,(x=95.86 y=5.03),1,8,ip[width=68 height=12 bits=16 min=0.0 max=13378.0],ip[width=68 height=12 bits=16 min=1889.0 max=16383.0],1,5.3614907,0.40955943,0.35708725,5.9020367,4.2339206
b1669,0,Experiment 2,EM15574,4009.9746,7968.3267,7536.995,(x=98.67 y=41.24),1,8,ip[width=50 height=13 bits=16 min=0.0 max=13378.0],ip[width=50 height=13 bits=16 min=1889.0 max=16383.0],1,3.9950986,0.5474366,0.417329,4.3063602,4.2386804
b1677,0,Experiment 2,EM15574,3934.7888,5511.811,5080.4795,(x=102.64 y=4.94),1,8,ip[width=60 height=12 bits=16 min=0.0 max=13378.0],ip[width=60 height=12 bits=16 min=1889.0 max=16383.0],1,4.750178,0.44497183,0.50288796,5.2390513,4.297816
b1683,0,Experiment 2,EM15574,3403.574,3588.335,3157.0032,(x=103.74 y=16.87),1,8,ip[width=24 height=12 bits=16 min=0.0 max=13378.0],ip[width=24 height=12 bits=16 min=1889.0 max=16383.0],1,1.66851,0.8442489,0.0905004,1.999687,4.7156296
b1685,0,Experiment 2,EM15574,3510.6704,6406.413,5975.0815,(x=104.65 y=34.99),1,8,ip[width=28 height=12 bits=16 min=0.0 max=13378.0],ip[width=28 height=12 bits=16 min=1889.0 max=16383.0],1,2.083772,0.8030087,5.85E-04,2.3395746,4.6313953
b1687,0,Experiment 2,EM15574,3662.2751,5242.706,4811.3745,(x=104.55 y=27.68),1,8,ip[width=34 height=12 bits=16 min=0.0 max=13378.0],ip[width=34 height=12 bits=16 min=1889.0 max=16383.0],1,2.6853557,0.7266819,0.025851078,2.8806949,4.5121546
b1688,0,Experiment 2,EM15574,3706.7803,5471.2944,5039.963,(x=107.16 y=21.65),1,8,ip[width=44 height=12 bits=16 min=0.0 max=13378.0],ip[width=44 height=12 bits=16 min=1889.0 max=16383.0],1,3.3220944,0.57164836,0.008711068,3.7821789,4.47715
b1697,0,Experiment 2,EM15574,3791.9128,4543.8086,4112.477,(x=108.07 y=82.63),1,8,ip[width=48 height=11 bits=16 min=0.0 max=13378.0],ip[width=48 height=11 bits=16 min=1889.0 max=16383.0],1,3.4424853,0.49591225,0.2053731,4.144604,4.4101915
b1703,0,Experiment 2,EM15574,3842.8901,2014.3225,1582.9907,(x=112.70 y=31.28),1,8,ip[width=52 height=12 bits=16 min=0.0 max=13378.0],ip[width=52 height=12 bits=16 min=1889.0 max=16383.0],1,4.1323886,0.5155769,0.12540874,4.529921,4.3700967
b1706,0,Experiment 2,EM15574,3862.4158,6123.4404,5692.109,(x=116.32 y=72.85),1,8,ip[width=61 height=13 bits=16 min=0.0 max=13378.0],ip[width=61 height=13 bits=16 min=1889.0 max=16383.0],1,4.9735203,0.46050596,0.3231786,5.257438,4.354739
b1716,0,Experiment 2,EM15574,4336.9395,3759.325,3327.9932,(x=4.13 y=54.12),1,8,ip[width=33 height=11 bits=16 min=0.0 max=13378.0],ip[width=33 height=11 bits=16 min=1889.0 max=16383.0],1,2.1680746,0.6534246,0.17945005,2.8018808,3.9815147
b1717,0,Experiment 2,EM15574,4445.3706,3759.354,3328.0222,(x=4.53 y=52.48),1,8,ip[width=27 height=12 bits=16 min=0.0 max=13378.0],ip[width=27 height=12 bits=16 min=1889.0 max=16383.0],1,1.9526803,0.7914894,0.1254536,2.2980857,3.896231
b1720,0,Experiment 2,EM15574,4661.36,3613.264,3181.9321,(x=15.36 y=25.52),1,8,ip[width=26 height=11 bits=16 min=0.0 max=13378.0],ip[width=26 height=11 bits=16 min=1889.0 max=16383.0],1,1.7106036,0.7611321,0.084383026,2.2042246,3.7263498
b1725,0,Experiment 2,EM15574,4470.9297,6273.1196,5841.788,(x=76.16 y=59.86),1,8,ip[width=56 height=11 bits=16 min=0.0 max=13378.0],ip[width=56 height=11 bits=16 min=1889.0 max=16383.0],1,3.9770894,0.44262794,0.12676935,4.8081512,3.876128
b1726,0,Experiment 2,EM15574,4862.569,1523.9733,1092.6416,(x=77.15 y=60.19),1,8,ip[width=28 height=10 bits=16 min=0.0 max=13378.0],ip[width=28 height=10 bits=16 min=1889.0 max=16383.0],1,1.7885925,0.70997286,0.07787094,2.393483,3.568094
b1727,0,Experiment 2,EM15574,4098.0728,4717.148,4285.8164,(x=83.86 y=81.19),1,8,ip[width=39 height=12 bits=16 min=0.0 max=13378.0],ip[width=39 height=12 bits=16 min=1889.0 max=16383.0],1,2.8777835,0.61353654,0.33660194,3.304334,4.1693892
b1728,0,Experiment 2,EM15574,3877.3853,5694.6816,5263.35,(x=83.95 y=82.87),1,8,ip[width=30 height=12 bits=16 min=0.0 max=13378.0],ip[width=30 height=12 bits=16 min=1889.0 max=16383.0],1,2.0853753,0.74375176,0.036329854,2.5238464,4.342965
b3,0,Experiment 3,EM15638,3987.9192,513.64526,86.40219,(x=1.38 y=11.47),1,1,ip[width=29 height=11 bits=16 min=17.0 max=6149.0],ip[width=29 height=11 bits=16 min=225.0 max=16383.0],1,2.0813372,0.76277584,0.010910063,2.4090707,4.524158
b8,0,Experiment 3,EM15638,4128.977,454.58893,27.345856,(x=4.29 y=68.31),1,1,ip[width=28 height=12 bits=16 min=17.0 max=6149.0],ip[width=28 height=12 bits=16 min=225.0 max=16383.0],1,2.0151114,0.77269214,0.056454353,2.3606234,4.4096417
b11,0,Experiment 3,EM15638,4181.987,523.6164,96.37332,(x=6.82 y=2.59),1,1,ip[width=34 height=11 bits=16 min=17.0 max=6149.0],ip[width=34 height=11 bits=16 min=225.0 max=16383.0],1,2.3832073,0.66021776,0.110067174,2.8950891,4.366606
b13,0,Experiment 3,EM15638,4398.472,463.07144,35.82837,(x=6.43 y=82.02),1,1,ip[width=39 height=11 bits=16 min=17.0 max=6149.0],ip[width=39 height=11 bits=16 min=225.0 max=16383.0],1,2.767153,0.5866709,0.01370555,3.3660069,4.190856
b19,0,Experiment 3,EM15638,4196.905,499.61615,72.37308,(x=9.19 y=37.39),1,1,ip[width=34 height=11 bits=16 min=17.0 max=6149.0],ip[width=34 height=11 bits=16 min=225.0 max=16383.0],1,2.3335888,0.65186626,0.17547908,2.9005234,4.3544955
b20,0,Experiment 3,EM15638,4116.014,497.04437,69.8013,(x=10.04 y=24.19),1,1,ip[width=38 height=11 bits=16 min=17.0 max=6149.0],ip[width=38 height=11 bits=16 min=225.0 max=16383.0],1,2.6713784,0.61029667,0.023916325,3.2210596,4.4201655
b23,0,Experiment 3,EM15638,4284.5874,507.86487,80.621796,(x=13.17 y=54.42),1,1,ip[width=47 height=11 bits=16 min=17.0 max=6149.0],ip[width=47 height=11 bits=16 min=225.0 max=16383.0],1,3.2281935,0.50394577,0.063245416,4.0425763,4.2833114
b24,0,Experiment 3,EM15638,4188.8315,474.24347,47.000397,(x=12.86 y=73.53),1,1,ip[width=36 height=12 bits=16 min=17.0 max=6149.0],ip[width=36 height=12 bits=16 min=225.0 max=16383.0],1,2.7034883,0.6396167,0.05649861,3.110203,4.3610497
b26,0,Experiment 3,EM15638,4016.7732,493.88257,66.639496,(x=14.12 y=6.59),1,1,ip[width=29 height=12 bits=16 min=17.0 max=6149.0],ip[width=29 height=12 bits=16 min=225.0 max=16383.0],1,2.094037,0.7511551,0.13788712,2.4331996,4.500733
b28,0,Experiment 3,EM15638,4286.3057,498.36188,71.118805,(x=16.99 y=36.97),1,1,ip[width=42 height=11 bits=16 min=17.0 max=6149.0],ip[width=42 height=11 bits=16 min=225.0 max=16383.0],1,2.8751314,0.53554404,0.020912949,3.620387,4.2819166
b29,0,Experiment 3,EM15638,4202.8164,520.13416,92.89108,(x=16.52 y=45.90),1,1,ip[width=29 height=11 bits=16 min=17.0 max=6149.0],ip[width=29 height=11 bits=16 min=225.0 max=16383.0],1,1.9537597,0.7243924,0.024451291,2.4135106,4.349696
b33,0,Experiment 3,EM15638,4253.1406,490.17416,62.93109,(x=19.12 y=55.10),1,1,ip[width=40 height=11 bits=16 min=17.0 max=6149.0],ip[width=40 height=11 bits=16 min=225.0 max=16383.0],1,2.822738,0.5961443,0.12968342,3.3885305,4.308841
b34,0,Experiment 3,EM15638,4069.0557,484.44232,57.19925,(x=19.88 y=77.56),1,1,ip[width=30 height=11 bits=16 min=17.0 max=6149.0],ip[width=30 height=11 bits=16 min=225.0 max=16383.0],1,2.0884593,0.70085007,0.111021206,2.570597,4.458288
b38,0,Experiment 3,EM15638,4145.8643,506.56653,79.323456,(x=21.44 y=44.17),1,1,ip[width=26 height=11 bits=16 min=17.0 max=6149.0],ip[width=26 height=11 bits=16 min=225.0 max=16383.0],1,1.8568673,0.7821558,0.002467378,2.18661,4.395932
b40,0,Experiment 3,EM15638,4135.0967,505.1081,77.86502,(x=22.09 y=29.07),1,1,ip[width=41 height=11 bits=16 min=17.0 max=6149.0],ip[width=41 height=11 bits=16 min=225.0 max=16383.0],1,2.899956,0.5781134,0.09671222,3.4792702,4.404674
b42,0,Experiment 3,EM15638,4170.277,487.30096,60.05789,(x=23.08 y=81.87),1,1,ip[width=34 height=11 bits=16 min=17.0 max=6149.0],ip[width=34 height=11 bits=16 min=225.0 max=16383.0],1,2.4414904,0.6677143,0.018377159,2.8886073,4.376113
b43,0,Experiment 3,EM15638,4074.7869,477.02298,49.779907,(x=23.40 y=24.10),1,1,ip[width=38 height=11 bits=16 min=17.0 max=6149.0],ip[width=38 height=11 bits=16 min=225.0 max=16383.0],1,2.7651331,0.6354941,0.086959064,3.2118573,4.453635
b44,0,Experiment 3,EM15638,4083.9783,498.50638,71.263306,(x=22.64 y=1.71),1,1,ip[width=35 height=11 bits=16 min=17.0 max=6149.0],ip[width=35 height=11 bits=16 min=225.0 max=16383.0],1,2.4853237,0.6629943,0.18742743,2.9431074,4.4461737
b47,0,Experiment 3,EM15638,4091.3105,487.852,60.608917,(x=26.76 y=17.70),1,1,ip[width=31 height=11 bits=16 min=17.0 max=6149.0],ip[width=31 height=11 bits=16 min=225.0 max=16383.0],1,2.1579676,0.6899321,0.1096143,2.663265,4.440221
b48,0,Experiment 3,EM15638,4414.5728,534.3134,107.07034,(x=27.72 y=62.14),1,1,ip[width=70 height=11 bits=16 min=17.0 max=6149.0],ip[width=70 height=11 bits=16 min=225.0 max=16383.0],1,5.292445,0.39294812,0.021787131,6.0652785,4.177785
b49,0,Experiment 3,EM15638,4319.7007,491.84677,64.6037,(x=27.58 y=75.58),1,1,ip[width=41 height=12 bits=16 min=17.0 max=6149.0],ip[width=41 height=12 bits=16 min=225.0 max=16383.0],1,2.9519792,0.59605825,0.057311323,3.4705968,4.2548056
b50,0,Experiment 3,EM15638,4238.7676,468.0289,40.785828,(x=28.08 y=90.04),1,1,ip[width=40 height=11 bits=16 min=17.0 max=6149.0],ip[width=40 height=11 bits=16 min=225.0 max=16383.0],1,2.7302554,0.5695826,0.093854435,3.3978672,4.32051
b52,0,Experiment 3,EM15638,3990.102,514.834,87.59091,(x=30.06 y=21.64),1,1,ip[width=27 height=12 bits=16 min=17.0 max=6149.0],ip[width=27 height=12 bits=16 min=225.0 max=16383.0],1,1.9462969,0.7870759,0.07486074,2.2798502,4.5223856
b55,0,Experiment 3,EM15638,4222.8647,497.87274,70.62967,(x=32.43 y=54.18),1,1,ip[width=31 height=11 bits=16 min=17.0 max=6149.0],ip[width=31 height=11 bits=16 min=225.0 max=16383.0],1,2.1687608,0.71116805,0.0127891,2.6334348,4.3334203
b58,0,Experiment 3,EM15638,4044.628,491.64755,64.40448,(x=33.95 y=73.27),1,1,ip[width=29 height=11 bits=16 min=17.0 max=6149.0],ip[width=29 height=11 bits=16 min=225.0 max=16383.0],1,1.9103401,0.7163403,0.014825757,2.4343297,4.4781194
b74,0,Experiment 3,EM15638,3953.663,498.97418,71.73111,(x=43.86 y=43.09),1,1,ip[width=29 height=12 bits=16 min=17.0 max=6149.0],ip[width=29 height=12 bits=16 min=225.0 max=16383.0],1,2.1407602,0.7616203,0.1434159,2.4343557,4.551968
b80,0,Experiment 3,EM15638,4877.9062,549.2687,122.025604,(x=46.31 y=32.86),1,1,ip[width=51 height=11 bits=16 min=17.0 max=6149.0],ip[width=51 height=11 bits=16 min=225.0 max=16383.0],1,3.1496496,0.4354639,0.055850774,4.3749337,3.8016336
b85,0,Experiment 3,EM15638,4005.1628,454.97656,27.73349,(x=48.24 y=91.67),1,1,ip[width=29 height=11 bits=16 min=17.0 max=6149.0],ip[width=29 height=11 bits=16 min=225.0 max=16383.0],1,2.0313475,0.7317416,5.51E-04,2.442742,4.5101585
b93,0,Experiment 3,EM15638,5318.6187,524.2706,97.02756,(x=51.91 y=47.89),1,1,ip[width=31 height=9 bits=16 min=17.0 max=6149.0],ip[width=31 height=9 bits=16 min=225.0 max=16383.0],1,1.7456661,0.6277425,0.15459417,2.6176493,3.4438472
b94,0,Experiment 3,EM15638,4950.8604,509.53363,82.29056,(x=52.21 y=46.70),1,1,ip[width=29 height=10 bits=16 min=17.0 max=6149.0],ip[width=29 height=10 bits=16 min=225.0 max=16383.0],1,1.7629354,0.6689167,0.01996482,2.4598553,3.7424068
b95,0,Experiment 3,EM15638,3984.3777,512.77203,85.52896,(x=53.78 y=73.68),1,1,ip[width=36 height=12 bits=16 min=17.0 max=6149.0],ip[width=36 height=12 bits=16 min=225.0 max=16383.0],1,2.5856879,0.64486074,0.010139423,3.0516126,4.527033
b96,0,Experiment 3,EM15638,4194.997,513.8051,86.56204,(x=55.39 y=70.22),1,1,ip[width=37 height=11 bits=16 min=17.0 max=6149.0],ip[width=37 height=11 bits=16 min=225.0 max=16383.0],1,2.481086,0.6115776,0.04337818,3.1185722,4.3560443
b97,0,Experiment 3,EM15638,4029.7444,515.8371,88.594025,(x=55.69 y=13.24),1,1,ip[width=29 height=12 bits=16 min=17.0 max=6149.0],ip[width=29 height=12 bits=16 min=225.0 max=16383.0],1,2.0940099,0.7488797,0.035203006,2.4402144,4.4902024
b101,0,Experiment 3,EM15638,4038.8984,494.11188,66.868805,(x=61.02 y=11.49),1,1,ip[width=32 height=11 bits=16 min=17.0 max=6149.0],ip[width=32 height=11 bits=16 min=225.0 max=16383.0],1,2.3370118,0.70204777,0.045124512,2.7414598,4.482771
b102,0,Experiment 3,EM15638,4148.11,518.3288,91.085724,(x=60.59 y=28.34),1,1,ip[width=41 height=11 bits=16 min=17.0 max=6149.0],ip[width=41 height=11 bits=16 min=225.0 max=16383.0],1,2.8911672,0.56169355,0.1724912,3.537069,4.3941092
b108,0,Experiment 3,EM15638,3913.8784,510.33136,83.08829,(x=62.77 y=50.03),1,1,ip[width=21 height=11 bits=16 min=17.0 max=6149.0],ip[width=21 height=11 bits=16 min=225.0 max=16383.0],1,1.3735156,0.86629075,0.091100514,1.7593824,4.5842667
b113,0,Experiment 3,EM15638,4241.9263,510.67172,83.42865,(x=66.11 y=49.85),1,1,ip[width=37 height=11 bits=16 min=17.0 max=6149.0],ip[width=37 height=11 bits=16 min=225.0 max=16383.0],1,2.6007366,0.6287283,0.03803877,3.1373856,4.3179455
b115,0,Experiment 3,EM15638,4217.0415,498.02173,70.778656,(x=66.50 y=38.64),1,1,ip[width=31 height=11 bits=16 min=17.0 max=6149.0],ip[width=31 height=11 bits=16 min=225.0 max=16383.0],1,2.1819594,0.72421545,0.067255214,2.593715,4.3381476
b125,0,Experiment 3,EM15638,3912.5203,496.70493,69.46185,(x=71.84 y=19.95),1,1,ip[width=21 height=12 bits=16 min=17.0 max=6149.0],ip[width=21 height=12 bits=16 min=225.0 max=16383.0],1,1.461465,0.8883249,0.01312286,1.7397898,4.5853696
b136,0,Experiment 3,EM15638,3873.5776,497.04898,69.80591,(x=78.92 y=82.23),1,1,ip[width=27 height=11 bits=16 min=17.0 max=6149.0],ip[width=27 height=11 bits=16 min=225.0 max=16383.0],1,1.9297062,0.7616339,0.059819758,2.3016412,4.6169844
b140,0,Experiment 3,EM15638,3918.2825,497.56717,70.3241,(x=81.53 y=78.67),1,1,ip[width=30 height=12 bits=16 min=17.0 max=6149.0],ip[width=30 height=12 bits=16 min=225.0 max=16383.0],1,2.0708199,0.7193747,0.04151895,2.5141776,4.5806913
b150,0,Experiment 3,EM15638,4244.4375,506.4013,79.15823,(x=85.91 y=53.67),1,1,ip[width=50 height=11 bits=16 min=17.0 max=6149.0],ip[width=50 height=11 bits=16 min=225.0 max=16383.0],1,3.6393538,0.51011735,0.00384565,4.293869,4.315907
b158,0,Experiment 3,EM15638,3994.778,501.4961,74.25302,(x=91.61 y=13.39),1,1,ip[width=30 height=11 bits=16 min=17.0 max=6149.0],ip[width=30 height=11 bits=16 min=225.0 max=16383.0],1,2.0286956,0.70720935,0.068932675,2.5066035,4.5185895
b163,0,Experiment 3,EM15638,3996.9968,452.96216,25.719086,(x=95.54 y=92.35),1,1,ip[width=35 height=11 bits=16 min=17.0 max=6149.0],ip[width=35 height=11 bits=16 min=225.0 max=16383.0],1,2.5173514,0.64725083,0.002036293,3.0077093,4.516788
b171,0,Experiment 3,EM15638,4043.4087,453.44196,26.198883,(x=98.88 y=94.71),1,1,ip[width=30 height=12 bits=16 min=17.0 max=6149.0],ip[width=30 height=12 bits=16 min=225.0 max=16383.0],1,2.1260812,0.72475284,0.060998302,2.5185165,4.4791093
b179,0,Experiment 3,EM15638,3869.1406,487.31464,60.071564,(x=102.99 y=80.22),1,1,ip[width=33 height=12 bits=16 min=17.0 max=6149.0],ip[width=33 height=12 bits=16 min=225.0 max=16383.0],1,2.5447352,0.6881383,0.07552428,2.8407505,4.6205864
b194,0,Experiment 3,EM15638,3876.8599,491.11804,63.87497,(x=113.43 y=19.37),1,1,ip[width=32 height=12 bits=16 min=17.0 max=6149.0],ip[width=32 height=12 bits=16 min=225.0 max=16383.0],1,2.383762,0.727588,0.042869676,2.6755135,4.61432
b205,0,Experiment 3,EM15638,4110.1406,484.97183,57.72876,(x=119.31 y=48.85),1,1,ip[width=31 height=12 bits=16 min=17.0 max=6149.0],ip[width=31 height=12 bits=16 min=225.0 max=16383.0],1,2.2425249,0.72009337,0.046775058,2.6187692,4.424934
b217,0,Experiment 3,EM15638,4939.904,482.1227,54.87964,(x=37.18 y=93.07),1,1,ip[width=37 height=11 bits=16 min=17.0 max=6149.0],ip[width=37 height=11 bits=16 min=225.0 max=16383.0],1,2.5687888,0.61501783,0.02631542,3.1400168,3.7513015
b218,0,Experiment 3,EM15638,4646.507,476.46262,49.219543,(x=37.70 y=89.89),1,1,ip[width=38 height=12 bits=16 min=17.0 max=6149.0],ip[width=38 height=12 bits=16 min=225.0 max=16383.0],1,2.828443,0.6174577,0.15068093,3.2741246,3.9894922
b219,0,Experiment 3,EM15638,4510.963,487.2034,59.960327,(x=37.88 y=95.20),1,1,ip[width=35 height=11 bits=16 min=17.0 max=6149.0],ip[width=35 height=11 bits=16 min=225.0 max=16383.0],1,2.3169055,0.6165799,0.07515782,2.9658465,4.0995317
b220,0,Experiment 3,EM15638,4428.8823,520.1384,92.895355,(x=41.61 y=27.12),1,1,ip[width=34 height=11 bits=16 min=17.0 max=6149.0],ip[width=34 height=11 bits=16 min=225.0 max=16383.0],1,2.2891517,0.6302609,0.062290795,2.9286187,4.1661677
b224,0,Experiment 3,EM15638,4609.2974,513.725,86.4819,(x=46.39 y=12.40),1,1,ip[width=28 height=12 bits=16 min=17.0 max=6149.0],ip[width=28 height=12 bits=16 min=225.0 max=16383.0],1,1.9111726,0.77275574,0.056571215,2.3319566,4.0197005
b226,0,Experiment 3,EM15638,5322.107,521.4885,94.24545,(x=53.99 y=48.00),1,1,ip[width=26 height=9 bits=16 min=17.0 max=6149.0],ip[width=26 height=9 bits=16 min=225.0 max=16383.0],1,1.3614272,0.6825073,0.12658991,2.167646,3.4410152
b227,0,Experiment 3,EM15638,5366.5864,514.7231,87.48001,(x=54.46 y=46.68),1,1,ip[width=29 height=9 bits=16 min=17.0 max=6149.0],ip[width=29 height=9 bits=16 min=225.0 max=16383.0],1,1.5318986,0.62950164,0.05122869,2.4168046,3.4049053
b228,0,Experiment 3,EM15638,4613.7334,510.89175,83.64868,(x=55.81 y=46.92),1,1,ip[width=24 height=11 bits=16 min=17.0 max=6149.0],ip[width=24 height=11 bits=16 min=225.0 max=16383.0],1,1.5268412,0.79197717,0.20371042,2.0014274,4.016099
b232,0,Experiment 3,EM15638,4657.28,516.16187,88.91879,(x=67.09 y=6.51),1,1,ip[width=33 height=12 bits=16 min=17.0 max=6149.0],ip[width=33 height=12 bits=16 min=225.0 max=16383.0],1,2.2026362,0.6228253,0.07451076,2.841275,3.9807463
b235,0,Experiment 3,EM15638,4263.926,489.61404,62.37097,(x=72.63 y=86.88),1,1,ip[width=27 height=11 bits=16 min=17.0 max=6149.0],ip[width=27 height=11 bits=16 min=225.0 max=16383.0],1,1.8556955,0.7665847,0.2944372,2.3012905,4.3000855
b236,0,Experiment 3,EM15638,4382.4946,526.0073,98.76425,(x=74.10 y=88.90),1,1,ip[width=33 height=11 bits=16 min=17.0 max=6149.0],ip[width=33 height=11 bits=16 min=225.0 max=16383.0],1,2.159633,0.6473858,3.81E-04,2.774881,4.203827
b237,0,Experiment 3,EM15638,4491.0186,501.79523,74.552155,(x=74.77 y=87.21),1,1,ip[width=25 height=11 bits=16 min=17.0 max=6149.0],ip[width=25 height=11 bits=16 min=225.0 max=16383.0],1,1.6677083,0.77153724,0.013486022,2.118071,4.115723
b238,0,Experiment 3,EM15638,5180.279,550.7904,123.54733,(x=88.04 y=15.03),1,1,ip[width=35 height=11 bits=16 min=17.0 max=6149.0],ip[width=35 height=11 bits=16 min=225.0 max=16383.0],1,2.3060508,0.62134594,0.01665793,2.9820347,3.5561566
b239,0,Experiment 3,EM15638,5030.1953,515.7677,88.52463,(x=88.67 y=16.56),1,1,ip[width=25 height=11 bits=16 min=17.0 max=6149.0],ip[width=25 height=11 bits=16 min=225.0 max=16383.0],1,1.5713093,0.7716834,0.3474098,2.054894,3.678
b240,0,Experiment 3,EM15638,5299.9155,531.0367,103.79361,(x=89.15 y=14.56),1,1,ip[width=24 height=12 bits=16 min=17.0 max=6149.0],ip[width=24 height=12 bits=16 min=225.0 max=16383.0],1,1.7144583,0.83318156,0.1177757,2.008494,3.4590309
b242,0,Experiment 3,EM15638,4440.9927,495.0112,67.76813,(x=105.83 y=38.85),1,1,ip[width=33 height=11 bits=16 min=17.0 max=6149.0],ip[width=33 height=11 bits=16 min=225.0 max=16383.0],1,2.1331124,0.6322201,0.00395747,2.7690847,4.156336
b248,0,Experiment 3,EM15638,4164.861,462.86667,54.169067,(x=1.07 y=50.26),1,2,ip[width=30 height=11 bits=16 min=17.0 max=6149.0],ip[width=30 height=11 bits=16 min=225.0 max=16383.0],1,2.1566021,0.70108426,0.117500454,2.5752187,3.780388
b252,0,Experiment 3,EM15638,4232.289,501.38342,92.68582,(x=2.62 y=27.14),1,2,ip[width=37 height=11 bits=16 min=17.0 max=6149.0],ip[width=37 height=11 bits=16 min=225.0 max=16383.0],1,2.584196,0.61991876,0.025741072,3.1502233,3.73278
b254,0,Experiment 3,EM15638,4302.924,439.38312,30.685516,(x=3.64 y=74.17),1,2,ip[width=35 height=11 bits=16 min=17.0 max=6149.0],ip[width=35 height=11 bits=16 min=225.0 max=16383.0],1,2.4368877,0.6298079,0.00514194,3.0040977,3.682908
b255,0,Experiment 3,EM15638,4037.0522,489.27142,80.57382,(x=6.01 y=29.59),1,2,ip[width=31 height=11 bits=16 min=17.0 max=6149.0],ip[width=31 height=11 bits=16 min=225.0 max=16383.0],1,2.2100527,0.7017626,0.044712376,2.6630502,3.870628
b256,0,Experiment 3,EM15638,4185.5273,434.49185,25.79425,(x=6.73 y=92.72),1,2,ip[width=33 height=11 bits=16 min=17.0 max=6149.0],ip[width=33 height=11 bits=16 min=225.0 max=16383.0],1,2.4224017,0.67567545,0.0604325,2.8388293,3.7657964
b257,0,Experiment 3,EM15638,3942.2383,467.05533,58.357727,(x=6.71 y=43.10),1,2,ip[width=29 height=11 bits=16 min=17.0 max=6149.0],ip[width=29 height=11 bits=16 min=225.0 max=16383.0],1,1.9806348,0.72647566,0.01214909,2.423851,3.9375722
b261,0,Experiment 3,EM15638,3925.345,479.83713,71.13953,(x=10.61 y=11.13),1,2,ip[width=32 height=12 bits=16 min=17.0 max=6149.0],ip[width=32 height=12 bits=16 min=225.0 max=16383.0],1,2.433056,0.7235987,0.001740957,2.690973,3.9494996
b262,0,Experiment 3,EM15638,3988.381,468.20334,59.505737,(x=12.47 y=5.02),1,2,ip[width=34 height=11 bits=16 min=17.0 max=6149.0],ip[width=34 height=11 bits=16 min=225.0 max=16383.0],1,2.378589,0.6282469,0.024010329,2.9317865,3.9049928
b263,0,Experiment 3,EM15638,3914.9893,456.4,47.702393,(x=12.30 y=24.69),1,2,ip[width=30 height=12 bits=16 min=17.0 max=6149.0],ip[width=30 height=12 bits=16 min=225.0 max=16383.0],1,2.1729856,0.7329433,0.010965841,2.5217798,3.9568114
b264,0,Experiment 3,EM15638,4079.1157,482.20645,73.50885,(x=15.23 y=69.97),1,2,ip[width=33 height=12 bits=16 min=17.0 max=6149.0],ip[width=33 height=12 bits=16 min=225.0 max=16383.0],1,2.4688127,0.6927335,0.023534795,2.8161006,3.840929
b265,0,Experiment 3,EM15638,4130.89,466.22742,57.529816,(x=14.60 y=43.99),1,2,ip[width=32 height=12 bits=16 min=17.0 max=6149.0],ip[width=32 height=12 bits=16 min=225.0 max=16383.0],1,2.3549595,0.69130874,0.10096341,2.7109985,3.8043735
b266,0,Experiment 3,EM15638,5058.213,466.26865,57.571045,(x=15.70 y=81.51),1,2,ip[width=37 height=10 bits=16 min=17.0 max=6149.0],ip[width=37 height=10 bits=16 min=225.0 max=16383.0],1,2.1032612,0.53335613,0.13361233,3.1361597,3.1496315
b267,0,Experiment 3,EM15638,4286.126,461.57712,52.879517,(x=15.77 y=25.98),1,2,ip[width=44 height=12 bits=16 min=17.0 max=6149.0],ip[width=44 height=12 bits=16 min=225.0 max=16383.0],1,3.1877651,0.5555718,0.057445727,3.7713153,3.6947682
b269,0,Experiment 3,EM15638,4606.125,457.5368,48.839203,(x=16.48 y=80.27),1,2,ip[width=28 height=11 bits=16 min=17.0 max=6149.0],ip[width=28 height=11 bits=16 min=225.0 max=16383.0],1,1.8347875,0.6884277,0.024806397,2.3977091,3.468831
b270,0,Experiment 3,EM15638,4637.255,469.0825,60.384888,(x=16.62 y=83.29),1,2,ip[width=35 height=11 bits=16 min=17.0 max=6149.0],ip[width=35 height=11 bits=16 min=225.0 max=16383.0],1,2.3081477,0.61652976,0.19461934,2.9988408,3.4468515
b274,0,Experiment 3,EM15638,4672.459,489.8387,81.14111,(x=18.18 y=33.06),1,2,ip[width=42 height=11 bits=16 min=17.0 max=6149.0],ip[width=42 height=11 bits=16 min=225.0 max=16383.0],1,2.7154841,0.52241427,0.09039528,3.6115649,3.4219954
b275,0,Experiment 3,EM15638,4580.8564,482.35,73.652405,(x=19.13 y=34.30),1,2,ip[width=34 height=11 bits=16 min=17.0 max=6149.0],ip[width=34 height=11 bits=16 min=225.0 max=16383.0],1,2.1868935,0.6244581,0.05512802,2.8883064,3.486672
b280,0,Experiment 3,EM15638,4077.0647,507.54608,98.84848,(x=23.83 y=57.70),1,2,ip[width=32 height=11 bits=16 min=17.0 max=6149.0],ip[width=32 height=11 bits=16 min=225.0 max=16383.0],1,2.3112931,0.68933153,0.04518189,2.7511754,3.8423772
b281,0,Experiment 3,EM15638,4049.8123,462.92416,54.226562,(x=24.98 y=74.24),1,2,ip[width=38 height=12 bits=16 min=17.0 max=6149.0],ip[width=38 height=12 bits=16 min=225.0 max=16383.0],1,2.7988389,0.6214896,0.005720213,3.2387807,3.861619
b283,0,Experiment 3,EM15638,3845.6116,476.9676,68.26999,(x=25.13 y=18.44),1,2,ip[width=25 height=12 bits=16 min=17.0 max=6149.0],ip[width=25 height=12 bits=16 min=225.0 max=16383.0],1,1.7234013,0.81624204,0.011373225,2.1010313,4.005796
b285,0,Experiment 3,EM15638,4165.186,452.81564,44.118042,(x=27.75 y=80.68),1,2,ip[width=38 height=11 bits=16 min=17.0 max=6149.0],ip[width=38 height=11 bits=16 min=225.0 max=16383.0],1,2.8145044,0.6204901,0.048465118,3.2610903,3.7801588
b293,0,Experiment 3,EM15638,4075.5154,520.2857,111.588104,(x=30.81 y=65.83),1,2,ip[width=40 height=11 bits=16 min=17.0 max=6149.0],ip[width=40 height=11 bits=16 min=225.0 max=16383.0],1,2.7471547,0.56641686,0.037825406,3.4278698,3.843471
b296,0,Experiment 3,EM15638,3962.5312,466.42538,57.727783,(x=32.93 y=16.88),1,2,ip[width=28 height=12 bits=16 min=17.0 max=6149.0],ip[width=28 height=12 bits=16 min=225.0 max=16383.0],1,2.1015344,0.7692719,0.001827118,2.3883967,3.9232442
b297,0,Experiment 3,EM15638,4183.0103,481.00708,72.30948,(x=34.53 y=8.43),1,2,ip[width=32 height=11 bits=16 min=17.0 max=6149.0],ip[width=32 height=11 bits=16 min=225.0 max=16383.0],1,2.231585,0.6916152,0.045250468,2.701318,3.7675736
b299,0,Experiment 3,EM15638,4146.107,486.57816,77.880554,(x=36.02 y=25.17),1,2,ip[width=46 height=11 bits=16 min=17.0 max=6149.0],ip[width=46 height=11 bits=16 min=225.0 max=16383.0],1,3.2193122,0.530773,0.09928419,3.9167404,3.7936296
b300,0,Experiment 3,EM15638,4084.6536,468.03738,59.339783,(x=36.07 y=82.55),1,2,ip[width=33 height=12 bits=16 min=17.0 max=6149.0],ip[width=33 height=12 bits=16 min=225.0 max=16383.0],1,2.5294397,0.70142174,0.102653205,2.8326004,3.837019
b304,0,Experiment 3,EM15638,4002.2166,467.59717,58.899567,(x=37.95 y=72.98),1,2,ip[width=31 height=11 bits=16 min=17.0 max=6149.0],ip[width=31 height=11 bits=16 min=225.0 max=16383.0],1,2.2426481,0.722748,0.010284128,2.6027505,3.895224
b307,0,Experiment 3,EM15638,3959.1265,475.05383,66.35623,(x=42.97 y=17.48),1,2,ip[width=27 height=12 bits=16 min=17.0 max=6149.0],ip[width=27 height=12 bits=16 min=225.0 max=16383.0],1,2.0494802,0.78552324,0.009906223,2.2998075,3.9256482
b310,0,Experiment 3,EM15638,4001.583,468.51917,59.821564,(x=44.30 y=74.18),1,2,ip[width=39 height=11 bits=16 min=17.0 max=6149.0],ip[width=39 height=11 bits=16 min=225.0 max=16383.0],1,2.7017612,0.5923275,0.034259535,3.3110201,3.8956714
b311,0,Experiment 3,EM15638,4063.7046,512.36084,103.66324,(x=44.72 y=96.84),1,2,ip[width=27 height=11 bits=16 min=17.0 max=6149.0],ip[width=27 height=11 bits=16 min=225.0 max=16383.0],1,1.8172098,0.7646307,0.15748821,2.247377,3.85181
b312,0,Experiment 3,EM15638,4427.4062,510.43176,101.73416,(x=46.53 y=60.96),1,2,ip[width=46 height=11 bits=16 min=17.0 max=6149.0],ip[width=46 height=11 bits=16 min=225.0 max=16383.0],1,3.1576674,0.51435757,0.07620852,3.9330285,3.5950162
b313,0,Experiment 3,EM15638,3813.1335,488.66367,79.966064,(x=46.32 y=47.10),1,2,ip[width=25 height=12 bits=16 min=17.0 max=6149.0],ip[width=25 height=12 bits=16 min=225.0 max=16383.0],1,1.7751471,0.8318941,0.014480243,2.0520415,4.028727
b315,0,Experiment 3,EM15638,4051.985,482.0038,73.30621,(x=47.27 y=41.98),1,2,ip[width=30 height=11 bits=16 min=17.0 max=6149.0],ip[width=30 height=11 bits=16 min=225.0 max=16383.0],1,2.0862389,0.72301877,0.08289066,2.526013,3.8600848
b318,0,Experiment 3,EM15638,4644.03,497.77054,89.07294,(x=48.94 y=72.16),1,2,ip[width=35 height=11 bits=16 min=17.0 max=6149.0],ip[width=35 height=11 bits=16 min=225.0 max=16383.0],1,2.3125882,0.6168113,0.07559955,2.9638202,3.4420679
b319,0,Experiment 3,EM15638,3868.5278,477.20483,68.50723,(x=49.88 y=2.94),1,2,ip[width=27 height=12 bits=16 min=17.0 max=6149.0],ip[width=27 height=12 bits=16 min=225.0 max=16383.0],1,1.9409196,0.77631176,0.104763046,2.3068223,3.989616
b322,0,Experiment 3,EM15638,4651.6177,480.1115,71.41391,(x=50.07 y=71.99),1,2,ip[width=35 height=11 bits=16 min=17.0 max=6149.0],ip[width=35 height=11 bits=16 min=225.0 max=16383.0],1,2.2663317,0.5941032,0.10211164,3.0192397,3.4367106
b323,0,Experiment 3,EM15638,5134.1064,503.82727,95.12967,(x=51.45 y=55.05),1,2,ip[width=44 height=9 bits=16 min=17.0 max=6149.0],ip[width=44 height=9 bits=16 min=225.0 max=16383.0],1,2.6319447,0.47153354,0.005151406,3.8136995,3.0960464
b327,0,Experiment 3,EM15638,4217.8945,487.19766,78.50006,(x=51.70 y=92.78),1,2,ip[width=30 height=11 bits=16 min=17.0 max=6149.0],ip[width=30 height=11 bits=16 min=225.0 max=16383.0],1,2.034308,0.70917535,0.027164187,2.5183012,3.7429435
b333,0,Experiment 3,EM15638,3957.9434,487.5,78.8024,(x=54.86 y=67.38),1,2,ip[width=30 height=11 bits=16 min=17.0 max=6149.0],ip[width=30 height=11 bits=16 min=225.0 max=16383.0],1,2.0657625,0.72035605,0.10198881,2.5141213,3.9264834
b334,0,Experiment 3,EM15638,3924.5652,463.2769,54.579285,(x=55.55 y=2.38),1,2,ip[width=31 height=13 bits=16 min=17.0 max=6149.0],ip[width=31 height=13 bits=16 min=225.0 max=16383.0],1,2.4384356,0.7468044,0.19780482,2.662029,3.9500504
b337,0,Experiment 3,EM15638,4122.401,490.1755,81.477905,(x=58.16 y=56.23),1,2,ip[width=33 height=11 bits=16 min=17.0 max=6149.0],ip[width=33 height=11 bits=16 min=225.0 max=16383.0],1,2.3986874,0.680648,0.01393749,2.8351219,3.8103673
b341,0,Experiment 3,EM15638,3938.258,484.1469,75.44931,(x=61.37 y=54.86),1,2,ip[width=26 height=10 bits=16 min=17.0 max=6149.0],ip[width=26 height=10 bits=16 min=225.0 max=16383.0],1,1.6600604,0.7555063,0.050202314,2.1803885,3.9403825
b343,0,Experiment 3,EM15638,3805.0042,530.4506,121.75302,(x=62.22 y=7.20),1,2,ip[width=26 height=11 bits=16 min=17.0 max=6149.0],ip[width=26 height=11 bits=16 min=225.0 max=16383.0],1,1.8243643,0.80635583,0.011232974,2.1446447,4.034467
b344,0,Experiment 3,EM15638,3874.3167,460.06396,51.366364,(x=62.66 y=66.98),1,2,ip[width=33 height=12 bits=16 min=17.0 max=6149.0],ip[width=33 height=12 bits=16 min=225.0 max=16383.0],1,2.3302276,0.6875604,0.03461295,2.7713025,3.9855285
b345,0,Experiment 3,EM15638,3835.7903,482.7025,74.00491,(x=64.13 y=20.84),1,2,ip[width=30 height=12 bits=16 min=17.0 max=6149.0],ip[width=30 height=12 bits=16 min=225.0 max=16383.0],1,2.2013254,0.73013675,0.002743711,2.5660284,4.0127306
b346,0,Experiment 3,EM15638,4151.9487,474.98898,66.29138,(x=64.50 y=77.72),1,2,ip[width=40 height=11 bits=16 min=17.0 max=6149.0],ip[width=40 height=11 bits=16 min=225.0 max=16383.0],1,2.8785236,0.5762532,0.083185144,3.4500465,3.7895048
b349,0,Experiment 3,EM15638,3761.778,477.07193,68.37433,(x=66.53 y=9.91),1,2,ip[width=30 height=12 bits=16 min=17.0 max=6149.0],ip[width=30 height=12 bits=16 min=225.0 max=16383.0],1,2.3102446,0.7562601,0.08900943,2.4929097,4.064987
b350,0,Experiment 3,EM15638,4136.1714,490.7983,82.10071,(x=67.05 y=77.42),1,2,ip[width=37 height=12 bits=16 min=17.0 max=6149.0],ip[width=37 height=12 bits=16 min=225.0 max=16383.0],1,2.7956316,0.66047686,0.01119658,3.1459172,3.8006446
b351,0,Experiment 3,EM15638,3779.004,475.92654,67.22894,(x=67.55 y=82.05),1,2,ip[width=26 height=12 bits=16 min=17.0 max=6149.0],ip[width=26 height=12 bits=16 min=225.0 max=16383.0],1,1.9351337,0.8130393,0.011621417,2.194114,4.0528245
b360,0,Experiment 3,EM15638,4052.2424,504.80136,96.10376,(x=71.90 y=46.00),1,2,ip[width=33 height=11 bits=16 min=17.0 max=6149.0],ip[width=33 height=11 bits=16 min=225.0 max=16383.0],1,2.3381221,0.67250526,0.054290753,2.8275173,3.859903
b363,0,Experiment 3,EM15638,4131.9556,453.9055,45.207886,(x=73.04 y=5.62),1,2,ip[width=36 height=12 bits=16 min=17.0 max=6149.0],ip[width=36 height=12 bits=16 min=225.0 max=16383.0],1,2.5866592,0.63687086,0.026930826,3.0708869,3.8036213
b367,0,Experiment 3,EM15638,3935.502,486.06152,77.36392,(x=73.90 y=38.24),1,2,ip[width=30 height=11 bits=16 min=17.0 max=6149.0],ip[width=30 height=11 bits=16 min=225.0 max=16383.0],1,2.062062,0.6980903,0.05220097,2.5484896,3.9423285
b371,0,Experiment 3,EM15638,4957.9253,529.7491,121.05148,(x=75.84 y=28.15),1,2,ip[width=37 height=9 bits=16 min=17.0 max=6149.0],ip[width=37 height=9 bits=16 min=225.0 max=16383.0],1,2.1500115,0.5430519,0.102563314,3.1315885,3.2204401
b376,0,Experiment 3,EM15638,4716.723,501.9447,93.2471,(x=79.02 y=37.61),1,2,ip[width=29 height=10 bits=16 min=17.0 max=6149.0],ip[width=29 height=10 bits=16 min=225.0 max=16383.0],1,1.730494,0.6713877,0.07677663,2.4343228,3.3907425
b377,0,Experiment 3,EM15638,4088.755,501.1095,92.411896,(x=80.95 y=45.24),1,2,ip[width=39 height=11 bits=16 min=17.0 max=6149.0],ip[width=39 height=11 bits=16 min=225.0 max=16383.0],1,2.7428372,0.58155435,0.085588716,3.3771553,3.8341231
b379,0,Experiment 3,EM15638,4481.838,482.76205,74.06445,(x=82.41 y=10.68),1,2,ip[width=40 height=11 bits=16 min=17.0 max=6149.0],ip[width=40 height=11 bits=16 min=225.0 max=16383.0],1,2.7972043,0.5893655,0.040164784,3.4145658,3.5565846
b380,0,Experiment 3,EM15638,4090.1035,493.60245,84.90485,(x=82.49 y=73.30),1,2,ip[width=38 height=11 bits=16 min=17.0 max=6149.0],ip[width=38 height=11 bits=16 min=225.0 max=16383.0],1,2.591362,0.5901401,0.03306848,3.2426279,3.833171
b382,0,Experiment 3,EM15638,5151.32,485.5729,76.875305,(x=83.04 y=11.57),1,2,ip[width=28 height=9 bits=16 min=17.0 max=6149.0],ip[width=28 height=9 bits=16 min=225.0 max=16383.0],1,1.5236341,0.64465797,0.05991816,2.3493793,3.083893
b385,0,Experiment 3,EM15638,4087.2883,476.94873,68.25113,(x=85.86 y=79.70),1,2,ip[width=31 height=11 bits=16 min=17.0 max=6149.0],ip[width=31 height=11 bits=16 min=225.0 max=16383.0],1,2.1475444,0.6972762,0.080987684,2.6270752,3.8351588
b386,0,Experiment 3,EM15638,3812.9011,471.65662,62.959015,(x=86.55 y=60.11),1,2,ip[width=28 height=12 bits=16 min=17.0 max=6149.0],ip[width=28 height=12 bits=16 min=225.0 max=16383.0],1,2.0949967,0.7883404,0.027354112,2.3388526,4.0288916
b387,0,Experiment 3,EM15638,3972.2893,505.9094,97.21179,(x=87.37 y=14.50),1,2,ip[width=33 height=11 bits=16 min=17.0 max=6149.0],ip[width=33 height=11 bits=16 min=225.0 max=16383.0],1,2.3788896,0.6768852,0.1837602,2.7908294,3.9163544
b391,0,Experiment 3,EM15638,3880.104,487.17914,78.48154,(x=89.35 y=55.50),1,2,ip[width=32 height=12 bits=16 min=17.0 max=6149.0],ip[width=32 height=12 bits=16 min=225.0 max=16383.0],1,2.3631623,0.70437765,0.09651938,2.711862,3.9814425
b392,0,Experiment 3,EM15638,3899.1072,477.93506,69.23746,(x=90.05 y=34.61),1,2,ip[width=34 height=11 bits=16 min=17.0 max=6149.0],ip[width=34 height=11 bits=16 min=225.0 max=16383.0],1,2.422371,0.665004,0.056443874,2.8841934,3.968025
b396,0,Experiment 3,EM15638,3857.4246,474.18927,65.49167,(x=93.24 y=43.00),1,2,ip[width=36 height=12 bits=16 min=17.0 max=6149.0],ip[width=36 height=12 bits=16 min=225.0 max=16383.0],1,2.5036592,0.6358011,0.027489401,3.051102,3.9974554
b400,0,Experiment 3,EM15638,3871.4192,479.15976,70.46216,(x=95.98 y=59.45),1,2,ip[width=37 height=11 bits=16 min=17.0 max=6149.0],ip[width=37 height=11 bits=16 min=225.0 max=16383.0],1,2.685849,0.6329975,0.12267482,3.1316762,3.9875743
b402,0,Experiment 3,EM15638,3861.846,495.5418,86.84421,(x=96.22 y=38.81),1,2,ip[width=34 height=12 bits=16 min=17.0 max=6149.0],ip[width=34 height=12 bits=16 min=225.0 max=16383.0],1,2.5628679,0.6687952,0.085752375,2.9316127,3.9943335
b403,0,Experiment 3,EM15638,4015.4912,502.27762,93.58002,(x=96.36 y=21.98),1,2,ip[width=35 height=12 bits=16 min=17.0 max=6149.0],ip[width=35 height=12 bits=16 min=225.0 max=16383.0],1,2.6577249,0.6792408,0.031084405,2.9749188,3.8858514
b404,0,Experiment 3,EM15638,4010.227,477.60516,68.90756,(x=97.74 y=79.67),1,2,ip[width=32 height=11 bits=16 min=17.0 max=6149.0],ip[width=32 height=11 bits=16 min=225.0 max=16383.0],1,2.1616066,0.6703009,0.0488855,2.7222848,3.8895683
b406,0,Experiment 3,EM15638,4133.231,471.823,63.125397,(x=97.57 y=5.49),1,2,ip[width=37 height=12 bits=16 min=17.0 max=6149.0],ip[width=37 height=12 bits=16 min=225.0 max=16383.0],1,2.7485886,0.64390504,0.013478788,3.148219,3.8027205
b410,0,Experiment 3,EM15638,3954.9307,467.952,59.254395,(x=101.25 y=55.82),1,2,ip[width=28 height=12 bits=16 min=17.0 max=6149.0],ip[width=28 height=12 bits=16 min=225.0 max=16383.0],1,1.9792933,0.7516744,0.04543881,2.390253,3.9286106
b418,0,Experiment 3,EM15638,3985.544,477.06723,68.36963,(x=106.85 y=12.40),1,2,ip[width=40 height=11 bits=16 min=17.0 max=6149.0],ip[width=40 height=11 bits=16 min=225.0 max=16383.0],1,2.813209,0.5825454,0.089294955,3.4086335,3.906996
b421,0,Experiment 3,EM15638,4129.414,451.5508,42.85321,(x=107.35 y=54.35),1,2,ip[width=34 height=12 bits=16 min=17.0 max=6149.0],ip[width=34 height=12 bits=16 min=225.0 max=16383.0],1,2.4134896,0.6506716,0.08400493,2.926813,3.8054156
b422,0,Experiment 3,EM15638,4120.245,469.86218,61.16458,(x=108.77 y=39.49),1,2,ip[width=36 height=11 bits=16 min=17.0 max=6149.0],ip[width=36 height=11 bits=16 min=225.0 max=16383.0],1,2.4593763,0.615747,0.050186794,3.08849,3.8118892
b425,0,Experiment 3,EM15638,4902.2656,478.44247,69.74487,(x=109.44 y=53.40),1,2,ip[width=30 height=10 bits=16 min=17.0 max=6149.0],ip[width=30 height=10 bits=16 min=225.0 max=16383.0],1,1.8029011,0.66552573,0.013403988,2.5292313,3.259739
b428,0,Experiment 3,EM15638,4790.4272,508.51233,99.81473,(x=111.51 y=54.15),1,2,ip[width=27 height=10 bits=16 min=17.0 max=6149.0],ip[width=27 height=10 bits=16 min=225.0 max=16383.0],1,1.6023321,0.68251324,0.01878977,2.3046956,3.3387034
b430,0,Experiment 3,EM15638,4090.1567,476.89346,68.19586,(x=111.62 y=9.90),1,2,ip[width=32 height=12 bits=16 min=17.0 max=6149.0],ip[width=32 height=12 bits=16 min=225.0 max=16383.0],1,2.2931604,0.6812957,0.051823474,2.7509704,3.8331335
b435,0,Experiment 3,EM15638,3951.1597,443.22302,34.52542,(x=114.77 y=96.41),1,2,ip[width=31 height=11 bits=16 min=17.0 max=6149.0],ip[width=31 height=11 bits=16 min=225.0 max=16383.0],1,2.2222953,0.7198001,0.009886879,2.5848672,3.931273
b436,0,Experiment 3,EM15638,4081.6465,451.82352,43.125916,(x=115.44 y=44.06),1,2,ip[width=33 height=12 bits=16 min=17.0 max=6149.0],ip[width=33 height=12 bits=16 min=225.0 max=16383.0],1,2.413983,0.7044728,0.017588291,2.756374,3.839142
b437,0,Experiment 3,EM15638,3999.5652,478.26315,69.56555,(x=116.25 y=64.18),1,2,ip[width=32 height=12 bits=16 min=17.0 max=6149.0],ip[width=32 height=12 bits=16 min=225.0 max=16383.0],1,2.3888195,0.73377204,0.1389391,2.6855073,3.8970962
b440,0,Experiment 3,EM15638,4183.928,477.78378,69.08618,(x=121.40 y=45.37),1,2,ip[width=30 height=10 bits=16 min=17.0 max=6149.0],ip[width=30 height=10 bits=16 min=225.0 max=16383.0],1,2.0394888,0.69703025,0.05497571,2.5492873,3.7669256
b443,0,Experiment 3,EM15638,4814.852,471.68903,62.991425,(x=2.61 y=11.01),1,2,ip[width=39 height=11 bits=16 min=17.0 max=6149.0],ip[width=39 height=11 bits=16 min=225.0 max=16383.0],1,2.5879486,0.57293326,0.06762291,3.2984793,3.321458
b444,0,Experiment 3,EM15638,4578.464,464.38144,55.683838,(x=3.92 y=10.05),1,2,ip[width=23 height=11 bits=16 min=17.0 max=6149.0],ip[width=23 height=11 bits=16 min=225.0 max=16383.0],1,1.5575402,0.8262636,0.026781082,1.9460568,3.4883614
b445,0,Experiment 3,EM15638,4398.7295,461.49545,52.79785,(x=4.44 y=12.10),1,2,ip[width=26 height=11 bits=16 min=17.0 max=6149.0],ip[width=26 height=11 bits=16 min=225.0 max=16383.0],1,1.7515466,0.7784587,0.079207614,2.2166123,3.6152637
b446,0,Experiment 3,EM15638,5098.537,518.8125,110.1149,(x=10.78 y=67.17),1,2,ip[width=28 height=9 bits=16 min=17.0 max=6149.0],ip[width=28 height=9 bits=16 min=225.0 max=16383.0],1,1.5595292,0.66155744,0.013196078,2.3252087,3.1211605
b448,0,Experiment 3,EM15638,4715.96,484.30188,75.60428,(x=15.33 y=14.31),1,2,ip[width=39 height=10 bits=16 min=17.0 max=6149.0],ip[width=39 height=10 bits=16 min=225.0 max=16383.0],1,2.5250454,0.5583141,0.117146544,3.3164492,3.3912814
b452,0,Experiment 3,EM15638,5175.849,499.35184,90.654236,(x=23.62 y=48.40),1,2,ip[width=30 height=9 bits=16 min=17.0 max=6149.0],ip[width=30 height=9 bits=16 min=225.0 max=16383.0],1,1.7092159,0.60931593,0.118200295,2.559101,3.0665739
b453,0,Experiment 3,EM15638,4448.4985,490.51898,81.82138,(x=30.20 y=45.91),1,2,ip[width=37 height=11 bits=16 min=17.0 max=6149.0],ip[width=37 height=11 bits=16 min=225.0 max=16383.0],1,2.4979851,0.59371674,0.07651234,3.180388,3.5801241
b454,0,Experiment 3,EM15638,4884.6924,470.05942,61.361816,(x=31.24 y=45.86),1,2,ip[width=25 height=11 bits=16 min=17.0 max=6149.0],ip[width=25 height=11 bits=16 min=225.0 max=16383.0],1,1.5907371,0.780598,0.094430774,2.099431,3.272147
b457,0,Experiment 3,EM15638,4478.7163,509.1388,100.44119,(x=43.39 y=60.87),1,2,ip[width=39 height=10 bits=16 min=17.0 max=6149.0],ip[width=39 height=10 bits=16 min=225.0 max=16383.0],1,2.4717114,0.5455504,0.0890846,3.346984,3.5587885
b458,0,Experiment 3,EM15638,4670.9443,505.0026,96.30499,(x=44.41 y=63.40),1,2,ip[width=46 height=10 bits=16 min=17.0 max=6149.0],ip[width=46 height=10 bits=16 min=225.0 max=16383.0],1,3.0505986,0.50656086,0.12367813,3.911712,3.4230647
b459,0,Experiment 3,EM15638,4488.696,473.49774,64.80014,(x=44.48 y=68.02),1,2,ip[width=27 height=11 bits=16 min=17.0 max=6149.0],ip[width=27 height=11 bits=16 min=225.0 max=16383.0],1,1.7626886,0.75602144,0.020273933,2.2607088,3.5517426
b460,0,Experiment 3,EM15638,4276.512,469.73727,61.039673,(x=45.56 y=66.86),1,2,ip[width=28 height=11 bits=16 min=17.0 max=6149.0],ip[width=28 height=11 bits=16 min=225.0 max=16383.0],1,1.8707443,0.7365034,0.009554207,2.3515704,3.701556
b462,0,Experiment 3,EM15638,4235.422,490.54688,81.84927,(x=54.41 y=79.29),1,2,ip[width=24 height=11 bits=16 min=17.0 max=6149.0],ip[width=24 height=11 bits=16 min=225.0 max=16383.0],1,1.5300483,0.80389863,0.003574193,1.958493,3.730568
b463,0,Experiment 3,EM15638,4538.5063,478.20364,69.50604,(x=55.67 y=79.71),1,2,ip[width=44 height=11 bits=16 min=17.0 max=6149.0],ip[width=44 height=11 bits=16 min=225.0 max=16383.0],1,3.0628104,0.52234524,0.1880165,3.8129172,3.5165734
b464,0,Experiment 3,EM15638,4407.504,529.6548,120.957184,(x=61.94 y=34.73),1,2,ip[width=30 height=11 bits=16 min=17.0 max=6149.0],ip[width=30 height=11 bits=16 min=225.0 max=16383.0],1,1.980897,0.6953119,0.03716501,2.5177329,3.6090686
b465,0,Experiment 3,EM15638,4554.415,530.5,121.8024,(x=63.20 y=34.41),1,2,ip[width=28 height=11 bits=16 min=17.0 max=6149.0],ip[width=28 height=11 bits=16 min=225.0 max=16383.0],1,1.8565589,0.74001116,0.0444726,2.3395684,3.505341
b466,0,Experiment 3,EM15638,4411.229,496.1213,87.423706,(x=79.19 y=61.23),1,2,ip[width=45 height=11 bits=16 min=17.0 max=6149.0],ip[width=45 height=11 bits=16 min=225.0 max=16383.0],1,2.9298377,0.49655727,0.046962123,3.8855312,3.6064384
b467,0,Experiment 3,EM15638,4424.62,518.2095,109.51187,(x=78.55 y=64.37),1,2,ip[width=30 height=10 bits=16 min=17.0 max=6149.0],ip[width=30 height=10 bits=16 min=225.0 max=16383.0],1,1.9864477,0.6956245,0.34648272,2.5372605,3.5969834
b468,0,Experiment 3,EM15638,4810.7983,522.59174,113.894135,(x=79.53 y=62.38),1,2,ip[width=27 height=10 bits=16 min=17.0 max=6149.0],ip[width=27 height=10 bits=16 min=225.0 max=16383.0],1,1.7111279,0.7202306,0.008417835,2.2714617,3.3243203
b469,0,Experiment 3,EM15638,4652.9927,502.8978,94.200195,(x=80.09 y=39.08),1,2,ip[width=32 height=11 bits=16 min=17.0 max=6149.0],ip[width=32 height=11 bits=16 min=225.0 max=16383.0],1,2.1376762,0.65389436,0.10551311,2.721307,3.4357398
b470,0,Experiment 3,EM15638,5155.4517,506.6564,97.9588,(x=80.05 y=37.41),1,2,ip[width=27 height=10 bits=16 min=17.0 max=6149.0],ip[width=27 height=10 bits=16 min=225.0 max=16383.0],1,1.5532383,0.70200026,0.011127929,2.2436476,3.0809758
b472,0,Experiment 3,EM15638,5284.106,506.91177,98.21417,(x=88.12 y=50.79),1,2,ip[width=30 height=11 bits=16 min=17.0 max=6149.0],ip[width=30 height=11 bits=16 min=225.0 max=16383.0],1,1.8608762,0.68233687,0.04998284,2.5128112,2.9901383
b479,0,Experiment 3,EM15638,4520.3687,494.09232,85.394714,(x=109.55 y=72.26),1,2,ip[width=34 height=10 bits=16 min=17.0 max=6149.0],ip[width=34 height=10 bits=16 min=225.0 max=16383.0],1,2.0949967,0.5993477,0.008326177,2.90733,3.5293798
b488,0,Experiment 3,EM15638,4525.2295,452.24127,45.910126,(x=2.30 y=49.42),1,3,ip[width=37 height=12 bits=16 min=17.0 max=6149.0],ip[width=37 height=12 bits=16 min=225.0 max=16383.0],1,2.6916678,0.6226256,0.05314158,3.1946723,3.0342085
b489,0,Experiment 3,EM15638,5571.7563,519.22705,112.895905,(x=1.82 y=25.33),1,3,ip[width=33 height=9 bits=16 min=17.0 max=6149.0],ip[width=33 height=9 bits=16 min=225.0 max=16383.0],1,1.8188115,0.56126577,0.07445629,2.817594,2.4308155
b491,0,Experiment 3,EM15638,4574.0405,439.52734,33.196198,(x=2.30 y=89.82),1,3,ip[width=31 height=10 bits=16 min=17.0 max=6149.0],ip[width=31 height=10 bits=16 min=225.0 max=16383.0],1,2.0247214,0.6845753,0.10005492,2.6043813,3.0060656
b494,0,Experiment 3,EM15638,4442.1753,460.48495,54.15381,(x=4.61 y=74.49),1,3,ip[width=28 height=12 bits=16 min=17.0 max=6149.0],ip[width=28 height=12 bits=16 min=225.0 max=16383.0],1,2.1123123,0.7779676,0.002066226,2.3898513,3.0820951
b495,0,Experiment 3,EM15638,4302.912,493.99368,87.66254,(x=5.47 y=48.17),1,3,ip[width=37 height=11 bits=16 min=17.0 max=6149.0],ip[width=37 height=11 bits=16 min=225.0 max=16383.0],1,2.523673,0.60849303,0.18266141,3.140368,3.1623895
b498,0,Experiment 3,EM15638,4289.2715,481.30606,74.974915,(x=7.64 y=58.03),1,3,ip[width=32 height=11 bits=16 min=17.0 max=6149.0],ip[width=32 height=11 bits=16 min=225.0 max=16383.0],1,2.2287095,0.6827731,0.007830321,2.672028,3.1702545
b499,0,Experiment 3,EM15638,4272.055,476.9241,70.59296,(x=7.91 y=70.96),1,3,ip[width=36 height=11 bits=16 min=17.0 max=6149.0],ip[width=36 height=11 bits=16 min=225.0 max=16383.0],1,2.3896675,0.61984855,0.04039556,3.0486217,3.1801808
b501,0,Experiment 3,EM15638,4557.6646,481.37982,75.048676,(x=10.01 y=46.67),1,3,ip[width=37 height=11 bits=16 min=17.0 max=6149.0],ip[width=37 height=11 bits=16 min=225.0 max=16383.0],1,2.6703222,0.6244539,0.1409009,3.183416,3.0155075
b503,0,Experiment 3,EM15638,4152.0034,497.62848,91.29733,(x=10.42 y=54.76),1,3,ip[width=32 height=11 bits=16 min=17.0 max=6149.0],ip[width=32 height=11 bits=16 min=225.0 max=16383.0],1,2.2538269,0.68890554,0.13213058,2.7218814,3.2493987
b505,0,Experiment 3,EM15638,4311.568,432.66666,26.33551,(x=10.70 y=84.16),1,3,ip[width=24 height=12 bits=16 min=17.0 max=6149.0],ip[width=24 height=12 bits=16 min=225.0 max=16383.0],1,1.6273415,0.8452888,0.04216842,1.974247,3.157399
b507,0,Experiment 3,EM15638,5198.874,553.51404,147.18289,(x=10.83 y=13.19),1,3,ip[width=30 height=9 bits=16 min=17.0 max=6149.0],ip[width=30 height=9 bits=16 min=225.0 max=16383.0],1,1.6947376,0.64302176,0.05490845,2.4986746,2.6458073
b508,0,Experiment 3,EM15638,4306.623,466.48944,60.158295,(x=12.02 y=40.09),1,3,ip[width=36 height=12 bits=16 min=17.0 max=6149.0],ip[width=36 height=12 bits=16 min=225.0 max=16383.0],1,2.6161556,0.6605297,0.01687546,3.0397,3.16025
b510,0,Experiment 3,EM15638,4192.7197,477.22046,70.88931,(x=13.54 y=46.17),1,3,ip[width=28 height=11 bits=16 min=17.0 max=6149.0],ip[width=28 height=11 bits=16 min=225.0 max=16383.0],1,1.9968709,0.7661902,0.002188953,2.3367805,3.2259228
b515,0,Experiment 3,EM15638,4249.04,477.84137,71.51022,(x=16.71 y=23.67),1,3,ip[width=32 height=12 bits=16 min=17.0 max=6149.0],ip[width=32 height=12 bits=16 min=225.0 max=16383.0],1,2.3209915,0.69446886,0.005388793,2.748887,3.1934505
b517,0,Experiment 3,EM15638,4401.8496,464.90973,58.578583,(x=18.38 y=68.12),1,3,ip[width=33 height=11 bits=16 min=17.0 max=6149.0],ip[width=33 height=11 bits=16 min=225.0 max=16383.0],1,2.281689,0.67917365,0.023474338,2.771583,3.1053452
b518,0,Experiment 3,EM15638,4175.9165,473.63782,67.30667,(x=19.44 y=5.67),1,3,ip[width=33 height=12 bits=16 min=17.0 max=6149.0],ip[width=33 height=12 bits=16 min=225.0 max=16383.0],1,2.4619434,0.6986508,0.008638077,2.8182573,3.235611
b519,0,Experiment 3,EM15638,4608.7363,478.73245,72.401306,(x=19.65 y=80.20),1,3,ip[width=36 height=11 bits=16 min=17.0 max=6149.0],ip[width=36 height=11 bits=16 min=225.0 max=16383.0],1,2.352924,0.61253494,0.17280103,3.0395555,2.9860613
b522,0,Experiment 3,EM15638,4294.037,458.86566,52.534515,(x=23.82 y=61.00),1,3,ip[width=30 height=11 bits=16 min=17.0 max=6149.0],ip[width=30 height=11 bits=16 min=225.0 max=16383.0],1,2.0842035,0.7283724,0.22519235,2.5251772,3.1675065
b523,0,Experiment 3,EM15638,4310.7,475.28296,68.95181,(x=24.22 y=66.45),1,3,ip[width=35 height=11 bits=16 min=17.0 max=6149.0],ip[width=35 height=11 bits=16 min=225.0 max=16383.0],1,2.4655437,0.64519143,0.032617334,2.971278,3.1578994
b526,0,Experiment 3,EM15638,4258.585,474.62268,68.291534,(x=28.17 y=26.00),1,3,ip[width=43 height=11 bits=16 min=17.0 max=6149.0],ip[width=43 height=11 bits=16 min=225.0 max=16383.0],1,3.002615,0.5468568,0.073584706,3.705775,3.1879473
b527,0,Experiment 3,EM15638,4188.2236,495.84717,89.51602,(x=28.24 y=11.89),1,3,ip[width=34 height=11 bits=16 min=17.0 max=6149.0],ip[width=34 height=11 bits=16 min=225.0 max=16383.0],1,2.3850417,0.65315604,0.12727337,2.893627,3.2285151
b529,0,Experiment 3,EM15638,4976.406,450.6241,44.29297,(x=29.34 y=93.50),1,3,ip[width=46 height=11 bits=16 min=17.0 max=6149.0],ip[width=46 height=11 bits=16 min=225.0 max=16383.0],1,3.40585,0.54555845,0.083344266,3.9400566,2.774075
b530,0,Experiment 3,EM15638,5294.248,461.2616,54.93045,(x=29.52 y=94.54),1,3,ip[width=33 height=9 bits=16 min=17.0 max=6149.0],ip[width=33 height=9 bits=16 min=225.0 max=16383.0],1,1.8728412,0.58578706,0.07620206,2.7891035,2.5908177
b535,0,Experiment 3,EM15638,4492.1494,471.08334,64.7522,(x=30.24 y=84.91),1,3,ip[width=35 height=12 bits=16 min=17.0 max=6149.0],ip[width=35 height=12 bits=16 min=225.0 max=16383.0],1,2.3784578,0.6333206,0.10150073,2.9372017,3.0532815
b536,0,Experiment 3,EM15638,5462.2686,531.2315,124.90036,(x=31.40 y=13.65),1,3,ip[width=33 height=9 bits=16 min=17.0 max=6149.0],ip[width=33 height=9 bits=16 min=225.0 max=16383.0],1,1.7452499,0.55143046,0.09416694,2.7599566,2.4939423
b538,0,Experiment 3,EM15638,4131.421,481.8745,75.543365,(x=31.35 y=76.37),1,3,ip[width=30 height=12 bits=16 min=17.0 max=6149.0],ip[width=30 height=12 bits=16 min=225.0 max=16383.0],1,2.0914197,0.73635834,0.056813326,2.503671,3.261266
b539,0,Experiment 3,EM15638,4623.4766,502.06754,95.73639,(x=32.22 y=47.58),1,3,ip[width=38 height=10 bits=16 min=17.0 max=6149.0],ip[width=38 height=10 bits=16 min=225.0 max=16383.0],1,2.4886105,0.5885705,0.17803384,3.2031934,2.9775624
b551,0,Experiment 3,EM15638,4033.75,472.91614,66.58499,(x=41.75 y=10.31),1,3,ip[width=35 height=11 bits=16 min=17.0 max=6149.0],ip[width=35 height=11 bits=16 min=225.0 max=16383.0],1,2.4819033,0.65814465,0.12437547,2.951756,3.3175797
b553,0,Experiment 3,EM15638,3862.6223,477.39035,71.059204,(x=42.48 y=7.03),1,3,ip[width=25 height=12 bits=16 min=17.0 max=6149.0],ip[width=25 height=12 bits=16 min=225.0 max=16383.0],1,1.7878369,0.8177736,0.08088606,2.1090553,3.4162464
b554,0,Experiment 3,EM15638,3954.3723,480.83118,74.50003,(x=43.01 y=15.92),1,3,ip[width=26 height=11 bits=16 min=17.0 max=6149.0],ip[width=26 height=11 bits=16 min=225.0 max=16383.0],1,1.8143111,0.78062,0.05253846,2.207659,3.3633463
b558,0,Experiment 3,EM15638,4124.3296,483.56927,77.23813,(x=45.49 y=82.81),1,3,ip[width=36 height=11 bits=16 min=17.0 max=6149.0],ip[width=36 height=11 bits=16 min=225.0 max=16383.0],1,2.5988865,0.64703923,0.04525336,3.0781937,3.2653546
b560,0,Experiment 3,EM15638,4164.9253,458.45645,52.125305,(x=46.62 y=76.55),1,3,ip[width=29 height=12 bits=16 min=17.0 max=6149.0],ip[width=29 height=12 bits=16 min=225.0 max=16383.0],1,2.258314,0.76815873,0.06425852,2.488259,3.2419484
b561,0,Experiment 3,EM15638,4794.8184,522.16516,115.834015,(x=46.14 y=46.40),1,3,ip[width=30 height=10 bits=16 min=17.0 max=6149.0],ip[width=30 height=10 bits=16 min=225.0 max=16383.0],1,1.7658958,0.64727825,0.050684154,2.513915,2.8787725
b562,0,Experiment 3,EM15638,4113.646,506.38187,100.05072,(x=47.24 y=30.26),1,3,ip[width=39 height=12 bits=16 min=17.0 max=6149.0],ip[width=39 height=12 bits=16 min=225.0 max=16383.0],1,2.8430603,0.62010044,0.055336695,3.3170872,3.2715144
b565,0,Experiment 3,EM15638,5412.0454,523.1075,116.77634,(x=48.34 y=49.07),1,3,ip[width=31 height=10 bits=16 min=17.0 max=6149.0],ip[width=31 height=10 bits=16 min=225.0 max=16383.0],1,1.7090309,0.58790183,0.09789057,2.5878043,2.5228996
b566,0,Experiment 3,EM15638,5564.19,509.64706,103.31592,(x=48.34 y=47.74),1,3,ip[width=25 height=9 bits=16 min=17.0 max=6149.0],ip[width=25 height=9 bits=16 min=225.0 max=16383.0],1,1.3407042,0.68643874,0.047872726,2.0756354,2.4351778
b567,0,Experiment 3,EM15638,4119.1377,489.44193,83.11078,(x=49.40 y=66.84),1,3,ip[width=36 height=11 bits=16 min=17.0 max=6149.0],ip[width=36 height=11 bits=16 min=225.0 max=16383.0],1,2.4467945,0.61792976,0.006922437,3.0606406,3.268348
b568,0,Experiment 3,EM15638,3986.6013,464.13522,57.804077,(x=50.21 y=88.27),1,3,ip[width=35 height=12 bits=16 min=17.0 max=6149.0],ip[width=35 height=12 bits=16 min=225.0 max=16383.0],1,2.5013156,0.6591201,0.13373499,2.9420805,3.3447642
b570,0,Experiment 3,EM15638,3962.674,485.16278,78.831635,(x=51.12 y=83.10),1,3,ip[width=25 height=12 bits=16 min=17.0 max=6149.0],ip[width=25 height=12 bits=16 min=225.0 max=16383.0],1,1.716802,0.8284945,0.086176425,2.0514486,3.3585598
b573,0,Experiment 3,EM15638,4034.719,538.21924,131.88809,(x=52.83 y=5.83),1,3,ip[width=29 height=11 bits=16 min=17.0 max=6149.0],ip[width=29 height=11 bits=16 min=225.0 max=16383.0],1,2.0449317,0.7280336,0.008643538,2.4744933,3.317021
b574,0,Experiment 3,EM15638,3988.6973,487.18268,80.85153,(x=52.99 y=22.47),1,3,ip[width=32 height=12 bits=16 min=17.0 max=6149.0],ip[width=32 height=12 bits=16 min=225.0 max=16383.0],1,2.4317455,0.720012,0.125812,2.7061963,3.3435557
b575,0,Experiment 3,EM15638,4285.0415,475.91473,69.58359,(x=52.79 y=48.32),1,3,ip[width=29 height=11 bits=16 min=17.0 max=6149.0],ip[width=29 height=11 bits=16 min=225.0 max=16383.0],1,2.009391,0.74878937,0.06986805,2.4173422,3.1726933
b576,0,Experiment 3,EM15638,4136.777,471.13937,64.80823,(x=53.40 y=72.16),1,3,ip[width=33 height=11 bits=16 min=17.0 max=6149.0],ip[width=33 height=11 bits=16 min=225.0 max=16383.0],1,2.259794,0.662456,0.09614008,2.8035414,3.2581778
b578,0,Experiment 3,EM15638,4932.1367,502.46115,96.130005,(x=53.65 y=50.63),1,3,ip[width=27 height=10 bits=16 min=17.0 max=6149.0],ip[width=27 height=10 bits=16 min=225.0 max=16383.0],1,1.6308262,0.71778965,0.102728695,2.2266567,2.7995992
b590,0,Experiment 3,EM15638,4116.214,471.23215,64.901,(x=60.91 y=82.72),1,3,ip[width=32 height=11 bits=16 min=17.0 max=6149.0],ip[width=32 height=11 bits=16 min=225.0 max=16383.0],1,2.2363572,0.70666605,0.15050754,2.670391,3.2700338
b591,0,Experiment 3,EM15638,4215.596,496.66452,90.333374,(x=62.51 y=27.76),1,3,ip[width=49 height=12 bits=16 min=17.0 max=6149.0],ip[width=49 height=12 bits=16 min=225.0 max=16383.0],1,3.6910996,0.51971585,0.002205541,4.2577443,3.212733
b592,0,Experiment 3,EM15638,3941.8198,461.92105,55.589905,(x=62.42 y=75.97),1,3,ip[width=29 height=12 bits=16 min=17.0 max=6149.0],ip[width=29 height=12 bits=16 min=225.0 max=16383.0],1,2.0967238,0.74745965,0.020963931,2.4263825,3.3705838
b595,0,Experiment 3,EM15638,4126.773,480.8321,74.500946,(x=67.63 y=1.70),1,3,ip[width=44 height=11 bits=16 min=17.0 max=6149.0],ip[width=44 height=11 bits=16 min=225.0 max=16383.0],1,3.1420307,0.5453912,0.03501639,3.780782,3.2639458
b596,0,Experiment 3,EM15638,4113.1577,455.34528,49.01413,(x=68.27 y=75.30),1,3,ip[width=40 height=12 bits=16 min=17.0 max=6149.0],ip[width=40 height=12 bits=16 min=225.0 max=16383.0],1,3.0707047,0.6309526,0.106935345,3.3934634,3.2717957
b597,0,Experiment 3,EM15638,4079.428,482.86328,76.532135,(x=68.30 y=48.11),1,3,ip[width=29 height=11 bits=16 min=17.0 max=6149.0],ip[width=29 height=11 bits=16 min=225.0 max=16383.0],1,2.0250566,0.7555795,0.12211005,2.413923,3.2912433
b600,0,Experiment 3,EM15638,4213.653,518.7797,112.44858,(x=71.19 y=44.80),1,3,ip[width=34 height=11 bits=16 min=17.0 max=6149.0],ip[width=34 height=11 bits=16 min=225.0 max=16383.0],1,2.2617676,0.64857954,0.006132102,2.8459651,3.2138536
b601,0,Experiment 3,EM15638,4226.615,473.45212,67.12097,(x=71.04 y=87.61),1,3,ip[width=30 height=11 bits=16 min=17.0 max=6149.0],ip[width=30 height=11 bits=16 min=225.0 max=16383.0],1,2.0651457,0.7134944,0.025101526,2.5550063,3.20638
b602,0,Experiment 3,EM15638,3978.322,487.0482,80.71704,(x=72.20 y=32.99),1,3,ip[width=27 height=12 bits=16 min=17.0 max=6149.0],ip[width=27 height=12 bits=16 min=225.0 max=16383.0],1,2.0088975,0.7921604,0.1424195,2.2970567,3.3495376
b603,0,Experiment 3,EM15638,4035.7966,499.05356,92.72241,(x=71.95 y=84.53),1,3,ip[width=26 height=11 bits=16 min=17.0 max=6149.0],ip[width=26 height=11 bits=16 min=225.0 max=16383.0],1,1.7757639,0.7773225,0.008466492,2.1969647,3.3163998
b604,0,Experiment 3,EM15638,4234.046,459.94925,53.618103,(x=73.36 y=25.68),1,3,ip[width=36 height=12 bits=16 min=17.0 max=6149.0],ip[width=36 height=12 bits=16 min=225.0 max=16383.0],1,2.661672,0.64063275,0.045974694,3.093858,3.2020955
b605,0,Experiment 3,EM15638,4054.12,467.25412,60.922974,(x=73.88 y=81.03),1,3,ip[width=34 height=11 bits=16 min=17.0 max=6149.0],ip[width=34 height=11 bits=16 min=225.0 max=16383.0],1,2.3902996,0.63251716,0.07248693,2.9288602,3.305835
b606,0,Experiment 3,EM15638,4262.87,501.85397,95.52283,(x=74.12 y=68.22),1,3,ip[width=36 height=11 bits=16 min=17.0 max=6149.0],ip[width=36 height=11 bits=16 min=225.0 max=16383.0],1,2.474425,0.62972546,0.052690577,3.0321667,3.1854765
b608,0,Experiment 3,EM15638,3947.569,527.33057,120.99942,(x=76.69 y=76.61),1,3,ip[width=37 height=12 bits=16 min=17.0 max=6149.0],ip[width=37 height=12 bits=16 min=225.0 max=16383.0],1,2.85336,0.6536514,0.041507076,3.1810322,3.3672688
b609,0,Experiment 3,EM15638,3883.1326,438.20355,31.872406,(x=76.43 y=84.58),1,3,ip[width=25 height=12 bits=16 min=17.0 max=6149.0],ip[width=25 height=12 bits=16 min=225.0 max=16383.0],1,1.7994473,0.8286301,0.0510554,2.079074,3.4044209
b610,0,Experiment 3,EM15638,4023.657,499.15268,92.82153,(x=78.16 y=40.42),1,3,ip[width=35 height=12 bits=16 min=17.0 max=6149.0],ip[width=35 height=12 bits=16 min=225.0 max=16383.0],1,2.6650026,0.68613386,0.12541863,2.9894204,3.323399
b611,0,Experiment 3,EM15638,3992.2783,474.273,67.941864,(x=80.22 y=37.46),1,3,ip[width=34 height=12 bits=16 min=17.0 max=6149.0],ip[width=34 height=12 bits=16 min=225.0 max=16383.0],1,2.5171046,0.6761734,0.054406464,2.8751793,3.341491
b612,0,Experiment 3,EM15638,4099.159,477.28964,70.958496,(x=81.22 y=42.34),1,3,ip[width=35 height=12 bits=16 min=17.0 max=6149.0],ip[width=35 height=12 bits=16 min=225.0 max=16383.0],1,2.5779169,0.6680682,0.13888419,2.9933698,3.279867
b614,0,Experiment 3,EM15638,4139.521,466.72598,60.394836,(x=81.95 y=78.17),1,3,ip[width=39 height=12 bits=16 min=17.0 max=6149.0],ip[width=39 height=12 bits=16 min=225.0 max=16383.0],1,2.811914,0.6094653,0.053654,3.310446,3.2565958
b615,0,Experiment 3,EM15638,3839.8015,471.01898,64.687836,(x=83.85 y=27.00),1,3,ip[width=37 height=12 bits=16 min=17.0 max=6149.0],ip[width=37 height=12 bits=16 min=225.0 max=16383.0],1,2.9065244,0.6621129,0.058042433,3.1957467,3.429404
b616,0,Experiment 3,EM15638,4240.507,473.23886,66.907715,(x=84.23 y=46.37),1,3,ip[width=46 height=12 bits=16 min=17.0 max=6149.0],ip[width=46 height=12 bits=16 min=225.0 max=16383.0],1,3.3547826,0.5380163,0.12673362,3.968436,3.1983705
b618,0,Experiment 3,EM15638,4500.0596,496.84512,90.51398,(x=83.83 y=48.60),1,3,ip[width=34 height=11 bits=16 min=17.0 max=6149.0],ip[width=34 height=11 bits=16 min=225.0 max=16383.0],1,2.3261569,0.6517275,0.05059259,2.8735178,3.0487208
b619,0,Experiment 3,EM15638,4070.311,460.33206,54.000916,(x=84.40 y=80.42),1,3,ip[width=28 height=12 bits=16 min=17.0 max=6149.0],ip[width=28 height=12 bits=16 min=225.0 max=16383.0],1,2.0537975,0.77008444,0.11730383,2.394934,3.2964997
b620,0,Experiment 3,EM15638,4025.8975,500.0033,93.67215,(x=84.95 y=64.21),1,3,ip[width=33 height=12 bits=16 min=17.0 max=6149.0],ip[width=33 height=12 bits=16 min=225.0 max=16383.0],1,2.4085555,0.69375324,0.11809109,2.8072042,3.3221073
b621,0,Experiment 3,EM15638,4124.6675,489.97784,83.6467,(x=86.14 y=18.31),1,3,ip[width=33 height=12 bits=16 min=17.0 max=6149.0],ip[width=33 height=12 bits=16 min=225.0 max=16383.0],1,2.5008838,0.689961,0.003553284,2.826906,3.2651596
b622,0,Experiment 3,EM15638,4216.8394,453.50806,47.17691,(x=86.16 y=52.48),1,3,ip[width=27 height=12 bits=16 min=17.0 max=6149.0],ip[width=27 height=12 bits=16 min=225.0 max=16383.0],1,1.9474688,0.7874811,0.12351491,2.3000798,3.2120163
b623,0,Experiment 3,EM15638,4047.1755,490.3213,83.99014,(x=88.27 y=78.44),1,3,ip[width=49 height=12 bits=16 min=17.0 max=6149.0],ip[width=49 height=12 bits=16 min=225.0 max=16383.0],1,3.6975756,0.529716,0.009692814,4.188648,3.309839
b624,0,Experiment 3,EM15638,4316.449,471.05453,64.72339,(x=87.57 y=33.62),1,3,ip[width=37 height=11 bits=16 min=17.0 max=6149.0],ip[width=37 height=11 bits=16 min=225.0 max=16383.0],1,2.5826042,0.62708,0.07634331,3.1346169,3.1545844
b625,0,Experiment 3,EM15638,4134.1143,475.0389,68.70776,(x=88.42 y=37.19),1,3,ip[width=37 height=11 bits=16 min=17.0 max=6149.0],ip[width=37 height=11 bits=16 min=225.0 max=16383.0],1,2.6308343,0.620845,0.083147995,3.1433618,3.259713
b626,0,Experiment 3,EM15638,4061.2368,506.6647,100.33356,(x=88.24 y=29.21),1,3,ip[width=36 height=12 bits=16 min=17.0 max=6149.0],ip[width=36 height=12 bits=16 min=225.0 max=16383.0],1,2.665126,0.66614574,0.039533313,3.0428813,3.3017318
b627,0,Experiment 3,EM15638,4063.1672,508.79517,102.46402,(x=90.04 y=15.61),1,3,ip[width=28 height=11 bits=16 min=17.0 max=6149.0],ip[width=28 height=11 bits=16 min=225.0 max=16383.0],1,1.9898399,0.74764746,0.007456884,2.3954442,3.3006186
b630,0,Experiment 3,EM15638,4010.655,489.8,83.46884,(x=92.88 y=45.40),1,3,ip[width=35 height=11 bits=16 min=17.0 max=6149.0],ip[width=35 height=11 bits=16 min=225.0 max=16383.0],1,2.4713414,0.65533996,0.087618835,2.9552689,3.3308957
b632,0,Experiment 3,EM15638,4194.157,479.26935,72.9382,(x=93.61 y=20.25),1,3,ip[width=33 height=11 bits=16 min=17.0 max=6149.0],ip[width=33 height=11 bits=16 min=225.0 max=16383.0],1,2.3315845,0.67157996,0.1581557,2.7901173,3.225094
b633,0,Experiment 3,EM15638,4267.156,464.20383,57.87268,(x=93.22 y=40.83),1,3,ip[width=36 height=11 bits=16 min=17.0 max=6149.0],ip[width=36 height=11 bits=16 min=225.0 max=16383.0],1,2.4861434,0.6208916,0.073706955,3.0906918,3.1830056
b635,0,Experiment 3,EM15638,4143.9604,460.8763,54.545166,(x=96.01 y=74.83),1,3,ip[width=44 height=11 bits=16 min=17.0 max=6149.0],ip[width=44 height=11 bits=16 min=225.0 max=16383.0],1,3.0245714,0.5283627,0.15250677,3.7838197,3.254036
b636,0,Experiment 3,EM15638,4088.6553,462.93692,56.605774,(x=96.82 y=9.28),1,3,ip[width=34 height=12 bits=16 min=17.0 max=6149.0],ip[width=34 height=12 bits=16 min=225.0 max=16383.0],1,2.485465,0.67522985,0.0717739,2.8738797,3.2859232
b644,0,Experiment 3,EM15638,4213.946,464.07806,57.746918,(x=106.87 y=11.17),1,3,ip[width=29 height=12 bits=16 min=17.0 max=6149.0],ip[width=29 height=12 bits=16 min=225.0 max=16383.0],1,2.110169,0.7558231,0.10779995,2.4554315,3.2136848
b645,0,Experiment 3,EM15638,4366.7695,474.0627,67.73157,(x=107.12 y=42.41),1,3,ip[width=35 height=11 bits=16 min=17.0 max=6149.0],ip[width=35 height=11 bits=16 min=225.0 max=16383.0],1,2.365876,0.63265735,0.08142595,2.9844763,3.1255715
b682,0,Experiment 3,EM15638,4624.2065,492.92978,86.59863,(x=35.61 y=63.80),1,3,ip[width=55 height=11 bits=16 min=17.0 max=6149.0],ip[width=55 height=11 bits=16 min=225.0 max=16383.0],1,3.7422287,0.44566253,0.02869135,4.7108083,2.9771416
b684,0,Experiment 3,EM15638,4157.846,476.02512,69.69397,(x=41.08 y=70.49),1,3,ip[width=23 height=11 bits=16 min=17.0 max=6149.0],ip[width=23 height=11 bits=16 min=225.0 max=16383.0],1,1.5765517,0.8250276,0.054619107,1.9307512,3.2460299
b685,0,Experiment 3,EM15638,4357.5825,474.72638,68.39523,(x=42.37 y=70.41),1,3,ip[width=25 height=10 bits=16 min=17.0 max=6149.0],ip[width=25 height=10 bits=16 min=225.0 max=16383.0],1,1.585433,0.7605842,0.001740478,2.0937436,3.1308684
b687,0,Experiment 3,EM15638,4838.43,509.7403,103.40915,(x=43.41 y=73.74),1,3,ip[width=32 height=10 bits=16 min=17.0 max=6149.0],ip[width=32 height=10 bits=16 min=225.0 max=16383.0],1,2.0302374,0.6584927,0.18466724,2.6730072,2.8536274
b689,0,Experiment 3,EM15638,4692.1973,502.8963,96.565155,(x=44.07 y=76.23),1,3,ip[width=34 height=10 bits=16 min=17.0 max=6149.0],ip[width=34 height=10 bits=16 min=225.0 max=16383.0],1,2.0979571,0.59383124,0.06858153,2.8761535,2.9379406
b737,0,Experiment 3,EM15638,4275.8867,449.90808,43.576935,(x=80.09 y=94.62),1,3,ip[width=39 height=12 bits=16 min=17.0 max=6149.0],ip[width=39 height=12 bits=16 min=225.0 max=16383.0],1,2.8163545,0.5985933,4.00E-04,3.291605,3.1779716
b738,0,Experiment 3,EM15638,4262.453,435.48373,29.152588,(x=80.53 y=91.19),1,3,ip[width=29 height=11 bits=16 min=17.0 max=6149.0],ip[width=29 height=11 bits=16 min=225.0 max=16383.0],1,1.9822538,0.7297466,0.19314393,2.4335735,3.1857169
b739,0,Experiment 3,EM15638,4618.1797,480.37268,74.041534,(x=80.39 y=92.41),1,3,ip[width=20 height=11 bits=16 min=17.0 max=6149.0],ip[width=20 height=11 bits=16 min=225.0 max=16383.0],1,1.2781651,0.8645345,0.08135353,1.6826316,2.9806166
b741,0,Experiment 3,EM15638,4285.0044,442.00668,35.675537,(x=88.95 y=84.27),1,3,ip[width=51 height=11 bits=16 min=17.0 max=6149.0],ip[width=51 height=11 bits=16 min=225.0 max=16383.0],1,3.5150158,0.47792888,0.032628134,4.41331,3.1727147
b742,0,Experiment 3,EM15638,4850.0825,472.18402,65.852875,(x=90.36 y=86.38),1,3,ip[width=35 height=11 bits=16 min=17.0 max=6149.0],ip[width=35 height=11 bits=16 min=225.0 max=16383.0],1,2.2758296,0.5901795,0.0627731,2.9984043,2.846909
b743,0,Experiment 3,EM15638,5027.271,457.1564,50.825256,(x=90.82 y=87.31),1,3,ip[width=24 height=11 bits=16 min=17.0 max=6149.0],ip[width=24 height=11 bits=16 min=225.0 max=16383.0],1,1.6647478,0.7942297,0.16344652,2.020809,2.7447479
b744,0,Experiment 3,EM15638,4283.996,479.1841,72.85297,(x=90.63 y=60.90),1,3,ip[width=27 height=11 bits=16 min=17.0 max=6149.0],ip[width=27 height=11 bits=16 min=225.0 max=16383.0],1,1.8964014,0.76528233,0.10981358,2.272133,3.173296
b745,0,Experiment 3,EM15638,4803.876,485.0926,78.761444,(x=92.67 y=61.93),1,3,ip[width=27 height=10 bits=16 min=17.0 max=6149.0],ip[width=27 height=10 bits=16 min=225.0 max=16383.0],1,1.6990395,0.73548055,0.14082329,2.2431955,2.8735502
b746,0,Experiment 3,EM15638,4624.7744,476.03162,69.70047,(x=92.83 y=63.73),1,3,ip[width=31 height=10 bits=16 min=17.0 max=6149.0],ip[width=31 height=10 bits=16 min=225.0 max=16383.0],1,1.9889147,0.6477466,0.16549607,2.661383,2.9768143
b748,0,Experiment 3,EM15638,4387.035,436.015,29.683868,(x=102.69 y=82.58),1,3,ip[width=36 height=12 bits=16 min=17.0 max=6149.0],ip[width=36 height=12 bits=16 min=225.0 max=16383.0],1,2.6101115,0.6532675,0.08306356,3.0692928,3.113887
b749,0,Experiment 3,EM15638,4780.601,464.94296,58.611816,(x=104.63 y=83.04),1,3,ip[width=37 height=10 bits=16 min=17.0 max=6149.0],ip[width=37 height=10 bits=16 min=225.0 max=16383.0],1,2.3530476,0.5768551,0.041395273,3.1719618,2.8869696
b750,0,Experiment 3,EM15638,4625.03,485.37167,79.04053,(x=104.40 y=18.28),1,3,ip[width=29 height=10 bits=16 min=17.0 max=6149.0],ip[width=29 height=10 bits=16 min=225.0 max=16383.0],1,1.790196,0.6767773,0.09143429,2.4482417,2.976667
b751,0,Experiment 3,EM15638,4600.237,469.56998,63.23883,(x=105.44 y=19.54),1,3,ip[width=35 height=11 bits=16 min=17.0 max=6149.0],ip[width=35 height=11 bits=16 min=225.0 max=16383.0],1,2.3371353,0.61633116,0.07225562,2.9488382,2.990962
b752,0,Experiment 3,EM15638,4568.112,446.51547,40.184326,(x=104.27 y=95.61),1,3,ip[width=23 height=11 bits=16 min=17.0 max=6149.0],ip[width=23 height=11 bits=16 min=225.0 max=16383.0],1,1.5157396,0.81854427,0.014616404,1.9529338,3.0094843
b753,0,Experiment 3,EM15638,4566.542,465.0429,58.71176,(x=104.83 y=94.41),1,3,ip[width=27 height=11 bits=16 min=17.0 max=6149.0],ip[width=27 height=11 bits=16 min=225.0 max=16383.0],1,1.8359593,0.7402387,0.13790621,2.3048196,3.010389
b754,0,Experiment 3,EM15638,4297.3384,441.25,34.918854,(x=106.20 y=95.33),1,3,ip[width=23 height=11 bits=16 min=17.0 max=6149.0],ip[width=23 height=11 bits=16 min=225.0 max=16383.0],1,1.5349823,0.8167621,0.01603604,1.905777,3.1656032
b756,0,Experiment 3,EM15638,4590.9214,477.40933,71.078186,(x=107.97 y=29.51),1,3,ip[width=24 height=11 bits=16 min=17.0 max=6149.0],ip[width=24 height=11 bits=16 min=225.0 max=16383.0],1,1.5474408,0.8189803,0.010510556,1.9735324,2.996333
b757,0,Experiment 3,EM15638,4515.7104,479.4585,73.12735,(x=108.53 y=28.10),1,3,ip[width=30 height=10 bits=16 min=17.0 max=6149.0],ip[width=30 height=10 bits=16 min=225.0 max=16383.0],1,2.0162988,0.6957987,0.011575561,2.5720427,3.039697
b759,0,Experiment 3,EM15638,5592.3853,466.24362,59.912476,(x=111.42 y=61.06),1,3,ip[width=33 height=11 bits=16 min=17.0 max=6149.0],ip[width=33 height=11 bits=16 min=225.0 max=16383.0],1,2.1374297,0.6593179,0.07609943,2.7901528,2.4189212
b771,0,Experiment 3,EM15638,3956.864,491.7007,84.20233,(x=2.16 y=64.29),1,4,ip[width=30 height=12 bits=16 min=17.0 max=6149.0],ip[width=30 height=12 bits=16 min=225.0 max=16383.0],1,2.261627,0.76629835,0.018073525,2.4962518,4.5812473
b773,0,Experiment 3,EM15638,4145.743,479.721,72.222626,(x=6.18 y=83.49),1,4,ip[width=37 height=11 bits=16 min=17.0 max=6149.0],ip[width=37 height=11 bits=16 min=225.0 max=16383.0],1,2.5352526,0.6220271,0.05671765,3.1140802,4.4311604
b774,0,Experiment 3,EM15638,3998.61,474.262,66.76361,(x=6.13 y=57.42),1,4,ip[width=31 height=11 bits=16 min=17.0 max=6149.0],ip[width=31 height=11 bits=16 min=225.0 max=16383.0],1,2.1359494,0.6935008,0.07683677,2.615023,4.548075
b775,0,Experiment 3,EM15638,4006.81,500.2257,92.727325,(x=6.89 y=12.19),1,4,ip[width=32 height=11 bits=16 min=17.0 max=6149.0],ip[width=32 height=11 bits=16 min=225.0 max=16383.0],1,2.3031518,0.6980171,0.13970715,2.6978016,4.541559
b776,0,Experiment 3,EM15638,4051.2288,454.84158,47.3432,(x=8.84 y=93.75),1,4,ip[width=33 height=11 bits=16 min=17.0 max=6149.0],ip[width=33 height=11 bits=16 min=225.0 max=16383.0],1,2.3955112,0.678057,0.03588642,2.8379557,4.5062633
b777,0,Experiment 3,EM15638,4002.2358,466.5238,59.02542,(x=12.52 y=58.72),1,4,ip[width=34 height=11 bits=16 min=17.0 max=6149.0],ip[width=34 height=11 bits=16 min=225.0 max=16383.0],1,2.327298,0.6591555,0.019320078,2.8625612,4.5451937
b778,0,Experiment 3,EM15638,4034.913,528.9618,121.46341,(x=11.79 y=42.53),1,4,ip[width=35 height=11 bits=16 min=17.0 max=6149.0],ip[width=35 height=11 bits=16 min=225.0 max=16383.0],1,2.4858813,0.6506434,0.01827483,2.9754696,4.519228
b780,0,Experiment 3,EM15638,3987.8647,491.61267,84.11429,(x=15.93 y=55.26),1,4,ip[width=31 height=12 bits=16 min=17.0 max=6149.0],ip[width=31 height=12 bits=16 min=225.0 max=16383.0],1,2.268891,0.70988643,0.003098897,2.6647396,4.5566134
b781,0,Experiment 3,EM15638,3930.3254,498.5793,91.08093,(x=16.66 y=69.60),1,4,ip[width=31 height=12 bits=16 min=17.0 max=6149.0],ip[width=31 height=12 bits=16 min=225.0 max=16383.0],1,2.2972927,0.72198194,0.005771583,2.646316,4.602335
b783,0,Experiment 3,EM15638,4018.2007,467.23157,59.733185,(x=20.40 y=90.72),1,4,ip[width=31 height=12 bits=16 min=17.0 max=6149.0],ip[width=31 height=12 bits=16 min=225.0 max=16383.0],1,2.2411063,0.7305629,0.07501961,2.6100054,4.532508
b785,0,Experiment 3,EM15638,4326.4766,507.08707,99.588684,(x=24.51 y=12.32),1,4,ip[width=40 height=11 bits=16 min=17.0 max=6149.0],ip[width=40 height=11 bits=16 min=225.0 max=16383.0],1,2.8230002,0.59262335,0.12283858,3.3831074,4.2875466
b786,0,Experiment 3,EM15638,4405.0767,488.3,80.801605,(x=24.42 y=8.70),1,4,ip[width=38 height=11 bits=16 min=17.0 max=6149.0],ip[width=38 height=11 bits=16 min=225.0 max=16383.0],1,2.6043756,0.58788383,0.029036874,3.2687635,4.2250896
b788,0,Experiment 3,EM15638,3979.3293,455.54437,48.04599,(x=27.12 y=90.99),1,4,ip[width=35 height=12 bits=16 min=17.0 max=6149.0],ip[width=35 height=12 bits=16 min=225.0 max=16383.0],1,2.6300943,0.66601336,0.015264363,3.0040317,4.563396
b790,0,Experiment 3,EM15638,4201.572,479.3784,71.880005,(x=30.04 y=7.76),1,4,ip[width=32 height=12 bits=16 min=17.0 max=6149.0],ip[width=32 height=12 bits=16 min=225.0 max=16383.0],1,2.3171523,0.69927037,0.05635111,2.724404,4.386798
b791,0,Experiment 3,EM15638,3907.457,467.48148,59.983093,(x=30.14 y=69.99),1,4,ip[width=27 height=11 bits=16 min=17.0 max=6149.0],ip[width=27 height=11 bits=16 min=225.0 max=16383.0],1,1.8817226,0.7628016,0.178417,2.2890525,4.620507
b792,0,Experiment 3,EM15638,3931.8088,457.153,49.654633,(x=32.33 y=95.56),1,4,ip[width=31 height=12 bits=16 min=17.0 max=6149.0],ip[width=31 height=12 bits=16 min=225.0 max=16383.0],1,2.2278461,0.72525704,0.03643119,2.5825648,4.601156
b795,0,Experiment 3,EM15638,3923.4485,474.01013,66.51175,(x=35.93 y=73.84),1,4,ip[width=32 height=12 bits=16 min=17.0 max=6149.0],ip[width=32 height=12 bits=16 min=225.0 max=16383.0],1,2.3748806,0.70812815,0.008252433,2.7051547,4.6078
b797,0,Experiment 3,EM15638,3904.8044,462.82352,55.325134,(x=37.96 y=91.26),1,4,ip[width=24 height=12 bits=16 min=17.0 max=6149.0],ip[width=24 height=12 bits=16 min=225.0 max=16383.0],1,1.7353047,0.8338036,0.004165685,2.0422134,4.6226144
b803,0,Experiment 3,EM15638,3910.1284,486.41638,78.918,(x=45.90 y=50.94),1,4,ip[width=32 height=12 bits=16 min=17.0 max=6149.0],ip[width=32 height=12 bits=16 min=225.0 max=16383.0],1,2.3141918,0.70648247,0.06784228,2.7288537,4.618384
b804,0,Experiment 3,EM15638,3944.1033,467.36642,59.868042,(x=46.02 y=69.40),1,4,ip[width=28 height=12 bits=16 min=17.0 max=6149.0],ip[width=28 height=12 bits=16 min=225.0 max=16383.0],1,2.0832784,0.7772721,0.043668263,2.3917308,4.5913873
b805,0,Experiment 3,EM15638,4306.847,505.978,98.479614,(x=45.63 y=28.45),1,4,ip[width=36 height=11 bits=16 min=17.0 max=6149.0],ip[width=36 height=11 bits=16 min=225.0 max=16383.0],1,2.5146992,0.6119136,0.22125371,3.0776212,4.3031445
b806,0,Experiment 3,EM15638,4032.0884,500.15543,92.65704,(x=47.90 y=80.19),1,4,ip[width=40 height=12 bits=16 min=17.0 max=6149.0],ip[width=40 height=12 bits=16 min=225.0 max=16383.0],1,3.0853837,0.62665313,0.06093303,3.4360359,4.5214725
b808,0,Experiment 3,EM15638,4403.4155,519.61536,112.116974,(x=47.58 y=8.67),1,4,ip[width=27 height=11 bits=16 min=17.0 max=6149.0],ip[width=27 height=11 bits=16 min=225.0 max=16383.0],1,1.7668827,0.7550307,0.061683957,2.260226,4.2264094
b810,0,Experiment 3,EM15638,4281.5967,490.71628,83.217896,(x=49.64 y=48.44),1,4,ip[width=33 height=11 bits=16 min=17.0 max=6149.0],ip[width=33 height=11 bits=16 min=225.0 max=16383.0],1,2.2564635,0.6587703,0.11833924,2.7860613,4.323209
b811,0,Experiment 3,EM15638,4645.8296,493.8567,86.35831,(x=49.08 y=65.89),1,4,ip[width=35 height=12 bits=16 min=17.0 max=6149.0],ip[width=35 height=12 bits=16 min=225.0 max=16383.0],1,2.4522219,0.6556479,0.042032164,2.9386342,4.033783
b812,0,Experiment 3,EM15638,4087.595,448.11273,40.61435,(x=49.94 y=93.55),1,4,ip[width=31 height=12 bits=16 min=17.0 max=6149.0],ip[width=31 height=12 bits=16 min=225.0 max=16383.0],1,2.168514,0.7096129,0.00532133,2.6064212,4.477366
b821,0,Experiment 3,EM15638,4598.407,466.43063,58.93225,(x=62.98 y=14.47),1,4,ip[width=37 height=12 bits=16 min=17.0 max=6149.0],ip[width=37 height=12 bits=16 min=225.0 max=16383.0],1,2.7535381,0.6404865,0.10239948,3.1889586,4.0714655
b826,0,Experiment 3,EM15638,4253.9316,500.1437,92.645325,(x=67.47 y=72.66),1,4,ip[width=36 height=12 bits=16 min=17.0 max=6149.0],ip[width=36 height=12 bits=16 min=225.0 max=16383.0],1,2.6150455,0.6472917,0.15398632,3.0524874,4.345192
b827,0,Experiment 3,EM15638,4422.6826,489.12335,81.62497,(x=69.22 y=11.44),1,4,ip[width=25 height=11 bits=16 min=17.0 max=6149.0],ip[width=25 height=11 bits=16 min=225.0 max=16383.0],1,1.7890859,0.8179964,0.001771058,2.10901,4.2110996
b828,0,Experiment 3,EM15638,4652.5024,494.9068,87.40842,(x=70.47 y=37.95),1,4,ip[width=44 height=11 bits=16 min=17.0 max=6149.0],ip[width=44 height=11 bits=16 min=225.0 max=16383.0],1,3.150513,0.55017394,0.023659382,3.7507553,4.0284805
b829,0,Experiment 3,EM15638,4141.55,450.0507,42.552307,(x=70.95 y=66.90),1,4,ip[width=32 height=12 bits=16 min=17.0 max=6149.0],ip[width=32 height=12 bits=16 min=225.0 max=16383.0],1,2.3338046,0.70279735,0.07408525,2.727448,4.4344926
b830,0,Experiment 3,EM15638,4408.447,488.95895,81.46057,(x=72.59 y=53.42),1,4,ip[width=40 height=11 bits=16 min=17.0 max=6149.0],ip[width=40 height=11 bits=16 min=225.0 max=16383.0],1,2.6931267,0.56086814,0.020612868,3.411622,4.2224116
b831,0,Experiment 3,EM15638,4219.561,500.5306,93.03223,(x=72.88 y=76.06),1,4,ip[width=33 height=11 bits=16 min=17.0 max=6149.0],ip[width=33 height=11 bits=16 min=225.0 max=16383.0],1,2.3214695,0.6761724,0.08738578,2.780862,4.3725038
b832,0,Experiment 3,EM15638,4675.0854,475.89706,68.39868,(x=73.29 y=22.53),1,4,ip[width=28 height=12 bits=16 min=17.0 max=6149.0],ip[width=28 height=12 bits=16 min=225.0 max=16383.0],1,2.144769,0.77361876,0.10289755,2.3868697,4.0105357
b833,0,Experiment 3,EM15638,4690.366,465.88626,58.38788,(x=73.56 y=12.08),1,4,ip[width=29 height=11 bits=16 min=17.0 max=6149.0],ip[width=29 height=11 bits=16 min=225.0 max=16383.0],1,2.0089593,0.74077576,0.006490654,2.4122174,3.9983933
b835,0,Experiment 3,EM15638,4680.397,456.56305,49.064667,(x=77.81 y=61.27),1,4,ip[width=62 height=11 bits=16 min=17.0 max=6149.0],ip[width=62 height=11 bits=16 min=225.0 max=16383.0],1,4.4270744,0.4113789,0.040310036,5.3835726,4.006315
b837,0,Experiment 3,EM15638,4824.4014,478.75162,71.253235,(x=78.64 y=23.08),1,4,ip[width=37 height=11 bits=16 min=17.0 max=6149.0],ip[width=37 height=11 bits=16 min=225.0 max=16383.0],1,2.4420455,0.5894653,0.002105073,3.1580555,3.891887
b838,0,Experiment 3,EM15638,4672.845,487.825,80.32663,(x=79.33 y=18.35),1,4,ip[width=23 height=11 bits=16 min=17.0 max=6149.0],ip[width=23 height=11 bits=16 min=225.0 max=16383.0],1,1.5624896,0.8468883,0.11560033,1.904135,4.0123158
b841,0,Experiment 3,EM15638,4619.658,483.58713,76.088745,(x=85.09 y=23.46),1,4,ip[width=29 height=11 bits=16 min=17.0 max=6149.0],ip[width=29 height=11 bits=16 min=225.0 max=16383.0],1,2.096477,0.73982495,0.02870167,2.483603,4.0545797
b842,0,Experiment 3,EM15638,4229.4595,449.6579,42.159515,(x=85.71 y=57.87),1,4,ip[width=30 height=11 bits=16 min=17.0 max=6149.0],ip[width=30 height=11 bits=16 min=225.0 max=16383.0],1,2.0893226,0.7199743,0.017882315,2.532395,4.364638
b844,0,Experiment 3,EM15638,4363.4556,459.73712,52.23874,(x=88.35 y=90.09),1,4,ip[width=42 height=11 bits=16 min=17.0 max=6149.0],ip[width=42 height=11 bits=16 min=225.0 max=16383.0],1,3.0591097,0.5802426,0.15774924,3.6004498,4.2581625
b846,0,Experiment 3,EM15638,5022.0728,514.1629,106.66452,(x=92.38 y=20.05),1,4,ip[width=31 height=11 bits=16 min=17.0 max=6149.0],ip[width=31 height=11 bits=16 min=225.0 max=16383.0],1,2.072362,0.682087,0.024699312,2.6347544,3.7348135
b847,0,Experiment 3,EM15638,4840.3057,475.17825,67.67987,(x=93.39 y=23.04),1,4,ip[width=36 height=11 bits=16 min=17.0 max=6149.0],ip[width=36 height=11 bits=16 min=225.0 max=16383.0],1,2.5988865,0.6433193,0.060548987,3.0615222,3.879249
b849,0,Experiment 3,EM15638,4471.1636,476.70743,69.209045,(x=93.61 y=42.91),1,4,ip[width=27 height=11 bits=16 min=17.0 max=6149.0],ip[width=27 height=11 bits=16 min=225.0 max=16383.0],1,1.79476,0.76213795,0.00469696,2.2479358,4.1725755
b851,0,Experiment 3,EM15638,4462.9053,474.6207,67.122314,(x=94.62 y=73.43),1,4,ip[width=37 height=11 bits=16 min=17.0 max=6149.0],ip[width=37 height=11 bits=16 min=225.0 max=16383.0],1,2.5141442,0.5983211,0.061276175,3.1760843,4.1791377
b852,0,Experiment 3,EM15638,4661.0444,474.90884,67.41046,(x=95.02 y=4.42),1,4,ip[width=40 height=11 bits=16 min=17.0 max=6149.0],ip[width=40 height=11 bits=16 min=225.0 max=16383.0],1,2.7616792,0.580926,0.019734154,3.4254742,4.021693
b853,0,Experiment 3,EM15638,4461.7812,471.6089,64.110504,(x=94.90 y=46.51),1,4,ip[width=26 height=11 bits=16 min=17.0 max=6149.0],ip[width=26 height=11 bits=16 min=225.0 max=16383.0],1,1.7866188,0.79817414,0.0579262,2.1468823,4.1800313
b861,0,Experiment 3,EM15638,4665.253,458.91797,51.419586,(x=103.19 y=88.25),1,4,ip[width=31 height=10 bits=16 min=17.0 max=6149.0],ip[width=31 height=10 bits=16 min=225.0 max=16383.0],1,1.9982895,0.67411596,0.08909289,2.5856297,4.018349
b862,0,Experiment 3,EM15638,5007.751,480.9043,73.405914,(x=102.95 y=28.02),1,4,ip[width=37 height=10 bits=16 min=17.0 max=6149.0],ip[width=37 height=10 bits=16 min=225.0 max=16383.0],1,2.380555,0.583258,0.0793682,3.1404011,3.7461941
b863,0,Experiment 3,EM15638,4305.0107,496.2751,88.7767,(x=105.38 y=71.69),1,4,ip[width=31 height=11 bits=16 min=17.0 max=6149.0],ip[width=31 height=11 bits=16 min=225.0 max=16383.0],1,2.1500115,0.71082133,0.050969254,2.6226134,4.3046036
b868,0,Experiment 3,EM15638,4759.957,462.00565,54.507263,(x=106.63 y=39.55),1,4,ip[width=21 height=11 bits=16 min=17.0 max=6149.0],ip[width=21 height=11 bits=16 min=225.0 max=16383.0],1,1.3952254,0.86693907,0.007933348,1.7520893,3.9430954
b871,0,Experiment 3,EM15638,5012.3027,434.64658,27.148193,(x=111.00 y=21.85),1,4,ip[width=28 height=11 bits=16 min=17.0 max=6149.0],ip[width=28 height=11 bits=16 min=225.0 max=16383.0],1,1.9442617,0.7374317,0.016721753,2.3875098,3.742577
b873,0,Experiment 3,EM15638,4391.3433,441.43182,33.93344,(x=111.46 y=94.38),1,4,ip[width=31 height=11 bits=16 min=17.0 max=6149.0],ip[width=31 height=11 bits=16 min=225.0 max=16383.0],1,2.103878,0.6970699,7.96E-04,2.6005542,4.2360024
b875,0,Experiment 3,EM15638,4737.212,460.5415,53.04312,(x=113.71 y=65.17),1,4,ip[width=31 height=11 bits=16 min=17.0 max=6149.0],ip[width=31 height=11 bits=16 min=225.0 max=16383.0],1,2.0281405,0.6785802,0.037496317,2.6274881,3.961169
b876,0,Experiment 3,EM15638,4637.7773,466.85803,59.35965,(x=115.88 y=2.38),1,4,ip[width=38 height=11 bits=16 min=17.0 max=6149.0],ip[width=38 height=11 bits=16 min=225.0 max=16383.0],1,2.5563765,0.5936453,0.14505567,3.2246296,4.0401816
b877,0,Experiment 3,EM15638,4420.696,439.41766,31.919281,(x=115.39 y=77.36),1,4,ip[width=28 height=11 bits=16 min=17.0 max=6149.0],ip[width=28 height=11 bits=16 min=225.0 max=16383.0],1,1.9573369,0.7478146,0.004070111,2.3799527,4.212678
b878,0,Experiment 3,EM15638,4630.7017,469.24792,61.749542,(x=117.16 y=69.44),1,4,ip[width=41 height=11 bits=16 min=17.0 max=6149.0],ip[width=41 height=11 bits=16 min=225.0 max=16383.0],1,2.8785236,0.57524383,0.06449164,3.4893346,4.045804
b897,0,Experiment 3,EM15638,4484.973,486.59045,79.09207,(x=39.17 y=66.95),1,4,ip[width=34 height=11 bits=16 min=17.0 max=6149.0],ip[width=34 height=11 bits=16 min=225.0 max=16383.0],1,2.2947023,0.62553495,0.08664856,2.9142652,4.1616025
b898,0,Experiment 3,EM15638,4478.332,477.225,69.72662,(x=41.02 y=61.41),1,4,ip[width=31 height=10 bits=16 min=17.0 max=6149.0],ip[width=31 height=10 bits=16 min=225.0 max=16383.0],1,1.9065162,0.6459128,0.004501982,2.629558,4.1668797
b899,0,Experiment 3,EM15638,4969.8613,478.16846,70.670074,(x=41.45 y=62.24),1,4,ip[width=31 height=12 bits=16 min=17.0 max=6149.0],ip[width=31 height=12 bits=16 min=225.0 max=16383.0],1,2.183193,0.716642,0.08037924,2.6342473,3.7763019
b900,0,Experiment 3,EM15638,4451.648,517.0586,109.56021,(x=45.41 y=32.40),1,4,ip[width=34 height=11 bits=16 min=17.0 max=6149.0],ip[width=34 height=11 bits=16 min=225.0 max=16383.0],1,2.3248618,0.65868825,0.112509735,2.852665,4.188083
b901,0,Experiment 3,EM15638,5062.1978,498.77777,91.27939,(x=46.51 y=33.41),1,4,ip[width=25 height=9 bits=16 min=17.0 max=6149.0],ip[width=25 height=9 bits=16 min=225.0 max=16383.0],1,1.3371887,0.715962,0.15371348,2.048813,3.7029297
b902,0,Experiment 3,EM15638,4595.454,500.67474,93.17636,(x=50.05 y=69.20),1,4,ip[width=32 height=11 bits=16 min=17.0 max=6149.0],ip[width=32 height=11 bits=16 min=225.0 max=16383.0],1,2.2630012,0.6772337,0.002609364,2.7491748,4.0738125
b903,0,Experiment 3,EM15638,4980.159,491.47324,83.97485,(x=50.35 y=68.27),1,4,ip[width=27 height=12 bits=16 min=17.0 max=6149.0],ip[width=27 height=12 bits=16 min=225.0 max=16383.0],1,1.9287194,0.77285576,0.07165993,2.2875152,3.7681189
b909,0,Experiment 3,EM15638,5187.3877,559.0087,151.51035,(x=79.03 y=84.07),1,4,ip[width=29 height=10 bits=16 min=17.0 max=6149.0],ip[width=29 height=10 bits=16 min=225.0 max=16383.0],1,1.7994473,0.6832018,0.19820705,2.4750931,3.6034515
b912,0,Experiment 3,EM15638,4991.7334,472.78796,65.28958,(x=98.86 y=6.19),1,4,ip[width=40 height=11 bits=16 min=17.0 max=6149.0],ip[width=40 height=11 bits=16 min=225.0 max=16383.0],1,2.5020866,0.54315925,0.024454387,3.4224179,3.7589219
b913,0,Experiment 3,EM15638,5361.719,522.1134,114.61502,(x=99.60 y=6.78),1,4,ip[width=27 height=10 bits=16 min=17.0 max=6149.0],ip[width=27 height=10 bits=16 min=225.0 max=16383.0],1,1.533163,0.6511675,0.035037436,2.2901258,3.4649246
b914,0,Experiment 3,EM15638,5046.3535,487.96445,80.466064,(x=104.05 y=90.77),1,4,ip[width=30 height=10 bits=16 min=17.0 max=6149.0],ip[width=30 height=10 bits=16 min=225.0 max=16383.0],1,1.764909,0.61598057,0.18839337,2.5457418,3.71552
b930,0,Experiment 3,EM15638,5609.3403,453.05884,58.353607,(x=3.04 y=62.30),1,5,ip[width=38 height=9 bits=16 min=17.0 max=6149.0],ip[width=38 height=9 bits=16 min=225.0 max=16383.0],1,2.1266248,0.50669396,0.055155624,3.2703528,2.7108877
b931,0,Experiment 3,EM15638,4491.844,451.24283,56.537598,(x=3.80 y=42.79),1,5,ip[width=43 height=11 bits=16 min=17.0 max=6149.0],ip[width=43 height=11 bits=16 min=225.0 max=16383.0],1,3.0324543,0.5571804,0.028684875,3.69224,3.4511476
b932,0,Experiment 3,EM15638,4522.944,463.3367,68.63147,(x=3.10 y=27.05),1,5,ip[width=31 height=12 bits=16 min=17.0 max=6149.0],ip[width=31 height=12 bits=16 min=225.0 max=16383.0],1,2.344808,0.7233222,0.021796757,2.6440246,3.4305465
b933,0,Experiment 3,EM15638,4334.5747,452.66446,57.95923,(x=3.81 y=77.92),1,5,ip[width=32 height=12 bits=16 min=17.0 max=6149.0],ip[width=32 height=12 bits=16 min=225.0 max=16383.0],1,2.3907237,0.70827186,0.14480859,2.7542837,3.5553274
b934,0,Experiment 3,EM15638,5861.8623,474.86136,80.15613,(x=4.08 y=61.86),1,5,ip[width=37 height=8 bits=16 min=17.0 max=6149.0],ip[width=37 height=8 bits=16 min=225.0 max=16383.0],1,1.8755782,0.4803136,0.00328568,3.129749,2.5436103
b935,0,Experiment 3,EM15638,4697.4272,432.42105,37.71582,(x=5.35 y=67.12),1,5,ip[width=42 height=11 bits=16 min=17.0 max=6149.0],ip[width=42 height=11 bits=16 min=225.0 max=16383.0],1,2.8456583,0.5341218,0.059071865,3.621279,3.3149638
b936,0,Experiment 3,EM15638,5271.0435,463.66666,68.961426,(x=4.95 y=61.24),1,5,ip[width=29 height=10 bits=16 min=17.0 max=6149.0],ip[width=29 height=10 bits=16 min=225.0 max=16383.0],1,1.734472,0.67084557,5.17E-04,2.4182494,2.9349847
b938,0,Experiment 3,EM15638,5388.6187,444.62198,49.916748,(x=5.17 y=64.89),1,5,ip[width=38 height=10 bits=16 min=17.0 max=6149.0],ip[width=38 height=10 bits=16 min=225.0 max=16383.0],1,2.2987576,0.5587264,0.001941631,3.2150486,2.8570998
b940,0,Experiment 3,EM15638,4413.6475,457.97168,63.26645,(x=6.20 y=25.77),1,5,ip[width=37 height=12 bits=16 min=17.0 max=6149.0],ip[width=37 height=12 bits=16 min=225.0 max=16383.0],1,2.80459,0.63734984,0.001457014,3.1571505,3.5029473
b942,0,Experiment 3,EM15638,4259.772,434.90152,40.19629,(x=6.61 y=71.93),1,5,ip[width=28 height=12 bits=16 min=17.0 max=6149.0],ip[width=28 height=12 bits=16 min=225.0 max=16383.0],1,2.1140392,0.786192,0.053145528,2.3610373,3.604879
b943,0,Experiment 3,EM15638,4234.6284,471.65262,76.94739,(x=6.67 y=81.56),1,5,ip[width=32 height=11 bits=16 min=17.0 max=6149.0],ip[width=32 height=11 bits=16 min=225.0 max=16383.0],1,2.2700477,0.6780137,0.13521689,2.74012,3.6215346
b944,0,Experiment 3,EM15638,4271.1787,466.5209,71.815674,(x=7.38 y=19.13),1,5,ip[width=36 height=11 bits=16 min=17.0 max=6149.0],ip[width=36 height=11 bits=16 min=225.0 max=16383.0],1,2.464792,0.6307492,0.047076717,3.0490952,3.5973225
b945,0,Experiment 3,EM15638,4446.4854,441.70975,47.004517,(x=9.23 y=60.26),1,5,ip[width=43 height=12 bits=16 min=17.0 max=6149.0],ip[width=43 height=12 bits=16 min=225.0 max=16383.0],1,3.2497644,0.5623077,0.05757451,3.695514,3.4811945
b946,0,Experiment 3,EM15638,4442.044,449.71597,55.010742,(x=9.09 y=7.73),1,5,ip[width=36 height=12 bits=16 min=17.0 max=6149.0],ip[width=36 height=12 bits=16 min=225.0 max=16383.0],1,2.6586635,0.6573948,0.053730577,3.0573485,3.4841368
b952,0,Experiment 3,EM15638,4371.9033,432.868,38.16278,(x=12.81 y=17.16),1,5,ip[width=28 height=11 bits=16 min=17.0 max=6149.0],ip[width=28 height=11 bits=16 min=225.0 max=16383.0],1,1.9683536,0.76164496,0.09220442,2.3474047,3.5306
b957,0,Experiment 3,EM15638,4350.1543,463.5,68.79477,(x=14.64 y=21.74),1,5,ip[width=30 height=12 bits=16 min=17.0 max=6149.0],ip[width=30 height=12 bits=16 min=225.0 max=16383.0],1,2.2191343,0.7312884,0.03299492,2.5662017,3.545007
b958,0,Experiment 3,EM15638,4267.931,443.93402,49.22879,(x=14.76 y=42.04),1,5,ip[width=30 height=12 bits=16 min=17.0 max=6149.0],ip[width=30 height=12 bits=16 min=225.0 max=16383.0],1,2.2647898,0.74144185,0.027703708,2.5285587,3.599474
b959,0,Experiment 3,EM15638,5220.751,488.94827,94.24304,(x=15.75 y=80.63),1,5,ip[width=39 height=9 bits=16 min=17.0 max=6149.0],ip[width=39 height=9 bits=16 min=225.0 max=16383.0],1,2.2788517,0.5136992,0.06323436,3.3247874,2.9683
b960,0,Experiment 3,EM15638,5924.5938,498.33542,103.63019,(x=15.61 y=79.20),1,5,ip[width=27 height=8 bits=16 min=17.0 max=6149.0],ip[width=27 height=8 bits=16 min=225.0 max=16383.0],1,1.2732928,0.5838589,0.001964404,2.2979968,2.5020552
b961,0,Experiment 3,EM15638,4433.6597,460.01068,65.30545,(x=15.53 y=25.39),1,5,ip[width=33 height=11 bits=16 min=17.0 max=6149.0],ip[width=33 height=11 bits=16 min=225.0 max=16383.0],1,2.263217,0.6478019,0.1101491,2.8347466,3.4896905
b966,0,Experiment 3,EM15638,4242.5356,459.18518,64.47995,(x=18.41 y=1.26),1,5,ip[width=28 height=12 bits=16 min=17.0 max=6149.0],ip[width=28 height=12 bits=16 min=225.0 max=16383.0],1,1.941086,0.7587248,0.065265514,2.351527,3.6162965
b968,0,Experiment 3,EM15638,4158.807,457.32602,62.62079,(x=21.72 y=89.73),1,5,ip[width=31 height=11 bits=16 min=17.0 max=6149.0],ip[width=31 height=11 bits=16 min=225.0 max=16383.0],1,2.1455708,0.6845128,0.051063366,2.642185,3.6717606
b969,0,Experiment 3,EM15638,4241.892,443.46295,48.75772,(x=21.44 y=78.04),1,5,ip[width=24 height=12 bits=16 min=17.0 max=6149.0],ip[width=24 height=12 bits=16 min=225.0 max=16383.0],1,1.6951538,0.8287728,0.059745144,2.0258107,3.616723
b970,0,Experiment 3,EM15638,4212.1655,451.87726,57.172028,(x=21.81 y=12.50),1,5,ip[width=31 height=11 bits=16 min=17.0 max=6149.0],ip[width=31 height=11 bits=16 min=225.0 max=16383.0],1,2.1967075,0.7033557,0.040206973,2.5955753,3.6364145
b971,0,Experiment 3,EM15638,4344.21,473.88434,79.17911,(x=22.28 y=46.64),1,5,ip[width=31 height=11 bits=16 min=17.0 max=6149.0],ip[width=31 height=11 bits=16 min=225.0 max=16383.0],1,2.118896,0.68133783,0.13319342,2.6647894,3.5489445
b973,0,Experiment 3,EM15638,4272.66,459.53732,64.83209,(x=23.73 y=42.91),1,5,ip[width=23 height=11 bits=16 min=17.0 max=6149.0],ip[width=23 height=11 bits=16 min=225.0 max=16383.0],1,1.6070194,0.85140866,0.055837493,1.9283359,3.5963411
b975,0,Experiment 3,EM15638,4108.8677,442.28357,47.57834,(x=25.11 y=96.57),1,5,ip[width=36 height=12 bits=16 min=17.0 max=6149.0],ip[width=36 height=12 bits=16 min=225.0 max=16383.0],1,2.659822,0.65223867,0.13273965,3.051828,3.7048419
b978,0,Experiment 3,EM15638,4165.2725,437.52063,42.8154,(x=26.23 y=29.22),1,5,ip[width=34 height=11 bits=16 min=17.0 max=6149.0],ip[width=34 height=11 bits=16 min=225.0 max=16383.0],1,2.490029,0.66781163,0.18153767,2.9251637,3.6674778
b979,0,Experiment 3,EM15638,4113.1387,469.7294,75.02417,(x=27.08 y=60.59),1,5,ip[width=28 height=12 bits=16 min=17.0 max=6149.0],ip[width=28 height=12 bits=16 min=225.0 max=16383.0],1,2.0454712,0.7793375,7.71E-04,2.3300667,3.7020125
b980,0,Experiment 3,EM15638,4313.1597,473.8797,79.17447,(x=28.53 y=34.46),1,5,ip[width=41 height=11 bits=16 min=17.0 max=6149.0],ip[width=41 height=11 bits=16 min=225.0 max=16383.0],1,3.0854452,0.58391196,0.06671742,3.5532732,3.5695133
b982,0,Experiment 3,EM15638,4603.8706,489.14737,94.44214,(x=29.53 y=24.35),1,5,ip[width=34 height=11 bits=16 min=17.0 max=6149.0],ip[width=34 height=11 bits=16 min=225.0 max=16383.0],1,2.2707415,0.64980054,0.001969679,2.869483,3.3769383
b986,0,Experiment 3,EM15638,4073.0967,459.64285,64.93762,(x=30.27 y=77.19),1,5,ip[width=25 height=11 bits=16 min=17.0 max=6149.0],ip[width=25 height=11 bits=16 min=225.0 max=16383.0],1,1.6791799,0.81152254,0.01345646,2.0663505,3.7285373
b988,0,Experiment 3,EM15638,4116.2764,474.61346,79.90823,(x=31.47 y=3.82),1,5,ip[width=30 height=12 bits=16 min=17.0 max=6149.0],ip[width=30 height=12 bits=16 min=225.0 max=16383.0],1,2.2382615,0.74684703,0.008786084,2.5186968,3.6999342
b991,0,Experiment 3,EM15638,4198.6367,434.03265,39.327423,(x=33.35 y=90.55),1,5,ip[width=28 height=11 bits=16 min=17.0 max=6149.0],ip[width=28 height=11 bits=16 min=225.0 max=16383.0],1,1.925759,0.7622659,0.14153783,2.3251288,3.6453764
b992,0,Experiment 3,EM15638,4390.866,452.9947,58.28946,(x=34.34 y=59.42),1,5,ip[width=40 height=12 bits=16 min=17.0 max=6149.0],ip[width=40 height=12 bits=16 min=225.0 max=16383.0],1,2.9867027,0.5919655,0.051697448,3.4585245,3.5180383
b993,0,Experiment 3,EM15638,4294.5156,480.3918,85.686584,(x=35.15 y=22.25),1,5,ip[width=38 height=11 bits=16 min=17.0 max=6149.0],ip[width=38 height=11 bits=16 min=225.0 max=16383.0],1,2.6881926,0.61188483,0.045895066,3.2244008,3.5818634
b994,0,Experiment 3,EM15638,4171.031,467.23175,72.52652,(x=35.26 y=74.43),1,5,ip[width=36 height=11 bits=16 min=17.0 max=6149.0],ip[width=36 height=11 bits=16 min=225.0 max=16383.0],1,2.4871302,0.6198181,0.053292915,3.089099,3.6636631
b996,0,Experiment 3,EM15638,4278.981,455.28723,60.582,(x=36.43 y=64.45),1,5,ip[width=50 height=12 bits=16 min=17.0 max=6149.0],ip[width=50 height=12 bits=16 min=225.0 max=16383.0],1,3.7123778,0.5160126,0.08739307,4.29383,3.592154
b997,0,Experiment 3,EM15638,4289.1924,485.02112,90.31589,(x=35.90 y=77.60),1,5,ip[width=43 height=11 bits=16 min=17.0 max=6149.0],ip[width=43 height=11 bits=16 min=225.0 max=16383.0],1,2.9985445,0.5430819,0.12107249,3.660013,3.5853899
b1003,0,Experiment 3,EM15638,4354.658,460.78656,66.08133,(x=39.40 y=34.08),1,5,ip[width=39 height=11 bits=16 min=17.0 max=6149.0],ip[width=39 height=11 bits=16 min=225.0 max=16383.0],1,2.6909065,0.5963177,0.1149173,3.3067064,3.5420237
b1015,0,Experiment 3,EM15638,4364.431,477.80182,83.09659,(x=41.76 y=19.23),1,5,ip[width=34 height=12 bits=16 min=17.0 max=6149.0],ip[width=34 height=12 bits=16 min=225.0 max=16383.0],1,2.5840225,0.6801791,0.07987727,2.9156554,3.5355496
b1021,0,Experiment 3,EM15638,4279.539,456.40878,61.703552,(x=44.20 y=56.94),1,5,ip[width=33 height=12 bits=16 min=17.0 max=6149.0],ip[width=33 height=12 bits=16 min=225.0 max=16383.0],1,2.3608186,0.68553334,0.004176521,2.8020391,3.5917845
b1022,0,Experiment 3,EM15638,4409.2397,450.82687,56.121643,(x=44.04 y=61.36),1,5,ip[width=37 height=11 bits=16 min=17.0 max=6149.0],ip[width=37 height=11 bits=16 min=225.0 max=16383.0],1,2.6461298,0.63199383,0.014173391,3.1339383,3.5058672
b1027,0,Experiment 3,EM15638,4033.6763,455.37036,60.66513,(x=45.39 y=79.87),1,5,ip[width=30 height=12 bits=16 min=17.0 max=6149.0],ip[width=30 height=12 bits=16 min=225.0 max=16383.0],1,2.1172,0.70671976,0.037923306,2.5750778,3.7546506
b1028,0,Experiment 3,EM15638,4188.857,451.6335,56.928284,(x=46.56 y=22.17),1,5,ip[width=38 height=12 bits=16 min=17.0 max=6149.0],ip[width=38 height=12 bits=16 min=225.0 max=16383.0],1,2.790605,0.6182627,0.005502245,3.2655375,3.651855
b1029,0,Experiment 3,EM15638,3890.6274,498.79425,104.08902,(x=46.62 y=67.40),1,5,ip[width=24 height=11 bits=16 min=17.0 max=6149.0],ip[width=24 height=11 bits=16 min=225.0 max=16383.0],1,1.631813,0.81138635,0.005798745,2.0170045,3.84941
b1030,0,Experiment 3,EM15638,4329.1763,455.18854,60.483307,(x=46.67 y=31.87),1,5,ip[width=34 height=11 bits=16 min=17.0 max=6149.0],ip[width=34 height=11 bits=16 min=225.0 max=16383.0],1,2.3671713,0.638775,0.17643848,2.923476,3.5589032
b1031,0,Experiment 3,EM15638,4149.429,486.41812,91.71289,(x=47.47 y=51.29),1,5,ip[width=30 height=12 bits=16 min=17.0 max=6149.0],ip[width=30 height=12 bits=16 min=225.0 max=16383.0],1,2.2549832,0.7581078,0.009702963,2.5317943,3.6779728
b1033,0,Experiment 3,EM15638,4411.2607,468.81482,74.10959,(x=49.54 y=15.69),1,5,ip[width=39 height=11 bits=16 min=17.0 max=6149.0],ip[width=39 height=11 bits=16 min=225.0 max=16383.0],1,2.7258148,0.594148,0.026439693,3.3247194,3.5045285
b1044,0,Experiment 3,EM15638,5643.752,474.23846,79.53323,(x=52.52 y=57.59),1,5,ip[width=37 height=9 bits=16 min=17.0 max=6149.0],ip[width=37 height=9 bits=16 min=225.0 max=16383.0],1,2.0514538,0.52321887,0.09415597,3.15215,2.6880927
b1045,0,Experiment 3,EM15638,4004.5544,447.6754,52.970184,(x=52.94 y=86.24),1,5,ip[width=34 height=11 bits=16 min=17.0 max=6149.0],ip[width=34 height=11 bits=16 min=225.0 max=16383.0],1,2.4083087,0.6527679,0.14047396,2.9327612,3.7739418
b1048,0,Experiment 3,EM15638,4568.53,496.67426,101.969025,(x=55.60 y=72.26),1,5,ip[width=36 height=11 bits=16 min=17.0 max=6149.0],ip[width=36 height=11 bits=16 min=225.0 max=16383.0],1,2.4205205,0.6148358,0.19145027,3.0465071,3.400349
b1050,0,Experiment 3,EM15638,4160.4614,487.52173,92.8165,(x=56.08 y=93.94),1,5,ip[width=40 height=11 bits=16 min=17.0 max=6149.0],ip[width=40 height=11 bits=16 min=225.0 max=16383.0],1,2.92145,0.5965675,0.14382263,3.4464588,3.6706645
b1051,0,Experiment 3,EM15638,4252.3643,483.2257,88.52048,(x=57.72 y=15.67),1,5,ip[width=40 height=12 bits=16 min=17.0 max=6149.0],ip[width=40 height=12 bits=16 min=225.0 max=16383.0],1,3.0036633,0.61395544,0.022131352,3.4414248,3.6097858
b1052,0,Experiment 3,EM15638,4383.439,502.3987,107.69348,(x=57.73 y=40.52),1,5,ip[width=36 height=11 bits=16 min=17.0 max=6149.0],ip[width=36 height=11 bits=16 min=225.0 max=16383.0],1,2.451975,0.60589236,0.051797736,3.110378,3.5229583
b1053,0,Experiment 3,EM15638,4168.3755,443.68643,48.9812,(x=58.55 y=62.81),1,5,ip[width=37 height=12 bits=16 min=17.0 max=6149.0],ip[width=37 height=12 bits=16 min=225.0 max=16383.0],1,2.8066099,0.63587594,0.016250903,3.1818554,3.665422
b1058,0,Experiment 3,EM15638,4058.4502,434.36462,39.659393,(x=62.77 y=95.88),1,5,ip[width=41 height=12 bits=16 min=17.0 max=6149.0],ip[width=41 height=12 bits=16 min=225.0 max=16383.0],1,2.9596887,0.58590865,0.09391513,3.498548,3.7382398
b1059,0,Experiment 3,EM15638,4691.2896,454.3303,59.62506,(x=63.59 y=8.33),1,5,ip[width=37 height=12 bits=16 min=17.0 max=6149.0],ip[width=37 height=12 bits=16 min=225.0 max=16383.0],1,2.594492,0.6167207,0.08035666,3.1602325,3.3190296
b1060,0,Experiment 3,EM15638,3824.7756,442.41537,47.710144,(x=63.54 y=90.85),1,5,ip[width=28 height=12 bits=16 min=17.0 max=6149.0],ip[width=28 height=12 bits=16 min=225.0 max=16383.0],1,2.0212328,0.7828671,0.04766975,2.339598,3.893032
b1062,0,Experiment 3,EM15638,4309.358,442.996,48.29077,(x=63.83 y=31.93),1,5,ip[width=28 height=12 bits=16 min=17.0 max=6149.0],ip[width=28 height=12 bits=16 min=225.0 max=16383.0],1,1.9868795,0.76011837,0.034471404,2.3594685,3.5720315
b1063,0,Experiment 3,EM15638,4189.97,491.2987,96.593475,(x=64.43 y=46.75),1,5,ip[width=26 height=11 bits=16 min=17.0 max=6149.0],ip[width=26 height=11 bits=16 min=225.0 max=16383.0],1,1.8098089,0.80165607,0.002467559,2.1512547,3.651117
b1068,0,Experiment 3,EM15638,4378.7764,498.58362,103.87839,(x=68.95 y=33.56),1,5,ip[width=34 height=12 bits=16 min=17.0 max=6149.0],ip[width=34 height=12 bits=16 min=225.0 max=16383.0],1,2.4067054,0.6735286,0.01757567,2.8481655,3.526047
b1071,0,Experiment 3,EM15638,3943.2798,428.6811,33.97586,(x=70.33 y=94.03),1,5,ip[width=28 height=12 bits=16 min=17.0 max=6149.0],ip[width=28 height=12 bits=16 min=225.0 max=16383.0],1,2.0010033,0.77850586,0.03256565,2.3448567,3.8145318
b1073,0,Experiment 3,EM15638,4265.3525,456.9,62.194763,(x=71.52 y=36.16),1,5,ip[width=30 height=11 bits=16 min=17.0 max=6149.0],ip[width=30 height=11 bits=16 min=225.0 max=16383.0],1,2.1350858,0.7176455,0.030071512,2.5645833,3.601182
b1074,0,Experiment 3,EM15638,4415.641,457.63235,62.927124,(x=71.61 y=41.63),1,5,ip[width=29 height=11 bits=16 min=17.0 max=6149.0],ip[width=29 height=11 bits=16 min=225.0 max=16383.0],1,2.125588,0.73827016,0.025555842,2.4787023,3.5016267
b1079,0,Experiment 3,EM15638,4112.2,463.46323,68.757996,(x=75.48 y=19.15),1,5,ip[width=30 height=12 bits=16 min=17.0 max=6149.0],ip[width=30 height=12 bits=16 min=225.0 max=16383.0],1,2.148778,0.7162212,0.03161997,2.5462186,3.7026343
b1080,0,Experiment 3,EM15638,4154.146,449.34842,54.64319,(x=75.56 y=75.95),1,5,ip[width=31 height=11 bits=16 min=17.0 max=6149.0],ip[width=31 height=11 bits=16 min=225.0 max=16383.0],1,2.2551067,0.70256674,0.06657205,2.6524093,3.6748483
b1085,0,Experiment 3,EM15638,4305.8755,463.02478,68.31955,(x=76.83 y=53.36),1,5,ip[width=37 height=11 bits=16 min=17.0 max=6149.0],ip[width=37 height=11 bits=16 min=225.0 max=16383.0],1,2.5515196,0.6037587,0.084803134,3.1631484,3.5743384
b1089,0,Experiment 3,EM15638,4390.9023,487.07187,92.36664,(x=79.78 y=52.49),1,5,ip[width=35 height=11 bits=16 min=17.0 max=6149.0],ip[width=35 height=11 bits=16 min=225.0 max=16383.0],1,2.527096,0.6340476,0.12854448,3.017571,3.5180142
b1091,0,Experiment 3,EM15638,4076.533,453.47034,58.765106,(x=79.80 y=7.17),1,5,ip[width=27 height=12 bits=16 min=17.0 max=6149.0],ip[width=27 height=12 bits=16 min=225.0 max=16383.0],1,1.865209,0.76935506,0.07225922,2.2850068,3.7262611
b1094,0,Experiment 3,EM15638,4201.04,465.33707,70.631836,(x=81.91 y=29.52),1,5,ip[width=29 height=12 bits=16 min=17.0 max=6149.0],ip[width=29 height=12 bits=16 min=225.0 max=16383.0],1,2.1026447,0.73812217,0.05941316,2.4789698,3.6437845
b1095,0,Experiment 3,EM15638,4103.9224,462.05136,67.34613,(x=82.37 y=13.43),1,5,ip[width=35 height=12 bits=16 min=17.0 max=6149.0],ip[width=35 height=12 bits=16 min=225.0 max=16383.0],1,2.5960493,0.6753955,0.09085492,2.9451735,3.7081177
b1097,0,Experiment 3,EM15638,3977.7126,472.13235,77.427124,(x=82.97 y=68.53),1,5,ip[width=29 height=12 bits=16 min=17.0 max=6149.0],ip[width=29 height=12 bits=16 min=225.0 max=16383.0],1,2.1650603,0.7555072,0.055659045,2.4624379,3.7917223
b1100,0,Experiment 3,EM15638,4157.1665,483.34683,88.6416,(x=88.33 y=3.45),1,5,ip[width=39 height=11 bits=16 min=17.0 max=6149.0],ip[width=39 height=11 bits=16 min=225.0 max=16383.0],1,2.723687,0.5952931,0.013020596,3.300154,3.6728473
b1101,0,Experiment 3,EM15638,3924.8757,451.3299,56.624664,(x=88.24 y=85.17),1,5,ip[width=30 height=12 bits=16 min=17.0 max=6149.0],ip[width=30 height=12 bits=16 min=225.0 max=16383.0],1,2.292112,0.73966116,4.10E-04,2.5726256,3.826723
b1106,0,Experiment 3,EM15638,4175.6914,456.1133,61.40808,(x=92.95 y=54.67),1,5,ip[width=24 height=11 bits=16 min=17.0 max=6149.0],ip[width=24 height=11 bits=16 min=225.0 max=16383.0],1,1.606526,0.8155124,0.09432367,2.0187047,3.6605759
b1114,0,Experiment 3,EM15638,4100.46,469.99335,75.28812,(x=102.74 y=17.47),1,5,ip[width=32 height=12 bits=16 min=17.0 max=6149.0],ip[width=32 height=12 bits=16 min=225.0 max=16383.0],1,2.3507037,0.7047004,0.038976945,2.7245054,3.7104113
b1121,0,Experiment 3,EM15638,4175.2656,445.9091,51.203857,(x=106.66 y=44.27),1,5,ip[width=33 height=11 bits=16 min=17.0 max=6149.0],ip[width=33 height=11 bits=16 min=225.0 max=16383.0],1,2.3678496,0.6735627,0.03936096,2.8361952,3.660858
b1125,0,Experiment 3,EM15638,4049.7222,427.3253,32.620056,(x=108.61 y=89.00),1,5,ip[width=37 height=12 bits=16 min=17.0 max=6149.0],ip[width=37 height=12 bits=16 min=225.0 max=16383.0],1,2.6333015,0.63107634,0.16451755,3.1258705,3.7440214
b1135,0,Experiment 3,EM15638,4196.614,459.67776,64.972534,(x=114.98 y=35.91),1,5,ip[width=22 height=11 bits=16 min=17.0 max=6149.0],ip[width=22 height=11 bits=16 min=225.0 max=16383.0],1,1.4314907,0.83283997,0.015867447,1.8455219,3.6467164
b1138,0,Experiment 3,EM15638,4181.2393,473.26923,78.563995,(x=116.75 y=47.14),1,5,ip[width=39 height=12 bits=16 min=17.0 max=6149.0],ip[width=39 height=12 bits=16 min=225.0 max=16383.0],1,2.869149,0.6202961,0.056092847,3.297987,3.656901
b1142,0,Experiment 3,EM15638,4385.393,434.3844,39.67917,(x=118.70 y=11.00),1,5,ip[width=39 height=11 bits=16 min=17.0 max=6149.0],ip[width=39 height=11 bits=16 min=225.0 max=16383.0],1,2.8125308,0.6180897,0.063133724,3.303991,3.521664
b1143,0,Experiment 3,EM15638,4012.5068,462.93402,68.22879,(x=119.16 y=52.54),1,5,ip[width=30 height=12 bits=16 min=17.0 max=6149.0],ip[width=30 height=12 bits=16 min=225.0 max=16383.0],1,2.2625077,0.7649547,0.1245917,2.506467,3.768674
b1147,0,Experiment 3,EM15638,4201.3774,432.38437,37.67914,(x=119.96 y=32.48),1,5,ip[width=34 height=11 bits=16 min=17.0 max=6149.0],ip[width=34 height=11 bits=16 min=225.0 max=16383.0],1,2.410776,0.66635144,0.12566565,2.864207,3.643561
b14,0,Experiment 4,EM15639_0IPTG,4658.986,1434.4312,855.2385,(x=8.38 y=95.65),1,1,ip[width=53 height=11 bits=16 min=160.0 max=12418.0],ip[width=53 height=11 bits=16 min=2082.0 max=16383.0],1,3.835729,0.4900652,0.05982775,4.5391016,4.9045043
b16,0,Experiment 4,EM15639_0IPTG,4544.716,5579.8433,5000.6504,(x=8.48 y=48.69),1,1,ip[width=32 height=12 bits=16 min=160.0 max=12418.0],ip[width=32 height=12 bits=16 min=2082.0 max=16383.0],1,2.4792204,0.7302584,0.052587107,2.7106416,5.016656
b19,0,Experiment 4,EM15639_0IPTG,5371.3174,3403.0488,2823.8562,(x=12.09 y=57.74),1,1,ip[width=44 height=11 bits=16 min=160.0 max=12418.0],ip[width=44 height=11 bits=16 min=2082.0 max=16383.0],1,2.9156523,0.53442484,0.07894317,3.74678,4.2053804
b21,0,Experiment 4,EM15639_0IPTG,4429.814,973.9323,394.7397,(x=11.87 y=22.36),1,1,ip[width=34 height=12 bits=16 min=160.0 max=12418.0],ip[width=34 height=12 bits=16 min=2082.0 max=16383.0],1,2.5703306,0.6854055,0.033813547,2.917811,5.1294274
b25,0,Experiment 4,EM15639_0IPTG,4496.799,3847.6357,3268.443,(x=15.53 y=35.19),1,1,ip[width=45 height=12 bits=16 min=160.0 max=12418.0],ip[width=45 height=12 bits=16 min=2082.0 max=16383.0],1,3.298997,0.56401235,0.449634,3.8495765,5.0636845
b27,0,Experiment 4,EM15639_0IPTG,4835.465,5492.858,4913.665,(x=15.01 y=57.05),1,1,ip[width=32 height=12 bits=16 min=160.0 max=12418.0],ip[width=32 height=12 bits=16 min=2082.0 max=16383.0],1,2.3007157,0.71273345,0.024994921,2.6925628,4.7312975
b34,0,Experiment 4,EM15639_0IPTG,5192.552,2917.401,2338.2083,(x=15.52 y=60.35),1,1,ip[width=27 height=12 bits=16 min=160.0 max=12418.0],ip[width=27 height=12 bits=16 min=2082.0 max=16383.0],1,1.9275783,0.819285,0.002384648,2.245878,4.3808312
b41,0,Experiment 4,EM15639_0IPTG,4905.281,2644.043,2064.8503,(x=18.59 y=74.15),1,1,ip[width=55 height=12 bits=16 min=160.0 max=12418.0],ip[width=55 height=12 bits=16 min=2082.0 max=16383.0],1,4.0738583,0.47639304,0.12872817,4.748839,4.6627765
b64,0,Experiment 4,EM15639_0IPTG,4674.3936,991.72284,412.5302,(x=36.69 y=85.50),1,1,ip[width=38 height=12 bits=16 min=160.0 max=12418.0],ip[width=38 height=12 bits=16 min=2082.0 max=16383.0],1,2.9474769,0.660176,0.00746691,3.2577252,4.8893824
b73,0,Experiment 4,EM15639_0IPTG,4644.7856,1033.9877,454.79504,(x=38.66 y=40.38),1,1,ip[width=56 height=12 bits=16 min=160.0 max=12418.0],ip[width=56 height=12 bits=16 min=2082.0 max=16383.0],1,4.491279,0.50592744,0.10018033,4.8259983,4.9184413
b76,0,Experiment 4,EM15639_0IPTG,4166.1353,5573.9854,4994.793,(x=42.36 y=11.64),1,1,ip[width=33 height=13 bits=16 min=160.0 max=12418.0],ip[width=33 height=13 bits=16 min=2082.0 max=16383.0],1,2.6909528,0.74964774,0.21346158,2.8225005,5.388217
b77,0,Experiment 4,EM15639_0IPTG,4231.217,1397.112,817.91943,(x=42.51 y=15.67),1,1,ip[width=37 height=11 bits=16 min=160.0 max=12418.0],ip[width=37 height=11 bits=16 min=2082.0 max=16383.0],1,2.7471855,0.65239215,0.023427015,3.1719937,5.324342
b80,0,Experiment 4,EM15639_0IPTG,4106.802,643.3293,64.13666,(x=46.18 y=4.52),1,1,ip[width=32 height=13 bits=16 min=160.0 max=12418.0],ip[width=32 height=13 bits=16 min=2082.0 max=16383.0],1,2.5724123,0.7551931,0.10644793,2.719878,5.44645
b82,0,Experiment 4,EM15639_0IPTG,4682.3975,2145.0024,1565.8098,(x=46.69 y=96.01),1,1,ip[width=44 height=12 bits=16 min=160.0 max=12418.0],ip[width=44 height=12 bits=16 min=2082.0 max=16383.0],1,3.3127198,0.56343305,0.18547171,3.800694,4.8815265
b87,0,Experiment 4,EM15639_0IPTG,4032.9915,5829.6675,5250.4746,(x=49.95 y=14.41),1,1,ip[width=35 height=12 bits=16 min=160.0 max=12418.0],ip[width=35 height=12 bits=16 min=2082.0 max=16383.0],1,2.7264009,0.70955676,0.004202231,2.960777,5.518892
b92,0,Experiment 4,EM15639_0IPTG,3991.565,1716.5682,1137.3756,(x=52.10 y=33.94),1,1,ip[width=29 height=12 bits=16 min=160.0 max=12418.0],ip[width=29 height=12 bits=16 min=2082.0 max=16383.0],1,2.0853138,0.76536876,0.0940239,2.4111578,5.5595503
b112,0,Experiment 4,EM15639_0IPTG,4163.5522,6848.395,6269.202,(x=66.58 y=65.33),1,1,ip[width=40 height=13 bits=16 min=160.0 max=12418.0],ip[width=40 height=13 bits=16 min=2082.0 max=16383.0],1,3.264613,0.68233955,0.015479687,3.396022,5.390752
b113,0,Experiment 4,EM15639_0IPTG,4237.259,667.07904,87.88641,(x=66.64 y=72.95),1,1,ip[width=41 height=11 bits=16 min=160.0 max=12418.0],ip[width=41 height=11 bits=16 min=2082.0 max=16383.0],1,2.8735895,0.582993,0.090914756,3.4674318,5.318412
b114,0,Experiment 4,EM15639_0IPTG,4581.762,4803.586,4224.3936,(x=68.50 y=44.15),1,1,ip[width=78 height=12 bits=16 min=160.0 max=12418.0],ip[width=78 height=12 bits=16 min=2082.0 max=16383.0],1,5.6872306,0.32903135,0.2814026,6.839297,4.980296
b115,0,Experiment 4,EM15639_0IPTG,4532.1597,9508.845,8929.652,(x=67.31 y=45.61),1,1,ip[width=27 height=10 bits=16 min=160.0 max=12418.0],ip[width=27 height=10 bits=16 min=2082.0 max=16383.0],1,1.6584569,0.71724427,0.05686283,2.2618232,5.0289793
b118,0,Experiment 4,EM15639_0IPTG,4262.138,2594.323,2015.1304,(x=70.48 y=85.18),1,1,ip[width=32 height=13 bits=16 min=160.0 max=12418.0],ip[width=32 height=13 bits=16 min=2082.0 max=16383.0],1,2.5020556,0.7497938,0.13479349,2.7288408,5.293994
b119,0,Experiment 4,EM15639_0IPTG,4655.2573,2001.5657,1422.373,(x=71.10 y=38.72),1,1,ip[width=68 height=11 bits=16 min=160.0 max=12418.0],ip[width=68 height=11 bits=16 min=2082.0 max=16383.0],1,4.9560046,0.3907933,0.036781054,5.869879,4.9081635
b124,0,Experiment 4,EM15639_0IPTG,4090.8154,3764.6348,3185.4421,(x=76.50 y=6.59),1,1,ip[width=40 height=13 bits=16 min=160.0 max=12418.0],ip[width=40 height=13 bits=16 min=2082.0 max=16383.0],1,3.2190654,0.6600404,0.019935869,3.3979917,5.46214
b138,0,Experiment 4,EM15639_0IPTG,3884.6208,7094.726,6515.533,(x=88.54 y=92.48),1,1,ip[width=40 height=12 bits=16 min=160.0 max=12418.0],ip[width=40 height=12 bits=16 min=2082.0 max=16383.0],1,3.0438142,0.5980427,0.10673802,3.4528837,5.6645117
b145,0,Experiment 4,EM15639_0IPTG,4654.246,624.2516,45.05896,(x=90.89 y=21.77),1,1,ip[width=34 height=12 bits=16 min=160.0 max=12418.0],ip[width=34 height=12 bits=16 min=2082.0 max=16383.0],1,2.522162,0.6793973,0.26967567,2.8899977,4.9091563
b153,0,Experiment 4,EM15639_0IPTG,4234.5654,609.2263,30.033691,(x=95.36 y=73.47),1,1,ip[width=72 height=11 bits=16 min=160.0 max=12418.0],ip[width=72 height=11 bits=16 min=2082.0 max=16383.0],1,5.1726093,0.3572387,0.026962398,6.303266,5.3210554
b154,0,Experiment 4,EM15639_0IPTG,4198.0938,2235.7473,1656.5547,(x=93.70 y=7.94),1,1,ip[width=39 height=12 bits=16 min=160.0 max=12418.0],ip[width=39 height=12 bits=16 min=2082.0 max=16383.0],1,2.9643452,0.6444294,0.055082712,3.3070495,5.356851
b156,0,Experiment 4,EM15639_0IPTG,4282.8237,666.63837,87.44574,(x=94.61 y=48.76),1,1,ip[width=50 height=11 bits=16 min=160.0 max=12418.0],ip[width=50 height=11 bits=16 min=2082.0 max=16383.0],1,3.5293245,0.4870195,0.04605145,4.3010154,5.2736917
b159,0,Experiment 4,EM15639_0IPTG,4265.514,5069.62,4490.4277,(x=97.52 y=89.71),1,1,ip[width=65 height=13 bits=16 min=160.0 max=12418.0],ip[width=65 height=13 bits=16 min=2082.0 max=16383.0],1,5.5172524,0.45354757,0.31583488,5.647113,5.2906804
b173,0,Experiment 4,EM15639_0IPTG,4201.596,2161.275,1582.0823,(x=107.89 y=48.47),1,1,ip[width=42 height=13 bits=16 min=160.0 max=12418.0],ip[width=42 height=13 bits=16 min=2082.0 max=16383.0],1,3.2596788,0.63109076,0.10207886,3.5550299,5.3534136
b183,0,Experiment 4,EM15639_0IPTG,4123.7344,4991.2026,4412.01,(x=113.44 y=85.81),1,1,ip[width=43 height=14 bits=16 min=160.0 max=12418.0],ip[width=43 height=14 bits=16 min=2082.0 max=16383.0],1,3.6630373,0.65063673,0.005455931,3.6906204,5.4298315
b184,0,Experiment 4,EM15639_0IPTG,4260.9033,3945.51,3366.3174,(x=114.38 y=56.66),1,1,ip[width=49 height=11 bits=16 min=160.0 max=12418.0],ip[width=49 height=11 bits=16 min=2082.0 max=16383.0],1,3.548074,0.5198337,0.21214874,4.2019067,5.2952056
b187,0,Experiment 4,EM15639_0IPTG,4374.716,5254.6143,4675.422,(x=118.34 y=8.72),1,1,ip[width=52 height=12 bits=16 min=160.0 max=12418.0],ip[width=52 height=12 bits=16 min=2082.0 max=16383.0],1,4.0693254,0.52239186,0.060664214,4.4626207,5.1835036
b200,0,Experiment 4,EM15639_0IPTG,5431.466,796.14703,216.9544,(x=35.97 y=32.75),1,1,ip[width=28 height=11 bits=16 min=160.0 max=12418.0],ip[width=28 height=11 bits=16 min=2082.0 max=16383.0],1,1.8940576,0.7267978,0.169641,2.365807,4.1463475
b201,0,Experiment 4,EM15639_0IPTG,4073.1113,2652.353,2073.1604,(x=35.85 y=30.92),1,1,ip[width=32 height=13 bits=16 min=160.0 max=12418.0],ip[width=32 height=13 bits=16 min=2082.0 max=16383.0],1,2.5475724,0.7497466,0.075301856,2.745257,5.479516
b202,0,Experiment 4,EM15639_0IPTG,4496.34,2395.092,1815.8994,(x=41.22 y=9.29),1,1,ip[width=28 height=12 bits=16 min=160.0 max=12418.0],ip[width=28 height=12 bits=16 min=2082.0 max=16383.0],1,1.9757162,0.7645189,0.07412807,2.3620527,5.0641346
b203,0,Experiment 4,EM15639_0IPTG,4940.5586,2629.0356,2049.843,(x=42.19 y=8.96),1,1,ip[width=23 height=12 bits=16 min=160.0 max=12418.0],ip[width=23 height=12 bits=16 min=2082.0 max=16383.0],1,1.5610094,0.83953583,0.097353354,1.9510587,4.6281524
b207,0,Experiment 4,EM15639_0IPTG,4497.0737,2879.9185,2300.7258,(x=62.19 y=50.71),1,1,ip[width=32 height=11 bits=16 min=160.0 max=12418.0],ip[width=32 height=11 bits=16 min=2082.0 max=16383.0],1,2.1872635,0.6608819,0.25467023,2.7229934,5.063414
b208,0,Experiment 4,EM15639_0IPTG,5032.8257,3540.4595,2961.2668,(x=63.06 y=52.29),1,1,ip[width=32 height=11 bits=16 min=160.0 max=12418.0],ip[width=32 height=11 bits=16 min=2082.0 max=16383.0],1,2.028387,0.6566843,0.043137953,2.7055826,4.537596
b209,0,Experiment 4,EM15639_0IPTG,4442.4478,730.1326,150.94,(x=64.95 y=54.49),1,1,ip[width=44 height=10 bits=16 min=160.0 max=12418.0],ip[width=44 height=10 bits=16 min=2082.0 max=16383.0],1,2.9943504,0.53358394,0.046515897,3.7503612,5.1170273
b210,0,Experiment 4,EM15639_0IPTG,4853.5283,1052.1102,472.9176,(x=74.19 y=12.63),1,1,ip[width=31 height=11 bits=16 min=160.0 max=12418.0],ip[width=31 height=11 bits=16 min=2082.0 max=16383.0],1,2.0074482,0.69153976,0.0228474,2.6218743,4.7135687
b213,0,Experiment 4,EM15639_0IPTG,4382.5894,912.96576,333.77313,(x=76.68 y=84.62),1,1,ip[width=45 height=12 bits=16 min=160.0 max=12418.0],ip[width=45 height=12 bits=16 min=2082.0 max=16383.0],1,3.4698694,0.57140195,0.039028775,3.8964362,5.175776
b215,0,Experiment 4,EM15639_0IPTG,4856.2485,5559.7876,4980.5947,(x=108.85 y=14.32),1,1,ip[width=54 height=11 bits=16 min=160.0 max=12418.0],ip[width=54 height=11 bits=16 min=2082.0 max=16383.0],1,3.6676013,0.4180552,0.45430607,4.6511736,4.7108994
b216,0,Experiment 4,EM15639_0IPTG,4685.812,787.75214,208.55951,(x=109.97 y=13.69),1,1,ip[width=74 height=12 bits=16 min=160.0 max=12418.0],ip[width=74 height=12 bits=16 min=2082.0 max=16383.0],1,5.639062,0.36859736,0.012435555,6.4114614,4.8781757
b221,0,Experiment 4,EM15639_0IPTG,4617.1807,1038.5234,424.12885,(x=1.46 y=48.11),1,2,ip[width=33 height=12 bits=16 min=160.0 max=12418.0],ip[width=33 height=12 bits=16 min=2082.0 max=16383.0],1,2.357659,0.69923276,0.022304012,2.7953806,4.407684
b223,0,Experiment 4,EM15639_0IPTG,4693.843,5412.233,4797.8384,(x=2.86 y=95.44),1,2,ip[width=58 height=14 bits=16 min=160.0 max=12418.0],ip[width=58 height=14 bits=16 min=2082.0 max=16383.0],1,4.5265036,0.44066373,0.7237019,4.9893084,4.3399796
b224,0,Experiment 4,EM15639_0IPTG,5121.772,3941.8635,3327.469,(x=4.66 y=87.62),1,2,ip[width=61 height=12 bits=16 min=160.0 max=12418.0],ip[width=61 height=12 bits=16 min=2082.0 max=16383.0],1,4.0163536,0.38615447,0.103419974,5.319649,3.962053
b231,0,Experiment 4,EM15639_0IPTG,4913.2715,3794.9304,3180.536,(x=4.83 y=73.39),1,2,ip[width=47 height=12 bits=16 min=160.0 max=12418.0],ip[width=47 height=12 bits=16 min=2082.0 max=16383.0],1,3.5063658,0.53455174,0.013046591,4.083392,4.1461906
b238,0,Experiment 4,EM15639_0IPTG,4670.043,3367.2837,2752.8892,(x=11.07 y=1.11),1,2,ip[width=38 height=12 bits=16 min=160.0 max=12418.0],ip[width=38 height=12 bits=16 min=2082.0 max=16383.0],1,2.9117079,0.658511,0.004579429,3.2339864,4.360998
b242,0,Experiment 4,EM15639_0IPTG,4510.3066,2882.1487,2267.7542,(x=12.71 y=89.92),1,2,ip[width=31 height=12 bits=16 min=160.0 max=12418.0],ip[width=31 height=12 bits=16 min=2082.0 max=16383.0],1,2.2982488,0.740985,0.014984649,2.6196709,4.50207
b265,0,Experiment 4,EM15639_0IPTG,4744.134,4856.177,4241.782,(x=15.96 y=39.62),1,2,ip[width=53 height=11 bits=16 min=160.0 max=12418.0],ip[width=53 height=11 bits=16 min=2082.0 max=16383.0],1,3.6611562,0.46213835,0.2172362,4.584707,4.2955647
b274,0,Experiment 4,EM15639_0IPTG,4568.96,646.40247,32.007874,(x=16.33 y=57.13),1,2,ip[width=38 height=11 bits=16 min=160.0 max=12418.0],ip[width=38 height=11 bits=16 min=2082.0 max=16383.0],1,2.537211,0.59684396,0.04229398,3.2254314,4.45027
b276,0,Experiment 4,EM15639_0IPTG,4714.9336,1950.5714,1336.1768,(x=17.67 y=49.86),1,2,ip[width=45 height=11 bits=16 min=160.0 max=12418.0],ip[width=45 height=11 bits=16 min=2082.0 max=16383.0],1,3.1408608,0.5426324,0.021181237,3.8264446,4.3213534
b284,0,Experiment 4,EM15639_0IPTG,4418.6597,629.8873,15.492737,(x=19.26 y=96.69),1,2,ip[width=33 height=11 bits=16 min=160.0 max=12418.0],ip[width=33 height=11 bits=16 min=2082.0 max=16383.0],1,2.2332735,0.6620975,0.009840042,2.8010926,4.583008
b298,0,Experiment 4,EM15639_0IPTG,4758.2974,4179.892,3565.4976,(x=23.95 y=88.58),1,2,ip[width=43 height=12 bits=16 min=160.0 max=12418.0],ip[width=43 height=12 bits=16 min=2082.0 max=16383.0],1,3.4145463,0.5854794,0.102781735,3.7251203,4.2830563
b299,0,Experiment 4,EM15639_0IPTG,4672.248,638.0984,23.703796,(x=24.87 y=71.92),1,2,ip[width=43 height=11 bits=16 min=160.0 max=12418.0],ip[width=43 height=11 bits=16 min=2082.0 max=16383.0],1,2.9934254,0.55252767,0.05483482,3.6826844,4.3590508
b300,0,Experiment 4,EM15639_0IPTG,4685.0977,2904.0386,2289.644,(x=25.91 y=61.41),1,2,ip[width=32 height=11 bits=16 min=160.0 max=12418.0],ip[width=32 height=11 bits=16 min=2082.0 max=16383.0],1,2.2855744,0.71610636,0.007317253,2.6839142,4.347703
b307,0,Experiment 4,EM15639_0IPTG,4571.975,3126.476,2512.0815,(x=30.87 y=18.98),1,2,ip[width=31 height=11 bits=16 min=160.0 max=12418.0],ip[width=31 height=11 bits=16 min=2082.0 max=16383.0],1,2.1498573,0.7124823,0.016136268,2.633855,4.447607
b322,0,Experiment 4,EM15639_0IPTG,4409.542,2130.9314,1516.5369,(x=36.85 y=29.34),1,2,ip[width=26 height=12 bits=16 min=160.0 max=12418.0],ip[width=26 height=12 bits=16 min=2082.0 max=16383.0],1,1.820047,0.8190396,0.19679172,2.142548,4.59106
b325,0,Experiment 4,EM15639_0IPTG,4603.879,3573.405,2959.0105,(x=37.57 y=47.51),1,2,ip[width=41 height=11 bits=16 min=160.0 max=12418.0],ip[width=41 height=11 bits=16 min=2082.0 max=16383.0],1,2.834364,0.57132965,0.09658534,3.4997191,4.419431
b327,0,Experiment 4,EM15639_0IPTG,4587.8105,3298.0024,2683.608,(x=39.52 y=30.64),1,2,ip[width=44 height=11 bits=16 min=160.0 max=12418.0],ip[width=44 height=11 bits=16 min=2082.0 max=16383.0],1,3.2443216,0.5707466,0.18763122,3.7731447,4.433622
b329,0,Experiment 4,EM15639_0IPTG,4513.247,5290.255,4675.8604,(x=40.00 y=73.73),1,2,ip[width=36 height=12 bits=16 min=160.0 max=12418.0],ip[width=36 height=12 bits=16 min=2082.0 max=16383.0],1,2.7740452,0.7067829,0.005872878,3.0293264,4.4994726
b333,0,Experiment 4,EM15639_0IPTG,4607.489,3530.7812,2916.3867,(x=44.28 y=3.59),1,2,ip[width=47 height=12 bits=16 min=160.0 max=12418.0],ip[width=47 height=12 bits=16 min=2082.0 max=16383.0],1,3.480227,0.5423297,0.18587837,4.046457,4.416243
b334,0,Experiment 4,EM15639_0IPTG,4714.6343,3947.2886,3332.894,(x=43.68 y=61.23),1,2,ip[width=37 height=12 bits=16 min=160.0 max=12418.0],ip[width=37 height=12 bits=16 min=2082.0 max=16383.0],1,2.6513107,0.6261227,0.049755346,3.1822066,4.321617
b348,0,Experiment 4,EM15639_0IPTG,4608.5215,2199.9897,1585.5952,(x=48.53 y=52.77),1,2,ip[width=32 height=12 bits=16 min=160.0 max=12418.0],ip[width=32 height=12 bits=16 min=2082.0 max=16383.0],1,2.3368886,0.70457083,0.04153274,2.7445333,4.4153314
b352,0,Experiment 4,EM15639_0IPTG,5061.8022,3537.5208,2923.1262,(x=50.44 y=86.23),1,2,ip[width=54 height=12 bits=16 min=160.0 max=12418.0],ip[width=54 height=12 bits=16 min=2082.0 max=16383.0],1,4.1468205,0.49624503,0.12733999,4.6445136,4.0150156
b355,0,Experiment 4,EM15639_0IPTG,4735.865,4661.4316,4047.037,(x=51.67 y=24.98),1,2,ip[width=52 height=11 bits=16 min=160.0 max=12418.0],ip[width=52 height=11 bits=16 min=2082.0 max=16383.0],1,3.746546,0.49031073,0.24888337,4.467634,4.3028674
b369,0,Experiment 4,EM15639_0IPTG,4007.657,2129.9163,1515.5217,(x=54.97 y=17.53),1,2,ip[width=26 height=12 bits=16 min=160.0 max=12418.0],ip[width=26 height=12 bits=16 min=2082.0 max=16383.0],1,1.8740748,0.80546796,0.14784648,2.1973927,4.9459853
b372,0,Experiment 4,EM15639_0IPTG,5716.341,671.98236,57.58777,(x=55.38 y=19.27),1,2,ip[width=19 height=11 bits=16 min=160.0 max=12418.0],ip[width=19 height=11 bits=16 min=2082.0 max=16383.0],1,1.3316687,0.9121392,0.008515903,1.5990496,3.4369588
b378,0,Experiment 4,EM15639_0IPTG,5054.596,3909.243,3294.8484,(x=58.90 y=65.57),1,2,ip[width=70 height=13 bits=16 min=160.0 max=12418.0],ip[width=70 height=13 bits=16 min=2082.0 max=16383.0],1,5.828591,0.42287138,0.13831821,6.064102,4.0213795
b424,0,Experiment 4,EM15639_0IPTG,4706.592,1263.2217,648.8271,(x=68.65 y=71.10),1,2,ip[width=25 height=11 bits=16 min=160.0 max=12418.0],ip[width=25 height=11 bits=16 min=2082.0 max=16383.0],1,1.6583335,0.7982423,0.08817349,2.0875144,4.32872
b429,0,Experiment 4,EM15639_0IPTG,4513.0645,4149.939,3535.5444,(x=71.83 y=11.14),1,2,ip[width=42 height=11 bits=16 min=160.0 max=12418.0],ip[width=42 height=11 bits=16 min=2082.0 max=16383.0],1,2.8562896,0.55060595,0.005259565,3.6232424,4.4996343
b431,0,Experiment 4,EM15639_0IPTG,4271.7876,5886.7856,5272.391,(x=70.97 y=64.28),1,2,ip[width=24 height=13 bits=16 min=160.0 max=12418.0],ip[width=24 height=13 bits=16 min=2082.0 max=16383.0],1,1.8700042,0.88042593,0.01375175,2.0033915,4.712718
b448,0,Experiment 4,EM15639_0IPTG,4873.197,604.8265,9.568115,(x=80.62 y=72.12),1,2,ip[width=89 height=12 bits=16 min=160.0 max=12418.0],ip[width=89 height=12 bits=16 min=2082.0 max=16383.0],1,7.1334,0.3321463,0.044305716,7.7980676,4.181583
b458,0,Experiment 4,EM15639_0IPTG,4640.1943,608.4842,5.9104004,(x=85.98 y=15.92),1,2,ip[width=63 height=11 bits=16 min=160.0 max=12418.0],ip[width=63 height=11 bits=16 min=2082.0 max=16383.0],1,4.228171,0.367003,0.027115881,5.4552593,4.3873596
b461,0,Experiment 4,EM15639_0IPTG,4609.4795,2996.6436,2382.249,(x=87.39 y=72.40),1,2,ip[width=49 height=13 bits=16 min=160.0 max=12418.0],ip[width=49 height=13 bits=16 min=2082.0 max=16383.0],1,3.9415643,0.55204797,0.02387932,4.2216816,4.4144855
b463,0,Experiment 4,EM15639_0IPTG,4807.0264,4537.2495,3922.855,(x=89.34 y=64.51),1,2,ip[width=63 height=14 bits=16 min=160.0 max=12418.0],ip[width=63 height=14 bits=16 min=2082.0 max=16383.0],1,5.012253,0.4455177,0.3206435,5.4423227,4.240021
b479,0,Experiment 4,EM15639_0IPTG,5198.115,3528.2144,2913.8198,(x=98.98 y=27.24),1,2,ip[width=50 height=11 bits=16 min=160.0 max=12418.0],ip[width=50 height=11 bits=16 min=2082.0 max=16383.0],1,3.6407106,0.50652623,0.04999264,4.3166366,3.8946304
b480,0,Experiment 4,EM15639_0IPTG,4572.475,623.97314,9.578552,(x=98.87 y=31.39),1,2,ip[width=40 height=10 bits=16 min=160.0 max=12418.0],ip[width=40 height=10 bits=16 min=2082.0 max=16383.0],1,2.6509407,0.57105196,0.011774574,3.4073038,4.4471655
b481,0,Experiment 4,EM15639_0IPTG,4602.8467,4694.985,4080.5903,(x=98.58 y=72.45),1,2,ip[width=48 height=12 bits=16 min=160.0 max=12418.0],ip[width=48 height=12 bits=16 min=2082.0 max=16383.0],1,3.6726587,0.5395991,0.32810333,4.1643724,4.420343
b482,0,Experiment 4,EM15639_0IPTG,5521.3784,605.76904,8.625549,(x=99.41 y=11.84),1,2,ip[width=46 height=12 bits=16 min=160.0 max=12418.0],ip[width=46 height=12 bits=16 min=2082.0 max=16383.0],1,3.41763,0.53965145,0.26487133,3.9610121,3.6091402
b483,0,Experiment 4,EM15639_0IPTG,4028.9207,2003.1797,1388.7852,(x=98.44 y=2.67),1,2,ip[width=24 height=12 bits=16 min=160.0 max=12418.0],ip[width=24 height=12 bits=16 min=2082.0 max=16383.0],1,1.7224145,0.8725176,0.026749521,1.966402,4.9272065
b490,0,Experiment 4,EM15639_0IPTG,4352.7783,626.6452,12.25061,(x=101.56 y=76.75),1,2,ip[width=48 height=11 bits=16 min=160.0 max=12418.0],ip[width=48 height=11 bits=16 min=2082.0 max=16383.0],1,3.5428932,0.5289539,0.021960732,4.098343,4.641191
b491,0,Experiment 4,EM15639_0IPTG,4147.315,1811.047,1196.6523,(x=100.47 y=4.45),1,2,ip[width=23 height=12 bits=16 min=160.0 max=12418.0],ip[width=23 height=12 bits=16 min=2082.0 max=16383.0],1,1.6803364,0.85187507,0.13616936,1.9502413,4.822646
b503,0,Experiment 4,EM15639_0IPTG,4979.6934,5419.974,4805.5796,(x=105.39 y=1.90),1,2,ip[width=72 height=13 bits=16 min=160.0 max=12418.0],ip[width=72 height=13 bits=16 min=2082.0 max=16383.0],1,5.5314302,0.36751086,0.50066966,6.2324066,4.08753
b507,0,Experiment 4,EM15639_0IPTG,4709.367,4217.638,3603.2437,(x=104.55 y=20.51),1,2,ip[width=41 height=13 bits=16 min=160.0 max=12418.0],ip[width=41 height=13 bits=16 min=2082.0 max=16383.0],1,3.229581,0.63934964,0.07272893,3.493104,4.326269
b526,0,Experiment 4,EM15639_0IPTG,4901.7437,4390.007,3775.6123,(x=110.20 y=36.01),1,2,ip[width=74 height=12 bits=16 min=160.0 max=12418.0],ip[width=74 height=12 bits=16 min=2082.0 max=16383.0],1,5.985987,0.37825537,0.3746469,6.4695535,4.1563716
b533,0,Experiment 4,EM15639_0IPTG,4412.1504,621.06976,6.675171,(x=111.06 y=54.29),1,2,ip[width=39 height=11 bits=16 min=160.0 max=12418.0],ip[width=39 height=11 bits=16 min=2082.0 max=16383.0],1,2.7142198,0.57944214,0.121966496,3.3650563,4.5887566
b546,0,Experiment 4,EM15639_0IPTG,4296.1543,6930.649,6316.2544,(x=111.21 y=70.91),1,2,ip[width=33 height=13 bits=16 min=160.0 max=12418.0],ip[width=33 height=13 bits=16 min=2082.0 max=16383.0],1,2.653531,0.75184387,0.36303553,2.7845125,4.691199
b547,0,Experiment 4,EM15639_0IPTG,4700.6304,3705.1873,3090.7927,(x=112.14 y=25.94),1,2,ip[width=41 height=13 bits=16 min=160.0 max=12418.0],ip[width=41 height=13 bits=16 min=2082.0 max=16383.0],1,3.3262885,0.6388625,0.004668422,3.4908822,4.3339853
b548,0,Experiment 4,EM15639_0IPTG,4423.0654,714.8019,100.40729,(x=112.51 y=96.66),1,2,ip[width=41 height=13 bits=16 min=160.0 max=12418.0],ip[width=41 height=13 bits=16 min=2082.0 max=16383.0],1,3.3373902,0.64337903,0.05181179,3.550445,4.579117
b559,0,Experiment 4,EM15639_0IPTG,5004.9575,602.59296,11.801636,(x=115.54 y=13.55),1,2,ip[width=49 height=13 bits=16 min=160.0 max=12418.0],ip[width=49 height=13 bits=16 min=2082.0 max=16383.0],1,4.0553555,0.5698676,0.08463385,4.226594,4.065218
b573,0,Experiment 4,EM15639_0IPTG,4298.59,1360.7837,746.3891,(x=117.06 y=62.37),1,2,ip[width=30 height=12 bits=16 min=160.0 max=12418.0],ip[width=30 height=12 bits=16 min=2082.0 max=16383.0],1,2.2245154,0.7579513,0.04591741,2.5164406,4.689048
b584,0,Experiment 4,EM15639_0IPTG,4189.62,644.2287,29.834106,(x=118.92 y=80.35),1,2,ip[width=39 height=12 bits=16 min=160.0 max=12418.0],ip[width=39 height=12 bits=16 min=2082.0 max=16383.0],1,3.0077956,0.63841724,0.00199724,3.3500426,4.7852845
b607,0,Experiment 4,EM15639_0IPTG,5073.913,5874.123,5259.7285,(x=53.41 y=73.46),1,2,ip[width=37 height=14 bits=16 min=160.0 max=12418.0],ip[width=37 height=14 bits=16 min=2082.0 max=16383.0],1,3.0386336,0.72092193,0.10539349,3.1652195,4.0043197
b608,0,Experiment 4,EM15639_0IPTG,5298.584,5896.074,5281.6797,(x=55.34 y=74.13),1,2,ip[width=44 height=12 bits=16 min=160.0 max=12418.0],ip[width=44 height=12 bits=16 min=2082.0 max=16383.0],1,3.214779,0.5539551,0.060388807,3.7706206,3.8059015
b609,0,Experiment 4,EM15639_0IPTG,4683.202,4207.3223,3592.9277,(x=64.22 y=81.55),1,2,ip[width=39 height=14 bits=16 min=160.0 max=12418.0],ip[width=39 height=14 bits=16 min=2082.0 max=16383.0],1,3.136081,0.6383355,0.32947055,3.2994688,4.349377
b611,0,Experiment 4,EM15639_0IPTG,4882.1904,5890.21,5275.8154,(x=67.29 y=81.71),1,2,ip[width=37 height=13 bits=16 min=160.0 max=12418.0],ip[width=37 height=13 bits=16 min=2082.0 max=16383.0],1,2.9624023,0.687358,0.3505742,3.1413212,4.17364
b615,0,Experiment 4,EM15639_0IPTG,5416.727,2478.6208,1864.2263,(x=112.93 y=81.55),1,2,ip[width=66 height=11 bits=16 min=160.0 max=12418.0],ip[width=66 height=11 bits=16 min=2082.0 max=16383.0],1,4.5324163,0.36818478,0.076790236,5.758927,3.7015631
b616,0,Experiment 4,EM15639_0IPTG,5190.582,5646.856,5032.4614,(x=113.16 y=79.10),1,2,ip[width=81 height=12 bits=16 min=160.0 max=12418.0],ip[width=81 height=12 bits=16 min=2082.0 max=16383.0],1,6.070359,0.33118305,0.26741797,7.1003227,3.9012837
b617,0,Experiment 4,EM15639_0IPTG,4729.2217,5411.979,4797.5845,(x=114.70 y=55.68),1,2,ip[width=31 height=12 bits=16 min=160.0 max=12418.0],ip[width=31 height=12 bits=16 min=2082.0 max=16383.0],1,2.2736094,0.72295356,0.1972583,2.6233149,4.308735
b618,0,Experiment 4,EM15639_0IPTG,4604.7075,5658.1636,5043.769,(x=114.97 y=57.37),1,2,ip[width=28 height=12 bits=16 min=160.0 max=12418.0],ip[width=28 height=12 bits=16 min=2082.0 max=16383.0],1,1.9676983,0.7655335,0.31645262,2.3652568,4.4186993
b628,0,Experiment 4,EM15639_0IPTG,5921.42,606.5787,26.661316,(x=5.77 y=67.35),1,3,ip[width=44 height=12 bits=16 min=160.0 max=12418.0],ip[width=44 height=12 bits=16 min=2082.0 max=16383.0],1,3.2586303,0.5682731,0.112816885,3.7564354,3.0624053
b629,0,Experiment 4,EM15639_0IPTG,4515.7915,3132.106,2552.1885,(x=5.40 y=45.33),1,3,ip[width=45 height=12 bits=16 min=160.0 max=12418.0],ip[width=45 height=12 bits=16 min=2082.0 max=16383.0],1,3.3341212,0.5574361,0.16601549,3.855186,4.2691517
b634,0,Experiment 4,EM15639_0IPTG,4775.222,3003.3738,2423.4565,(x=7.44 y=51.71),1,3,ip[width=68 height=12 bits=16 min=160.0 max=12418.0],ip[width=68 height=12 bits=16 min=2082.0 max=16383.0],1,5.317023,0.41532946,0.05020457,5.916802,4.0464277
b636,0,Experiment 4,EM15639_0IPTG,4577.813,3176.3188,2596.4014,(x=9.36 y=66.75),1,3,ip[width=52 height=11 bits=16 min=160.0 max=12418.0],ip[width=52 height=11 bits=16 min=2082.0 max=16383.0],1,3.8063405,0.49025476,0.17720962,4.494995,4.2159057
b653,0,Experiment 4,EM15639_0IPTG,4324.3667,3352.192,2772.2744,(x=17.80 y=63.41),1,3,ip[width=39 height=12 bits=16 min=160.0 max=12418.0],ip[width=39 height=12 bits=16 min=2082.0 max=16383.0],1,2.9376397,0.63056266,0.0574524,3.3483443,4.433492
b662,0,Experiment 4,EM15639_0IPTG,4290.612,2141.0737,1561.1564,(x=22.41 y=74.77),1,3,ip[width=38 height=12 bits=16 min=160.0 max=12418.0],ip[width=38 height=12 bits=16 min=2082.0 max=16383.0],1,2.7873054,0.64650863,0.08285723,3.209845,4.462471
b663,0,Experiment 4,EM15639_0IPTG,4243.282,4464.635,3884.7173,(x=22.28 y=31.98),1,3,ip[width=39 height=11 bits=16 min=160.0 max=12418.0],ip[width=39 height=11 bits=16 min=2082.0 max=16383.0],1,2.7754636,0.60688597,0.07801398,3.319622,4.5031037
b665,0,Experiment 4,EM15639_0IPTG,4189.077,5624.935,5045.0176,(x=25.48 y=55.75),1,3,ip[width=47 height=13 bits=16 min=160.0 max=12418.0],ip[width=47 height=13 bits=16 min=2082.0 max=16383.0],1,3.7619033,0.5605911,0.13270366,4.0809627,4.549639
b666,0,Experiment 4,EM15639_0IPTG,4259.918,648.5583,68.64093,(x=26.39 y=12.73),1,3,ip[width=46 height=12 bits=16 min=160.0 max=12418.0],ip[width=46 height=12 bits=16 min=2082.0 max=16383.0],1,3.517714,0.5610345,0.05498405,3.970622,4.488822
b675,0,Experiment 4,EM15639_0IPTG,3923.036,657.65894,77.74158,(x=29.83 y=58.92),1,3,ip[width=35 height=11 bits=16 min=160.0 max=12418.0],ip[width=35 height=11 bits=16 min=2082.0 max=16383.0],1,2.3812332,0.6434539,0.061004773,2.9582496,4.7780385
b679,0,Experiment 4,EM15639_0IPTG,4549.488,1752.9905,1173.0731,(x=34.32 y=39.27),1,3,ip[width=76 height=12 bits=16 min=160.0 max=12418.0],ip[width=76 height=12 bits=16 min=2082.0 max=16383.0],1,5.824212,0.3615497,0.12005671,6.602147,4.240223
b683,0,Experiment 4,EM15639_0IPTG,4493.0996,5310.167,4730.2495,(x=33.65 y=30.88),1,3,ip[width=63 height=12 bits=16 min=160.0 max=12418.0],ip[width=63 height=12 bits=16 min=2082.0 max=16383.0],1,5.0312796,0.445272,0.30779028,5.4945073,4.288633
b688,0,Experiment 4,EM15639_0IPTG,4385.812,2207.1353,1627.2179,(x=33.47 y=55.93),1,3,ip[width=49 height=12 bits=16 min=160.0 max=12418.0],ip[width=49 height=12 bits=16 min=2082.0 max=16383.0],1,3.770661,0.53909147,0.19069102,4.201278,4.3807406
b712,0,Experiment 4,EM15639_0IPTG,4306.5366,4711.3115,4131.394,(x=43.50 y=10.83),1,3,ip[width=43 height=12 bits=16 min=160.0 max=12418.0],ip[width=43 height=12 bits=16 min=2082.0 max=16383.0],1,3.245771,0.56688964,0.37798578,3.7291791,4.448799
b719,0,Experiment 4,EM15639_0IPTG,4246.3535,5518.654,4938.7363,(x=47.28 y=50.09),1,3,ip[width=46 height=12 bits=16 min=160.0 max=12418.0],ip[width=46 height=12 bits=16 min=2082.0 max=16383.0],1,3.597661,0.567415,0.3161459,3.9790208,4.500467
b721,0,Experiment 4,EM15639_0IPTG,4312.9087,628.32196,48.404602,(x=49.23 y=9.67),1,3,ip[width=30 height=14 bits=16 min=160.0 max=12418.0],ip[width=30 height=14 bits=16 min=2082.0 max=16383.0],1,2.555544,0.80197936,0.08013541,2.5692787,4.443329
b722,0,Experiment 4,EM15639_0IPTG,4440.2695,4256.154,3676.2363,(x=49.88 y=42.31),1,3,ip[width=65 height=12 bits=16 min=160.0 max=12418.0],ip[width=65 height=12 bits=16 min=2082.0 max=16383.0],1,4.985177,0.4192422,0.11580676,5.661554,4.333988
b723,0,Experiment 4,EM15639_0IPTG,3934.0505,624.3305,44.413147,(x=49.54 y=77.03),1,3,ip[width=40 height=11 bits=16 min=160.0 max=12418.0],ip[width=40 height=11 bits=16 min=2082.0 max=16383.0],1,2.7842834,0.5951811,0.11818556,3.3889968,4.7685823
b730,0,Experiment 4,EM15639_0IPTG,4354.855,6562.9424,5983.025,(x=55.34 y=94.37),1,3,ip[width=52 height=12 bits=16 min=160.0 max=12418.0],ip[width=52 height=12 bits=16 min=2082.0 max=16383.0],1,4.0676293,0.52034146,0.34762716,4.4841127,4.4073176
b734,0,Experiment 4,EM15639_0IPTG,5398.883,611.3292,31.411865,(x=58.54 y=4.70),1,3,ip[width=35 height=12 bits=16 min=160.0 max=12418.0],ip[width=35 height=12 bits=16 min=2082.0 max=16383.0],1,2.548112,0.677523,0.030930178,2.9703429,3.5110087
b735,0,Experiment 4,EM15639_0IPTG,4119.32,1676.4274,1096.51,(x=58.79 y=46.06),1,3,ip[width=37 height=12 bits=16 min=160.0 max=12418.0],ip[width=37 height=12 bits=16 min=2082.0 max=16383.0],1,2.8797572,0.66819906,0.060247198,3.1950758,4.6095266
b737,0,Experiment 4,EM15639_0IPTG,3958.8274,608.1446,28.227234,(x=60.03 y=94.43),1,3,ip[width=49 height=12 bits=16 min=160.0 max=12418.0],ip[width=49 height=12 bits=16 min=2082.0 max=16383.0],1,3.9080126,0.56485754,0.004011577,4.182355,4.747311
b739,0,Experiment 4,EM15639_0IPTG,4086.1003,5643.7983,5063.881,(x=61.97 y=54.66),1,3,ip[width=39 height=12 bits=16 min=160.0 max=12418.0],ip[width=39 height=12 bits=16 min=2082.0 max=16383.0],1,3.0301223,0.6554078,0.067096196,3.3182178,4.6380463
b754,0,Experiment 4,EM15639_0IPTG,4382.197,628.94666,49.029297,(x=64.17 y=46.47),1,3,ip[width=58 height=12 bits=16 min=160.0 max=12418.0],ip[width=58 height=12 bits=16 min=2082.0 max=16383.0],1,4.6341815,0.4818114,0.057081975,5.0138273,4.383844
b755,0,Experiment 4,EM15639_0IPTG,4085.7708,6382.7056,5802.788,(x=67.59 y=84.52),1,3,ip[width=47 height=13 bits=16 min=160.0 max=12418.0],ip[width=47 height=13 bits=16 min=2082.0 max=16383.0],1,4.1112957,0.6046622,0.17572638,4.085709,4.638329
b757,0,Experiment 4,EM15639_0IPTG,4107.296,1733.3787,1153.4613,(x=69.90 y=54.44),1,3,ip[width=38 height=12 bits=16 min=160.0 max=12418.0],ip[width=38 height=12 bits=16 min=2082.0 max=16383.0],1,2.6920166,0.6146174,0.059987366,3.2882366,4.619849
b758,0,Experiment 4,EM15639_0IPTG,4048.1404,5861.129,5281.2114,(x=70.88 y=86.57),1,3,ip[width=52 height=13 bits=16 min=160.0 max=12418.0],ip[width=52 height=13 bits=16 min=2082.0 max=16383.0],1,4.3555307,0.5517247,0.14221084,4.5036306,4.670635
b761,0,Experiment 4,EM15639_0IPTG,4316.7515,3470.1226,2890.205,(x=71.24 y=39.40),1,3,ip[width=45 height=12 bits=16 min=160.0 max=12418.0],ip[width=45 height=12 bits=16 min=2082.0 max=16383.0],1,3.5211835,0.57477283,0.18099816,3.8724084,4.4400296
b764,0,Experiment 4,EM15639_0IPTG,4262.162,796.49133,216.57397,(x=72.57 y=71.59),1,3,ip[width=46 height=11 bits=16 min=160.0 max=12418.0],ip[width=46 height=11 bits=16 min=2082.0 max=16383.0],1,3.1760466,0.5041269,0.06310447,3.9949508,4.486895
b779,0,Experiment 4,EM15639_0IPTG,3652.8706,2225.6602,1645.7428,(x=78.75 y=4.22),1,3,ip[width=35 height=13 bits=16 min=160.0 max=12418.0],ip[width=35 height=13 bits=16 min=2082.0 max=16383.0],1,2.7970502,0.70323306,0.17401794,2.9675777,5.0099783
b784,0,Experiment 4,EM15639_0IPTG,4161.265,1722.4153,1142.4979,(x=83.42 y=53.07),1,3,ip[width=44 height=12 bits=16 min=160.0 max=12418.0],ip[width=44 height=12 bits=16 min=2082.0 max=16383.0],1,3.236982,0.57871836,0.069963984,3.737137,4.5735164
b808,0,Experiment 4,EM15639_0IPTG,3932.1047,609.88184,29.964478,(x=95.59 y=64.18),1,3,ip[width=47 height=11 bits=16 min=160.0 max=12418.0],ip[width=47 height=11 bits=16 min=2082.0 max=16383.0],1,3.4600012,0.5307548,0.056867395,4.0389752,4.7702527
b812,0,Experiment 4,EM15639_0IPTG,4067.8135,1953.1924,1373.275,(x=99.18 y=84.69),1,3,ip[width=52 height=12 bits=16 min=160.0 max=12418.0],ip[width=52 height=12 bits=16 min=2082.0 max=16383.0],1,4.0878587,0.51063454,0.022743706,4.5129876,4.653745
b820,0,Experiment 4,EM15639_0IPTG,3823.1519,4241.79,3661.8726,(x=104.72 y=36.64),1,3,ip[width=35 height=13 bits=16 min=160.0 max=12418.0],ip[width=35 height=13 bits=16 min=2082.0 max=16383.0],1,2.7268016,0.7107537,0.009481463,2.9686017,4.86379
b823,0,Experiment 4,EM15639_0IPTG,3758.3115,3829.0125,3249.0952,(x=105.55 y=28.61),1,3,ip[width=33 height=13 bits=16 min=160.0 max=12418.0],ip[width=33 height=13 bits=16 min=2082.0 max=16383.0],1,2.5925956,0.7387499,0.22940283,2.8158133,4.919456
b827,0,Experiment 4,EM15639_0IPTG,4478.402,583.9014,3.9840698,(x=110.11 y=73.78),1,3,ip[width=22 height=12 bits=16 min=160.0 max=12418.0],ip[width=22 height=12 bits=16 min=2082.0 max=16383.0],1,1.6741225,0.8876949,0.010922217,1.8630998,4.3012514
b830,0,Experiment 4,EM15639_0IPTG,4140.9116,1884.4263,1304.5089,(x=113.88 y=24.99),1,3,ip[width=49 height=13 bits=16 min=160.0 max=12418.0],ip[width=49 height=13 bits=16 min=2082.0 max=16383.0],1,3.926392,0.5549187,0.005540775,4.2074523,4.59099
b831,0,Experiment 4,EM15639_0IPTG,3846.7473,622.5196,42.602234,(x=114.59 y=37.89),1,3,ip[width=32 height=11 bits=16 min=160.0 max=12418.0],ip[width=32 height=11 bits=16 min=2082.0 max=16383.0],1,2.225749,0.7072924,0.05970996,2.6770034,4.843533
b835,0,Experiment 4,EM15639_0IPTG,3891.227,4414.197,3834.2793,(x=116.37 y=44.32),1,3,ip[width=30 height=13 bits=16 min=160.0 max=12418.0],ip[width=30 height=13 bits=16 min=2082.0 max=16383.0],1,2.306174,0.786269,0.068639256,2.5057766,4.8053465
b837,0,Experiment 4,EM15639_0IPTG,4080.4004,618.84375,38.92639,(x=120.10 y=47.77),1,3,ip[width=46 height=11 bits=16 min=160.0 max=12418.0],ip[width=46 height=11 bits=16 min=2082.0 max=16383.0],1,3.3257952,0.534771,0.023991074,3.9627955,4.6429396
b856,0,Experiment 4,EM15639_0IPTG,4600.757,9235.06,8655.143,(x=18.69 y=57.80),1,3,ip[width=37 height=15 bits=16 min=160.0 max=12418.0],ip[width=37 height=15 bits=16 min=2082.0 max=16383.0],1,3.2059903,0.69118726,0.7271752,3.1681104,4.1962085
b858,0,Experiment 4,EM15639_0IPTG,4604.5913,9406.452,8826.535,(x=21.10 y=58.15),1,3,ip[width=38 height=14 bits=16 min=160.0 max=12418.0],ip[width=38 height=14 bits=16 min=2082.0 max=16383.0],1,3.222612,0.70113486,0.14923675,3.2101362,4.1929164
b861,0,Experiment 4,EM15639_0IPTG,3957.3555,7477.9873,6898.07,(x=68.91 y=63.82),1,3,ip[width=26 height=12 bits=16 min=160.0 max=12418.0],ip[width=26 height=12 bits=16 min=2082.0 max=16383.0],1,1.849528,0.82764566,0.22419412,2.1338327,4.7485747
b863,0,Experiment 4,EM15639_0IPTG,4145.9424,7464.215,6884.2974,(x=70.82 y=63.44),1,3,ip[width=23 height=13 bits=16 min=160.0 max=12418.0],ip[width=23 height=13 bits=16 min=2082.0 max=16383.0],1,1.7320975,0.8963026,0.112259895,1.9345946,4.586671
b866,0,Experiment 4,EM15639_0IPTG,4471.7095,5844.9766,5265.059,(x=90.05 y=17.47),1,3,ip[width=56 height=13 bits=16 min=160.0 max=12418.0],ip[width=56 height=13 bits=16 min=2082.0 max=16383.0],1,4.675627,0.51560295,0.25511697,4.82236,4.306997
b870,0,Experiment 4,EM15639_0IPTG,4214.0303,2106.6848,1536.915,(x=1.57 y=85.66),1,4,ip[width=41 height=12 bits=16 min=160.0 max=12418.0],ip[width=41 height=12 bits=16 min=2082.0 max=16383.0],1,3.0474598,0.60872144,0.015978549,3.4722571,4.084333
b871,0,Experiment 4,EM15639_0IPTG,4435.4053,7312.6665,6742.8965,(x=1.53 y=77.44),1,4,ip[width=51 height=11 bits=16 min=160.0 max=12418.0],ip[width=51 height=11 bits=16 min=2082.0 max=16383.0],1,3.8231587,0.5082922,0.019377664,4.423919,3.9106016
b897,0,Experiment 4,EM15639_0IPTG,4080.7485,589.84283,20.072998,(x=11.29 y=71.73),1,4,ip[width=55 height=11 bits=16 min=160.0 max=12418.0],ip[width=55 height=11 bits=16 min=2082.0 max=16383.0],1,3.8205566,0.43328124,0.07162794,4.758047,4.18893
b912,0,Experiment 4,EM15639_0IPTG,3931.2512,2082.0405,1512.2708,(x=18.36 y=21.23),1,4,ip[width=36 height=13 bits=16 min=160.0 max=12418.0],ip[width=36 height=13 bits=16 min=2082.0 max=16383.0],1,2.9174101,0.6995476,0.017700467,3.0943346,4.3062525
b913,0,Experiment 4,EM15639_0IPTG,4774.039,1022.75287,452.98303,(x=19.95 y=89.18),1,4,ip[width=52 height=13 bits=16 min=160.0 max=12418.0],ip[width=52 height=13 bits=16 min=2082.0 max=16383.0],1,4.1791387,0.49868697,0.51998025,4.483548,3.6448479
b917,0,Experiment 4,EM15639_0IPTG,4119.5547,3699.8936,3130.1238,(x=22.67 y=81.17),1,4,ip[width=53 height=12 bits=16 min=160.0 max=12418.0],ip[width=53 height=12 bits=16 min=2082.0 max=16383.0],1,4.0567126,0.47903916,0.5159189,4.57232,4.1584754
b919,0,Experiment 4,EM15639_0IPTG,4400.524,3308.1824,2738.4126,(x=24.02 y=31.92),1,4,ip[width=47 height=11 bits=16 min=160.0 max=12418.0],ip[width=47 height=11 bits=16 min=2082.0 max=16383.0],1,3.203585,0.50499517,0.2508581,4.0403085,3.9379756
b923,0,Experiment 4,EM15639_0IPTG,4531.4985,4847.0273,4277.2573,(x=25.17 y=33.41),1,4,ip[width=36 height=13 bits=16 min=160.0 max=12418.0],ip[width=36 height=13 bits=16 min=2082.0 max=16383.0],1,2.918027,0.69291234,0.09137888,3.106313,3.835189
b926,0,Experiment 4,EM15639_0IPTG,4221.553,4430.073,3860.3035,(x=28.27 y=40.93),1,4,ip[width=58 height=13 bits=16 min=160.0 max=12418.0],ip[width=58 height=13 bits=16 min=2082.0 max=16383.0],1,4.526434,0.4588043,0.15861478,5.0363207,4.0784287
b927,0,Experiment 4,EM15639_0IPTG,4961.1606,599.42694,29.657104,(x=27.94 y=88.06),1,4,ip[width=49 height=13 bits=16 min=160.0 max=12418.0],ip[width=49 height=13 bits=16 min=2082.0 max=16383.0],1,4.1059914,0.52424693,0.5582131,4.2234845,3.497998
b931,0,Experiment 4,EM15639_0IPTG,3913.2747,6342.116,5772.346,(x=31.23 y=38.39),1,4,ip[width=40 height=12 bits=16 min=160.0 max=12418.0],ip[width=40 height=12 bits=16 min=2082.0 max=16383.0],1,3.078476,0.6290855,0.14389132,3.4534245,4.3203607
b933,0,Experiment 4,EM15639_0IPTG,3960.7622,6357.904,5788.134,(x=31.76 y=44.79),1,4,ip[width=46 height=12 bits=16 min=160.0 max=12418.0],ip[width=46 height=12 bits=16 min=2082.0 max=16383.0],1,3.67087,0.5706452,0.29346743,3.988089,4.283093
b934,0,Experiment 4,EM15639_0IPTG,3700.5154,595.14026,25.370422,(x=33.13 y=76.85),1,4,ip[width=43 height=11 bits=16 min=160.0 max=12418.0],ip[width=43 height=11 bits=16 min=2082.0 max=16383.0],1,3.0290122,0.55205107,0.009689978,3.683989,4.48733
b936,0,Experiment 4,EM15639_0IPTG,3870.091,2240.678,1670.9082,(x=33.12 y=64.53),1,4,ip[width=33 height=12 bits=16 min=160.0 max=12418.0],ip[width=33 height=12 bits=16 min=2082.0 max=16383.0],1,2.5581188,0.7202254,0.04474226,2.827942,4.35425
b940,0,Experiment 4,EM15639_0IPTG,3953.6572,4296.8687,3727.0989,(x=35.14 y=89.55),1,4,ip[width=32 height=12 bits=16 min=160.0 max=12418.0],ip[width=32 height=12 bits=16 min=2082.0 max=16383.0],1,2.4622133,0.74135756,0.09673054,2.7458858,4.2886686
b943,0,Experiment 4,EM15639_0IPTG,3932.6787,2156.1675,1586.3977,(x=40.84 y=4.47),1,4,ip[width=44 height=12 bits=16 min=160.0 max=12418.0],ip[width=44 height=12 bits=16 min=2082.0 max=16383.0],1,3.433658,0.58853114,0.007189813,3.7766314,4.3051324
b947,0,Experiment 4,EM15639_0IPTG,4796.0396,632.5067,62.736877,(x=43.30 y=1.84),1,4,ip[width=38 height=12 bits=16 min=160.0 max=12418.0],ip[width=38 height=12 bits=16 min=2082.0 max=16383.0],1,2.9109433,0.6487108,0.009192302,3.2681446,3.6275823
b948,0,Experiment 4,EM15639_0IPTG,3754.6921,1692.7255,1122.9556,(x=44.65 y=15.70),1,4,ip[width=32 height=12 bits=16 min=160.0 max=12418.0],ip[width=32 height=12 bits=16 min=2082.0 max=16383.0],1,2.4171286,0.7502769,0.04069206,2.6739254,4.4448133
b949,0,Experiment 4,EM15639_0IPTG,4525.1055,664.53284,94.763,(x=46.29 y=54.25),1,4,ip[width=54 height=12 bits=16 min=160.0 max=12418.0],ip[width=54 height=12 bits=16 min=2082.0 max=16383.0],1,4.3255568,0.483889,0.13442159,4.695412,3.8402064
b957,0,Experiment 4,EM15639_0IPTG,3911.8809,4631.5693,4061.7996,(x=50.58 y=56.64),1,4,ip[width=47 height=13 bits=16 min=160.0 max=12418.0],ip[width=47 height=13 bits=16 min=2082.0 max=16383.0],1,3.8071115,0.58715874,0.117857754,4.060094,4.321454
b963,0,Experiment 4,EM15639_0IPTG,4049.5693,1789.5038,1219.7339,(x=52.14 y=37.29),1,4,ip[width=57 height=12 bits=16 min=160.0 max=12418.0],ip[width=57 height=12 bits=16 min=2082.0 max=16383.0],1,4.19795,0.44857308,0.25005198,4.9448814,4.213399
b967,0,Experiment 4,EM15639_0IPTG,3647.6108,639.57263,69.802795,(x=53.43 y=25.72),1,4,ip[width=43 height=11 bits=16 min=160.0 max=12418.0],ip[width=43 height=11 bits=16 min=2082.0 max=16383.0],1,2.857184,0.5352008,0.051586,3.6559794,4.5288486
b970,0,Experiment 4,EM15639_0IPTG,4017.0745,3453.062,2883.2922,(x=54.36 y=46.94),1,4,ip[width=42 height=12 bits=16 min=160.0 max=12418.0],ip[width=42 height=12 bits=16 min=2082.0 max=16383.0],1,3.322958,0.6104317,0.17103848,3.633308,4.2389
b979,0,Experiment 4,EM15639_0IPTG,4571.9385,8773.985,8204.216,(x=55.68 y=73.23),1,4,ip[width=56 height=13 bits=16 min=160.0 max=12418.0],ip[width=56 height=13 bits=16 min=2082.0 max=16383.0],1,4.3371515,0.47164088,0.5474895,4.8474617,3.8034527
b989,0,Experiment 4,EM15639_0IPTG,4574.8936,1487.0806,917.3107,(x=56.79 y=73.21),1,4,ip[width=49 height=10 bits=16 min=160.0 max=12418.0],ip[width=49 height=10 bits=16 min=2082.0 max=16383.0],1,3.0466514,0.44066453,0.17143612,4.2154794,3.8011336
b990,0,Experiment 4,EM15639_0IPTG,3998.809,4339.929,3770.1594,(x=56.92 y=29.37),1,4,ip[width=43 height=13 bits=16 min=160.0 max=12418.0],ip[width=43 height=13 bits=16 min=2082.0 max=16383.0],1,3.3722367,0.6081397,0.081973724,3.6692984,4.2532344
b994,0,Experiment 4,EM15639_0IPTG,4121.3877,5663.077,5093.307,(x=58.38 y=50.53),1,4,ip[width=48 height=13 bits=16 min=160.0 max=12418.0],ip[width=48 height=13 bits=16 min=2082.0 max=16383.0],1,3.8802588,0.56876785,0.008730632,4.150694,4.157037
b1000,0,Experiment 4,EM15639_0IPTG,3770.6191,2148.4937,1578.7239,(x=60.17 y=82.25),1,4,ip[width=31 height=13 bits=16 min=160.0 max=12418.0],ip[width=31 height=13 bits=16 min=2082.0 max=16383.0],1,2.4147232,0.7741356,0.019153489,2.6077564,4.432314
b1006,0,Experiment 4,EM15639_0IPTG,3833.0806,7924.1865,7354.4165,(x=62.51 y=47.68),1,4,ip[width=47 height=12 bits=16 min=160.0 max=12418.0],ip[width=47 height=12 bits=16 min=2082.0 max=16383.0],1,3.7386515,0.562955,0.17034952,4.0855308,4.383295
b1036,0,Experiment 4,EM15639_0IPTG,3895.1904,2100.7717,1531.002,(x=68.51 y=22.32),1,4,ip[width=41 height=13 bits=16 min=160.0 max=12418.0],ip[width=41 height=13 bits=16 min=2082.0 max=16383.0],1,3.286631,0.62972254,0.11607637,3.509773,4.3345523
b1068,0,Experiment 4,EM15639_0IPTG,4556.279,3174.063,2604.2932,(x=74.59 y=48.01),1,4,ip[width=53 height=13 bits=16 min=160.0 max=12418.0],ip[width=53 height=13 bits=16 min=2082.0 max=16383.0],1,4.243405,0.52800304,0.24874811,4.570827,3.815742
b1084,0,Experiment 4,EM15639_0IPTG,3682.8186,8155.275,7585.505,(x=77.78 y=92.27),1,4,ip[width=49 height=12 bits=16 min=160.0 max=12418.0],ip[width=49 height=12 bits=16 min=2082.0 max=16383.0],1,3.7197788,0.50723183,0.40199706,4.1967015,4.5012183
b1091,0,Experiment 4,EM15639_0IPTG,3954.1802,652.18695,82.417114,(x=78.77 y=30.24),1,4,ip[width=51 height=11 bits=16 min=160.0 max=12418.0],ip[width=51 height=11 bits=16 min=2082.0 max=16383.0],1,3.632076,0.48086822,0.048094526,4.399953,4.2882586
b1103,0,Experiment 4,EM15639_0IPTG,3975.042,2351.5337,1781.7639,(x=84.68 y=25.00),1,4,ip[width=39 height=12 bits=16 min=160.0 max=12418.0],ip[width=39 height=12 bits=16 min=2082.0 max=16383.0],1,2.93471,0.6398778,0.044453286,3.3173416,4.2718863
b1113,0,Experiment 4,EM15639_0IPTG,3824.8213,2005.5067,1435.7368,(x=91.10 y=5.48),1,4,ip[width=45 height=12 bits=16 min=160.0 max=12418.0],ip[width=45 height=12 bits=16 min=2082.0 max=16383.0],1,3.5021102,0.56883013,0.02669363,3.8930757,4.389777
b1117,0,Experiment 4,EM15639_0IPTG,3873.3154,5338.3135,4768.5435,(x=92.84 y=92.46),1,4,ip[width=59 height=12 bits=16 min=160.0 max=12418.0],ip[width=59 height=12 bits=16 min=2082.0 max=16383.0],1,4.7899737,0.4735896,0.49359488,5.1475906,4.35172
b1119,0,Experiment 4,EM15639_0IPTG,3515.4678,4670.02,4100.25,(x=93.80 y=58.04),1,4,ip[width=31 height=13 bits=16 min=160.0 max=12418.0],ip[width=31 height=13 bits=16 min=2082.0 max=16383.0],1,2.3895595,0.78067327,0.1940877,2.586065,4.632552
b1120,0,Experiment 4,EM15639_0IPTG,3807.3333,5114.1064,4544.3364,(x=94.95 y=80.89),1,4,ip[width=46 height=13 bits=16 min=160.0 max=12418.0],ip[width=46 height=13 bits=16 min=2082.0 max=16383.0],1,3.7614715,0.5858421,0.13339674,3.9724247,4.403501
b1122,0,Experiment 4,EM15639_0IPTG,4106.7817,743.5477,173.7779,(x=95.60 y=29.52),1,4,ip[width=43 height=10 bits=16 min=160.0 max=12418.0],ip[width=43 height=10 bits=16 min=2082.0 max=16383.0],1,2.8131475,0.52439994,0.0440492,3.694452,4.1684995
b1123,0,Experiment 4,EM15639_0IPTG,3934.147,639.7108,69.94098,(x=96.80 y=26.24),1,4,ip[width=41 height=11 bits=16 min=160.0 max=12418.0],ip[width=41 height=11 bits=16 min=2082.0 max=16383.0],1,2.9171326,0.57626194,0.01166304,3.5152056,4.30398
b1126,0,Experiment 4,EM15639_0IPTG,3765.349,592.3628,22.592957,(x=97.35 y=69.56),1,4,ip[width=46 height=11 bits=16 min=160.0 max=12418.0],ip[width=46 height=11 bits=16 min=2082.0 max=16383.0],1,3.415348,0.5483701,0.0896068,3.93834,4.4364495
b1128,0,Experiment 4,EM15639_0IPTG,3612.9314,3680.3684,3110.5986,(x=98.29 y=52.20),1,4,ip[width=29 height=13 bits=16 min=160.0 max=12418.0],ip[width=29 height=13 bits=16 min=2082.0 max=16383.0],1,2.253133,0.7968734,0.047355518,2.4712012,4.556064
b1130,0,Experiment 4,EM15639_0IPTG,3984.6318,5780.9756,5211.2056,(x=100.90 y=46.27),1,4,ip[width=61 height=13 bits=16 min=160.0 max=12418.0],ip[width=61 height=13 bits=16 min=2082.0 max=16383.0],1,5.1558337,0.45394963,0.35450095,5.324366,4.2643604
b1143,0,Experiment 4,EM15639_0IPTG,3816.789,640.8923,71.12244,(x=105.04 y=42.18),1,4,ip[width=53 height=11 bits=16 min=160.0 max=12418.0],ip[width=53 height=11 bits=16 min=2082.0 max=16383.0],1,3.8700206,0.4726418,0.04231776,4.5834656,4.3960805
b1151,0,Experiment 4,EM15639_0IPTG,4058.282,6997.292,6427.522,(x=105.27 y=77.90),1,4,ip[width=73 height=13 bits=16 min=160.0 max=12418.0],ip[width=73 height=13 bits=16 min=2082.0 max=16383.0],1,6.2988057,0.42076412,0.39148837,6.343968,4.206561
b1158,0,Experiment 4,EM15639_0IPTG,4059.4138,3876.7422,3306.9724,(x=108.09 y=70.63),1,4,ip[width=45 height=13 bits=16 min=160.0 max=12418.0],ip[width=45 height=13 bits=16 min=2082.0 max=16383.0],1,3.7873752,0.61468077,0.07068731,3.8698568,4.2056727
b1171,0,Experiment 4,EM15639_0IPTG,3671.498,4572.1963,4002.4265,(x=112.28 y=45.54),1,4,ip[width=27 height=13 bits=16 min=160.0 max=12418.0],ip[width=27 height=13 bits=16 min=2082.0 max=16383.0],1,2.0861156,0.8314028,0.08396039,2.270278,4.5101023
b1194,0,Experiment 4,EM15639_0IPTG,4488.4033,935.3149,365.54504,(x=25.90 y=20.36),1,4,ip[width=30 height=10 bits=16 min=160.0 max=12418.0],ip[width=30 height=10 bits=16 min=2082.0 max=16383.0],1,1.8546933,0.66443086,0.034416907,2.5526168,3.8690097
b1197,0,Experiment 4,EM15639_0IPTG,4429.5596,895.2339,325.46405,(x=27.93 y=18.81),1,4,ip[width=29 height=11 bits=16 min=160.0 max=12418.0],ip[width=29 height=11 bits=16 min=2082.0 max=16383.0],1,1.9411778,0.7146835,0.021594565,2.4686055,3.9151893
b1200,0,Experiment 4,EM15639_0IPTG,5080.846,623.51447,53.74463,(x=67.16 y=77.68),1,4,ip[width=57 height=13 bits=16 min=160.0 max=12418.0],ip[width=57 height=13 bits=16 min=2082.0 max=16383.0],1,4.6424456,0.46307114,0.7381848,4.935525,3.4040709
b1201,0,Experiment 4,EM15639_0IPTG,4395.6323,736.52454,166.7547,(x=68.09 y=75.84),1,4,ip[width=51 height=11 bits=16 min=160.0 max=12418.0],ip[width=51 height=11 bits=16 min=2082.0 max=16383.0],1,3.5411663,0.4710485,0.10282443,4.3865013,3.9418147
b1202,0,Experiment 4,EM15639_0IPTG,4040.7852,4756.486,4186.716,(x=72.28 y=10.10),1,4,ip[width=35 height=11 bits=16 min=160.0 max=12418.0],ip[width=35 height=11 bits=16 min=2082.0 max=16383.0],1,2.4882095,0.6511772,0.14116164,2.9851575,4.2202926
b1203,0,Experiment 4,EM15639_0IPTG,4325.247,707.08,137.31018,(x=74.97 y=10.44),1,4,ip[width=53 height=11 bits=16 min=160.0 max=12418.0],ip[width=53 height=11 bits=16 min=2082.0 max=16383.0],1,3.5341043,0.44077522,0.020434909,4.5968046,3.9970515
b1217,0,Experiment 4,EM15639_0IPTG,4199.588,5149.2905,4607.4355,(x=2.85 y=43.58),1,5,ip[width=45 height=12 bits=16 min=160.0 max=12418.0],ip[width=45 height=12 bits=16 min=2082.0 max=16383.0],1,3.2895722,0.5545268,0.023045009,3.8655832,5.6927257
b1218,0,Experiment 4,EM15639_0IPTG,4316.5527,5660.44,5118.585,(x=2.72 y=74.66),1,5,ip[width=57 height=12 bits=16 min=160.0 max=12418.0],ip[width=57 height=12 bits=16 min=2082.0 max=16383.0],1,4.336739,0.47175664,0.04462723,4.9285464,5.562937
b1221,0,Experiment 4,EM15639_0IPTG,4156.17,3876.5728,3334.7178,(x=3.62 y=18.15),1,5,ip[width=36 height=11 bits=16 min=160.0 max=12418.0],ip[width=36 height=11 bits=16 min=2082.0 max=16383.0],1,2.5836835,0.6518883,0.057299,3.063703,5.740904
b1226,0,Experiment 4,EM15639_0IPTG,3905.821,541.96014,0.105285645,(x=5.17 y=91.69),1,5,ip[width=31 height=11 bits=16 min=160.0 max=12418.0],ip[width=31 height=11 bits=16 min=2082.0 max=16383.0],1,2.1933386,0.7212688,0.07322353,2.6289382,6.0186996
b1227,0,Experiment 4,EM15639_0IPTG,3543.2268,4327.455,3785.6,(x=5.39 y=25.22),1,5,ip[width=27 height=12 bits=16 min=160.0 max=12418.0],ip[width=27 height=12 bits=16 min=2082.0 max=16383.0],1,2.080661,0.79915667,0.123007216,2.2859924,6.421047
b1245,0,Experiment 4,EM15639_0IPTG,3987.7532,7578.4263,7036.5713,(x=24.46 y=31.26),1,5,ip[width=51 height=13 bits=16 min=160.0 max=12418.0],ip[width=51 height=13 bits=16 min=2082.0 max=16383.0],1,4.232303,0.53594565,0.67542905,4.4325185,5.9277844
b1256,0,Experiment 4,EM15639_0IPTG,3919.995,3541.7285,2999.8735,(x=27.35 y=91.45),1,5,ip[width=40 height=12 bits=16 min=160.0 max=12418.0],ip[width=40 height=12 bits=16 min=2082.0 max=16383.0],1,3.111534,0.633788,0.14813544,3.4396925,6.0029716
b1266,0,Experiment 4,EM15639_0IPTG,3891.3137,2554.436,2012.5812,(x=30.10 y=76.00),1,5,ip[width=42 height=12 bits=16 min=160.0 max=12418.0],ip[width=42 height=12 bits=16 min=2082.0 max=16383.0],1,3.139288,0.6084728,0.28257328,3.5688255,6.034797
b1273,0,Experiment 4,EM15639_0IPTG,3954.6348,3968.0754,3426.2207,(x=34.52 y=28.33),1,5,ip[width=51 height=12 bits=16 min=160.0 max=12418.0],ip[width=51 height=12 bits=16 min=2082.0 max=16383.0],1,3.9738514,0.5222039,0.092335604,4.4242043,5.9645343
b1275,0,Experiment 4,EM15639_0IPTG,4001.495,585.0972,43.24237,(x=34.95 y=67.18),1,5,ip[width=54 height=11 bits=16 min=160.0 max=12418.0],ip[width=54 height=11 bits=16 min=2082.0 max=16383.0],1,3.9810367,0.46705747,0.064475924,4.695785,5.912536
b1283,0,Experiment 4,EM15639_0IPTG,4135.3755,5427.4443,4885.5894,(x=37.92 y=54.01),1,5,ip[width=51 height=12 bits=16 min=160.0 max=12418.0],ip[width=51 height=12 bits=16 min=2082.0 max=16383.0],1,3.9747458,0.5305397,0.06483179,4.393425,5.763978
b1287,0,Experiment 4,EM15639_0IPTG,4166.6895,4901.178,4359.323,(x=38.75 y=47.44),1,5,ip[width=42 height=12 bits=16 min=160.0 max=12418.0],ip[width=42 height=12 bits=16 min=2082.0 max=16383.0],1,3.269917,0.598973,0.17574932,3.6197367,5.7292304
b1320,0,Experiment 4,EM15639_0IPTG,3827.5525,4877.0635,4335.2085,(x=58.70 y=80.77),1,5,ip[width=43 height=13 bits=16 min=160.0 max=12418.0],ip[width=43 height=13 bits=16 min=2082.0 max=16383.0],1,3.5238972,0.6396526,0.14590856,3.6548045,6.1055493
b1335,0,Experiment 4,EM15639_0IPTG,3779.0498,960.5769,418.72205,(x=67.08 y=78.42),1,5,ip[width=41 height=13 bits=16 min=160.0 max=12418.0],ip[width=41 height=13 bits=16 min=2082.0 max=16383.0],1,3.2549915,0.6459416,0.10122377,3.4918435,6.1593695
b1363,0,Experiment 4,EM15639_0IPTG,3832.8079,2276.0532,1734.1984,(x=89.94 y=37.51),1,5,ip[width=38 height=12 bits=16 min=160.0 max=12418.0],ip[width=38 height=12 bits=16 min=2082.0 max=16383.0],1,2.9737508,0.6690345,0.05417774,3.2539062,6.0997176
b1368,0,Experiment 4,EM15639_0IPTG,3734.9492,3788.6099,3246.755,(x=92.39 y=55.06),1,5,ip[width=45 height=12 bits=16 min=160.0 max=12418.0],ip[width=45 height=12 bits=16 min=2082.0 max=16383.0],1,3.5224168,0.5823848,0.06443502,3.847003,6.208305
b1370,0,Experiment 4,EM15639_0IPTG,3974.4229,5586.703,5044.848,(x=94.17 y=47.31),1,5,ip[width=68 height=13 bits=16 min=160.0 max=12418.0],ip[width=68 height=13 bits=16 min=2082.0 max=16383.0],1,5.506891,0.41286135,0.362721,5.9247117,5.9425764
b1375,0,Experiment 4,EM15639_0IPTG,3790.0032,2102.1025,1560.2477,(x=98.52 y=5.05),1,5,ip[width=30 height=13 bits=16 min=160.0 max=12418.0],ip[width=30 height=13 bits=16 min=2082.0 max=16383.0],1,2.4140756,0.78768575,0.1194283,2.5768292,6.1472154
b1394,0,Experiment 4,EM15639_0IPTG,4461.0684,581.99603,40.141174,(x=107.98 y=75.14),1,5,ip[width=26 height=13 bits=16 min=160.0 max=12418.0],ip[width=26 height=13 bits=16 min=2082.0 max=16383.0],1,2.0187657,0.86380494,0.06695071,2.1397474,5.402577
b1398,0,Experiment 4,EM15639_0IPTG,4529.4707,573.38306,31.528198,(x=110.17 y=75.94),1,5,ip[width=25 height=13 bits=16 min=160.0 max=12418.0],ip[width=25 height=13 bits=16 min=2082.0 max=16383.0],1,1.9450017,0.85195273,0.119208835,2.1229491,5.3266754
b1407,0,Experiment 4,EM15639_0IPTG,3841.4028,3522.9111,2981.0562,(x=117.47 y=86.68),1,5,ip[width=49 height=13 bits=16 min=160.0 max=12418.0],ip[width=49 height=13 bits=16 min=2082.0 max=16383.0],1,4.027663,0.5581414,0.0444984,4.229155,6.0901804
b1418,0,Experiment 4,EM15639_0IPTG,4455.7964,1377.1973,835.3424,(x=12.01 y=20.74),1,5,ip[width=51 height=11 bits=16 min=160.0 max=12418.0],ip[width=51 height=11 bits=16 min=2082.0 max=16383.0],1,3.3963904,0.46901476,0.102869235,4.3584137,5.4084272
b1423,0,Experiment 4,EM15639_0IPTG,5035.137,596.0766,54.22174,(x=50.50 y=73.97),1,5,ip[width=82 height=12 bits=16 min=160.0 max=12418.0],ip[width=82 height=12 bits=16 min=2082.0 max=16383.0],1,6.2355266,0.32352185,0.4787202,7.161609,4.7655697
b1443,0,Experiment 4,EM15639_0IPTG,4123.2773,3999.96,3431.7021,(x=5.64 y=50.12),1,6,ip[width=42 height=13 bits=16 min=160.0 max=12418.0],ip[width=42 height=13 bits=16 min=2082.0 max=16383.0],1,3.3882263,0.6268737,0.35290125,3.603513,4.006616
b1465,0,Experiment 4,EM15639_0IPTG,4036.8882,4032.357,3464.099,(x=11.72 y=14.12),1,6,ip[width=56 height=12 bits=16 min=160.0 max=12418.0],ip[width=56 height=12 bits=16 min=2082.0 max=16383.0],1,4.2396464,0.46248734,0.5253768,4.8004613,4.0714593
b1469,0,Experiment 4,EM15639_0IPTG,3905.8757,1523.3374,955.0797,(x=12.47 y=87.11),1,6,ip[width=51 height=12 bits=16 min=160.0 max=12418.0],ip[width=51 height=12 bits=16 min=2082.0 max=16383.0],1,3.89577,0.52809334,0.14820655,4.3588347,4.169796
b1477,0,Experiment 4,EM15639_0IPTG,4957.582,579.6787,11.4210205,(x=13.97 y=48.11),1,6,ip[width=25 height=13 bits=16 min=160.0 max=12418.0],ip[width=25 height=13 bits=16 min=2082.0 max=16383.0],1,1.9665881,0.8753585,0.034976453,2.0585515,3.3803952
b1479,0,Experiment 4,EM15639_0IPTG,3628.7324,854.022,285.76428,(x=14.95 y=84.81),1,6,ip[width=32 height=12 bits=16 min=160.0 max=12418.0],ip[width=32 height=12 bits=16 min=2082.0 max=16383.0],1,2.5396779,0.74615574,0.001583788,2.7459052,4.377817
b1480,0,Experiment 4,EM15639_0IPTG,3832.619,3581.5183,3013.2607,(x=14.69 y=65.82),1,6,ip[width=38 height=13 bits=16 min=160.0 max=12418.0],ip[width=38 height=13 bits=16 min=2082.0 max=16383.0],1,3.0299373,0.66098136,0.009110168,3.2803607,4.224782
b1494,0,Experiment 4,EM15639_0IPTG,3568.7053,5071.276,4503.018,(x=17.35 y=57.85),1,6,ip[width=32 height=12 bits=16 min=160.0 max=12418.0],ip[width=32 height=12 bits=16 min=2082.0 max=16383.0],1,2.4543188,0.75390834,0.14228177,2.6722383,4.422873
b1508,0,Experiment 4,EM15639_0IPTG,4293.864,1043.9314,475.6737,(x=23.84 y=32.38),1,6,ip[width=42 height=10 bits=16 min=160.0 max=12418.0],ip[width=42 height=10 bits=16 min=2082.0 max=16383.0],1,2.7560976,0.53182214,0.039286066,3.623524,3.8785756
b1512,0,Experiment 4,EM15639_0IPTG,5024.806,6630.029,6061.771,(x=25.09 y=32.55),1,6,ip[width=48 height=11 bits=16 min=160.0 max=12418.0],ip[width=48 height=11 bits=16 min=2082.0 max=16383.0],1,3.294433,0.49874267,0.0855352,4.094757,3.3299372
b1522,0,Experiment 4,EM15639_0IPTG,3917.7373,8945.6875,8377.43,(x=29.33 y=67.75),1,6,ip[width=55 height=14 bits=16 min=160.0 max=12418.0],ip[width=55 height=14 bits=16 min=2082.0 max=16383.0],1,4.5362406,0.50599104,0.43773556,4.722391,4.160893
b1524,0,Experiment 4,EM15639_0IPTG,4009.8127,2316.1099,1747.8522,(x=31.66 y=23.06),1,6,ip[width=50 height=12 bits=16 min=160.0 max=12418.0],ip[width=50 height=12 bits=16 min=2082.0 max=16383.0],1,3.9098938,0.5399121,0.008484846,4.3184013,4.0917816
b1525,0,Experiment 4,EM15639_0IPTG,3820.8245,2412.885,1844.6273,(x=31.40 y=91.84),1,6,ip[width=32 height=13 bits=16 min=160.0 max=12418.0],ip[width=32 height=13 bits=16 min=2082.0 max=16383.0],1,2.4580195,0.7486869,0.006007675,2.6968455,4.2336345
b1547,0,Experiment 4,EM15639_0IPTG,3827.7273,3918.917,3350.6592,(x=37.70 y=29.49),1,6,ip[width=37 height=13 bits=16 min=160.0 max=12418.0],ip[width=37 height=13 bits=16 min=2082.0 max=16383.0],1,2.961724,0.6823853,0.30013168,3.1872416,4.228453
b1555,0,Experiment 4,EM15639_0IPTG,3926.3242,593.7066,25.448914,(x=45.96 y=46.32),1,6,ip[width=40 height=12 bits=16 min=160.0 max=12418.0],ip[width=40 height=12 bits=16 min=2082.0 max=16383.0],1,3.1028996,0.64121884,0.014739468,3.4131434,4.1544476
b1557,0,Experiment 4,EM15639_0IPTG,3833.008,2711.4011,2143.1436,(x=46.18 y=93.45),1,6,ip[width=37 height=13 bits=16 min=160.0 max=12418.0],ip[width=37 height=13 bits=16 min=2082.0 max=16383.0],1,2.888885,0.68919533,0.003793004,3.120591,4.2244897
b1562,0,Experiment 4,EM15639_0IPTG,3783.5886,647.24384,78.986145,(x=47.92 y=57.62),1,6,ip[width=39 height=12 bits=16 min=160.0 max=12418.0],ip[width=39 height=12 bits=16 min=2082.0 max=16383.0],1,2.8982599,0.61805034,0.021483282,3.362122,4.2615833
b1564,0,Experiment 4,EM15639_0IPTG,3941.975,4714.9873,4146.7295,(x=51.11 y=14.39),1,6,ip[width=48 height=12 bits=16 min=160.0 max=12418.0],ip[width=48 height=12 bits=16 min=2082.0 max=16383.0],1,3.76878,0.546636,0.037716765,4.167986,4.1427
b1565,0,Experiment 4,EM15639_0IPTG,3734.491,2756.8145,2188.5566,(x=51.38 y=75.46),1,6,ip[width=45 height=12 bits=16 min=160.0 max=12418.0],ip[width=45 height=12 bits=16 min=2082.0 max=16383.0],1,3.3940084,0.56168646,0.11782757,3.8620973,4.2984357
b1572,0,Experiment 4,EM15639_0IPTG,3817.0356,612.8829,44.625183,(x=54.33 y=17.86),1,6,ip[width=55 height=14 bits=16 min=160.0 max=12418.0],ip[width=55 height=14 bits=16 min=2082.0 max=16383.0],1,4.6333485,0.5328679,0.039288938,4.720001,4.2364783
b1573,0,Experiment 4,EM15639_0IPTG,3782.044,6161.01,5592.752,(x=54.72 y=48.19),1,6,ip[width=30 height=13 bits=16 min=160.0 max=12418.0],ip[width=30 height=13 bits=16 min=2082.0 max=16383.0],1,2.4477813,0.7874965,0.18335566,2.5538592,4.262743
b1580,0,Experiment 4,EM15639_0IPTG,3935.566,4845.5864,4277.3286,(x=59.63 y=38.92),1,6,ip[width=64 height=13 bits=16 min=160.0 max=12418.0],ip[width=64 height=13 bits=16 min=2082.0 max=16383.0],1,5.192592,0.45182574,0.13178313,5.5615764,4.147511
b1616,0,Experiment 4,EM15639_0IPTG,4592.5015,3391.7954,2823.5376,(x=66.32 y=42.34),1,6,ip[width=59 height=13 bits=16 min=160.0 max=12418.0],ip[width=59 height=13 bits=16 min=2082.0 max=16383.0],1,4.931581,0.4921609,0.37136576,5.116755,3.654421
b1617,0,Experiment 4,EM15639_0IPTG,4100.024,5727.2554,5158.9976,(x=66.88 y=60.77),1,6,ip[width=40 height=13 bits=16 min=160.0 max=12418.0],ip[width=40 height=13 bits=16 min=2082.0 max=16383.0],1,3.277688,0.6594702,0.3176458,3.4486613,4.0240703
b1620,0,Experiment 4,EM15639_0IPTG,4404.845,4754.101,4185.8433,(x=67.59 y=38.96),1,6,ip[width=48 height=12 bits=16 min=160.0 max=12418.0],ip[width=48 height=12 bits=16 min=2082.0 max=16383.0],1,3.6021018,0.51077896,0.23459011,4.1700234,3.7952743
b1621,0,Experiment 4,EM15639_0IPTG,4017.4578,3298.8845,2730.627,(x=67.58 y=54.79),1,6,ip[width=47 height=11 bits=16 min=160.0 max=12418.0],ip[width=47 height=11 bits=16 min=2082.0 max=16383.0],1,3.3614435,0.52272815,0.03378691,4.0700355,4.0860434
b1624,0,Experiment 4,EM15639_0IPTG,4057.9165,614.64844,46.390747,(x=66.87 y=49.38),1,6,ip[width=46 height=11 bits=16 min=160.0 max=12418.0],ip[width=46 height=11 bits=16 min=2082.0 max=16383.0],1,3.3158035,0.5390039,0.080636084,3.9188316,4.0556755
b1628,0,Experiment 4,EM15639_0IPTG,4008.5486,1247.9208,679.6631,(x=68.79 y=25.36),1,6,ip[width=47 height=12 bits=16 min=160.0 max=12418.0],ip[width=47 height=12 bits=16 min=2082.0 max=16383.0],1,3.6602619,0.5573557,0.07394024,4.047247,4.0927305
b1637,0,Experiment 4,EM15639_0IPTG,3721.383,5125.983,4557.725,(x=71.02 y=4.41),1,6,ip[width=30 height=12 bits=16 min=160.0 max=12418.0],ip[width=30 height=12 bits=16 min=2082.0 max=16383.0],1,2.2636874,0.76571727,0.029439362,2.5437582,4.3082743
b1640,0,Experiment 4,EM15639_0IPTG,3778.1711,3933.332,3365.0742,(x=72.90 y=94.87),1,6,ip[width=52 height=12 bits=16 min=160.0 max=12418.0],ip[width=52 height=12 bits=16 min=2082.0 max=16383.0],1,4.0145884,0.51575655,0.29387116,4.4532313,4.26565
b1649,0,Experiment 4,EM15639_0IPTG,3967.2346,7550.6655,6982.4077,(x=76.32 y=72.09),1,6,ip[width=58 height=14 bits=16 min=160.0 max=12418.0],ip[width=58 height=14 bits=16 min=2082.0 max=16383.0],1,4.857817,0.5033969,0.041568555,5.0025573,4.12374
b1650,0,Experiment 4,EM15639_0IPTG,4762.923,4734.7305,4166.4727,(x=75.99 y=6.46),1,6,ip[width=43 height=10 bits=16 min=160.0 max=12418.0],ip[width=43 height=10 bits=16 min=2082.0 max=16383.0],1,2.782433,0.5240691,0.20548663,3.7211313,3.5265043
b1652,0,Experiment 4,EM15639_0IPTG,4041.7744,3998.0364,3429.7788,(x=75.59 y=64.38),1,6,ip[width=48 height=12 bits=16 min=160.0 max=12418.0],ip[width=48 height=12 bits=16 min=2082.0 max=16383.0],1,3.70547,0.5542204,0.026732035,4.101919,4.0677915
b1655,0,Experiment 4,EM15639_0IPTG,3693.5276,580.36926,12.111572,(x=77.98 y=86.93),1,6,ip[width=40 height=11 bits=16 min=160.0 max=12418.0],ip[width=40 height=11 bits=16 min=2082.0 max=16383.0],1,2.9554949,0.5997794,0.011983366,3.4451635,4.3291826
b1660,0,Experiment 4,EM15639_0IPTG,5395.447,589.9395,21.681824,(x=79.28 y=15.07),1,6,ip[width=61 height=12 bits=16 min=160.0 max=12418.0],ip[width=61 height=12 bits=16 min=2082.0 max=16383.0],1,4.8448653,0.44583583,0.30144843,5.3122683,3.0517378
b1661,0,Experiment 4,EM15639_0IPTG,4065.9436,5182.5776,4614.32,(x=80.02 y=34.56),1,6,ip[width=54 height=13 bits=16 min=160.0 max=12418.0],ip[width=54 height=13 bits=16 min=2082.0 max=16383.0],1,4.4078317,0.5277904,0.16098931,4.6377773,4.0496507
b1673,0,Experiment 4,EM15639_0IPTG,3847.8894,2634.7134,2066.4556,(x=84.51 y=69.06),1,6,ip[width=36 height=12 bits=16 min=160.0 max=12418.0],ip[width=36 height=12 bits=16 min=2082.0 max=16383.0],1,2.7966185,0.70118266,0.036787134,3.052193,4.21332
b1680,0,Experiment 4,EM15639_0IPTG,4239.584,6619.755,6051.497,(x=87.80 y=31.08),1,6,ip[width=68 height=12 bits=16 min=160.0 max=12418.0],ip[width=68 height=12 bits=16 min=2082.0 max=16383.0],1,5.08577,0.39684826,0.041383337,5.9119763,3.9193175
b1682,0,Experiment 4,EM15639_0IPTG,4184.796,4958.288,4390.0303,(x=90.93 y=14.43),1,6,ip[width=44 height=12 bits=16 min=160.0 max=12418.0],ip[width=44 height=12 bits=16 min=2082.0 max=16383.0],1,3.3141384,0.5878849,0.24646671,3.7379787,3.960441
b1683,0,Experiment 4,EM15639_0IPTG,3824.2686,4246.4126,3678.1548,(x=90.08 y=36.56),1,6,ip[width=31 height=12 bits=16 min=160.0 max=12418.0],ip[width=31 height=12 bits=16 min=2082.0 max=16383.0],1,2.262261,0.72808903,0.070900895,2.6183515,4.2310495
b1686,0,Experiment 4,EM15639_0IPTG,5006.5693,538.70874,29.54895,(x=90.53 y=96.15),1,6,ip[width=22 height=12 bits=16 min=160.0 max=12418.0],ip[width=22 height=12 bits=16 min=2082.0 max=16383.0],1,1.6509324,0.8970672,1.56E-04,1.8301533,3.3436255
b1689,0,Experiment 4,EM15639_0IPTG,4925.2383,545.74695,22.510742,(x=93.03 y=96.24),1,6,ip[width=26 height=12 bits=16 min=160.0 max=12418.0],ip[width=26 height=12 bits=16 min=2082.0 max=16383.0],1,1.9183578,0.8102103,0.005144198,2.198115,3.4046721
b1698,0,Experiment 4,EM15639_0IPTG,4633.596,6233.466,5665.208,(x=95.41 y=39.94),1,6,ip[width=28 height=12 bits=16 min=160.0 max=12418.0],ip[width=28 height=12 bits=16 min=2082.0 max=16383.0],1,1.9665881,0.7665642,0.09536705,2.3715808,3.623576
b1701,0,Experiment 4,EM15639_0IPTG,4055.1255,2864.7905,2296.5327,(x=96.75 y=80.08),1,6,ip[width=44 height=12 bits=16 min=160.0 max=12418.0],ip[width=44 height=12 bits=16 min=2082.0 max=16383.0],1,3.3302357,0.5758088,0.3514474,3.7558398,4.0577703
b1710,0,Experiment 4,EM15639_0IPTG,3974.0725,1671.3315,1103.0739,(x=100.37 y=9.46),1,6,ip[width=41 height=11 bits=16 min=160.0 max=12418.0],ip[width=41 height=11 bits=16 min=2082.0 max=16383.0],1,2.9701428,0.6038954,0.037377346,3.4825501,4.118608
b1723,0,Experiment 4,EM15639_0IPTG,4445.161,6482.3413,5914.0835,(x=106.88 y=22.47),1,6,ip[width=60 height=12 bits=16 min=160.0 max=12418.0],ip[width=60 height=12 bits=16 min=2082.0 max=16383.0],1,4.518848,0.42209575,0.56645995,5.1544456,3.7650132
b1729,0,Experiment 4,EM15639_0IPTG,4028.31,6739.8823,6171.6245,(x=107.17 y=69.52),1,6,ip[width=41 height=13 bits=16 min=160.0 max=12418.0],ip[width=41 height=13 bits=16 min=2082.0 max=16383.0],1,3.2498107,0.64680886,0.23737869,3.4720786,4.077898
b1731,0,Experiment 4,EM15639_0IPTG,4253.16,6955.51,6387.252,(x=107.42 y=4.52),1,6,ip[width=70 height=14 bits=16 min=160.0 max=12418.0],ip[width=70 height=14 bits=16 min=2082.0 max=16383.0],1,6.200441,0.44737965,0.19213854,6.1275,3.9091272
b1734,0,Experiment 4,EM15639_0IPTG,3880.1165,2953.4688,2385.211,(x=107.82 y=13.20),1,6,ip[width=27 height=12 bits=16 min=160.0 max=12418.0],ip[width=27 height=12 bits=16 min=2082.0 max=16383.0],1,2.016607,0.7964631,0.001631315,2.2827334,4.1891303
b1736,0,Experiment 4,EM15639_0IPTG,4547.294,7294.736,6726.478,(x=109.52 y=24.17),1,6,ip[width=44 height=11 bits=16 min=160.0 max=12418.0],ip[width=44 height=11 bits=16 min=2082.0 max=16383.0],1,3.0323427,0.5230273,0.23447315,3.8048818,3.6883533
b1737,0,Experiment 4,EM15639_0IPTG,3806.3076,6492.53,5924.272,(x=109.63 y=52.53),1,6,ip[width=56 height=14 bits=16 min=160.0 max=12418.0],ip[width=56 height=14 bits=16 min=2082.0 max=16383.0],1,4.8886547,0.5285688,0.26318383,4.8493366,4.2445307
b1741,0,Experiment 4,EM15639_0IPTG,4773.37,3259.5903,2691.3325,(x=109.80 y=23.01),1,6,ip[width=31 height=10 bits=16 min=160.0 max=12418.0],ip[width=31 height=10 bits=16 min=2082.0 max=16383.0],1,1.8252277,0.65270203,0.022859413,2.602774,3.5186627
b1744,0,Experiment 4,EM15639_0IPTG,4001.9478,3904.9265,3336.669,(x=112.04 y=58.40),1,6,ip[width=57 height=12 bits=16 min=160.0 max=12418.0],ip[width=57 height=12 bits=16 min=2082.0 max=16383.0],1,4.3219795,0.46255016,0.27925074,4.950078,4.097685
b1749,0,Experiment 4,EM15639_0IPTG,4070.9238,1873.5604,1305.3027,(x=112.48 y=37.11),1,6,ip[width=38 height=12 bits=16 min=160.0 max=12418.0],ip[width=38 height=12 bits=16 min=2082.0 max=16383.0],1,2.8569372,0.64499843,0.042631004,3.2447786,4.0459123
b1754,0,Experiment 4,EM15639_0IPTG,3820.5903,4338.9966,3770.7388,(x=113.27 y=18.86),1,6,ip[width=31 height=12 bits=16 min=160.0 max=12418.0],ip[width=31 height=12 bits=16 min=2082.0 max=16383.0],1,2.2641113,0.7402832,0.08261654,2.58862,4.2338104
b1755,0,Experiment 4,EM15639_0IPTG,3549.4055,576.7464,8.4887085,(x=115.48 y=21.83),1,6,ip[width=27 height=14 bits=16 min=160.0 max=12418.0],ip[width=27 height=14 bits=16 min=2082.0 max=16383.0],1,2.2448685,0.8759351,0.026910575,2.241663,4.437359
b1769,0,Experiment 4,EM15639_0IPTG,4383.1064,1737.5515,1169.2938,(x=119.98 y=65.00),1,6,ip[width=54 height=12 bits=16 min=160.0 max=12418.0],ip[width=54 height=12 bits=16 min=2082.0 max=16383.0],1,4.0663958,0.49300295,0.03274725,4.6525674,3.811591
b1785,0,Experiment 4,EM15639_0IPTG,4556.0347,3934.4097,3366.1519,(x=47.86 y=65.01),1,6,ip[width=37 height=13 bits=16 min=160.0 max=12418.0],ip[width=37 height=13 bits=16 min=2082.0 max=16383.0],1,2.9331682,0.6701468,0.06543231,3.1892054,3.6817927
b1786,0,Experiment 4,EM15639_0IPTG,4598.292,4274.163,3705.9053,(x=48.49 y=64.14),1,6,ip[width=37 height=12 bits=16 min=160.0 max=12418.0],ip[width=37 height=12 bits=16 min=2082.0 max=16383.0],1,2.770468,0.65816426,0.002591957,3.1521382,3.650075
b1789,0,Experiment 4,EM15639_0IPTG,4462.876,650.5603,82.30261,(x=67.32 y=17.19),1,6,ip[width=50 height=10 bits=16 min=160.0 max=12418.0],ip[width=50 height=10 bits=16 min=2082.0 max=16383.0],1,3.1397507,0.4309045,0.09113949,4.347494,3.7517169
b1790,0,Experiment 4,EM15639_0IPTG,4714.1484,6220.3984,5652.1406,(x=91.35 y=29.33),1,6,ip[width=39 height=12 bits=16 min=160.0 max=12418.0],ip[width=39 height=12 bits=16 min=2082.0 max=16383.0],1,2.8146276,0.6018482,0.43609598,3.344671,3.5631142
b1791,0,Experiment 4,EM15639_0IPTG,4593.9604,6601.5093,6033.2515,(x=92.49 y=28.14),1,6,ip[width=33 height=13 bits=16 min=160.0 max=12418.0],ip[width=33 height=13 bits=16 min=2082.0 max=16383.0],1,2.527836,0.7359582,0.072653495,2.761324,3.6533258
b1792,0,Experiment 4,EM15639_0IPTG,4966.414,1378.2783,810.0206,(x=93.91 y=29.48),1,6,ip[width=36 height=12 bits=16 min=160.0 max=12418.0],ip[width=36 height=12 bits=16 min=2082.0 max=16383.0],1,2.546092,0.646999,0.008805736,3.0417032,3.373766
b1821,0,Experiment 4,EM15639_0IPTG,4114.7617,565.139,31.090576,(x=4.24 y=24.40),1,7,ip[width=58 height=11 bits=16 min=160.0 max=12418.0],ip[width=58 height=11 bits=16 min=2082.0 max=16383.0],1,4.09377,0.42651033,0.11487422,5.038133,4.7331834
b1826,0,Experiment 4,EM15639_0IPTG,4228.8857,4795.996,4261.9478,(x=5.47 y=3.59),1,7,ip[width=52 height=12 bits=16 min=160.0 max=12418.0],ip[width=52 height=12 bits=16 min=2082.0 max=16383.0],1,3.9773068,0.48803738,0.510177,4.474672,4.6353493
b1827,0,Experiment 4,EM15639_0IPTG,4308.3657,556.2835,22.235107,(x=5.82 y=51.10),1,7,ip[width=51 height=11 bits=16 min=160.0 max=12418.0],ip[width=51 height=11 bits=16 min=2082.0 max=16383.0],1,3.5237122,0.4546844,0.030823015,4.4411893,4.567214
b1830,0,Experiment 4,EM15639_0IPTG,4476.1055,4120.641,3586.5928,(x=7.26 y=71.29),1,7,ip[width=38 height=12 bits=16 min=160.0 max=12418.0],ip[width=38 height=12 bits=16 min=2082.0 max=16383.0],1,2.8611312,0.64452803,0.12268052,3.245738,4.4234176
b1831,0,Experiment 4,EM15639_0IPTG,4716.294,4571.126,4037.0776,(x=7.33 y=72.64),1,7,ip[width=34 height=12 bits=16 min=160.0 max=12418.0],ip[width=34 height=12 bits=16 min=2082.0 max=16383.0],1,2.4915092,0.6735486,0.024405869,2.928775,4.2175136
b1865,0,Experiment 4,EM15639_0IPTG,4616.183,786.7044,252.656,(x=14.59 y=83.17),1,7,ip[width=115 height=12 bits=16 min=160.0 max=12418.0],ip[width=115 height=12 bits=16 min=2082.0 max=16383.0],1,9.37426,0.26628253,0.10823292,10.056662,4.3033347
b1866,0,Experiment 4,EM15639_0IPTG,3991.0647,1937.3925,1403.344,(x=14.54 y=77.44),1,7,ip[width=34 height=12 bits=16 min=160.0 max=12418.0],ip[width=34 height=12 bits=16 min=2082.0 max=16383.0],1,2.4858968,0.6996099,0.024777478,2.8488958,4.839224
b1869,0,Experiment 4,EM15639_0IPTG,4910.952,603.64545,69.597046,(x=14.86 y=14.20),1,7,ip[width=53 height=12 bits=16 min=160.0 max=12418.0],ip[width=53 height=12 bits=16 min=2082.0 max=16383.0],1,4.075439,0.5045423,0.13288556,4.5588326,4.050641
b1880,0,Experiment 4,EM15639_0IPTG,4546.3164,3309.6956,2775.6472,(x=18.33 y=5.36),1,7,ip[width=49 height=13 bits=16 min=160.0 max=12418.0],ip[width=49 height=13 bits=16 min=2082.0 max=16383.0],1,3.8288367,0.5329384,0.1798461,4.2334843,4.3632283
b1883,0,Experiment 4,EM15639_0IPTG,4277.337,5332.39,4798.342,(x=19.08 y=71.42),1,7,ip[width=52 height=12 bits=16 min=160.0 max=12418.0],ip[width=52 height=12 bits=16 min=2082.0 max=16383.0],1,3.7691193,0.479765,0.19611523,4.5030127,4.593814
b1886,0,Experiment 4,EM15639_0IPTG,3998.479,2375.4072,1841.3589,(x=20.62 y=88.85),1,7,ip[width=42 height=12 bits=16 min=160.0 max=12418.0],ip[width=42 height=12 bits=16 min=2082.0 max=16383.0],1,3.2960057,0.6111719,0.08721747,3.6260467,4.8328676
b1888,0,Experiment 4,EM15639_0IPTG,4063.5146,4175.4365,3641.3882,(x=22.39 y=24.64),1,7,ip[width=41 height=12 bits=16 min=160.0 max=12418.0],ip[width=41 height=12 bits=16 min=2082.0 max=16383.0],1,3.1638813,0.62897587,0.13837321,3.4851177,4.7771153
b1891,0,Experiment 4,EM15639_0IPTG,3776.4597,6575.192,6041.1436,(x=22.69 y=45.72),1,7,ip[width=47 height=12 bits=16 min=160.0 max=12418.0],ip[width=47 height=12 bits=16 min=2082.0 max=16383.0],1,3.4583976,0.54330385,0.026866991,4.016769,5.023196
b1895,0,Experiment 4,EM15639_0IPTG,4093.4087,6029.2124,5495.164,(x=24.64 y=8.99),1,7,ip[width=55 height=12 bits=16 min=160.0 max=12418.0],ip[width=55 height=12 bits=16 min=2082.0 max=16383.0],1,4.121318,0.4515953,0.75047827,4.7208495,4.751488
b1933,0,Experiment 4,EM15639_0IPTG,4118.958,597.8077,63.759277,(x=34.03 y=80.61),1,7,ip[width=52 height=11 bits=16 min=160.0 max=12418.0],ip[width=52 height=11 bits=16 min=2082.0 max=16383.0],1,3.8578088,0.48639533,0.011622086,4.487276,4.729586
b1939,0,Experiment 4,EM15639_0IPTG,4138.6865,5003.036,4468.988,(x=38.20 y=72.90),1,7,ip[width=35 height=13 bits=16 min=160.0 max=12418.0],ip[width=35 height=13 bits=16 min=2082.0 max=16383.0],1,2.845219,0.7210016,0.14264096,2.9694624,4.712673
b1949,0,Experiment 4,EM15639_0IPTG,4061.5098,588.7368,54.688416,(x=38.96 y=29.45),1,7,ip[width=46 height=10 bits=16 min=160.0 max=12418.0],ip[width=46 height=10 bits=16 min=2082.0 max=16383.0],1,3.1532269,0.50663215,0.17185666,3.9643497,4.778834
b1958,0,Experiment 4,EM15639_0IPTG,4125.261,3570.51,3036.4617,(x=42.53 y=76.73),1,7,ip[width=47 height=11 bits=16 min=160.0 max=12418.0],ip[width=47 height=11 bits=16 min=2082.0 max=16383.0],1,3.5044076,0.53510433,0.02035506,4.0870876,4.7241826
b1981,0,Experiment 4,EM15639_0IPTG,3833.2454,2343.9458,1809.8975,(x=47.55 y=33.19),1,7,ip[width=27 height=12 bits=16 min=160.0 max=12418.0],ip[width=27 height=12 bits=16 min=2082.0 max=16383.0],1,2.0356033,0.8035502,0.124177575,2.2865448,4.974516
b1982,0,Experiment 4,EM15639_0IPTG,4155.1533,6432.728,5898.6797,(x=49.30 y=6.70),1,7,ip[width=56 height=13 bits=16 min=160.0 max=12418.0],ip[width=56 height=13 bits=16 min=2082.0 max=16383.0],1,4.626086,0.4992072,0.3345646,4.826705,4.6985574
b2002,0,Experiment 4,EM15639_0IPTG,4199.7295,3296.9294,2762.881,(x=54.84 y=56.64),1,7,ip[width=38 height=12 bits=16 min=160.0 max=12418.0],ip[width=38 height=12 bits=16 min=2082.0 max=16383.0],1,2.914789,0.65167433,0.10631914,3.2525172,4.6603436
b2007,0,Experiment 4,EM15639_0IPTG,3849.4272,1710.8177,1176.7693,(x=56.39 y=77.19),1,7,ip[width=47 height=12 bits=16 min=160.0 max=12418.0],ip[width=47 height=12 bits=16 min=2082.0 max=16383.0],1,3.5687969,0.5607547,0.07546725,4.0118117,4.960644
b2047,0,Experiment 4,EM15639_0IPTG,4158.942,4879.278,4345.2295,(x=69.28 y=75.86),1,7,ip[width=60 height=14 bits=16 min=160.0 max=12418.0],ip[width=60 height=14 bits=16 min=2082.0 max=16383.0],1,5.214302,0.49237296,0.25133705,5.204452,4.695309
b2050,0,Experiment 4,EM15639_0IPTG,4274.7896,3556.0928,3022.0444,(x=68.37 y=47.80),1,7,ip[width=40 height=12 bits=16 min=160.0 max=12418.0],ip[width=40 height=12 bits=16 min=2082.0 max=16383.0],1,3.0509686,0.6334935,0.058098704,3.4085207,4.595998
b2067,0,Experiment 4,EM15639_0IPTG,4077.6782,2590.3699,2056.3215,(x=76.58 y=50.06),1,7,ip[width=40 height=12 bits=16 min=160.0 max=12418.0],ip[width=40 height=12 bits=16 min=2082.0 max=16383.0],1,2.892709,0.6030241,0.055501755,3.4088857,4.764973
b2077,0,Experiment 4,EM15639_0IPTG,4161.3853,4611.0625,4077.0142,(x=81.76 y=8.40),1,7,ip[width=45 height=12 bits=16 min=160.0 max=12418.0],ip[width=45 height=12 bits=16 min=2082.0 max=16383.0],1,3.5365098,0.57466984,0.2285014,3.8939734,4.693215
b2086,0,Experiment 4,EM15639_0IPTG,4251.1494,6552.15,6018.1016,(x=85.20 y=17.12),1,7,ip[width=47 height=14 bits=16 min=160.0 max=12418.0],ip[width=47 height=14 bits=16 min=2082.0 max=16383.0],1,3.8995016,0.6129053,0.13395265,4.0090876,4.6162634
b2098,0,Experiment 4,EM15639_0IPTG,4005.6,545.72363,11.675232,(x=86.00 y=91.43),1,7,ip[width=43 height=11 bits=16 min=160.0 max=12418.0],ip[width=43 height=11 bits=16 min=2082.0 max=16383.0],1,3.1296666,0.5679533,0.0134695,3.689684,4.826763
b2100,0,Experiment 4,EM15639_0IPTG,4156.3994,4420.6904,3886.642,(x=87.53 y=31.82),1,7,ip[width=58 height=13 bits=16 min=160.0 max=12418.0],ip[width=58 height=13 bits=16 min=2082.0 max=16383.0],1,4.6949935,0.4958638,0.12062236,4.9800515,4.697489
b2107,0,Experiment 4,EM15639_0IPTG,4119.744,737.8,203.75159,(x=90.70 y=8.56),1,7,ip[width=47 height=11 bits=16 min=160.0 max=12418.0],ip[width=47 height=11 bits=16 min=2082.0 max=16383.0],1,3.243674,0.5099084,0.086069904,4.0112967,4.728912
b2108,0,Experiment 4,EM15639_0IPTG,4155.071,972.1063,438.05792,(x=90.44 y=35.50),1,7,ip[width=27 height=12 bits=16 min=160.0 max=12418.0],ip[width=27 height=12 bits=16 min=2082.0 max=16383.0],1,1.9823772,0.7920529,0.24629311,2.2916207,4.698628
b2109,0,Experiment 4,EM15639_0IPTG,3933.3547,573.30896,39.26056,(x=92.21 y=65.34),1,7,ip[width=48 height=11 bits=16 min=160.0 max=12418.0],ip[width=48 height=11 bits=16 min=2082.0 max=16383.0],1,3.3551526,0.50350934,0.058152042,4.0994835,4.888696
b2112,0,Experiment 4,EM15639_0IPTG,4240.5645,7019.6304,6485.582,(x=93.45 y=7.75),1,7,ip[width=53 height=13 bits=16 min=160.0 max=12418.0],ip[width=53 height=13 bits=16 min=2082.0 max=16383.0],1,4.2560635,0.523212,0.07673947,4.5785236,4.6253376
b2113,0,Experiment 4,EM15639_0IPTG,3874.366,1698.1414,1164.093,(x=95.28 y=89.58),1,7,ip[width=45 height=13 bits=16 min=160.0 max=12418.0],ip[width=45 height=13 bits=16 min=2082.0 max=16383.0],1,3.7863884,0.6328775,0.031205945,3.8272457,4.939265
b2115,0,Experiment 4,EM15639_0IPTG,4117.1807,571.3262,37.27777,(x=95.39 y=61.86),1,7,ip[width=42 height=11 bits=16 min=160.0 max=12418.0],ip[width=42 height=11 bits=16 min=2082.0 max=16383.0],1,2.9142954,0.54430497,0.083628446,3.6415255,4.731109
b2117,0,Experiment 4,EM15639_0IPTG,4331.426,4217.319,3683.2705,(x=97.87 y=4.58),1,7,ip[width=54 height=13 bits=16 min=160.0 max=12418.0],ip[width=54 height=13 bits=16 min=2082.0 max=16383.0],1,4.4009705,0.5201241,0.12002724,4.670693,4.547446
b2132,0,Experiment 4,EM15639_0IPTG,3857.4822,541.8063,7.7578735,(x=106.42 y=74.79),1,7,ip[width=39 height=11 bits=16 min=160.0 max=12418.0],ip[width=39 height=11 bits=16 min=2082.0 max=16383.0],1,2.811174,0.6123247,0.042606086,3.309583,4.9537387
b2135,0,Experiment 4,EM15639_0IPTG,4974.023,3567.2617,3033.2134,(x=106.51 y=25.05),1,7,ip[width=35 height=11 bits=16 min=160.0 max=12418.0],ip[width=35 height=11 bits=16 min=2082.0 max=16383.0],1,2.3598318,0.6423244,0.022898765,2.9793444,3.996573
b2137,0,Experiment 4,EM15639_0IPTG,3900.8276,564.67065,30.622253,(x=107.87 y=80.37),1,7,ip[width=57 height=11 bits=16 min=160.0 max=12418.0],ip[width=57 height=11 bits=16 min=2082.0 max=16383.0],1,3.9230616,0.42399248,0.029863797,4.908962,4.91658
b2183,0,Experiment 4,EM15639_0IPTG,4498.14,5903.8936,5369.845,(x=8.34 y=91.99),1,7,ip[width=40 height=11 bits=16 min=160.0 max=12418.0],ip[width=40 height=11 bits=16 min=2082.0 max=16383.0],1,2.6898887,0.5793206,0.16027386,3.384422,4.404528
b2186,0,Experiment 4,EM15639_0IPTG,5143.604,3517.7952,2983.7468,(x=19.79 y=37.41),1,7,ip[width=28 height=12 bits=16 min=160.0 max=12418.0],ip[width=28 height=12 bits=16 min=2082.0 max=16383.0],1,1.9176178,0.74684376,0.11500231,2.3940043,3.8511977
b2189,0,Experiment 4,EM15639_0IPTG,4747.024,4194.2686,3660.2202,(x=20.88 y=36.30),1,7,ip[width=19 height=11 bits=16 min=160.0 max=12418.0],ip[width=19 height=11 bits=16 min=2082.0 max=16383.0],1,1.2511512,0.89135003,0.074055806,1.5139235,4.1911697
b2200,0,Experiment 4,EM15639_0IPTG,4624.2188,5882.2964,5348.248,(x=63.06 y=78.60),1,7,ip[width=51 height=13 bits=16 min=160.0 max=12418.0],ip[width=51 height=13 bits=16 min=2082.0 max=16383.0],1,4.052087,0.5267923,0.16536763,4.431131,4.2964463
b2201,0,Experiment 4,EM15639_0IPTG,4545.2905,6760.7866,6226.7383,(x=64.03 y=76.00),1,7,ip[width=31 height=12 bits=16 min=160.0 max=12418.0],ip[width=31 height=12 bits=16 min=2082.0 max=16383.0],1,2.2388244,0.7429957,0.01883562,2.6046124,4.364108
b2202,0,Experiment 4,EM15639_0IPTG,4704.155,6675.602,6141.5537,(x=65.40 y=76.61),1,7,ip[width=35 height=11 bits=16 min=160.0 max=12418.0],ip[width=35 height=11 bits=16 min=2082.0 max=16383.0],1,2.4058418,0.6423707,0.06952391,2.9606333,4.22792
b2215,0,Experiment 4,EM15639_0IPTG,5427.351,3152.7085,2600.0247,(x=2.19 y=33.33),1,8,ip[width=34 height=12 bits=16 min=160.0 max=12418.0],ip[width=34 height=12 bits=16 min=2082.0 max=16383.0],1,2.5858748,0.72206295,0.003667773,2.8534126,4.2473807
b2231,0,Experiment 4,EM15639_0IPTG,6211.1807,6795.8257,6243.142,(x=4.95 y=5.88),1,8,ip[width=38 height=12 bits=16 min=160.0 max=12418.0],ip[width=38 height=12 bits=16 min=2082.0 max=16383.0],1,2.6958396,0.6198548,0.09306802,3.2729216,3.6155112
b2238,0,Experiment 4,EM15639_0IPTG,5598.4795,5213.0356,4660.352,(x=8.71 y=5.07),1,8,ip[width=47 height=12 bits=16 min=160.0 max=12418.0],ip[width=47 height=12 bits=16 min=2082.0 max=16383.0],1,3.5759099,0.56320995,0.32494304,4.0036516,4.1094284
b2239,0,Experiment 4,EM15639_0IPTG,5515.327,2768.7961,2216.1123,(x=8.49 y=32.73),1,8,ip[width=50 height=12 bits=16 min=160.0 max=12418.0],ip[width=50 height=12 bits=16 min=2082.0 max=16383.0],1,3.673468,0.4962884,0.20677054,4.3418326,4.1764603
