# Supplementary material for: FlhE functions as a chaperone to prevent formation of periplasmic flagella in Gram-negative bacteria
Source: Nat Commun. 2024 Jul 14;15:5921. doi: 10.1038/s41467-024-50278-0 (PMC11247099; doi:10.1038/s41467-024-50278-0)
Supplement: Supplementary file 7 — Source Data [file 41467_2024_50278_MOESM7_ESM.zip › Fig4d - Fig S10a - FigS10b.xlsx]

## Sheet: Replicate1
# SHAPE.curvature = cell curvature, NAME = individual bacterial cells, IMAGE = strains used
# INTENSITY.ch1.mean = intensity of Maleimide STAR RED, INTENSITY.ch2.mean = intensity of MitoTracker, INTENSITY.ch3.mean = intensity of Hoechst
NAME	IMAGE	INTENSITY	INTENSITY.ch1.mean	INTENSITY.ch2.mean	INTENSITY.ch3.mean	POSITION	PROFILE_MEDIAL	PROFILE_MEDIAL.ch4	SHAPE	SHAPE.area	SHAPE.curvature	SHAPE.length
b1	RED_120_EM14439.tif	7017.76	113.922	110.388	235.105	1	ip[width=36 height=10 bits=16 min=0.0 max=5159.0]	ip[width=36 height=10 bits=16 min=5758.0 max=12972.0]	1	2.34232	0.113172	3.02852
b2	RED_120_EM14439.tif	6958.05	118.066	105.292	247.799	1	ip[width=39 height=11 bits=16 min=0.0 max=5159.0]	ip[width=39 height=11 bits=16 min=5758.0 max=12972.0]	1	2.76766	0.0271544	3.32317
b3	RED_120_EM14439.tif	6850.29	109.378	111.978	228.138	1	ip[width=26 height=11 bits=16 min=0.0 max=5159.0]	ip[width=26 height=11 bits=16 min=5758.0 max=12972.0]	1	1.78026	0.0877726	2.21183
b4	RED_120_EM14439.tif	6942.14	111.518	100.565	221.514	1	ip[width=29 height=11 bits=16 min=0.0 max=5159.0]	ip[width=29 height=11 bits=16 min=5758.0 max=12972.0]	1	1.99804	0.00665226	2.43871
b5	RED_120_EM14439.tif	6862.12	114.848	111.983	256.905	1	ip[width=25 height=12 bits=16 min=0.0 max=5159.0]	ip[width=25 height=12 bits=16 min=5758.0 max=12972.0]	1	1.84193	0.0121885	2.12565
b6	RED_120_EM14439.tif	6907.23	109.777	111.358	271.512	1	ip[width=24 height=11 bits=16 min=0.0 max=5159.0]	ip[width=24 height=11 bits=16 min=5758.0 max=12972.0]	1	1.68374	0.0942681	1.98068
b9	RED_120_EM14439.tif	6880.83	111.461	115.995	206.984	1	ip[width=24 height=10 bits=16 min=0.0 max=5159.0]	ip[width=24 height=10 bits=16 min=5758.0 max=12972.0]	1	1.52487	0.0181151	1.98199
b10	RED_120_EM14439.tif	7022.09	112.679	108.375	300.535	1	ip[width=36 height=11 bits=16 min=0.0 max=5159.0]	ip[width=36 height=11 bits=16 min=5758.0 max=12972.0]	1	2.43668	0.0271101	3.03531
b16	RED_120_EM14439.tif	7016.02	114.719	111.859	229.846	1	ip[width=33 height=12 bits=16 min=0.0 max=5159.0]	ip[width=33 height=12 bits=16 min=5758.0 max=12972.0]	1	2.39092	0.0728459	2.81509
b18	RED_120_EM14439.tif	6932.42	110.579	112.393	257.793	1	ip[width=28 height=11 bits=16 min=0.0 max=5159.0]	ip[width=28 height=11 bits=16 min=5758.0 max=12972.0]	1	1.91034	0.06284	2.32158
b19	RED_120_EM14439.tif	7129.85	109.15	110.572	251.425	1	ip[width=40 height=11 bits=16 min=0.0 max=5159.0]	ip[width=40 height=11 bits=16 min=5758.0 max=12972.0]	1	2.69892	0.0855576	3.39539
b20	RED_120_EM14439.tif	6936	104.188	115.094	289.781	1	ip[width=31 height=11 bits=16 min=0.0 max=5159.0]	ip[width=31 height=11 bits=16 min=5758.0 max=12972.0]	1	2.24301	0.0300415	2.6179
b21	RED_120_EM14439.tif	7023.42	111.403	99.9664	276.664	1	ip[width=29 height=10 bits=16 min=0.0 max=5159.0]	ip[width=29 height=10 bits=16 min=5758.0 max=12972.0]	1	1.86704	0.0435548	2.4562
b26	RED_120_EM14439.tif	7019.42	108.577	124.071	288.206	1	ip[width=30 height=11 bits=16 min=0.0 max=5159.0]	ip[width=30 height=11 bits=16 min=5758.0 max=12972.0]	1	1.98731	0.00664096	2.5095
b27	RED_120_EM14439.tif	7027.42	111.109	115.019	231.419	1	ip[width=31 height=11 bits=16 min=0.0 max=5159.0]	ip[width=31 height=11 bits=16 min=5758.0 max=12972.0]	1	2.04455	0.0178156	2.61672
b28	RED_120_EM14439.tif	7097.72	111.947	107.615	255.625	1	ip[width=34 height=11 bits=16 min=0.0 max=5159.0]	ip[width=34 height=11 bits=16 min=5758.0 max=12972.0]	1	2.37932	0.066142	2.85285
b30	RED_120_EM14439.tif	7072.59	109.152	113.027	233.458	1	ip[width=29 height=11 bits=16 min=0.0 max=5159.0]	ip[width=29 height=11 bits=16 min=5758.0 max=12972.0]	1	2.06885	0.0748123	2.48167
b31	RED_120_EM14439.tif	6999.59	108.87	98.2166	325.715	1	ip[width=31 height=11 bits=16 min=0.0 max=5159.0]	ip[width=31 height=11 bits=16 min=5758.0 max=12972.0]	1	2.16864	0.0962229	2.63163
b35	RED_120_EM14439.tif	6875.92	112.7	109.277	238.498	1	ip[width=29 height=11 bits=16 min=0.0 max=5159.0]	ip[width=29 height=11 bits=16 min=5758.0 max=12972.0]	1	2.10523	0.067076	2.45315
b39	RED_120_EM14439.tif	7018.81	109.784	110.83	235.207	1	ip[width=46 height=12 bits=16 min=0.0 max=5159.0]	ip[width=46 height=12 bits=16 min=5758.0 max=12972.0]	1	3.60318	0.116011	3.93511
b50	RED_120_EM14439.tif	7005.17	107.189	106.067	258.7	1	ip[width=40 height=11 bits=16 min=0.0 max=5159.0]	ip[width=40 height=11 bits=16 min=5758.0 max=12972.0]	1	2.83683	0.0106483	3.37936
b52	RED_120_EM14439.tif	6907.7	110.158	99.0385	254.013	1	ip[width=27 height=11 bits=16 min=0.0 max=5159.0]	ip[width=27 height=11 bits=16 min=5758.0 max=12972.0]	1	1.8557	0.0970954	2.26218
b53	RED_120_EM14439.tif	6920.44	115.39	118.365	224.418	1	ip[width=28 height=11 bits=16 min=0.0 max=5159.0]	ip[width=28 height=11 bits=16 min=5758.0 max=12972.0]	1	1.97954	0.1153	2.32951
b54	RED_120_EM14439.tif	6990.21	106.92	108.304	283.188	1	ip[width=38 height=11 bits=16 min=0.0 max=5159.0]	ip[width=38 height=11 bits=16 min=5758.0 max=12972.0]	1	2.68733	0.0731594	3.25343
b55	RED_120_EM14439.tif	6905.01	106.739	99.6101	245.872	1	ip[width=24 height=12 bits=16 min=0.0 max=5159.0]	ip[width=24 height=12 bits=16 min=5758.0 max=12972.0]	1	1.72938	0.126802	2.00133
b56	RED_120_EM14439.tif	6866.06	110.966	108.463	252.197	1	ip[width=24 height=11 bits=16 min=0.0 max=5159.0]	ip[width=24 height=11 bits=16 min=5758.0 max=12972.0]	1	1.61923	0.00456814	1.98722
b57	RED_120_EM14439.tif	6885.05	109.472	109.959	229.313	1	ip[width=27 height=12 bits=16 min=0.0 max=5159.0]	ip[width=27 height=12 bits=16 min=5758.0 max=12972.0]	1	1.95475	0.04973	2.27857
b73	RED_120_EM14439.tif	6997.55	108.09	110.559	272.133	1	ip[width=36 height=11 bits=16 min=0.0 max=5159.0]	ip[width=36 height=11 bits=16 min=5758.0 max=12972.0]	1	2.56472	0.0317331	3.10505
b75	RED_120_EM14439.tif	6916.15	109.399	103.858	249.85	1	ip[width=29 height=11 bits=16 min=0.0 max=5159.0]	ip[width=29 height=11 bits=16 min=5758.0 max=12972.0]	1	1.99459	0.0781662	2.44528
b81	RED_120_EM14439.tif	7028.25	111.746	111.575	257.803	1	ip[width=46 height=11 bits=16 min=0.0 max=5159.0]	ip[width=46 height=11 bits=16 min=5758.0 max=12972.0]	1	3.30927	0.0797178	3.94159
b83	RED_120_EM14439.tif	6953.01	108.643	107.295	255.494	1	ip[width=39 height=11 bits=16 min=0.0 max=5159.0]	ip[width=39 height=11 bits=16 min=5758.0 max=12972.0]	1	2.6597	0.113909	3.31184
b85	RED_120_EM14439.tif	7033.89	119.959	114.423	267.093	1	ip[width=25 height=11 bits=16 min=0.0 max=5159.0]	ip[width=25 height=11 bits=16 min=5758.0 max=12972.0]	1	1.53819	0.176279	2.07466
b86	RED_120_EM14439.tif	7106.62	112.344	106.092	298.954	1	ip[width=42 height=10 bits=16 min=0.0 max=5159.0]	ip[width=42 height=10 bits=16 min=5758.0 max=12972.0]	1	2.7532	0.0696565	3.6363
b94	RED_120_EM14439.tif	7031.19	117.044	115.645	278.5	1	ip[width=28 height=11 bits=16 min=0.0 max=5159.0]	ip[width=28 height=11 bits=16 min=5758.0 max=12972.0]	1	1.7972	0.147711	2.35257
b100	RED_120_EM14439.tif	6829.29	115.213	109.293	248.574	2	ip[width=28 height=11 bits=16 min=0.0 max=5159.0]	ip[width=28 height=11 bits=16 min=5758.0 max=12972.0]	1	1.99115	0.102863	2.34774
b102	RED_120_EM14439.tif	6732.1	116.233	108.037	235.725	2	ip[width=27 height=11 bits=16 min=0.0 max=5159.0]	ip[width=27 height=11 bits=16 min=5758.0 max=12972.0]	1	1.89863	0.00325779	2.29153
b103	RED_120_EM14439.tif	7006.66	113.793	108.885	284.809	2	ip[width=38 height=11 bits=16 min=0.0 max=5159.0]	ip[width=38 height=11 bits=16 min=5758.0 max=12972.0]	1	2.47248	0.196571	3.27407
b104	RED_120_EM14439.tif	6831.33	114.1	109.416	215.177	2	ip[width=24 height=11 bits=16 min=0.0 max=5159.0]	ip[width=24 height=11 bits=16 min=5758.0 max=12972.0]	1	1.65412	0.0659033	2.01075
b105	RED_120_EM14439.tif	6970.57	116.239	112.945	247.855	2	ip[width=31 height=11 bits=16 min=0.0 max=5159.0]	ip[width=31 height=11 bits=16 min=5758.0 max=12972.0]	1	2.03414	0.0833473	2.57952
b107	RED_120_EM14439.tif	7020.05	115.405	105.536	294.187	2	ip[width=43 height=11 bits=16 min=0.0 max=5159.0]	ip[width=43 height=11 bits=16 min=5758.0 max=12972.0]	1	2.94515	0.0742992	3.6498
b108	RED_120_EM14439.tif	6849.51	118.878	115.294	270.534	2	ip[width=29 height=11 bits=16 min=0.0 max=5159.0]	ip[width=29 height=11 bits=16 min=5758.0 max=12972.0]	1	2.06205	0.117633	2.4175
b109	RED_120_EM14439.tif	6913.23	117.976	112.187	251.415	2	ip[width=28 height=11 bits=16 min=0.0 max=5159.0]	ip[width=28 height=11 bits=16 min=5758.0 max=12972.0]	1	1.95001	0.00264634	2.36088
b110	RED_120_EM14439.tif	6901.55	119.335	108.696	267.598	2	ip[width=25 height=12 bits=16 min=0.0 max=5159.0]	ip[width=25 height=12 bits=16 min=5758.0 max=12972.0]	1	1.79165	0.013002	2.06812
b111	RED_120_EM14439.tif	6833.28	108.654	98.6502	253.16	2	ip[width=30 height=11 bits=16 min=0.0 max=5159.0]	ip[width=30 height=11 bits=16 min=5758.0 max=12972.0]	1	1.94765	0.00405751	2.5106
b112	RED_120_EM14439.tif	6891.81	116.329	105.81	208.373	2	ip[width=29 height=11 bits=16 min=0.0 max=5159.0]	ip[width=29 height=11 bits=16 min=5758.0 max=12972.0]	1	2.04778	0.0737316	2.41456
b113	RED_120_EM14439.tif	6903.63	117.873	108.285	251.289	2	ip[width=27 height=11 bits=16 min=0.0 max=5159.0]	ip[width=27 height=11 bits=16 min=5758.0 max=12972.0]	1	1.79148	0.0663609	2.26011
b114	RED_120_EM14439.tif	6957.08	119.84	104.69	289.93	2	ip[width=33 height=11 bits=16 min=0.0 max=5159.0]	ip[width=33 height=11 bits=16 min=5758.0 max=12972.0]	1	2.475	0.0280245	2.80896
b115	RED_120_EM14439.tif	6841.62	110.33	117.628	257.099	2	ip[width=36 height=11 bits=16 min=0.0 max=5159.0]	ip[width=36 height=11 bits=16 min=5758.0 max=12972.0]	1	2.47655	0.148949	3.04284
b116	RED_120_EM14439.tif	6904.79	120.895	139.754	273.351	2	ip[width=21 height=12 bits=16 min=0.0 max=5159.0]	ip[width=21 height=12 bits=16 min=5758.0 max=12972.0]	1	1.48339	0.0379986	1.74692
b117	RED_120_EM14439.tif	6847.98	110.343	120.41	243.402	2	ip[width=27 height=11 bits=16 min=0.0 max=5159.0]	ip[width=27 height=11 bits=16 min=5758.0 max=12972.0]	1	1.8771	0.0572927	2.27141
b119	RED_120_EM14439.tif	7047.43	112.756	120.438	222.103	2	ip[width=46 height=10 bits=16 min=0.0 max=5159.0]	ip[width=46 height=10 bits=16 min=5758.0 max=12972.0]	1	3.10796	0.132503	3.91075
b120	RED_120_EM14439.tif	6754.62	114.369	112.162	241.307	2	ip[width=21 height=11 bits=16 min=0.0 max=5159.0]	ip[width=21 height=11 bits=16 min=5758.0 max=12972.0]	1	1.40474	0.13359	1.77271
b121	RED_120_EM14439.tif	6920.73	117.212	106.355	250.035	2	ip[width=27 height=11 bits=16 min=0.0 max=5159.0]	ip[width=27 height=11 bits=16 min=5758.0 max=12972.0]	1	1.83232	0.0576021	2.28879
b122	RED_120_EM14439.tif	6811.32	107.291	100.878	258.259	2	ip[width=22 height=11 bits=16 min=0.0 max=5159.0]	ip[width=22 height=11 bits=16 min=5758.0 max=12972.0]	1	1.49045	0.0679092	1.83366
b127	RED_120_EM14439.tif	6973.81	111.699	123.134	290.537	2	ip[width=28 height=10 bits=16 min=0.0 max=5159.0]	ip[width=28 height=10 bits=16 min=5758.0 max=12972.0]	1	1.69953	0.141516	2.34712
b129	RED_120_EM14439.tif	6888.82	109.373	124.751	246.721	2	ip[width=27 height=11 bits=16 min=0.0 max=5159.0]	ip[width=27 height=11 bits=16 min=5758.0 max=12972.0]	1	1.86697	0.0504755	2.29842
b130	RED_120_EM14439.tif	6860.21	114.377	104.486	281.709	2	ip[width=20 height=12 bits=16 min=0.0 max=5159.0]	ip[width=20 height=12 bits=16 min=5758.0 max=12972.0]	1	1.40472	0.0196769	1.66337
b132	RED_120_EM14439.tif	6929.19	113.513	98.1293	227.513	2	ip[width=27 height=11 bits=16 min=0.0 max=5159.0]	ip[width=27 height=11 bits=16 min=5758.0 max=12972.0]	1	1.80987	0.0364739	2.25836
b135	RED_120_EM14439.tif	6810.78	106.129	107.199	235.93	2	ip[width=24 height=10 bits=16 min=0.0 max=5159.0]	ip[width=24 height=10 bits=16 min=5758.0 max=12972.0]	1	1.58879	0.0133502	2.01798
b136	RED_120_EM14439.tif	7078.85	115.776	112.312	316.306	2	ip[width=22 height=10 bits=16 min=0.0 max=5159.0]	ip[width=22 height=10 bits=16 min=5758.0 max=12972.0]	1	1.33047	0.0983288	1.83953
b137	RED_120_EM14439.tif	7144.86	113.903	116.066	290.717	2	ip[width=32 height=10 bits=16 min=0.0 max=5159.0]	ip[width=32 height=10 bits=16 min=5758.0 max=12972.0]	1	2.0332	0.0116751	2.74485
b138	RED_120_EM14439.tif	6847.5	115.796	112.789	331.461	2	ip[width=33 height=11 bits=16 min=0.0 max=5159.0]	ip[width=33 height=11 bits=16 min=5758.0 max=12972.0]	1	2.21045	0.00393947	2.76911
b139	RED_120_EM14439.tif	6966.19	107.746	113.641	256.99	2	ip[width=35 height=11 bits=16 min=0.0 max=5159.0]	ip[width=35 height=11 bits=16 min=5758.0 max=12972.0]	1	2.2857	0.0264684	2.93939
b141	RED_120_EM14439.tif	6888.71	111.201	114.83	269.443	2	ip[width=29 height=11 bits=16 min=0.0 max=5159.0]	ip[width=29 height=11 bits=16 min=5758.0 max=12972.0]	1	2.03776	0.0934107	2.42192
b143	RED_120_EM14439.tif	7036.5	111.674	115.064	244.004	2	ip[width=30 height=10 bits=16 min=0.0 max=5159.0]	ip[width=30 height=10 bits=16 min=5758.0 max=12972.0]	1	1.85952	0.0518283	2.52354
b145	RED_120_EM14439.tif	7101.97	114.726	109.437	257.741	2	ip[width=24 height=11 bits=16 min=0.0 max=5159.0]	ip[width=24 height=11 bits=16 min=5758.0 max=12972.0]	1	1.57816	0.0625122	2.01454
b146	RED_120_EM14439.tif	6946.05	111.038	119.885	264.718	2	ip[width=24 height=11 bits=16 min=0.0 max=5159.0]	ip[width=24 height=11 bits=16 min=5758.0 max=12972.0]	1	1.64711	0.16123	1.99484
b147	RED_120_EM14439.tif	6945.37	113.907	110.27	216.331	2	ip[width=30 height=11 bits=16 min=0.0 max=5159.0]	ip[width=30 height=11 bits=16 min=5758.0 max=12972.0]	1	1.93711	0.139502	2.50845
b148	RED_120_EM14439.tif	6907.33	110.869	111.697	241.715	2	ip[width=31 height=11 bits=16 min=0.0 max=5159.0]	ip[width=31 height=11 bits=16 min=5758.0 max=12972.0]	1	2.13404	0.00101067	2.59655
b149	RED_120_EM14439.tif	6998.83	111.88	115.818	253.748	2	ip[width=32 height=11 bits=16 min=0.0 max=5159.0]	ip[width=32 height=11 bits=16 min=5758.0 max=12972.0]	1	2.16235	0.0540451	2.66724
b151	RED_120_EM14439.tif	6943.72	108.948	102.629	249.376	2	ip[width=24 height=11 bits=16 min=0.0 max=5159.0]	ip[width=24 height=11 bits=16 min=5758.0 max=12972.0]	1	1.64526	0.032436	1.98336
b152	RED_120_EM14439.tif	6839.85	106.937	98.3074	206.756	2	ip[width=29 height=11 bits=16 min=0.0 max=5159.0]	ip[width=29 height=11 bits=16 min=5758.0 max=12972.0]	1	2.15481	0.104215	2.43864
b153	RED_120_EM14439.tif	6950.46	108.033	108.464	445.219	2	ip[width=32 height=12 bits=16 min=0.0 max=5159.0]	ip[width=32 height=12 bits=16 min=5758.0 max=12972.0]	1	2.4125	0.262755	2.75215
b154	RED_120_EM14439.tif	6873.76	105.615	107.049	227.398	2	ip[width=28 height=11 bits=16 min=0.0 max=5159.0]	ip[width=28 height=11 bits=16 min=5758.0 max=12972.0]	1	1.94747	0.0234213	2.39919
b155	RED_120_EM14439.tif	6971.25	106.318	106.963	246.929	2	ip[width=32 height=11 bits=16 min=0.0 max=5159.0]	ip[width=32 height=11 bits=16 min=5758.0 max=12972.0]	1	2.13644	0.0772654	2.70295
b157	RED_120_EM14439.tif	6809.86	107.403	111.728	190.437	2	ip[width=31 height=11 bits=16 min=0.0 max=5159.0]	ip[width=31 height=11 bits=16 min=5758.0 max=12972.0]	1	2.11905	0.0489056	2.65628
b158	RED_120_EM14439.tif	6847.28	108.148	103.393	236.776	2	ip[width=21 height=12 bits=16 min=0.0 max=5159.0]	ip[width=21 height=12 bits=16 min=5758.0 max=12972.0]	1	1.44518	0.00734929	1.73898
b159	RED_120_EM14439.tif	6843.16	107.921	104.62	224.441	2	ip[width=27 height=11 bits=16 min=0.0 max=5159.0]	ip[width=27 height=11 bits=16 min=5758.0 max=12972.0]	1	1.8145	0.12608	2.29056
b160	RED_120_EM14439.tif	7130.06	110.717	107.738	257.921	2	ip[width=24 height=10 bits=16 min=0.0 max=5159.0]	ip[width=24 height=10 bits=16 min=5758.0 max=12972.0]	1	1.49711	0.00311398	2.00359
b164	RED_120_EM14439.tif	6936.93	108.646	104.789	235.042	2	ip[width=27 height=11 bits=16 min=0.0 max=5159.0]	ip[width=27 height=11 bits=16 min=5758.0 max=12972.0]	1	1.85088	0.0760928	2.30329
b165	RED_120_EM14439.tif	6861.45	109.061	112.242	279.979	2	ip[width=30 height=11 bits=16 min=0.0 max=5159.0]	ip[width=30 height=11 bits=16 min=5758.0 max=12972.0]	1	2.23395	0.00542593	2.54597
b166	RED_120_EM14439.tif	6822.67	110.841	113.551	241.845	2	ip[width=34 height=11 bits=16 min=0.0 max=5159.0]	ip[width=34 height=11 bits=16 min=5758.0 max=12972.0]	1	2.34286	0.0488291	2.89134
b167	RED_120_EM14439.tif	6903.2	111.939	110.082	217.602	2	ip[width=31 height=11 bits=16 min=0.0 max=5159.0]	ip[width=31 height=11 bits=16 min=5758.0 max=12972.0]	1	2.17086	0.0151947	2.64399
b171	RED_120_EM14439.tif	6801.49	112.163	112.688	215.653	2	ip[width=23 height=12 bits=16 min=0.0 max=5159.0]	ip[width=23 height=12 bits=16 min=5758.0 max=12972.0]	1	1.60286	0.0147544	1.92426
b173	RED_120_EM14439.tif	6828.96	115.457	110.335	213.339	2	ip[width=34 height=12 bits=16 min=0.0 max=5159.0]	ip[width=34 height=12 bits=16 min=5758.0 max=12972.0]	1	2.49194	0.0177238	2.85154
b174	RED_120_EM14439.tif	6834.24	108.871	109.82	212.361	2	ip[width=28 height=11 bits=16 min=0.0 max=5159.0]	ip[width=28 height=11 bits=16 min=5758.0 max=12972.0]	1	1.8589	0.0628185	2.31194
b175	RED_120_EM14439.tif	6824.52	113.028	118.837	238.554	2	ip[width=29 height=11 bits=16 min=0.0 max=5159.0]	ip[width=29 height=11 bits=16 min=5758.0 max=12972.0]	1	1.98016	0.0454748	2.42127
b200	RED_120_EM14439.tif	6915.52	106.918	109.718	253.652	2	ip[width=37 height=11 bits=16 min=0.0 max=5159.0]	ip[width=37 height=11 bits=16 min=5758.0 max=12972.0]	1	2.53659	0.113164	3.11964
b201	RED_120_EM14439.tif	6840.21	109.764	115.259	273.502	2	ip[width=28 height=11 bits=16 min=0.0 max=5159.0]	ip[width=28 height=11 bits=16 min=5758.0 max=12972.0]	1	2.05244	0.0595205	2.38988
b203	RED_120_EM14439.tif	6914.81	110.118	108.674	305.828	2	ip[width=36 height=12 bits=16 min=0.0 max=5159.0]	ip[width=36 height=12 bits=16 min=5758.0 max=12972.0]	1	2.61924	0.10703	3.06727
b204	RED_120_EM14439.tif	6780.66	111.441	105.803	258.433	2	ip[width=27 height=11 bits=16 min=0.0 max=5159.0]	ip[width=27 height=11 bits=16 min=5758.0 max=12972.0]	1	1.90793	0.0558993	2.27057
b206	RED_120_EM14439.tif	6758.87	111.213	110.037	251.245	2	ip[width=22 height=11 bits=16 min=0.0 max=5159.0]	ip[width=22 height=11 bits=16 min=5758.0 max=12972.0]	1	1.46245	0.0979726	1.82555
b217	RED_120_EM14439.tif	6845.68	114.234	98.5502	200.145	3	ip[width=32 height=11 bits=16 min=0.0 max=5159.0]	ip[width=32 height=11 bits=16 min=5758.0 max=12972.0]	1	2.11856	0.0401822	2.7324
b219	RED_120_EM14439.tif	6732.06	118.728	119.17	245.844	3	ip[width=31 height=11 bits=16 min=0.0 max=5159.0]	ip[width=31 height=11 bits=16 min=5758.0 max=12972.0]	1	2.1886	0.0407706	2.66216
b221	RED_120_EM14439.tif	6810.37	114.781	113.608	265.894	3	ip[width=28 height=11 bits=16 min=0.0 max=5159.0]	ip[width=28 height=11 bits=16 min=5758.0 max=12972.0]	1	1.87308	0.0594505	2.35247
b222	RED_120_EM14439.tif	6854.69	119.444	104.859	322.788	3	ip[width=35 height=11 bits=16 min=0.0 max=5159.0]	ip[width=35 height=11 bits=16 min=5758.0 max=12972.0]	1	2.45486	0.0418497	3.00784
b224	RED_120_EM14439.tif	6865.96	116.296	116.111	251.618	3	ip[width=25 height=10 bits=16 min=0.0 max=5159.0]	ip[width=25 height=10 bits=16 min=5758.0 max=12972.0]	1	1.55228	0.0370821	2.06973
b225	RED_120_EM14439.tif	6666.01	117.922	116.167	224.603	3	ip[width=24 height=11 bits=16 min=0.0 max=5159.0]	ip[width=24 height=11 bits=16 min=5758.0 max=12972.0]	1	1.62891	0.0158459	2.02154
b226	RED_120_EM14439.tif	6899.26	112.021	120.253	267.523	3	ip[width=27 height=11 bits=16 min=0.0 max=5159.0]	ip[width=27 height=11 bits=16 min=5758.0 max=12972.0]	1	1.85443	0.0262627	2.30681
b228	RED_120_EM14439.tif	6729.59	116.759	112.668	312.438	3	ip[width=29 height=12 bits=16 min=0.0 max=5159.0]	ip[width=29 height=12 bits=16 min=5758.0 max=12972.0]	1	2.17073	0.0665223	2.46862
b231	RED_120_EM14439.tif	6819.87	115.735	110.763	208.693	3	ip[width=29 height=11 bits=16 min=0.0 max=5159.0]	ip[width=29 height=11 bits=16 min=5758.0 max=12972.0]	1	2.04751	0.0891474	2.47956
b247	RED_120_EM14439.tif	6747.22	118.784	106.958	210.183	3	ip[width=25 height=11 bits=16 min=0.0 max=5159.0]	ip[width=25 height=11 bits=16 min=5758.0 max=12972.0]	1	1.69867	0.110798	2.0453
b251	RED_120_EM14439.tif	6741.82	115.575	110.183	212.418	3	ip[width=31 height=11 bits=16 min=0.0 max=5159.0]	ip[width=31 height=11 bits=16 min=5758.0 max=12972.0]	1	2.11196	0.214149	2.66011
b255	RED_120_EM14439.tif	6718.99	112.345	108.015	296.845	3	ip[width=24 height=11 bits=16 min=0.0 max=5159.0]	ip[width=24 height=11 bits=16 min=5758.0 max=12972.0]	1	1.61341	0.0077399	2.00956
b258	RED_120_EM14439.tif	6883.61	110.365	113.187	246.465	3	ip[width=28 height=11 bits=16 min=0.0 max=5159.0]	ip[width=28 height=11 bits=16 min=5758.0 max=12972.0]	1	1.8997	0.0612378	2.36622
b264	RED_120_EM14439.tif	6749	110.172	112.692	212.964	3	ip[width=27 height=11 bits=16 min=0.0 max=5159.0]	ip[width=27 height=11 bits=16 min=5758.0 max=12972.0]	1	1.7712	0.00338757	2.25719
b266	RED_120_EM14439.tif	6855.53	115.828	128.717	258.831	3	ip[width=37 height=11 bits=16 min=0.0 max=5159.0]	ip[width=37 height=11 bits=16 min=5758.0 max=12972.0]	1	2.58193	0.146481	3.13077
b269	RED_120_EM14439.tif	6764.11	116.524	105.84	246.136	3	ip[width=25 height=11 bits=16 min=0.0 max=5159.0]	ip[width=25 height=11 bits=16 min=5758.0 max=12972.0]	1	1.63191	0.000885215	2.04827
b271	RED_120_EM14439.tif	6805.98	107.543	115.878	254.035	3	ip[width=26 height=11 bits=16 min=0.0 max=5159.0]	ip[width=26 height=11 bits=16 min=5758.0 max=12972.0]	1	1.80561	0.112619	2.14049
b274	RED_120_EM14439.tif	6815.78	115.011	117.709	233.974	3	ip[width=23 height=11 bits=16 min=0.0 max=5159.0]	ip[width=23 height=11 bits=16 min=5758.0 max=12972.0]	1	1.50575	0.00448306	1.87761
b275	RED_120_EM14439.tif	6808.03	113.695	111.305	204.383	3	ip[width=28 height=11 bits=16 min=0.0 max=5159.0]	ip[width=28 height=11 bits=16 min=5758.0 max=12972.0]	1	1.90726	0.0285337	2.35749
b277	RED_120_EM14439.tif	6721.07	109.249	113.98	311.898	3	ip[width=23 height=11 bits=16 min=0.0 max=5159.0]	ip[width=23 height=11 bits=16 min=5758.0 max=12972.0]	1	1.63292	0.013913	1.94952
b288	RED_120_EM14439.tif	6778.68	111.986	107.191	233.236	3	ip[width=24 height=11 bits=16 min=0.0 max=5159.0]	ip[width=24 height=11 bits=16 min=5758.0 max=12972.0]	1	1.73419	0.0865878	2.02952
b292	RED_120_EM14439.tif	6865.59	113.377	120.239	274.829	3	ip[width=36 height=11 bits=16 min=0.0 max=5159.0]	ip[width=36 height=11 bits=16 min=5758.0 max=12972.0]	1	2.40862	0.00994076	3.03331
b293	RED_120_EM14439.tif	6753.03	112.607	122.985	278.056	3	ip[width=23 height=11 bits=16 min=0.0 max=5159.0]	ip[width=23 height=11 bits=16 min=5758.0 max=12972.0]	1	1.56172	0.0131906	1.8744
b294	RED_120_EM14439.tif	6847.38	111.911	104	254.587	3	ip[width=29 height=12 bits=16 min=0.0 max=5159.0]	ip[width=29 height=12 bits=16 min=5758.0 max=12972.0]	1	1.9487	0.059358	2.40167
b298	RED_120_EM14439.tif	6834.61	112.223	131.422	234.191	3	ip[width=28 height=11 bits=16 min=0.0 max=5159.0]	ip[width=28 height=11 bits=16 min=5758.0 max=12972.0]	1	1.9809	0.0270184	2.37836
b305	RED_120_EM14439.tif	6791.95	105.429	107.246	195.937	3	ip[width=30 height=11 bits=16 min=0.0 max=5159.0]	ip[width=30 height=11 bits=16 min=5758.0 max=12972.0]	1	1.9978	0.152344	2.4976
b307	RED_120_EM14439.tif	6823.84	113.83	113.922	219.057	3	ip[width=27 height=11 bits=16 min=0.0 max=5159.0]	ip[width=27 height=11 bits=16 min=5758.0 max=12972.0]	1	1.81406	0.092009	2.30303
b311	RED_120_EM14439.tif	6916.23	113.359	105.901	274.78	3	ip[width=34 height=11 bits=16 min=0.0 max=5159.0]	ip[width=34 height=11 bits=16 min=5758.0 max=12972.0]	1	2.24475	0.102185	2.88454
b314	RED_120_EM14439.tif	6832.74	115.273	104.922	241.667	3	ip[width=38 height=11 bits=16 min=0.0 max=5159.0]	ip[width=38 height=11 bits=16 min=5758.0 max=12972.0]	1	2.59901	0.0118373	3.2422
b315	RED_120_EM14439.tif	6944.45	109.757	100.074	281.074	3	ip[width=35 height=10 bits=16 min=0.0 max=5159.0]	ip[width=35 height=10 bits=16 min=5758.0 max=12972.0]	1	2.26534	0.00785379	2.97671
b316	RED_120_EM14439.tif	6882.02	110.527	114.05	343.111	3	ip[width=31 height=11 bits=16 min=0.0 max=5159.0]	ip[width=31 height=11 bits=16 min=5758.0 max=12972.0]	1	2.18788	0.0687253	2.64025
b317	RED_120_EM14439.tif	6767.48	110.099	112.958	255.708	3	ip[width=27 height=11 bits=16 min=0.0 max=5159.0]	ip[width=27 height=11 bits=16 min=5758.0 max=12972.0]	1	1.7245	0.141727	2.22766
b327	RED_120_EM14439.tif	6759.05	103.339	98.5372	215.876	3	ip[width=27 height=11 bits=16 min=0.0 max=5159.0]	ip[width=27 height=11 bits=16 min=5758.0 max=12972.0]	1	1.90356	0.0695436	2.26086
b332	RED_120_EM14439.tif	6883.72	111.764	100.164	228.051	3	ip[width=25 height=10 bits=16 min=0.0 max=5159.0]	ip[width=25 height=10 bits=16 min=5758.0 max=12972.0]	1	1.53387	0.0142163	2.05455
b333	RED_120_EM14439.tif	6817.81	109.155	99.0866	215.791	3	ip[width=38 height=11 bits=16 min=0.0 max=5159.0]	ip[width=38 height=11 bits=16 min=5758.0 max=12972.0]	1	2.63887	0.0692927	3.26264
b337	RED_120_EM14439.tif	6721.31	106.749	130.204	227.403	3	ip[width=24 height=11 bits=16 min=0.0 max=5159.0]	ip[width=24 height=11 bits=16 min=5758.0 max=12972.0]	1	1.65503	0.09549	2.01554
b338	RED_120_EM14439.tif	6922.24	106.808	112.931	251.187	3	ip[width=27 height=10 bits=16 min=0.0 max=5159.0]	ip[width=27 height=10 bits=16 min=5758.0 max=12972.0]	1	1.71446	0.085344	2.24748
b342	RED_120_EM14439.tif	6788.86	113.447	117.077	316.288	3	ip[width=24 height=11 bits=16 min=0.0 max=5159.0]	ip[width=24 height=11 bits=16 min=5758.0 max=12972.0]	1	1.62281	0.110046	2.02004
b343	RED_120_EM14439.tif	6931.01	108.003	105.433	298.489	3	ip[width=41 height=11 bits=16 min=0.0 max=5159.0]	ip[width=41 height=11 bits=16 min=5758.0 max=12972.0]	1	2.79983	0.15815	3.53907
b344	RED_120_EM14439.tif	6784.38	110.714	102.46	251.875	3	ip[width=27 height=11 bits=16 min=0.0 max=5159.0]	ip[width=27 height=11 bits=16 min=5758.0 max=12972.0]	1	1.77465	0.0888772	2.24503
b350	RED_120_EM14439.tif	6841.18	110.45	119.583	217.283	3	ip[width=27 height=11 bits=16 min=0.0 max=5159.0]	ip[width=27 height=11 bits=16 min=5758.0 max=12972.0]	1	1.89591	0.0669369	2.28205
b351	RED_120_EM14439.tif	6741.63	109.871	128.474	240.555	3	ip[width=25 height=11 bits=16 min=0.0 max=5159.0]	ip[width=25 height=11 bits=16 min=5758.0 max=12972.0]	1	1.7007	0.0545268	2.07409
b353	RED_120_EM14439.tif	6796.86	108.918	120.715	233.569	3	ip[width=29 height=12 bits=16 min=0.0 max=5159.0]	ip[width=29 height=12 bits=16 min=5758.0 max=12972.0]	1	2.13758	0.0444776	2.42103
b354	RED_120_EM14439.tif	6789.54	112.81	105.478	214.69	3	ip[width=27 height=11 bits=16 min=0.0 max=5159.0]	ip[width=27 height=11 bits=16 min=5758.0 max=12972.0]	1	1.86137	0.156766	2.30092
b356	RED_120_EM14439.tif	6741.84	110.149	117.015	257.267	3	ip[width=23 height=11 bits=16 min=0.0 max=5159.0]	ip[width=23 height=11 bits=16 min=5758.0 max=12972.0]	1	1.54608	0.0995804	1.90593
b358	RED_120_EM14439.tif	6893.5	113.105	110.442	225.342	3	ip[width=25 height=10 bits=16 min=0.0 max=5159.0]	ip[width=25 height=10 bits=16 min=5758.0 max=12972.0]	1	1.47553	0.201346	2.08535
b359	RED_120_EM14439.tif	6896.78	114.85	112.674	284.53	3	ip[width=38 height=11 bits=16 min=0.0 max=5159.0]	ip[width=38 height=11 bits=16 min=5758.0 max=12972.0]	1	2.6597	0.234074	3.20249
b361	RED_120_EM14439.tif	6840.78	112.271	103.45	259.724	3	ip[width=43 height=11 bits=16 min=0.0 max=5159.0]	ip[width=43 height=11 bits=16 min=5758.0 max=12972.0]	1	2.94464	0.0844421	3.72857
b366	RED_120_EM14439.tif	6798.9	107.332	100.704	234.404	3	ip[width=34 height=11 bits=16 min=0.0 max=5159.0]	ip[width=34 height=11 bits=16 min=5758.0 max=12972.0]	1	2.24373	0.0918469	2.85055
b390	RED_120_EM14439.tif	6655.54	109.563	105.741	228.892	3	ip[width=19 height=11 bits=16 min=0.0 max=5159.0]	ip[width=19 height=11 bits=16 min=5758.0 max=12972.0]	1	1.23549	0.0385156	1.52018
b398	RED_120_EM14439.tif	6643.36	113.54	105.743	187.043	3	ip[width=23 height=11 bits=16 min=0.0 max=5159.0]	ip[width=23 height=11 bits=16 min=5758.0 max=12972.0]	1	1.47577	0.0483322	1.90212
b403	RED_120_EM14439.tif	6729.48	109.022	101.597	222.61	3	ip[width=26 height=11 bits=16 min=0.0 max=5159.0]	ip[width=26 height=11 bits=16 min=5758.0 max=12972.0]	1	1.82116	0.0938979	2.16889
b404	RED_120_EM14439.tif	6886.53	115.037	121.952	234.426	3	ip[width=25 height=10 bits=16 min=0.0 max=5159.0]	ip[width=25 height=10 bits=16 min=5758.0 max=12972.0]	1	1.50908	0.0723177	2.07794
b405	RED_120_EM14439.tif	6774.96	111.621	101.528	230.704	3	ip[width=36 height=11 bits=16 min=0.0 max=5159.0]	ip[width=36 height=11 bits=16 min=5758.0 max=12972.0]	1	2.36797	0.118684	3.03828
b411	RED_120_EM14439.tif	6864.55	116.903	117.925	230.868	3	ip[width=30 height=10 bits=16 min=0.0 max=5159.0]	ip[width=30 height=10 bits=16 min=5758.0 max=12972.0]	1	1.80043	0.0653633	2.57495
b412	RED_120_EM14439.tif	6953.34	118.948	119.915	251.726	3	ip[width=22 height=10 bits=16 min=0.0 max=5159.0]	ip[width=22 height=10 bits=16 min=5758.0 max=12972.0]	1	1.22192	0.0818198	1.79495
b413	RED_120_EM14439.tif	6836.69	117.282	105.845	236.519	3	ip[width=27 height=11 bits=16 min=0.0 max=5159.0]	ip[width=27 height=11 bits=16 min=5758.0 max=12972.0]	1	1.6423	0.120262	2.22883
b432	RED_120_EM14439.tif	6773.47	109.798	96.5896	194.827	4	ip[width=22 height=11 bits=16 min=0.0 max=5159.0]	ip[width=22 height=11 bits=16 min=5758.0 max=12972.0]	1	1.39064	0.0446618	1.83826
b433	RED_120_EM14439.tif	6893.73	118.512	103.498	212.703	4	ip[width=34 height=11 bits=16 min=0.0 max=5159.0]	ip[width=34 height=11 bits=16 min=5758.0 max=12972.0]	1	2.29181	0.207189	2.90106
b434	RED_120_EM14439.tif	7029.05	119.595	193.825	3110.54	4	ip[width=41 height=12 bits=16 min=0.0 max=5159.0]	ip[width=41 height=12 bits=16 min=5758.0 max=12972.0]	1	2.99893	0.0600107	3.50708
b436	RED_120_EM14439.tif	6943.94	115.477	116.199	265.218	4	ip[width=29 height=10 bits=16 min=0.0 max=5159.0]	ip[width=29 height=10 bits=16 min=5758.0 max=12972.0]	1	1.69802	0.090696	2.43168
b439	RED_120_EM14439.tif	6958.61	118.689	127.393	272.733	4	ip[width=19 height=9 bits=16 min=0.0 max=5159.0]	ip[width=19 height=9 bits=16 min=5758.0 max=12972.0]	1	1.06239	0.0301059	1.57521
b440	RED_120_EM14439.tif	6876.42	113.109	121.684	270.719	4	ip[width=38 height=10 bits=16 min=0.0 max=5159.0]	ip[width=38 height=10 bits=16 min=5758.0 max=12972.0]	1	2.5394	0.0014689	3.26374
b441	RED_120_EM14439.tif	7014.84	113.172	120.925	279.747	4	ip[width=27 height=9 bits=16 min=0.0 max=5159.0]	ip[width=27 height=9 bits=16 min=5758.0 max=12972.0]	1	1.49557	0.0516505	2.23855
b442	RED_120_EM14439.tif	6852.63	114.645	120.298	256.442	4	ip[width=29 height=10 bits=16 min=0.0 max=5159.0]	ip[width=29 height=10 bits=16 min=5758.0 max=12972.0]	1	1.91369	0.122018	2.45048
b443	RED_120_EM14439.tif	6841.29	112.554	120.802	234.183	4	ip[width=42 height=11 bits=16 min=0.0 max=5159.0]	ip[width=42 height=11 bits=16 min=5758.0 max=12972.0]	1	3.04098	0.0679228	3.58257
b445	RED_120_EM14439.tif	6851.34	112.495	107.162	228.643	4	ip[width=33 height=11 bits=16 min=0.0 max=5159.0]	ip[width=33 height=11 bits=16 min=5758.0 max=12972.0]	1	2.30846	0.0680184	2.79736
b446	RED_120_EM14439.tif	6864.92	113.512	117.599	298.496	4	ip[width=30 height=11 bits=16 min=0.0 max=5159.0]	ip[width=30 height=11 bits=16 min=5758.0 max=12972.0]	1	1.97661	0.0831635	2.56308
b447	RED_120_EM14439.tif	6847.39	116.763	116.386	333.929	4	ip[width=34 height=12 bits=16 min=0.0 max=5159.0]	ip[width=34 height=12 bits=16 min=5758.0 max=12972.0]	1	2.31888	0.080794	2.89167
b449	RED_120_EM14439.tif	6884.85	113.657	100.689	305.337	4	ip[width=41 height=10 bits=16 min=0.0 max=5159.0]	ip[width=41 height=10 bits=16 min=5758.0 max=12972.0]	1	2.74003	0.0515418	3.50851
b450	RED_120_EM14439.tif	6709.3	113.023	101.401	269.046	4	ip[width=20 height=11 bits=16 min=0.0 max=5159.0]	ip[width=20 height=11 bits=16 min=5758.0 max=12972.0]	1	1.36803	0.00845613	1.63974
b451	RED_120_EM14439.tif	6816.33	109.941	116.239	189.835	4	ip[width=22 height=11 bits=16 min=0.0 max=5159.0]	ip[width=22 height=11 bits=16 min=5758.0 max=12972.0]	1	1.4717	0.00192906	1.84948
b452	RED_120_EM14439.tif	6845.37	116.614	121.298	220.294	4	ip[width=34 height=10 bits=16 min=0.0 max=5159.0]	ip[width=34 height=10 bits=16 min=5758.0 max=12972.0]	1	2.15075	0.0931524	2.93118
b457	RED_120_EM14439.tif	6855.76	114.217	110.097	225.64	4	ip[width=29 height=12 bits=16 min=0.0 max=5159.0]	ip[width=29 height=12 bits=16 min=5758.0 max=12972.0]	1	2.03986	0.0107259	2.48742
b458	RED_120_EM14439.tif	7045.02	117.735	107.536	293.503	4	ip[width=24 height=10 bits=16 min=0.0 max=5159.0]	ip[width=24 height=10 bits=16 min=5758.0 max=12972.0]	1	1.45431	0.0497212	2.02169
b459	RED_120_EM14439.tif	6784.7	108.396	106.112	264.65	4	ip[width=24 height=11 bits=16 min=0.0 max=5159.0]	ip[width=24 height=11 bits=16 min=5758.0 max=12972.0]	1	1.58827	0.0722715	2.03601
b460	RED_120_EM14439.tif	6859.86	117.118	114.266	226.471	4	ip[width=34 height=10 bits=16 min=0.0 max=5159.0]	ip[width=34 height=10 bits=16 min=5758.0 max=12972.0]	1	2.27885	0.0997516	2.9054
b461	RED_120_EM14439.tif	6890.47	115.114	118.209	278.909	4	ip[width=29 height=12 bits=16 min=0.0 max=5159.0]	ip[width=29 height=12 bits=16 min=5758.0 max=12972.0]	1	2.01846	0.00238358	2.43681
b462	RED_120_EM14439.tif	6843.47	112.72	107.182	247.634	4	ip[width=39 height=11 bits=16 min=0.0 max=5159.0]	ip[width=39 height=11 bits=16 min=5758.0 max=12972.0]	1	2.61813	0.0605535	3.35995
b463	RED_120_EM14439.tif	6773.16	115.995	115.835	261.89	4	ip[width=23 height=12 bits=16 min=0.0 max=5159.0]	ip[width=23 height=12 bits=16 min=5758.0 max=12972.0]	1	1.56354	0.00396292	1.89959
b464	RED_120_EM14439.tif	6826.09	114.761	111.557	233.538	4	ip[width=37 height=11 bits=16 min=0.0 max=5159.0]	ip[width=37 height=11 bits=16 min=5758.0 max=12972.0]	1	2.51464	0.0113787	3.12005
b466	RED_120_EM14439.tif	6803.4	106.098	110.494	267.268	4	ip[width=28 height=11 bits=16 min=0.0 max=5159.0]	ip[width=28 height=11 bits=16 min=5758.0 max=12972.0]	1	1.82291	0.00463994	2.34198
b467	RED_120_EM14439.tif	6810.67	110.779	113.373	266.188	4	ip[width=31 height=11 bits=16 min=0.0 max=5159.0]	ip[width=31 height=11 bits=16 min=5758.0 max=12972.0]	1	2.12139	0.0775941	2.58403
b468	RED_120_EM14439.tif	6871.45	113.196	107.933	211.426	4	ip[width=33 height=11 bits=16 min=0.0 max=5159.0]	ip[width=33 height=11 bits=16 min=5758.0 max=12972.0]	1	2.13348	0.0224181	2.75767
b471	RED_120_EM14439.tif	6884.07	111.23	116.214	231.024	4	ip[width=28 height=11 bits=16 min=0.0 max=5159.0]	ip[width=28 height=11 bits=16 min=5758.0 max=12972.0]	1	1.98398	0.000907963	2.39957
b472	RED_120_EM14439.tif	6838.11	106.898	118.429	273.612	4	ip[width=22 height=12 bits=16 min=0.0 max=5159.0]	ip[width=22 height=12 bits=16 min=5758.0 max=12972.0]	1	1.55873	0.233293	1.81753
b476	RED_120_EM14439.tif	6847.95	112.076	105.394	293.086	4	ip[width=23 height=11 bits=16 min=0.0 max=5159.0]	ip[width=23 height=11 bits=16 min=5758.0 max=12972.0]	1	1.55571	0.029196	1.9281
b477	RED_120_EM14439.tif	6804.91	112.536	115.966	229.489	4	ip[width=28 height=11 bits=16 min=0.0 max=5159.0]	ip[width=28 height=11 bits=16 min=5758.0 max=12972.0]	1	1.85207	0.0271494	2.31597
b478	RED_120_EM14439.tif	6842.52	111.38	119.105	261.135	4	ip[width=26 height=11 bits=16 min=0.0 max=5159.0]	ip[width=26 height=11 bits=16 min=5758.0 max=12972.0]	1	1.79377	0.0495587	2.20843
b479	RED_120_EM14439.tif	6895.24	109.891	104.65	331.659	4	ip[width=28 height=10 bits=16 min=0.0 max=5159.0]	ip[width=28 height=10 bits=16 min=5758.0 max=12972.0]	1	1.76639	0.00704597	2.36719
b480	RED_120_EM14439.tif	6735.18	108.705	114.16	231.025	4	ip[width=24 height=11 bits=16 min=0.0 max=5159.0]	ip[width=24 height=11 bits=16 min=5758.0 max=12972.0]	1	1.56921	0.0177997	1.99827
b481	RED_120_EM14439.tif	6964.02	108.375	114.015	273.713	4	ip[width=20 height=9 bits=16 min=0.0 max=5159.0]	ip[width=20 height=9 bits=16 min=5758.0 max=12972.0]	1	1.10017	0.0629297	1.65839
b482	RED_120_EM14439.tif	6738.86	102.541	96.9753	272.739	4	ip[width=32 height=12 bits=16 min=0.0 max=5159.0]	ip[width=32 height=12 bits=16 min=5758.0 max=12972.0]	1	2.24647	0.0400772	2.67335
b484	RED_120_EM14439.tif	6849.67	108.589	111.077	251.515	4	ip[width=44 height=10 bits=16 min=0.0 max=5159.0]	ip[width=44 height=10 bits=16 min=5758.0 max=12972.0]	1	2.97036	0.0355473	3.77698
b485	RED_120_EM14439.tif	6863.83	115.043	112.509	225.173	4	ip[width=34 height=10 bits=16 min=0.0 max=5159.0]	ip[width=34 height=10 bits=16 min=5758.0 max=12972.0]	1	2.22439	0.0154271	2.88593
b486	RED_120_EM14439.tif	6775.27	109.63	111.698	235.953	4	ip[width=23 height=11 bits=16 min=0.0 max=5159.0]	ip[width=23 height=11 bits=16 min=5758.0 max=12972.0]	1	1.51599	0.0228594	1.89356
b489	RED_120_EM14439.tif	6734.06	107.349	100.444	225.176	4	ip[width=36 height=10 bits=16 min=0.0 max=5159.0]	ip[width=36 height=10 bits=16 min=5758.0 max=12972.0]	1	2.32912	0.0756806	3.04423
b491	RED_120_EM14439.tif	6684.69	105.537	102.526	211.105	4	ip[width=33 height=11 bits=16 min=0.0 max=5159.0]	ip[width=33 height=11 bits=16 min=5758.0 max=12972.0]	1	2.26769	0.0314103	2.77965
b492	RED_120_EM14439.tif	6677.77	106.695	101.057	265.121	4	ip[width=21 height=11 bits=16 min=0.0 max=5159.0]	ip[width=21 height=11 bits=16 min=5758.0 max=12972.0]	1	1.38942	0.00814834	1.72436
b493	RED_120_EM14439.tif	6802.65	108.717	98.259	234.199	4	ip[width=29 height=11 bits=16 min=0.0 max=5159.0]	ip[width=29 height=11 bits=16 min=5758.0 max=12972.0]	1	1.98571	0.000939959	2.4277
b498	RED_120_EM14439.tif	6798.6	109.551	99.2082	251.155	4	ip[width=29 height=10 bits=16 min=0.0 max=5159.0]	ip[width=29 height=10 bits=16 min=5758.0 max=12972.0]	1	1.92872	0.156847	2.44801
b499	RED_120_EM14439.tif	6748.1	103.523	105.749	235.523	4	ip[width=31 height=11 bits=16 min=0.0 max=5159.0]	ip[width=31 height=11 bits=16 min=5758.0 max=12972.0]	1	2.28816	0.0935168	2.65002
b500	RED_120_EM14439.tif	6751.72	107.265	115.164	295.812	4	ip[width=30 height=12 bits=16 min=0.0 max=5159.0]	ip[width=30 height=12 bits=16 min=5758.0 max=12972.0]	1	2.25856	0.0237848	2.54288
b502	RED_120_EM14439.tif	6685.73	104.189	100.437	204.058	4	ip[width=22 height=11 bits=16 min=0.0 max=5159.0]	ip[width=22 height=11 bits=16 min=5758.0 max=12972.0]	1	1.4965	0.0895512	1.82398
b504	RED_120_EM14439.tif	6760.61	112.691	106.736	239.606	4	ip[width=29 height=12 bits=16 min=0.0 max=5159.0]	ip[width=29 height=12 bits=16 min=5758.0 max=12972.0]	1	2.1024	0.00994114	2.42928
b505	RED_120_EM14439.tif	6715.6	105.082	101.899	224.686	4	ip[width=24 height=11 bits=16 min=0.0 max=5159.0]	ip[width=24 height=11 bits=16 min=5758.0 max=12972.0]	1	1.63736	0.0558086	2.00671
b506	RED_120_EM14439.tif	6704.46	113.283	103.298	214.335	4	ip[width=23 height=11 bits=16 min=0.0 max=5159.0]	ip[width=23 height=11 bits=16 min=5758.0 max=12972.0]	1	1.51475	0.111376	1.92635
b507	RED_120_EM14439.tif	6770.94	110.338	101.372	211.092	4	ip[width=34 height=11 bits=16 min=0.0 max=5159.0]	ip[width=34 height=11 bits=16 min=5758.0 max=12972.0]	1	2.3132	0.0985446	2.88305
b508	RED_120_EM14439.tif	6796.18	112.773	112.489	261.059	4	ip[width=41 height=12 bits=16 min=0.0 max=5159.0]	ip[width=41 height=12 bits=16 min=5758.0 max=12972.0]	1	2.91405	0.0733517	3.48212
b509	RED_120_EM14439.tif	6649.75	108.278	109.807	210.269	4	ip[width=25 height=11 bits=16 min=0.0 max=5159.0]	ip[width=25 height=11 bits=16 min=5758.0 max=12972.0]	1	1.73481	0.00875388	2.1129
b510	RED_120_EM14439.tif	6718.01	108.792	102.606	213.886	4	ip[width=28 height=11 bits=16 min=0.0 max=5159.0]	ip[width=28 height=11 bits=16 min=5758.0 max=12972.0]	1	1.88326	0.0407719	2.39584
b512	RED_120_EM14439.tif	6702.62	110.015	116.995	234.439	4	ip[width=22 height=12 bits=16 min=0.0 max=5159.0]	ip[width=22 height=12 bits=16 min=5758.0 max=12972.0]	1	1.54941	0.036378	1.83204
b518	RED_120_EM14439.tif	6628.75	109.965	105.557	306.223	4	ip[width=37 height=11 bits=16 min=0.0 max=5159.0]	ip[width=37 height=11 bits=16 min=5758.0 max=12972.0]	1	2.70559	0.0224924	3.1568
b519	RED_120_EM14439.tif	6745.69	106.946	103.561	197.007	4	ip[width=34 height=10 bits=16 min=0.0 max=5159.0]	ip[width=34 height=10 bits=16 min=5758.0 max=12972.0]	1	2.24697	0.00593565	2.89723
b520	RED_120_EM14439.tif	6660.47	109.689	115.727	230.936	4	ip[width=30 height=11 bits=16 min=0.0 max=5159.0]	ip[width=30 height=11 bits=16 min=5758.0 max=12972.0]	1	2.08266	0.0818182	2.52419
b540	RED_120_EM14439.tif	6657.71	108.863	100.041	238.426	4	ip[width=31 height=11 bits=16 min=0.0 max=5159.0]	ip[width=31 height=11 bits=16 min=5758.0 max=12972.0]	1	2.16062	0.00891455	2.60059
b541	RED_120_EM14439.tif	6673.6	108.883	115.414	246.685	4	ip[width=37 height=11 bits=16 min=0.0 max=5159.0]	ip[width=37 height=11 bits=16 min=5758.0 max=12972.0]	1	2.54103	0.0260587	3.12779
b542	RED_120_EM14439.tif	6889.13	109.642	121.467	278.623	4	ip[width=37 height=11 bits=16 min=0.0 max=5159.0]	ip[width=37 height=11 bits=16 min=5758.0 max=12972.0]	1	2.42558	0.00541576	3.15644
b543	RED_120_EM14439.tif	6909.92	108.877	104.553	285.006	4	ip[width=37 height=11 bits=16 min=0.0 max=5159.0]	ip[width=37 height=11 bits=16 min=5758.0 max=12972.0]	1	2.506	0.0155708	3.17839
b545	RED_120_EM14439.tif	6652.6	114.886	120.895	218.846	4	ip[width=25 height=12 bits=16 min=0.0 max=5159.0]	ip[width=25 height=12 bits=16 min=5758.0 max=12972.0]	1	1.78465	0.00781987	2.06359
b546	RED_120_EM14439.tif	6629.55	107.161	104.14	222.347	4	ip[width=23 height=11 bits=16 min=0.0 max=5159.0]	ip[width=23 height=11 bits=16 min=5758.0 max=12972.0]	1	1.52807	0.0119739	1.87119
b549	RED_120_EM14439.tif	6753.33	114.357	125.031	276.216	4	ip[width=32 height=10 bits=16 min=0.0 max=5159.0]	ip[width=32 height=10 bits=16 min=5758.0 max=12972.0]	1	2.02025	0.0792888	2.68667
b550	RED_120_EM14439.tif	6690.84	109.21	106.08	345.171	4	ip[width=34 height=11 bits=16 min=0.0 max=5159.0]	ip[width=34 height=11 bits=16 min=5758.0 max=12972.0]	1	2.2881	0.069544	2.87584
b551	RED_120_EM14439.tif	6744.97	113.255	114.597	254.29	4	ip[width=28 height=11 bits=16 min=0.0 max=5159.0]	ip[width=28 height=11 bits=16 min=5758.0 max=12972.0]	1	1.83189	0.111719	2.33292
b560	RED_120_EM14439.tif	6789.84	108.745	101.745	245.95	4	ip[width=27 height=10 bits=16 min=0.0 max=5159.0]	ip[width=27 height=10 bits=16 min=5758.0 max=12972.0]	1	1.56138	0.0119606	2.27314
b562	RED_120_EM14439.tif	6711.12	113.654	109.393	265.474	5	ip[width=24 height=11 bits=16 min=0.0 max=5159.0]	ip[width=24 height=11 bits=16 min=5758.0 max=12972.0]	1	1.65901	0.0152397	2.01344
b564	RED_120_EM14439.tif	6688.17	115.996	128.214	242.873	5	ip[width=28 height=11 bits=16 min=0.0 max=5159.0]	ip[width=28 height=11 bits=16 min=5758.0 max=12972.0]	1	1.99493	0.0554664	2.38825
b569	RED_120_EM14439.tif	6683.49	114.353	115.518	244.478	5	ip[width=28 height=10 bits=16 min=0.0 max=5159.0]	ip[width=28 height=10 bits=16 min=5758.0 max=12972.0]	1	1.79211	0.0275819	2.35538
b571	RED_120_EM14439.tif	6736.62	105.435	107.996	260.639	5	ip[width=33 height=11 bits=16 min=0.0 max=5159.0]	ip[width=33 height=11 bits=16 min=5758.0 max=12972.0]	1	2.24573	0.079703	2.802
b572	RED_120_EM14439.tif	6750.25	110.09	102.017	299.146	5	ip[width=33 height=11 bits=16 min=0.0 max=5159.0]	ip[width=33 height=11 bits=16 min=5758.0 max=12972.0]	1	2.28301	0.135673	2.77277
b573	RED_120_EM14439.tif	6718.7	110.675	106.34	252.31	5	ip[width=31 height=11 bits=16 min=0.0 max=5159.0]	ip[width=31 height=11 bits=16 min=5758.0 max=12972.0]	1	2.10875	0.0135102	2.58698
b574	RED_120_EM14439.tif	6767.15	114.376	109.95	276.713	5	ip[width=33 height=11 bits=16 min=0.0 max=5159.0]	ip[width=33 height=11 bits=16 min=5758.0 max=12972.0]	1	2.20546	0.103006	2.81323
b578	RED_120_EM14439.tif	6701.66	109.454	99.0627	269.675	5	ip[width=31 height=11 bits=16 min=0.0 max=5159.0]	ip[width=31 height=11 bits=16 min=5758.0 max=12972.0]	1	2.15939	1.85385e-05	2.65321
b579	RED_120_EM14439.tif	6663.89	114.463	117.576	261.704	5	ip[width=25 height=11 bits=16 min=0.0 max=5159.0]	ip[width=25 height=11 bits=16 min=5758.0 max=12972.0]	1	1.61387	0.147074	2.10026
b580	RED_120_EM14439.tif	6675.6	111.697	104.169	260.426	5	ip[width=22 height=12 bits=16 min=0.0 max=5159.0]	ip[width=22 height=12 bits=16 min=5758.0 max=12972.0]	1	1.54578	0.00612381	1.8586
b581	RED_120_EM14439.tif	6718.98	109.829	101.239	270.073	5	ip[width=29 height=10 bits=16 min=0.0 max=5159.0]	ip[width=29 height=10 bits=16 min=5758.0 max=12972.0]	1	1.85533	0.0762191	2.41704
b583	RED_120_EM14439.tif	6835.34	114.653	113.987	223.71	5	ip[width=40 height=9 bits=16 min=0.0 max=5159.0]	ip[width=40 height=9 bits=16 min=5758.0 max=12972.0]	1	2.47288	0.0440725	3.45559
b584	RED_120_EM14439.tif	6858.01	113.007	101.194	221.778	5	ip[width=22 height=9 bits=16 min=0.0 max=5159.0]	ip[width=22 height=9 bits=16 min=5758.0 max=12972.0]	1	1.14242	0.047379	1.8193
b587	RED_120_EM14439.tif	6705.81	107.151	109.482	222.255	5	ip[width=28 height=11 bits=16 min=0.0 max=5159.0]	ip[width=28 height=11 bits=16 min=5758.0 max=12972.0]	1	2.00125	0.0608436	2.3977
b589	RED_120_EM14439.tif	6729.46	105.379	106.704	215.672	5	ip[width=28 height=11 bits=16 min=0.0 max=5159.0]	ip[width=28 height=11 bits=16 min=5758.0 max=12972.0]	1	1.97818	0.00691239	2.38653
b590	RED_120_EM14439.tif	6702.3	103.934	101.512	250.239	5	ip[width=33 height=11 bits=16 min=0.0 max=5159.0]	ip[width=33 height=11 bits=16 min=5758.0 max=12972.0]	1	2.27682	0.0659487	2.80218
b592	RED_120_EM14439.tif	6758.34	113.439	107.247	238.188	5	ip[width=27 height=11 bits=16 min=0.0 max=5159.0]	ip[width=27 height=11 bits=16 min=5758.0 max=12972.0]	1	1.73845	0.0546853	2.23794
b593	RED_120_EM14439.tif	6831.11	110.411	113.063	227.897	5	ip[width=29 height=11 bits=16 min=0.0 max=5159.0]	ip[width=29 height=11 bits=16 min=5758.0 max=12972.0]	1	2.00359	0.00186744	2.41975
b594	RED_120_EM14439.tif	6836.57	106.506	108.732	263.238	5	ip[width=39 height=10 bits=16 min=0.0 max=5159.0]	ip[width=39 height=10 bits=16 min=5758.0 max=12972.0]	1	2.58063	0.0436879	3.34702
b596	RED_120_EM14439.tif	6676.8	105.329	112.736	235.337	5	ip[width=31 height=11 bits=16 min=0.0 max=5159.0]	ip[width=31 height=11 bits=16 min=5758.0 max=12972.0]	1	2.0723	0.00464506	2.59117
b597	RED_120_EM14439.tif	6779.46	106.93	105.886	288.827	5	ip[width=41 height=10 bits=16 min=0.0 max=5159.0]	ip[width=41 height=10 bits=16 min=5758.0 max=12972.0]	1	2.71126	0.0214695	3.52037
b598	RED_120_EM14439.tif	6607.8	108.056	126.786	252.25	5	ip[width=23 height=11 bits=16 min=0.0 max=5159.0]	ip[width=23 height=11 bits=16 min=5758.0 max=12972.0]	1	1.5754	0.182805	1.94471
b599	RED_120_EM14439.tif	6806.24	107.061	105.498	314.032	5	ip[width=38 height=10 bits=16 min=0.0 max=5159.0]	ip[width=38 height=10 bits=16 min=5758.0 max=12972.0]	1	2.44112	0.10577	3.26975
b600	RED_120_EM14439.tif	6895.23	108.374	107.169	253.951	5	ip[width=30 height=11 bits=16 min=0.0 max=5159.0]	ip[width=30 height=11 bits=16 min=5758.0 max=12972.0]	1	1.93748	0.0693285	2.55015
b601	RED_120_EM14439.tif	6776.62	107.158	108.368	293.87	5	ip[width=35 height=12 bits=16 min=0.0 max=5159.0]	ip[width=35 height=12 bits=16 min=5758.0 max=12972.0]	1	2.5444	0.0082998	2.99903
b602	RED_120_EM14439.tif	6677.68	106.082	115.145	228.836	5	ip[width=25 height=11 bits=16 min=0.0 max=5159.0]	ip[width=25 height=11 bits=16 min=5758.0 max=12972.0]	1	1.65093	0.158786	2.05524
b603	RED_120_EM14439.tif	6627.3	108.928	101.828	240.282	5	ip[width=26 height=10 bits=16 min=0.0 max=5159.0]	ip[width=26 height=10 bits=16 min=5758.0 max=12972.0]	1	1.64803	0.0909658	2.14956
b606	RED_120_EM14439.tif	6682.08	106.988	108.532	223.965	5	ip[width=21 height=11 bits=16 min=0.0 max=5159.0]	ip[width=21 height=11 bits=16 min=5758.0 max=12972.0]	1	1.3745	0.089686	1.73618
b607	RED_120_EM14439.tif	6698.39	105.84	112.317	237.87	5	ip[width=31 height=12 bits=16 min=0.0 max=5159.0]	ip[width=31 height=12 bits=16 min=5758.0 max=12972.0]	1	2.32418	0.0335635	2.60983
b610	RED_120_EM14439.tif	6706.38	105.131	105.744	304.726	5	ip[width=37 height=11 bits=16 min=0.0 max=5159.0]	ip[width=37 height=11 bits=16 min=5758.0 max=12972.0]	1	2.58889	0.108846	3.17482
b611	RED_120_EM14439.tif	6639.59	106.573	117.209	229.658	5	ip[width=26 height=11 bits=16 min=0.0 max=5159.0]	ip[width=26 height=11 bits=16 min=5758.0 max=12972.0]	1	1.77305	0.00665454	2.17037
b613	RED_120_EM14439.tif	6639.06	105.406	109.956	248.952	5	ip[width=27 height=11 bits=16 min=0.0 max=5159.0]	ip[width=27 height=11 bits=16 min=5758.0 max=12972.0]	1	1.83972	0.000194386	2.26725
b616	RED_120_EM14439.tif	6662.2	107.629	112.67	187.554	5	ip[width=33 height=11 bits=16 min=0.0 max=5159.0]	ip[width=33 height=11 bits=16 min=5758.0 max=12972.0]	1	2.30707	0.0519203	2.79577
b617	RED_120_EM14439.tif	6650.16	111.036	120.422	227.773	5	ip[width=27 height=11 bits=16 min=0.0 max=5159.0]	ip[width=27 height=11 bits=16 min=5758.0 max=12972.0]	1	1.78403	0.0110097	2.26202
b618	RED_120_EM14439.tif	6593.24	111.935	107.812	217.08	5	ip[width=28 height=12 bits=16 min=0.0 max=5159.0]	ip[width=28 height=12 bits=16 min=5758.0 max=12972.0]	1	2.07353	0.0984088	2.39846
b619	RED_120_EM14439.tif	6652.61	110.28	112.11	247.28	5	ip[width=31 height=11 bits=16 min=0.0 max=5159.0]	ip[width=31 height=11 bits=16 min=5758.0 max=12972.0]	1	2.05584	0.000176679	2.63112
b621	RED_120_EM14439.tif	6575.09	108.585	104.735	251.687	5	ip[width=19 height=11 bits=16 min=0.0 max=5159.0]	ip[width=19 height=11 bits=16 min=5758.0 max=12972.0]	1	1.19651	0.0114339	1.54908
b622	RED_120_EM14439.tif	6660.87	108.599	104.269	249.251	5	ip[width=31 height=11 bits=16 min=0.0 max=5159.0]	ip[width=31 height=11 bits=16 min=5758.0 max=12972.0]	1	2.17986	0.026582	2.59354
b623	RED_120_EM14439.tif	6662.6	106.629	104.49	253.602	5	ip[width=41 height=11 bits=16 min=0.0 max=5159.0]	ip[width=41 height=11 bits=16 min=5758.0 max=12972.0]	1	2.87408	0.0879468	3.51866
b624	RED_120_EM14439.tif	6519.62	106.395	108.831	279.145	5	ip[width=20 height=12 bits=16 min=0.0 max=5159.0]	ip[width=20 height=12 bits=16 min=5758.0 max=12972.0]	1	1.36047	0.00591488	1.6754
b639	RED_120_EM14439.tif	6566.4	106.436	113.595	235.618	5	ip[width=25 height=11 bits=16 min=0.0 max=5159.0]	ip[width=25 height=11 bits=16 min=5758.0 max=12972.0]	1	1.7131	0.166767	2.08571
b644	RED_120_EM14439.tif	6580.5	111.99	120.051	255.884	5	ip[width=32 height=11 bits=16 min=0.0 max=5159.0]	ip[width=32 height=11 bits=16 min=5758.0 max=12972.0]	1	2.28891	0.0849403	2.68447
b645	RED_120_EM14439.tif	6572.47	109.996	105.926	287.55	5	ip[width=30 height=11 bits=16 min=0.0 max=5159.0]	ip[width=30 height=11 bits=16 min=5758.0 max=12972.0]	1	2.13348	0.0295705	2.52207
b646	RED_120_EM14439.tif	6516.14	115.973	112.973	242.567	5	ip[width=21 height=12 bits=16 min=0.0 max=5159.0]	ip[width=21 height=12 bits=16 min=5758.0 max=12972.0]	1	1.46837	0.00229393	1.69519
b648	RED_120_EM14439.tif	6512.54	110.367	110.467	254.533	5	ip[width=26 height=11 bits=16 min=0.0 max=5159.0]	ip[width=26 height=11 bits=16 min=5758.0 max=12972.0]	1	1.8029	0.106667	2.21647
b659	RED_120_EM14439.tif	7031.03	120.383	111.862	197.091	6	ip[width=30 height=11 bits=16 min=0.0 max=5159.0]	ip[width=30 height=11 bits=16 min=5758.0 max=12972.0]	1	2.00098	0.0320133	2.49079
b660	RED_120_EM14439.tif	7117.07	119.035	110.311	198.014	6	ip[width=34 height=10 bits=16 min=0.0 max=5159.0]	ip[width=34 height=10 bits=16 min=5758.0 max=12972.0]	1	2.31761	0.088167	2.92019
b663	RED_120_EM14439.tif	7223.68	112.283	109.219	247.906	6	ip[width=37 height=10 bits=16 min=0.0 max=5159.0]	ip[width=37 height=10 bits=16 min=5758.0 max=12972.0]	1	2.36685	0.0782627	3.11764
b673	RED_120_EM14439.tif	7046.38	111.44	112.319	261.967	6	ip[width=23 height=10 bits=16 min=0.0 max=5159.0]	ip[width=23 height=10 bits=16 min=5758.0 max=12972.0]	1	1.41777	0.154528	1.9102
b681	RED_120_EM14439.tif	7143.32	112.672	116.527	208.548	6	ip[width=31 height=10 bits=16 min=0.0 max=5159.0]	ip[width=31 height=10 bits=16 min=5758.0 max=12972.0]	1	1.90639	0.0956685	2.60061
b684	RED_120_EM14439.tif	7235.54	109.799	104.013	254.013	6	ip[width=39 height=10 bits=16 min=0.0 max=5159.0]	ip[width=39 height=10 bits=16 min=5758.0 max=12972.0]	1	2.40899	0.179162	3.33337
b686	RED_120_EM14439.tif	7148.96	114.011	110.962	205.213	6	ip[width=30 height=11 bits=16 min=0.0 max=5159.0]	ip[width=30 height=11 bits=16 min=5758.0 max=12972.0]	1	2.06707	0.131465	2.56346
b693	RED_120_EM14439.tif	7139.27	115.095	153.663	248.415	6	ip[width=34 height=11 bits=16 min=0.0 max=5159.0]	ip[width=34 height=11 bits=16 min=5758.0 max=12972.0]	1	2.41222	0.0737985	2.8946
b694	RED_120_EM14439.tif	7110.29	107.948	106.17	287.517	6	ip[width=32 height=11 bits=16 min=0.0 max=5159.0]	ip[width=32 height=11 bits=16 min=5758.0 max=12972.0]	1	2.15217	0.0630078	2.7005
b700	RED_120_EM14439.tif	7031.83	106.482	103.824	186.82	6	ip[width=26 height=11 bits=16 min=0.0 max=5159.0]	ip[width=26 height=11 bits=16 min=5758.0 max=12972.0]	1	1.77249	0.105451	2.13352
b702	RED_120_EM14439.tif	7060.03	108.989	106.632	231.853	6	ip[width=22 height=11 bits=16 min=0.0 max=5159.0]	ip[width=22 height=11 bits=16 min=5758.0 max=12972.0]	1	1.47343	0.125597	1.82022
b703	RED_120_EM14439.tif	7163.56	109.272	110.699	235.289	6	ip[width=27 height=11 bits=16 min=0.0 max=5159.0]	ip[width=27 height=11 bits=16 min=5758.0 max=12972.0]	1	1.88442	0.0829745	2.2527
b707	RED_120_EM14439.tif	7133.88	110.347	108.958	245.716	6	ip[width=32 height=11 bits=16 min=0.0 max=5159.0]	ip[width=32 height=11 bits=16 min=5758.0 max=12972.0]	1	2.22458	0.112931	2.6958
b710	RED_120_EM14439.tif	7070.55	110.589	111.903	232.737	6	ip[width=20 height=12 bits=16 min=0.0 max=5159.0]	ip[width=20 height=12 bits=16 min=5758.0 max=12972.0]	1	1.37401	0.000838884	1.67991
b711	RED_120_EM14439.tif	7067.17	107.681	108.713	266.63	6	ip[width=28 height=11 bits=16 min=0.0 max=5159.0]	ip[width=28 height=11 bits=16 min=5758.0 max=12972.0]	1	1.98447	0.136857	2.34393
b717	RED_120_EM14439.tif	7065.52	113.178	106.31	226.385	6	ip[width=25 height=11 bits=16 min=0.0 max=5159.0]	ip[width=25 height=11 bits=16 min=5758.0 max=12972.0]	1	1.67548	0.0624117	2.05602
b718	RED_120_EM14439.tif	7018.27	106.401	108.649	243.194	6	ip[width=26 height=12 bits=16 min=0.0 max=5159.0]	ip[width=26 height=12 bits=16 min=5758.0 max=12972.0]	1	1.89443	0.0655329	2.15815
b719	RED_120_EM14439.tif	7019.6	106.994	242.678	273.61	6	ip[width=22 height=11 bits=16 min=0.0 max=5159.0]	ip[width=22 height=11 bits=16 min=5758.0 max=12972.0]	1	1.41916	0.00399956	1.83078
b722	RED_120_EM14439.tif	7214.99	110.544	123.312	261.812	6	ip[width=25 height=9 bits=16 min=0.0 max=5159.0]	ip[width=25 height=9 bits=16 min=5758.0 max=12972.0]	1	1.28113	0.0222057	2.04459
b723	RED_120_EM14439.tif	7208.83	103.932	103.96	241.239	6	ip[width=25 height=9 bits=16 min=0.0 max=5159.0]	ip[width=25 height=9 bits=16 min=5758.0 max=12972.0]	1	1.36833	0.10363	2.05983
b724	RED_120_EM14439.tif	7184.48	112.713	112.083	245.315	6	ip[width=22 height=10 bits=16 min=0.0 max=5159.0]	ip[width=22 height=10 bits=16 min=5758.0 max=12972.0]	1	1.43525	0.00420871	1.86381
b727	RED_120_EM14439.tif	7076.53	110.626	126.894	234.566	6	ip[width=28 height=11 bits=16 min=0.0 max=5159.0]	ip[width=28 height=11 bits=16 min=5758.0 max=12972.0]	1	1.86803	0.00824202	2.34868
b730	RED_120_EM14439.tif	7273.51	111.662	119.24	294.902	6	ip[width=37 height=11 bits=16 min=0.0 max=5159.0]	ip[width=37 height=11 bits=16 min=5758.0 max=12972.0]	1	2.50631	0.0298392	3.19906
b739	RED_120_EM14439.tif	7065.64	104.402	103.826	210.853	6	ip[width=23 height=10 bits=16 min=0.0 max=5159.0]	ip[width=23 height=10 bits=16 min=5758.0 max=12972.0]	1	1.45456	0.179846	1.94585
b740	RED_120_EM14439.tif	7223.7	116.136	118.05	302.479	6	ip[width=20 height=10 bits=16 min=0.0 max=5159.0]	ip[width=20 height=10 bits=16 min=5758.0 max=12972.0]	1	1.1146	0.0295942	1.64055
b741	RED_120_EM14439.tif	7342.84	109.275	113.76	325.163	6	ip[width=40 height=10 bits=16 min=0.0 max=5159.0]	ip[width=40 height=10 bits=16 min=5758.0 max=12972.0]	1	2.43939	0.0135902	3.39512
b742	RED_120_EM14439.tif	7057.08	102.432	99.7407	186.391	6	ip[width=29 height=11 bits=16 min=0.0 max=5159.0]	ip[width=29 height=11 bits=16 min=5758.0 max=12972.0]	1	1.91762	0.0170092	2.45449
b744	RED_120_EM14439.tif	7024.28	104.674	111.348	219.364	6	ip[width=22 height=11 bits=16 min=0.0 max=5159.0]	ip[width=22 height=11 bits=16 min=5758.0 max=12972.0]	1	1.44777	0.0640166	1.83137
b746	RED_120_EM14439.tif	7173.22	109.85	101.648	269.596	6	ip[width=36 height=10 bits=16 min=0.0 max=5159.0]	ip[width=36 height=10 bits=16 min=5758.0 max=12972.0]	1	2.40023	0.0652079	3.06529
b747	RED_120_EM14439.tif	6960.01	107.564	111.48	258.856	6	ip[width=24 height=11 bits=16 min=0.0 max=5159.0]	ip[width=24 height=11 bits=16 min=5758.0 max=12972.0]	1	1.60455	0.0102429	2.00616
b754	RED_120_EM14439.tif	6918.52	106.596	116.724	214.345	6	ip[width=25 height=11 bits=16 min=0.0 max=5159.0]	ip[width=25 height=11 bits=16 min=5758.0 max=12972.0]	1	1.61393	0.00720477	2.0633
b758	RED_120_EM14439.tif	7035.41	111.445	113.087	228.858	6	ip[width=25 height=11 bits=16 min=0.0 max=5159.0]	ip[width=25 height=11 bits=16 min=5758.0 max=12972.0]	1	1.71261	0.0181047	2.09115
b759	RED_120_EM14439.tif	7131.71	106.619	109.108	254.978	6	ip[width=26 height=11 bits=16 min=0.0 max=5159.0]	ip[width=26 height=11 bits=16 min=5758.0 max=12972.0]	1	1.76516	0.00566873	2.19469
b760	RED_120_EM14439.tif	7089.64	106.156	106.401	203.948	6	ip[width=31 height=11 bits=16 min=0.0 max=5159.0]	ip[width=31 height=11 bits=16 min=5758.0 max=12972.0]	1	2.11646	0.0205824	2.64946
b764	RED_120_EM14439.tif	7227.76	104.208	111.271	219.134	6	ip[width=33 height=10 bits=16 min=0.0 max=5159.0]	ip[width=33 height=10 bits=16 min=5758.0 max=12972.0]	1	2.1399	0.0690095	2.78039
b765	RED_120_EM14439.tif	7109.57	100.704	120.749	238.112	6	ip[width=27 height=11 bits=16 min=0.0 max=5159.0]	ip[width=27 height=11 bits=16 min=5758.0 max=12972.0]	1	1.7395	0.0188516	2.24313
b766	RED_120_EM14439.tif	7086.42	101.84	106.115	233.871	6	ip[width=38 height=11 bits=16 min=0.0 max=5159.0]	ip[width=38 height=11 bits=16 min=5758.0 max=12972.0]	1	2.75369	0.0329957	3.24321
b767	RED_120_EM14439.tif	7116.75	104.798	109.443	210.613	6	ip[width=33 height=11 bits=16 min=0.0 max=5159.0]	ip[width=33 height=11 bits=16 min=5758.0 max=12972.0]	1	2.25486	0.000700766	2.79884
b771	RED_120_EM14439.tif	7110.91	106.661	100.18	214.625	6	ip[width=27 height=11 bits=16 min=0.0 max=5159.0]	ip[width=27 height=11 bits=16 min=5758.0 max=12972.0]	1	1.9112	0.122818	2.29893
b773	RED_120_EM14439.tif	7080.27	108.278	108.754	222.091	6	ip[width=30 height=11 bits=16 min=0.0 max=5159.0]	ip[width=30 height=11 bits=16 min=5758.0 max=12972.0]	1	2.00213	0.0349603	2.56606
b774	RED_120_EM14439.tif	7021.09	98.6208	112.505	199.606	6	ip[width=36 height=11 bits=16 min=0.0 max=5159.0]	ip[width=36 height=11 bits=16 min=5758.0 max=12972.0]	1	2.53437	0.0176601	3.06779
b775	RED_120_EM14439.tif	7095.19	108.461	99.6977	205.419	6	ip[width=30 height=11 bits=16 min=0.0 max=5159.0]	ip[width=30 height=11 bits=16 min=5758.0 max=12972.0]	1	2.03499	0.0941098	2.50075
b776	RED_120_EM14439.tif	6948.25	100.764	97.0254	221.732	6	ip[width=31 height=11 bits=16 min=0.0 max=5159.0]	ip[width=31 height=11 bits=16 min=5758.0 max=12972.0]	1	2.15988	0.125823	2.62029
b778	RED_120_EM14439.tif	7111.56	109.477	110.694	244.588	6	ip[width=26 height=10 bits=16 min=0.0 max=5159.0]	ip[width=26 height=10 bits=16 min=5758.0 max=12972.0]	1	1.69966	0.0474808	2.18108
b779	RED_120_EM14439.tif	7065.39	99.4643	114.014	291.671	6	ip[width=34 height=11 bits=16 min=0.0 max=5159.0]	ip[width=34 height=11 bits=16 min=5758.0 max=12972.0]	1	2.24697	0.0959558	2.91999
b780	RED_120_EM14439.tif	7114.66	104.077	94.6923	255.003	6	ip[width=37 height=10 bits=16 min=0.0 max=5159.0]	ip[width=37 height=10 bits=16 min=5758.0 max=12972.0]	1	2.39591	0.0713481	3.15754
b782	RED_120_EM14439.tif	7106.74	111.664	104.073	267.129	6	ip[width=29 height=11 bits=16 min=0.0 max=5159.0]	ip[width=29 height=11 bits=16 min=5758.0 max=12972.0]	1	1.89036	0.0333136	2.40163
b783	RED_120_EM14439.tif	7008.44	110.684	122.029	231.268	6	ip[width=25 height=11 bits=16 min=0.0 max=5159.0]	ip[width=25 height=11 bits=16 min=5758.0 max=12972.0]	1	1.67807	0.134887	2.06513
b785	RED_120_EM14439.tif	6990.94	109.784	108.131	226.758	6	ip[width=18 height=12 bits=16 min=0.0 max=5159.0]	ip[width=18 height=12 bits=16 min=5758.0 max=12972.0]	1	1.23216	0.0332321	1.49507
b787	RED_120_EM14439.tif	6940.11	103.265	108.127	224.241	6	ip[width=27 height=11 bits=16 min=0.0 max=5159.0]	ip[width=27 height=11 bits=16 min=5758.0 max=12972.0]	1	1.91219	0.0834604	2.29269
b788	RED_120_EM14439.tif	7178.82	105.975	280.014	276.53	6	ip[width=41 height=11 bits=16 min=0.0 max=5159.0]	ip[width=41 height=11 bits=16 min=5758.0 max=12972.0]	1	2.8694	0.0077327	3.53326
b789	RED_120_EM14439.tif	6994.83	101.969	116.102	214.745	6	ip[width=23 height=12 bits=16 min=0.0 max=5159.0]	ip[width=23 height=12 bits=16 min=5758.0 max=12972.0]	1	1.55879	0.00519527	1.89399
b790	RED_120_EM14439.tif	7076.9	109.012	109.312	269.837	6	ip[width=40 height=11 bits=16 min=0.0 max=5159.0]	ip[width=40 height=11 bits=16 min=5758.0 max=12972.0]	1	2.65735	0.080975	3.40168
b793	RED_120_EM14439.tif	6983.09	106.923	124.466	261.5	6	ip[width=25 height=12 bits=16 min=0.0 max=5159.0]	ip[width=25 height=12 bits=16 min=5758.0 max=12972.0]	1	1.83078	0.0876307	2.09651
b795	RED_120_EM14439.tif	6919.25	103.509	125.428	222.069	6	ip[width=20 height=11 bits=16 min=0.0 max=5159.0]	ip[width=20 height=11 bits=16 min=5758.0 max=12972.0]	1	1.36328	0.0097387	1.68667
b798	RED_120_EM14439.tif	7113.89	108.23	111.994	214.065	6	ip[width=39 height=10 bits=16 min=0.0 max=5159.0]	ip[width=39 height=10 bits=16 min=5758.0 max=12972.0]	1	2.59124	0.0619527	3.30056
b799	RED_120_EM14439.tif	7198.82	111.958	110.775	256.623	6	ip[width=36 height=10 bits=16 min=0.0 max=5159.0]	ip[width=36 height=10 bits=16 min=5758.0 max=12972.0]	1	2.26905	8.4499e-05	3.07923
b802	RED_120_EM14439.tif	7201.78	110.867	112.517	278.156	6	ip[width=26 height=9 bits=16 min=0.0 max=5159.0]	ip[width=26 height=9 bits=16 min=5758.0 max=12972.0]	1	1.42261	0.00467243	2.17613
b804	RED_120_EM14439.tif	6912.05	109.915	108.299	230.768	6	ip[width=25 height=11 bits=16 min=0.0 max=5159.0]	ip[width=25 height=11 bits=16 min=5758.0 max=12972.0]	1	1.71902	0.00562655	2.05696
b805	RED_120_EM14439.tif	6954.82	108.989	102.234	283.098	6	ip[width=21 height=12 bits=16 min=0.0 max=5159.0]	ip[width=21 height=12 bits=16 min=5758.0 max=12972.0]	1	1.46011	0.00536148	1.74663
b806	RED_120_EM14439.tif	6987.37	108.506	107.145	235.77	6	ip[width=36 height=11 bits=16 min=0.0 max=5159.0]	ip[width=36 height=11 bits=16 min=5758.0 max=12972.0]	1	2.49095	0.0457918	3.03521
b807	RED_120_EM14439.tif	7097.85	109.702	100.494	292.616	6	ip[width=40 height=10 bits=16 min=0.0 max=5159.0]	ip[width=40 height=10 bits=16 min=5758.0 max=12972.0]	1	2.63922	0.058637	3.40246
b821	RED_120_EM14439.tif	6996.69	107.426	99.7259	210.063	6	ip[width=31 height=11 bits=16 min=0.0 max=5159.0]	ip[width=31 height=11 bits=16 min=5758.0 max=12972.0]	1	2.14236	0.0889214	2.60551
b826	RED_120_EM14439.tif	6977.12	106.479	101.2	213.419	6	ip[width=30 height=11 bits=16 min=0.0 max=5159.0]	ip[width=30 height=11 bits=16 min=5758.0 max=12972.0]	1	2.10678	0.0305181	2.55755
b828	RED_120_EM14439.tif	6975.64	107.483	104.538	219.399	6	ip[width=27 height=12 bits=16 min=0.0 max=5159.0]	ip[width=27 height=12 bits=16 min=5758.0 max=12972.0]	1	1.90602	0.063085	2.28029
b829	RED_120_EM14439.tif	6939.91	109.883	111.58	226.091	6	ip[width=31 height=11 bits=16 min=0.0 max=5159.0]	ip[width=31 height=11 bits=16 min=5758.0 max=12972.0]	1	2.08328	0.0416457	2.58557
b830	RED_120_EM14439.tif	6919.02	110.723	110.083	223.229	6	ip[width=28 height=11 bits=16 min=0.0 max=5159.0]	ip[width=28 height=11 bits=16 min=5758.0 max=12972.0]	1	1.97609	0.0490927	2.36621
b831	RED_120_EM14439.tif	6909.32	111	102.5	241.098	6	ip[width=22 height=12 bits=16 min=0.0 max=5159.0]	ip[width=22 height=12 bits=16 min=5758.0 max=12972.0]	1	1.56496	0.0767781	1.85685
b1	RED_120_EM14440.tif	6301.6	124.894	113.02	283.118	1	ip[width=39 height=11 bits=16 min=0.0 max=6318.0]	ip[width=39 height=11 bits=16 min=5118.0 max=12709.0]	1	2.77016	0.172205	3.32424
b3	RED_120_EM14440.tif	6299.55	126.969	109.694	241.984	1	ip[width=29 height=11 bits=16 min=0.0 max=6318.0]	ip[width=29 height=11 bits=16 min=5118.0 max=12709.0]	1	2.02348	0.068851	2.48724
b6	RED_120_EM14440.tif	6306.59	123.622	107.668	304.249	1	ip[width=40 height=13 bits=16 min=0.0 max=6318.0]	ip[width=40 height=13 bits=16 min=5118.0 max=12709.0]	1	3.07323	0.228272	3.43375
b7	RED_120_EM14440.tif	6311.41	125.795	114.85	266.471	1	ip[width=51 height=12 bits=16 min=0.0 max=6318.0]	ip[width=51 height=12 bits=16 min=5118.0 max=12709.0]	1	3.87308	0.0718639	4.39778
b9	RED_120_EM14440.tif	6330.85	118.407	103.899	290.246	1	ip[width=27 height=12 bits=16 min=0.0 max=6318.0]	ip[width=27 height=12 bits=16 min=5118.0 max=12709.0]	1	1.94476	0.188888	2.28832
b11	RED_120_EM14440.tif	6308.53	124.067	121.988	269.382	1	ip[width=44 height=11 bits=16 min=0.0 max=6318.0]	ip[width=44 height=11 bits=16 min=5118.0 max=12709.0]	1	3.17649	0.0899377	3.78017
b12	RED_120_EM14440.tif	6400.15	124.791	104.737	252.58	1	ip[width=58 height=11 bits=16 min=0.0 max=6318.0]	ip[width=58 height=11 bits=16 min=5118.0 max=12709.0]	1	4.25586	0.261747	5.02777
b17	RED_120_EM14440.tif	6314.84	121.668	116.628	339.443	1	ip[width=46 height=11 bits=16 min=0.0 max=6318.0]	ip[width=46 height=11 bits=16 min=5118.0 max=12709.0]	1	3.11039	0.320117	3.9362
b18	RED_120_EM14440.tif	6344.12	125.493	107.478	274.051	1	ip[width=31 height=11 bits=16 min=0.0 max=6318.0]	ip[width=31 height=11 bits=16 min=5118.0 max=12709.0]	1	2.20268	0.0257984	2.66481
b19	RED_120_EM14440.tif	6359.33	121.804	109.383	255.691	1	ip[width=51 height=11 bits=16 min=0.0 max=6318.0]	ip[width=51 height=11 bits=16 min=5118.0 max=12709.0]	1	3.65194	0.0993791	4.36136
b20	RED_120_EM14440.tif	6330.15	125.951	122.649	275.464	1	ip[width=45 height=11 bits=16 min=0.0 max=6318.0]	ip[width=45 height=11 bits=16 min=5118.0 max=12709.0]	1	3.19739	0.18236	3.85547
b26	RED_120_EM14440.tif	6469.69	123.739	110.239	273.825	1	ip[width=44 height=12 bits=16 min=0.0 max=6318.0]	ip[width=44 height=12 bits=16 min=5118.0 max=12709.0]	1	3.28558	0.239541	3.78655
b29	RED_120_EM14440.tif	6327.09	120.484	110.587	337.341	1	ip[width=41 height=11 bits=16 min=0.0 max=6318.0]	ip[width=41 height=11 bits=16 min=5118.0 max=12709.0]	1	2.97825	0.126116	3.46869
b34	RED_120_EM14440.tif	6342.22	126.333	103.909	291.741	1	ip[width=42 height=12 bits=16 min=0.0 max=6318.0]	ip[width=42 height=12 bits=16 min=5118.0 max=12709.0]	1	3.2846	0.0720924	3.60317
b35	RED_120_EM14440.tif	6375.91	120.21	105.276	228.948	1	ip[width=32 height=11 bits=16 min=0.0 max=6318.0]	ip[width=32 height=11 bits=16 min=5118.0 max=12709.0]	1	2.26127	0.00990374	2.66656
b43	RED_120_EM14440.tif	6273.16	115.208	103.046	272.065	1	ip[width=41 height=11 bits=16 min=0.0 max=6318.0]	ip[width=41 height=11 bits=16 min=5118.0 max=12709.0]	1	2.92268	0.0646027	3.48809
b45	RED_120_EM14440.tif	6344.95	126.632	107.586	261.392	1	ip[width=47 height=11 bits=16 min=0.0 max=6318.0]	ip[width=47 height=11 bits=16 min=5118.0 max=12709.0]	1	3.27343	0.048843	4.03596
b47	RED_120_EM14440.tif	6298.67	113.241	101.544	256.803	1	ip[width=40 height=12 bits=16 min=0.0 max=6318.0]	ip[width=40 height=12 bits=16 min=5118.0 max=12709.0]	1	3.04529	0.115979	3.4459
b49	RED_120_EM14440.tif	6348.33	122.758	113.585	276.222	1	ip[width=37 height=12 bits=16 min=0.0 max=6318.0]	ip[width=37 height=12 bits=16 min=5118.0 max=12709.0]	1	2.75172	0.155332	3.1276
b54	RED_120_EM14440.tif	6431.31	122.272	109.836	289.977	1	ip[width=37 height=11 bits=16 min=0.0 max=6318.0]	ip[width=37 height=11 bits=16 min=5118.0 max=12709.0]	1	2.71434	0.0804265	3.14813
b56	RED_120_EM14440.tif	6348.82	123.336	108.083	282.04	1	ip[width=30 height=12 bits=16 min=0.0 max=6318.0]	ip[width=30 height=12 bits=16 min=5118.0 max=12709.0]	1	2.16851	0.00445791	2.50771
b58	RED_120_EM14440.tif	6401.69	119.123	108.42	291.945	1	ip[width=71 height=12 bits=16 min=0.0 max=6318.0]	ip[width=71 height=12 bits=16 min=5118.0 max=12709.0]	1	5.27154	0.294741	6.13888
b63	RED_120_EM14440.tif	6374.52	123.379	110.593	265.785	1	ip[width=48 height=11 bits=16 min=0.0 max=6318.0]	ip[width=48 height=11 bits=16 min=5118.0 max=12709.0]	1	3.35996	0.124079	4.14308
b64	RED_120_EM14440.tif	6212.68	139.754	111.552	226.609	1	ip[width=28 height=11 bits=16 min=0.0 max=6318.0]	ip[width=28 height=11 bits=16 min=5118.0 max=12709.0]	1	1.95586	0.0536179	2.3203
b65	RED_120_EM14440.tif	6288.21	122.74	109.108	213.036	1	ip[width=32 height=11 bits=16 min=0.0 max=6318.0]	ip[width=32 height=11 bits=16 min=5118.0 max=12709.0]	1	2.21403	0.120849	2.67824
b78	RED_120_EM14440.tif	6304.74	121.005	111.545	300.462	1	ip[width=41 height=12 bits=16 min=0.0 max=6318.0]	ip[width=41 height=12 bits=16 min=5118.0 max=12709.0]	1	3.08477	0.0968122	3.52809
b79	RED_120_EM14440.tif	6284.04	114.982	107.29	255.165	1	ip[width=35 height=11 bits=16 min=0.0 max=6318.0]	ip[width=35 height=11 bits=16 min=5118.0 max=12709.0]	1	2.58544	0.0138854	3.00419
b86	RED_120_EM14440.tif	6287.06	123.595	115.847	250.882	1	ip[width=46 height=11 bits=16 min=0.0 max=6318.0]	ip[width=46 height=11 bits=16 min=5118.0 max=12709.0]	1	3.43508	0.0603723	3.99796
b93	RED_120_EM14440.tif	6434.09	120.061	104.494	261.236	2	ip[width=35 height=11 bits=16 min=0.0 max=6318.0]	ip[width=35 height=11 bits=16 min=5118.0 max=12709.0]	1	2.48857	0.0599487	2.97142
b96	RED_120_EM14440.tif	6403.28	1889.16	2195.35	494.441	2	ip[width=45 height=12 bits=16 min=0.0 max=6318.0]	ip[width=45 height=12 bits=16 min=5118.0 max=12709.0]	1	3.34988	0.0132291	3.83773
b101	RED_120_EM14440.tif	6492.56	120.884	105.365	220.792	2	ip[width=43 height=11 bits=16 min=0.0 max=6318.0]	ip[width=43 height=11 bits=16 min=5118.0 max=12709.0]	1	3.07095	0.220908	3.68878
b103	RED_120_EM14440.tif	6541.93	115.746	98.2544	243.47	2	ip[width=37 height=11 bits=16 min=0.0 max=6318.0]	ip[width=37 height=11 bits=16 min=5118.0 max=12709.0]	1	2.68782	0.0291773	3.16965
b104	RED_120_EM14440.tif	6580.18	126.84	115.523	237.718	2	ip[width=47 height=11 bits=16 min=0.0 max=6318.0]	ip[width=47 height=11 bits=16 min=5118.0 max=12709.0]	1	3.38544	0.399869	4.08123
b106	RED_120_EM14440.tif	6563.84	145.032	112.083	262.158	2	ip[width=58 height=11 bits=16 min=0.0 max=6318.0]	ip[width=58 height=11 bits=16 min=5118.0 max=12709.0]	1	4.16458	0.572074	4.99098
b107	RED_120_EM14440.tif	6646.66	123.469	112.645	270.462	2	ip[width=74 height=11 bits=16 min=0.0 max=6318.0]	ip[width=74 height=11 bits=16 min=5118.0 max=12709.0]	1	5.57461	0.096047	6.45507
b109	RED_120_EM14440.tif	6534.46	125.49	119.956	240.518	2	ip[width=40 height=11 bits=16 min=0.0 max=6318.0]	ip[width=40 height=11 bits=16 min=5118.0 max=12709.0]	1	2.90054	0.0869759	3.44931
b111	RED_120_EM14440.tif	7187.97	227.198	3229.21	1126.27	2	ip[width=35 height=12 bits=16 min=0.0 max=6318.0]	ip[width=35 height=12 bits=16 min=5118.0 max=12709.0]	1	2.37439	0.0142748	2.9363
b112	RED_120_EM14440.tif	6478.39	124.307	115.239	252.025	2	ip[width=33 height=12 bits=16 min=0.0 max=6318.0]	ip[width=33 height=12 bits=16 min=5118.0 max=12709.0]	1	2.53277	0.092465	2.8039
b113	RED_120_EM14440.tif	6565.58	129.002	127.711	239.383	2	ip[width=47 height=12 bits=16 min=0.0 max=6318.0]	ip[width=47 height=12 bits=16 min=5118.0 max=12709.0]	1	3.43959	0.224826	4.01997
b114	RED_120_EM14440.tif	6573.39	118.055	99.8727	262.407	2	ip[width=47 height=11 bits=16 min=0.0 max=6318.0]	ip[width=47 height=11 bits=16 min=5118.0 max=12709.0]	1	3.49257	0.0987278	4.05964
b120	RED_120_EM14440.tif	6637.82	120.144	112.801	248.678	2	ip[width=51 height=11 bits=16 min=0.0 max=6318.0]	ip[width=51 height=11 bits=16 min=5118.0 max=12709.0]	1	3.70855	0.215154	4.41141
b126	RED_120_EM14440.tif	6623.65	118.337	108.472	287.09	2	ip[width=31 height=12 bits=16 min=0.0 max=6318.0]	ip[width=31 height=12 bits=16 min=5118.0 max=12709.0]	1	2.28237	0.0785445	2.65137
b128	RED_120_EM14440.tif	6555.01	113.304	104.042	257.349	2	ip[width=35 height=12 bits=16 min=0.0 max=6318.0]	ip[width=35 height=12 bits=16 min=5118.0 max=12709.0]	1	2.66069	0.338143	2.94254
b130	RED_120_EM14440.tif	6603.84	1079.82	457.941	384.725	2	ip[width=30 height=11 bits=16 min=0.0 max=6318.0]	ip[width=30 height=11 bits=16 min=5118.0 max=12709.0]	1	2.13336	0.0385221	2.49574
b132	RED_120_EM14440.tif	6646.91	158.113	119.569	253.094	2	ip[width=43 height=12 bits=16 min=0.0 max=6318.0]	ip[width=43 height=12 bits=16 min=5118.0 max=12709.0]	1	3.20972	0.0211196	3.6658
b133	RED_120_EM14440.tif	6488.4	110.479	101.881	203.339	2	ip[width=27 height=11 bits=16 min=0.0 max=6318.0]	ip[width=27 height=11 bits=16 min=5118.0 max=12709.0]	1	1.8425	0.130118	2.29933
b134	RED_120_EM14440.tif	6527.79	118.091	104.309	227.136	2	ip[width=28 height=12 bits=16 min=0.0 max=6318.0]	ip[width=28 height=12 bits=16 min=5118.0 max=12709.0]	1	1.92477	0.153107	2.33531
b135	RED_120_EM14440.tif	6528.44	119.545	100.897	212.93	2	ip[width=31 height=12 bits=16 min=0.0 max=6318.0]	ip[width=31 height=12 bits=16 min=5118.0 max=12709.0]	1	2.37007	0.305298	2.61646
b136	RED_120_EM14440.tif	6639.41	125.996	107.621	224.091	2	ip[width=55 height=12 bits=16 min=0.0 max=6318.0]	ip[width=55 height=12 bits=16 min=5118.0 max=12709.0]	1	4.0902	0.226431	4.72791
b137	RED_120_EM14440.tif	6538.81	119.565	104.732	262.222	2	ip[width=45 height=11 bits=16 min=0.0 max=6318.0]	ip[width=45 height=11 bits=16 min=5118.0 max=12709.0]	1	3.24574	0.00879068	3.87883
b139	RED_120_EM14440.tif	6477.55	121.72	107.427	213.464	2	ip[width=31 height=12 bits=16 min=0.0 max=6318.0]	ip[width=31 height=12 bits=16 min=5118.0 max=12709.0]	1	2.32936	0.176606	2.60625
b222	RED_120_EM14440.tif	6529.36	114.95	110.961	216.901	2	ip[width=41 height=11 bits=16 min=0.0 max=6318.0]	ip[width=41 height=11 bits=16 min=5118.0 max=12709.0]	1	2.85484	0.00118108	3.51853
b229	RED_120_EM14440.tif	6200.56	129.78	126.335	237.472	3	ip[width=37 height=11 bits=16 min=0.0 max=6318.0]	ip[width=37 height=11 bits=16 min=5118.0 max=12709.0]	1	2.53732	0.0391263	3.14563
b231	RED_120_EM14440.tif	6223.05	125.403	108.887	282.34	3	ip[width=36 height=13 bits=16 min=0.0 max=6318.0]	ip[width=36 height=13 bits=16 min=5118.0 max=12709.0]	1	2.83677	0.103935	3.07267
b249	RED_120_EM14440.tif	6203.43	143.183	131.086	310.3	3	ip[width=50 height=12 bits=16 min=0.0 max=6318.0]	ip[width=50 height=12 bits=16 min=5118.0 max=12709.0]	1	3.59408	0.330627	4.33819
b252	RED_120_EM14440.tif	6212.75	128.805	124.123	260.005	3	ip[width=45 height=12 bits=16 min=0.0 max=6318.0]	ip[width=45 height=12 bits=16 min=5118.0 max=12709.0]	1	3.48257	0.101974	3.86556
b258	RED_120_EM14440.tif	6071.25	125.623	126.242	306.674	3	ip[width=26 height=12 bits=16 min=0.0 max=6318.0]	ip[width=26 height=12 bits=16 min=5118.0 max=12709.0]	1	1.8633	0.0173362	2.14086
b267	RED_120_EM14440.tif	6248.43	127.455	121.426	230.616	3	ip[width=39 height=12 bits=16 min=0.0 max=6318.0]	ip[width=39 height=12 bits=16 min=5118.0 max=12709.0]	1	2.98698	0.249933	3.34609
b269	RED_120_EM14440.tif	6230.16	127.948	112.973	237.14	3	ip[width=36 height=12 bits=16 min=0.0 max=6318.0]	ip[width=36 height=12 bits=16 min=5118.0 max=12709.0]	1	2.61733	0.235503	3.08247
b270	RED_120_EM14440.tif	6275.46	126.421	124.839	251.798	3	ip[width=41 height=12 bits=16 min=0.0 max=6318.0]	ip[width=41 height=12 bits=16 min=5118.0 max=12709.0]	1	3.11166	0.056609	3.54171
b271	RED_120_EM14440.tif	6339.46	134.039	119.203	292.174	3	ip[width=63 height=11 bits=16 min=0.0 max=6318.0]	ip[width=63 height=11 bits=16 min=5118.0 max=12709.0]	1	4.6871	0.218348	5.50713
b273	RED_120_EM14440.tif	6238.72	933.286	552.82	320.462	3	ip[width=44 height=13 bits=16 min=0.0 max=6318.0]	ip[width=44 height=13 bits=16 min=5118.0 max=12709.0]	1	3.722	0.0235166	3.78677
b274	RED_120_EM14440.tif	6344.73	126.643	112.257	292.27	3	ip[width=41 height=12 bits=16 min=0.0 max=6318.0]	ip[width=41 height=12 bits=16 min=5118.0 max=12709.0]	1	3.06441	0.0643175	3.49305
b281	RED_120_EM14440.tif	6190.73	124.643	110.078	239.684	3	ip[width=31 height=11 bits=16 min=0.0 max=6318.0]	ip[width=31 height=11 bits=16 min=5118.0 max=12709.0]	1	2.10918	0.022434	2.62621
b283	RED_120_EM14440.tif	6636.62	133.683	162.663	1558.08	3	ip[width=21 height=13 bits=16 min=0.0 max=6318.0]	ip[width=21 height=13 bits=16 min=5118.0 max=12709.0]	1	1.59493	0.014745	1.72555
b286	RED_120_EM14440.tif	6145.64	115.679	106.866	234.019	3	ip[width=29 height=12 bits=16 min=0.0 max=6318.0]	ip[width=29 height=12 bits=16 min=5118.0 max=12709.0]	1	2.0755	0.0109773	2.43477
b290	RED_120_EM14440.tif	6166.15	145.588	165.166	291.217	3	ip[width=34 height=12 bits=16 min=0.0 max=6318.0]	ip[width=34 height=12 bits=16 min=5118.0 max=12709.0]	1	2.50255	0.0319632	2.86614
b291	RED_120_EM14440.tif	6301.66	126.871	114.786	235.299	3	ip[width=43 height=12 bits=16 min=0.0 max=6318.0]	ip[width=43 height=12 bits=16 min=5118.0 max=12709.0]	1	3.3982	0.711125	3.69629
b292	RED_120_EM14440.tif	6285.51	121.565	115.094	219.051	3	ip[width=49 height=12 bits=16 min=0.0 max=6318.0]	ip[width=49 height=12 bits=16 min=5118.0 max=12709.0]	1	3.68647	0.181303	4.23297
b296	RED_120_EM14440.tif	6309.91	127.494	122.109	277.094	3	ip[width=54 height=11 bits=16 min=0.0 max=6318.0]	ip[width=54 height=11 bits=16 min=5118.0 max=12709.0]	1	4.10587	0.481696	4.70582
b297	RED_120_EM14440.tif	6177.35	126.087	119.702	215.972	3	ip[width=31 height=12 bits=16 min=0.0 max=6318.0]	ip[width=31 height=12 bits=16 min=5118.0 max=12709.0]	1	2.27945	0.0612622	2.61028
b298	RED_120_EM14440.tif	6297.99	125.208	103.663	208.466	3	ip[width=42 height=12 bits=16 min=0.0 max=6318.0]	ip[width=42 height=12 bits=16 min=5118.0 max=12709.0]	1	3.12473	0.326706	3.56502
b299	RED_120_EM14440.tif	6205.43	127.825	109.164	251.625	3	ip[width=30 height=12 bits=16 min=0.0 max=6318.0]	ip[width=30 height=12 bits=16 min=5118.0 max=12709.0]	1	2.20355	0.161745	2.53745
b320	RED_120_EM14440.tif	6318.39	124.2	115.57	246.224	3	ip[width=56 height=13 bits=16 min=0.0 max=6318.0]	ip[width=56 height=13 bits=16 min=5118.0 max=12709.0]	1	4.601	0.004083	4.8518
b341	RED_120_EM14440.tif	6209.94	250.535	171.241	277.201	4	ip[width=50 height=12 bits=16 min=0.0 max=6318.0]	ip[width=50 height=12 bits=16 min=5118.0 max=12709.0]	1	3.76226	0.110678	4.32923
b342	RED_120_EM14440.tif	6136.75	145.399	115.388	244.225	4	ip[width=22 height=11 bits=16 min=0.0 max=6318.0]	ip[width=22 height=11 bits=16 min=5118.0 max=12709.0]	1	1.431	0.00174064	1.784
b349	RED_120_EM14440.tif	6350.03	143.132	132.648	252.487	4	ip[width=55 height=12 bits=16 min=0.0 max=6318.0]	ip[width=55 height=12 bits=16 min=5118.0 max=12709.0]	1	4.12897	0.0385534	4.74109
b352	RED_120_EM14440.tif	6271.76	148.048	125.528	245.295	4	ip[width=38 height=12 bits=16 min=0.0 max=6318.0]	ip[width=38 height=12 bits=16 min=5118.0 max=12709.0]	1	2.81222	0.105976	3.2326
b353	RED_120_EM14440.tif	6286.51	139.129	119.223	252.499	4	ip[width=35 height=12 bits=16 min=0.0 max=6318.0]	ip[width=35 height=12 bits=16 min=5118.0 max=12709.0]	1	2.7363	0.20673	2.9565
b364	RED_120_EM14440.tif	6359.34	144.796	128.989	307.782	4	ip[width=45 height=12 bits=16 min=0.0 max=6318.0]	ip[width=45 height=12 bits=16 min=5118.0 max=12709.0]	1	3.55714	0.00740596	3.88979
b365	RED_120_EM14440.tif	6288.16	148.133	119.117	272.693	4	ip[width=35 height=11 bits=16 min=0.0 max=6318.0]	ip[width=35 height=11 bits=16 min=5118.0 max=12709.0]	1	2.52574	0.012447	2.96492
b366	RED_120_EM14440.tif	6256.15	148.1	142.284	267.916	4	ip[width=37 height=12 bits=16 min=0.0 max=6318.0]	ip[width=37 height=12 bits=16 min=5118.0 max=12709.0]	1	2.8459	0.230009	3.16108
b367	RED_120_EM14440.tif	6211.41	141.497	117.791	282.217	4	ip[width=36 height=12 bits=16 min=0.0 max=6318.0]	ip[width=36 height=12 bits=16 min=5118.0 max=12709.0]	1	2.73901	0.150584	3.05882
b368	RED_120_EM14440.tif	6241.81	142.162	113.432	262.919	4	ip[width=27 height=11 bits=16 min=0.0 max=6318.0]	ip[width=27 height=11 bits=16 min=5118.0 max=12709.0]	1	1.84953	0.182629	2.26932
b371	RED_120_EM14440.tif	6393.99	147.578	119.608	291.572	4	ip[width=64 height=13 bits=16 min=0.0 max=6318.0]	ip[width=64 height=13 bits=16 min=5118.0 max=12709.0]	1	5.27684	0.38655	5.56448
b372	RED_120_EM14440.tif	6543.48	750.668	2773.16	1161.01	4	ip[width=43 height=12 bits=16 min=0.0 max=6318.0]	ip[width=43 height=12 bits=16 min=5118.0 max=12709.0]	1	3.17148	0.0590151	3.69707
b373	RED_120_EM14440.tif	6333.03	138.302	124.815	253.746	4	ip[width=45 height=11 bits=16 min=0.0 max=6318.0]	ip[width=45 height=11 bits=16 min=5118.0 max=12709.0]	1	3.23963	0.162245	3.89467
b374	RED_120_EM14440.tif	6350.04	139.848	129.604	218.363	4	ip[width=53 height=12 bits=16 min=0.0 max=6318.0]	ip[width=53 height=12 bits=16 min=5118.0 max=12709.0]	1	4.05566	0.261349	4.53322
b375	RED_120_EM14440.tif	6389.19	148.775	130.114	279.881	4	ip[width=41 height=12 bits=16 min=0.0 max=6318.0]	ip[width=41 height=12 bits=16 min=5118.0 max=12709.0]	1	3.13195	0.262568	3.47646
b376	RED_120_EM14440.tif	6310.96	131.606	119.486	251.895	4	ip[width=49 height=11 bits=16 min=0.0 max=6318.0]	ip[width=49 height=11 bits=16 min=5118.0 max=12709.0]	1	3.52982	0.00519656	4.18182
b377	RED_120_EM14440.tif	6410.54	135.578	115.129	236.189	4	ip[width=40 height=11 bits=16 min=0.0 max=6318.0]	ip[width=40 height=11 bits=16 min=5118.0 max=12709.0]	1	2.87741	0.0401075	3.39314
b378	RED_120_EM14440.tif	6339.05	137.373	128.179	222.886	4	ip[width=56 height=12 bits=16 min=0.0 max=6318.0]	ip[width=56 height=12 bits=16 min=5118.0 max=12709.0]	1	4.35454	0.20533	4.84009
b379	RED_120_EM14440.tif	6347.2	136.514	121.075	225.436	4	ip[width=33 height=12 bits=16 min=0.0 max=6318.0]	ip[width=33 height=12 bits=16 min=5118.0 max=12709.0]	1	2.52105	0.163042	2.81965
b381	RED_120_EM14440.tif	6346.2	466	1647.69	330.339	4	ip[width=31 height=12 bits=16 min=0.0 max=6318.0]	ip[width=31 height=12 bits=16 min=5118.0 max=12709.0]	1	2.35181	0.0901838	2.65728
b383	RED_120_EM14440.tif	6373.51	142.36	111.588	236.943	4	ip[width=38 height=12 bits=16 min=0.0 max=6318.0]	ip[width=38 height=12 bits=16 min=5118.0 max=12709.0]	1	2.88802	0.196454	3.26353
b384	RED_120_EM14440.tif	6205.23	133.39	116.519	232.667	4	ip[width=25 height=12 bits=16 min=0.0 max=6318.0]	ip[width=25 height=12 bits=16 min=5118.0 max=12709.0]	1	1.80808	0.0373954	2.08993
b385	RED_120_EM14440.tif	6307.97	136.398	114.952	231.63	4	ip[width=39 height=11 bits=16 min=0.0 max=6318.0]	ip[width=39 height=11 bits=16 min=5118.0 max=12709.0]	1	2.8129	0.0426561	3.34858
b386	RED_120_EM14440.tif	6182.47	127.733	104.639	217.456	4	ip[width=32 height=12 bits=16 min=0.0 max=6318.0]	ip[width=32 height=12 bits=16 min=5118.0 max=12709.0]	1	2.32887	0.118729	2.67336
b387	RED_120_EM14440.tif	6384.33	135.869	122	217.5	4	ip[width=70 height=12 bits=16 min=0.0 max=6318.0]	ip[width=70 height=12 bits=16 min=5118.0 max=12709.0]	1	5.49493	0.0717425	6.08817
b388	RED_120_EM14440.tif	6312.68	133.826	125.652	204.592	4	ip[width=30 height=12 bits=16 min=0.0 max=6318.0]	ip[width=30 height=12 bits=16 min=5118.0 max=12709.0]	1	2.2313	0.039091	2.55779
b407	RED_120_EM14440.tif	6381.66	138.481	117.846	228.812	4	ip[width=65 height=11 bits=16 min=0.0 max=6318.0]	ip[width=65 height=11 bits=16 min=5118.0 max=12709.0]	1	4.61605	0.3229	5.61576
b415	RED_120_EM14440.tif	6803.57	125.163	116.967	248.675	5	ip[width=47 height=12 bits=16 min=0.0 max=6318.0]	ip[width=47 height=12 bits=16 min=5118.0 max=12709.0]	1	3.62648	0.141628	4.00016
b426	RED_120_EM14440.tif	6795.77	126.916	123.192	289.019	5	ip[width=42 height=12 bits=16 min=0.0 max=6318.0]	ip[width=42 height=12 bits=16 min=5118.0 max=12709.0]	1	3.30025	0.111078	3.56999
b430	RED_120_EM14440.tif	6660.78	303.722	1169.19	272.176	5	ip[width=30 height=12 bits=16 min=0.0 max=6318.0]	ip[width=30 height=12 bits=16 min=5118.0 max=12709.0]	1	2.2515	0.00279928	2.50969
b434	RED_120_EM14440.tif	6726.05	117.282	112.851	298.515	5	ip[width=31 height=12 bits=16 min=0.0 max=6318.0]	ip[width=31 height=12 bits=16 min=5118.0 max=12709.0]	1	2.45598	0.0590995	2.63438
b435	RED_120_EM14440.tif	6760.22	125.086	122.04	252.793	5	ip[width=34 height=12 bits=16 min=0.0 max=6318.0]	ip[width=34 height=12 bits=16 min=5118.0 max=12709.0]	1	2.57526	0.0585329	2.90944
b436	RED_120_EM14440.tif	6804.91	126.304	138.227	238.283	5	ip[width=53 height=12 bits=16 min=0.0 max=6318.0]	ip[width=53 height=12 bits=16 min=5118.0 max=12709.0]	1	4.22524	0.224484	4.61712
b445	RED_120_EM14440.tif	6705.09	119.051	123.461	222.607	5	ip[width=33 height=11 bits=16 min=0.0 max=6318.0]	ip[width=33 height=11 bits=16 min=5118.0 max=12709.0]	1	2.33627	0.211859	2.80272
b446	RED_120_EM14440.tif	6846.39	124.175	121.21	227.65	5	ip[width=45 height=13 bits=16 min=0.0 max=6318.0]	ip[width=45 height=13 bits=16 min=5118.0 max=12709.0]	1	3.66637	0.104695	3.84299
b449	RED_120_EM14440.tif	6765.81	122.21	123.166	235.092	5	ip[width=29 height=12 bits=16 min=0.0 max=6318.0]	ip[width=29 height=12 bits=16 min=5118.0 max=12709.0]	1	2.11054	0.0614449	2.45301
b450	RED_120_EM14440.tif	6874.6	127.433	125.364	237.415	5	ip[width=40 height=12 bits=16 min=0.0 max=6318.0]	ip[width=40 height=12 bits=16 min=5118.0 max=12709.0]	1	3.06503	0.124333	3.44862
b467	RED_120_EM14440.tif	7020.39	188.783	127.861	307.442	5	ip[width=66 height=12 bits=16 min=0.0 max=6318.0]	ip[width=66 height=12 bits=16 min=5118.0 max=12709.0]	1	4.68096	0.0739197	5.76394
b469	RED_120_EM14440.tif	6866.51	128.168	124.608	224.144	5	ip[width=32 height=12 bits=16 min=0.0 max=6318.0]	ip[width=32 height=12 bits=16 min=5118.0 max=12709.0]	1	2.29014	0.00494604	2.70938
b470	RED_120_EM14440.tif	6812.16	336.11	1815.99	340.497	5	ip[width=31 height=12 bits=16 min=0.0 max=6318.0]	ip[width=31 height=12 bits=16 min=5118.0 max=12709.0]	1	2.27682	0.412106	2.5811
b472	RED_120_EM14440.tif	7001.09	123.994	119.819	276.523	5	ip[width=56 height=11 bits=16 min=0.0 max=6318.0]	ip[width=56 height=11 bits=16 min=5118.0 max=12709.0]	1	3.71336	0.360193	4.86497
b473	RED_120_EM14440.tif	6908.1	120.591	115.002	269.512	5	ip[width=53 height=12 bits=16 min=0.0 max=6318.0]	ip[width=53 height=12 bits=16 min=5118.0 max=12709.0]	1	3.90703	0.111707	4.6033
b475	RED_120_EM14440.tif	7022.91	121.091	114.362	289.779	5	ip[width=64 height=11 bits=16 min=0.0 max=6318.0]	ip[width=64 height=11 bits=16 min=5118.0 max=12709.0]	1	4.0334	0.226722	5.52115
b476	RED_120_EM14440.tif	7034.11	192.331	213.04	226.127	5	ip[width=36 height=11 bits=16 min=0.0 max=6318.0]	ip[width=36 height=11 bits=16 min=5118.0 max=12709.0]	1	2.36803	0.047711	3.05538
b478	RED_120_EM14440.tif	6766.94	115.981	98.3581	284.488	5	ip[width=38 height=12 bits=16 min=0.0 max=6318.0]	ip[width=38 height=12 bits=16 min=5118.0 max=12709.0]	1	2.98929	0.105085	3.26702
b485	RED_120_EM14440.tif	6959.74	118.015	118.927	247.29	5	ip[width=38 height=11 bits=16 min=0.0 max=6318.0]	ip[width=38 height=11 bits=16 min=5118.0 max=12709.0]	1	2.70188	0.041404	3.23955
b491	RED_120_EM14440.tif	6978.19	121.249	113.532	230.805	5	ip[width=69 height=11 bits=16 min=0.0 max=6318.0]	ip[width=69 height=11 bits=16 min=5118.0 max=12709.0]	1	4.96299	0.0865408	5.95392
b492	RED_120_EM14440.tif	6833.31	121.165	112.851	208.795	5	ip[width=27 height=11 bits=16 min=0.0 max=6318.0]	ip[width=27 height=11 bits=16 min=5118.0 max=12709.0]	1	1.96116	0.0270813	2.30627
b493	RED_120_EM14440.tif	6827.19	122.797	109.408	240.829	5	ip[width=48 height=11 bits=16 min=0.0 max=6318.0]	ip[width=48 height=11 bits=16 min=5118.0 max=12709.0]	1	3.49503	0.0918013	4.10576
b494	RED_120_EM14440.tif	6881.72	117.143	112.1	239.353	5	ip[width=50 height=12 bits=16 min=0.0 max=6318.0]	ip[width=50 height=12 bits=16 min=5118.0 max=12709.0]	1	3.79401	0.190585	4.31089
b505	RED_120_EM14440.tif	6861.6	122.484	120.307	238.665	5	ip[width=28 height=11 bits=16 min=0.0 max=6318.0]	ip[width=28 height=11 bits=16 min=5118.0 max=12709.0]	1	2.00384	0.00668535	2.36039
b509	RED_120_EM14440.tif	6884.86	120.377	107.333	231.553	5	ip[width=45 height=11 bits=16 min=0.0 max=6318.0]	ip[width=45 height=11 bits=16 min=5118.0 max=12709.0]	1	3.13879	0.276733	3.85694
b520	RED_120_EM14440.tif	6682.72	110.625	99.4327	219.396	5	ip[width=29 height=12 bits=16 min=0.0 max=6318.0]	ip[width=29 height=12 bits=16 min=5118.0 max=12709.0]	1	2.15618	0.0555886	2.45032
b523	RED_120_EM14440.tif	6818.02	117.708	110.681	211.417	5	ip[width=63 height=11 bits=16 min=0.0 max=6318.0]	ip[width=63 height=11 bits=16 min=5118.0 max=12709.0]	1	4.64738	0.432454	5.49146
b530	RED_120_EM14440.tif	6796.79	123.905	107.105	235.623	5	ip[width=42 height=12 bits=16 min=0.0 max=6318.0]	ip[width=42 height=12 bits=16 min=5118.0 max=12709.0]	1	3.15434	0.137805	3.58532
b546	RED_120_EM14440.tif	6731.68	114.951	105.54	319.157	5	ip[width=30 height=12 bits=16 min=0.0 max=6318.0]	ip[width=30 height=12 bits=16 min=5118.0 max=12709.0]	1	2.21489	0.0740043	2.56222
b557	RED_120_EM14440.tif	6910.14	119.272	107.726	253.943	5	ip[width=58 height=12 bits=16 min=0.0 max=6318.0]	ip[width=58 height=12 bits=16 min=5118.0 max=12709.0]	1	4.5001	0.010481	5.04102
b569	RED_120_EM14440.tif	6794.92	122.47	104.872	229.502	5	ip[width=35 height=11 bits=16 min=0.0 max=6318.0]	ip[width=35 height=11 bits=16 min=5118.0 max=12709.0]	1	2.45383	0.0661439	2.98824
b572	RED_120_EM14440.tif	6838.42	128.031	130.455	235.337	5	ip[width=46 height=12 bits=16 min=0.0 max=6318.0]	ip[width=46 height=12 bits=16 min=5118.0 max=12709.0]	1	3.59766	0.227168	3.9886
b584	RED_120_EM14440.tif	6798.85	115.683	120.098	247.585	5	ip[width=33 height=12 bits=16 min=0.0 max=6318.0]	ip[width=33 height=12 bits=16 min=5118.0 max=12709.0]	1	2.41263	0.0231499	2.82816
b606	RED_120_EM14440.tif	7039.48	124.782	123.669	250.399	5	ip[width=39 height=11 bits=16 min=0.0 max=6318.0]	ip[width=39 height=11 bits=16 min=5118.0 max=12709.0]	1	2.54489	0.141629	3.35865
b607	RED_120_EM14440.tif	6964.92	124.053	119.959	236.953	5	ip[width=41 height=11 bits=16 min=0.0 max=6318.0]	ip[width=41 height=11 bits=16 min=5118.0 max=12709.0]	1	2.68881	0.117568	3.4991
b612	RED_120_EM14440.tif	7130.04	438.227	186.699	287.216	5	ip[width=23 height=10 bits=16 min=0.0 max=6318.0]	ip[width=23 height=10 bits=16 min=5118.0 max=12709.0]	1	1.38893	0.0216067	1.95319
b614	RED_120_EM14440.tif	7285.18	482	214.551	306.74	5	ip[width=20 height=10 bits=16 min=0.0 max=6318.0]	ip[width=20 height=10 bits=16 min=5118.0 max=12709.0]	1	1.22152	0.0369866	1.68386
b616	RED_120_EM14440.tif	7061.61	123.783	135.128	225.69	5	ip[width=31 height=10 bits=16 min=0.0 max=6318.0]	ip[width=31 height=10 bits=16 min=5118.0 max=12709.0]	1	1.79871	0.149758	2.61523
b617	RED_120_EM14440.tif	7009.32	127.833	124.829	221.886	5	ip[width=24 height=12 bits=16 min=0.0 max=6318.0]	ip[width=24 height=12 bits=16 min=5118.0 max=12709.0]	1	1.67018	0.0886689	1.96121
b622	RED_120_EM14440.tif	6271.7	126.133	122.738	217.213	6	ip[width=27 height=13 bits=16 min=0.0 max=6318.0]	ip[width=27 height=13 bits=16 min=5118.0 max=12709.0]	1	2.0839	0.0974861	2.24662
b645	RED_120_EM14440.tif	6460.25	125.823	127.026	236.707	6	ip[width=56 height=15 bits=16 min=0.0 max=6318.0]	ip[width=56 height=15 bits=16 min=5118.0 max=12709.0]	1	4.95983	0.396316	4.87021
b649	RED_120_EM14440.tif	6356.65	120.011	128.655	282.607	6	ip[width=38 height=12 bits=16 min=0.0 max=6318.0]	ip[width=38 height=12 bits=16 min=5118.0 max=12709.0]	1	2.98531	0.130694	3.25625
b654	RED_120_EM14440.tif	6354.63	119.614	124.894	245.829	6	ip[width=31 height=12 bits=16 min=0.0 max=6318.0]	ip[width=31 height=12 bits=16 min=5118.0 max=12709.0]	1	2.33337	0.0749263	2.60447
b656	RED_120_EM14440.tif	6382.11	1198.37	453.831	333.421	6	ip[width=34 height=13 bits=16 min=0.0 max=6318.0]	ip[width=34 height=13 bits=16 min=5118.0 max=12709.0]	1	2.66167	0.0214445	2.84872
b659	RED_120_EM14440.tif	6725.71	1096.76	4567.73	2868.89	6	ip[width=34 height=12 bits=16 min=0.0 max=6318.0]	ip[width=34 height=12 bits=16 min=5118.0 max=12709.0]	1	2.69254	0.0934396	2.89315
b660	RED_120_EM14440.tif	6433.39	134.063	129.032	273.143	6	ip[width=48 height=12 bits=16 min=0.0 max=6318.0]	ip[width=48 height=12 bits=16 min=5118.0 max=12709.0]	1	3.78334	0.20796	4.09557
b670	RED_120_EM14440.tif	6400.81	123.486	155.934	241.213	6	ip[width=39 height=12 bits=16 min=0.0 max=6318.0]	ip[width=39 height=12 bits=16 min=5118.0 max=12709.0]	1	2.85723	0.0363204	3.35515
b671	RED_120_EM14440.tif	6378.79	121.647	131.605	235.892	6	ip[width=32 height=11 bits=16 min=0.0 max=6318.0]	ip[width=32 height=11 bits=16 min=5118.0 max=12709.0]	1	2.26658	0.0315466	2.73336
b687	RED_120_EM14440.tif	6362.13	119.485	125.921	237.531	6	ip[width=27 height=11 bits=16 min=0.0 max=6318.0]	ip[width=27 height=11 bits=16 min=5118.0 max=12709.0]	1	1.87096	0.0261836	2.29442
b690	RED_120_EM14440.tif	6376.14	122.54	134.177	331.967	6	ip[width=25 height=11 bits=16 min=0.0 max=6318.0]	ip[width=25 height=11 bits=16 min=5118.0 max=12709.0]	1	1.71162	0.219448	2.07366
b692	RED_120_EM14440.tif	6358.48	114.62	117.104	252.906	6	ip[width=22 height=12 bits=16 min=0.0 max=6318.0]	ip[width=22 height=12 bits=16 min=5118.0 max=12709.0]	1	1.51463	0.0601757	1.79295
b703	RED_120_EM14440.tif	6506.52	124.848	125.2	271.464	6	ip[width=44 height=12 bits=16 min=0.0 max=6318.0]	ip[width=44 height=12 bits=16 min=5118.0 max=12709.0]	1	3.4922	0.192391	3.74159
b705	RED_120_EM14440.tif	6433.45	116.758	114.888	228.521	6	ip[width=37 height=11 bits=16 min=0.0 max=6318.0]	ip[width=37 height=11 bits=16 min=5118.0 max=12709.0]	1	2.59361	0.0271536	3.11197
b707	RED_120_EM14440.tif	6488.02	131.165	170.118	260.1	6	ip[width=46 height=12 bits=16 min=0.0 max=6318.0]	ip[width=46 height=12 bits=16 min=5118.0 max=12709.0]	1	3.47456	0.318113	3.95992
b708	RED_120_EM14440.tif	6618.01	124.507	125.78	268.382	6	ip[width=41 height=12 bits=16 min=0.0 max=6318.0]	ip[width=41 height=12 bits=16 min=5118.0 max=12709.0]	1	2.86384	0.233154	3.48016
b710	RED_120_EM14440.tif	6567.1	114.566	119.736	248.269	6	ip[width=29 height=11 bits=16 min=0.0 max=6318.0]	ip[width=29 height=11 bits=16 min=5118.0 max=12709.0]	1	1.92169	0.0986075	2.47958
b711	RED_120_EM14440.tif	6497.78	122.759	126.149	241.608	6	ip[width=55 height=11 bits=16 min=0.0 max=6318.0]	ip[width=55 height=11 bits=16 min=5118.0 max=12709.0]	1	3.94385	0.0878856	4.72616
b712	RED_120_EM14440.tif	6395.35	121.437	116.635	251.532	6	ip[width=25 height=11 bits=16 min=0.0 max=6318.0]	ip[width=25 height=11 bits=16 min=5118.0 max=12709.0]	1	1.75134	0.00585552	2.08057
b713	RED_120_EM14440.tif	6471.8	121.834	120.277	236.74	6	ip[width=33 height=11 bits=16 min=0.0 max=6318.0]	ip[width=33 height=11 bits=16 min=5118.0 max=12709.0]	1	2.31999	0.000805011	2.75982
b714	RED_120_EM14440.tif	6509.22	119.357	115.203	274.157	6	ip[width=39 height=12 bits=16 min=0.0 max=6318.0]	ip[width=39 height=12 bits=16 min=5118.0 max=12709.0]	1	2.89752	0.0183389	3.31298
b715	RED_120_EM14440.tif	6530.51	114.792	118.795	229.624	6	ip[width=36 height=12 bits=16 min=0.0 max=6318.0]	ip[width=36 height=12 bits=16 min=5118.0 max=12709.0]	1	2.76257	0.122575	3.11018
b718	RED_120_EM14440.tif	6670.24	119.06	324.368	297.092	6	ip[width=50 height=11 bits=16 min=0.0 max=6318.0]	ip[width=50 height=11 bits=16 min=5118.0 max=12709.0]	1	3.12757	0.114532	4.26711
b721	RED_120_EM14440.tif	6344.48	142.417	140.803	234.266	6	ip[width=30 height=12 bits=16 min=0.0 max=6318.0]	ip[width=30 height=12 bits=16 min=5118.0 max=12709.0]	1	2.2877	0.216332	2.52842
b722	RED_120_EM14440.tif	6703.67	115.895	187.561	258.38	6	ip[width=40 height=10 bits=16 min=0.0 max=6318.0]	ip[width=40 height=10 bits=16 min=5118.0 max=12709.0]	1	2.4524	0.273741	3.41408
b723	RED_120_EM14440.tif	6677.26	115.134	150.727	261.555	6	ip[width=30 height=9 bits=16 min=0.0 max=6318.0]	ip[width=30 height=9 bits=16 min=5118.0 max=12709.0]	1	1.7007	0.148504	2.57377
b724	RED_120_EM14440.tif	6571.09	118.582	132.296	307.18	6	ip[width=40 height=13 bits=16 min=0.0 max=6318.0]	ip[width=40 height=13 bits=16 min=5118.0 max=12709.0]	1	2.9513	0.00754998	3.41858
b728	RED_120_EM14440.tif	6353.69	115.744	120.692	250.685	6	ip[width=29 height=12 bits=16 min=0.0 max=6318.0]	ip[width=29 height=12 bits=16 min=5118.0 max=12709.0]	1	2.16987	0.0861584	2.44826
b730	RED_120_EM14440.tif	6605.74	334.241	396.355	255.702	6	ip[width=31 height=11 bits=16 min=0.0 max=6318.0]	ip[width=31 height=11 bits=16 min=5118.0 max=12709.0]	1	1.97004	0.0701284	2.60829
b732	RED_120_EM14440.tif	6497.41	188.247	174.388	261.761	6	ip[width=39 height=11 bits=16 min=0.0 max=6318.0]	ip[width=39 height=11 bits=16 min=5118.0 max=12709.0]	1	2.78601	0.141871	3.31137
b734	RED_120_EM14440.tif	6512.11	116.169	113.597	252.426	6	ip[width=46 height=12 bits=16 min=0.0 max=6318.0]	ip[width=46 height=12 bits=16 min=5118.0 max=12709.0]	1	3.53043	0.0295668	3.98153
b748	RED_120_EM14440.tif	6614.03	116.357	112.732	248.8	6	ip[width=66 height=11 bits=16 min=0.0 max=6318.0]	ip[width=66 height=11 bits=16 min=5118.0 max=12709.0]	1	4.54105	0.121677	5.70601
b757	RED_120_EM14440.tif	6584.66	118.27	113.648	255.279	6	ip[width=31 height=10 bits=16 min=0.0 max=6318.0]	ip[width=31 height=10 bits=16 min=5118.0 max=12709.0]	1	1.83103	0.113582	2.58753
b763	RED_120_EM14440.tif	6449.14	121.548	116.007	254.847	6	ip[width=43 height=12 bits=16 min=0.0 max=6318.0]	ip[width=43 height=12 bits=16 min=5118.0 max=12709.0]	1	3.2936	0.268155	3.6747
b773	RED_120_EM14440.tif	6410.95	114.853	118.147	243.264	6	ip[width=39 height=12 bits=16 min=0.0 max=6318.0]	ip[width=39 height=12 bits=16 min=5118.0 max=12709.0]	1	2.93047	0.0530235	3.30615
b809	RED_120_EM14440.tif	6329.8	127.158	135.337	230.621	6	ip[width=24 height=11 bits=16 min=0.0 max=6318.0]	ip[width=24 height=11 bits=16 min=5118.0 max=12709.0]	1	1.51771	0.187278	1.96956
b851	RED_120_EM14440.tif	6428.26	114.476	103.468	303.219	6	ip[width=30 height=11 bits=16 min=0.0 max=6318.0]	ip[width=30 height=11 bits=16 min=5118.0 max=12709.0]	1	2.14014	0.117812	2.49892
b855	RED_120_EM14440.tif	6327.93	117.243	197.769	256.084	6	ip[width=34 height=12 bits=16 min=0.0 max=6318.0]	ip[width=34 height=12 bits=16 min=5118.0 max=12709.0]	1	2.53462	0.102586	2.88894
b856	RED_120_EM14440.tif	6393.07	116.826	118.31	238.792	6	ip[width=40 height=12 bits=16 min=0.0 max=6318.0]	ip[width=40 height=12 bits=16 min=5118.0 max=12709.0]	1	3.01933	0.143999	3.45273
b858	RED_120_EM14440.tif	6412.25	127.313	117.243	204.23	6	ip[width=47 height=12 bits=16 min=0.0 max=6318.0]	ip[width=47 height=12 bits=16 min=5118.0 max=12709.0]	1	3.58533	0.394559	4.03512
b923	RED_120_EM14440.tif	6613.29	162.308	131.399	249.823	6	ip[width=25 height=10 bits=16 min=0.0 max=6318.0]	ip[width=25 height=10 bits=16 min=5118.0 max=12709.0]	1	1.56668	0.0280595	2.12609
b924	RED_120_EM14440.tif	6628.06	521.897	215.74	338.8	6	ip[width=37 height=14 bits=16 min=0.0 max=6318.0]	ip[width=37 height=14 bits=16 min=5118.0 max=12709.0]	1	2.76097	0.333029	3.1442
b930	RED_120_EM14440.tif	6650.64	118.947	111.423	233.968	6	ip[width=53 height=11 bits=16 min=0.0 max=6318.0]	ip[width=53 height=11 bits=16 min=5118.0 max=12709.0]	1	3.68697	0.150676	4.59016
b931	RED_120_EM14440.tif	6686.69	120.762	113.719	278.552	6	ip[width=23 height=12 bits=16 min=0.0 max=6318.0]	ip[width=23 height=12 bits=16 min=5118.0 max=12709.0]	1	1.64847	0.036175	1.91353
b936	RED_120_EM14440.tif	6492.07	117.19	113.157	271.354	6	ip[width=28 height=12 bits=16 min=0.0 max=6318.0]	ip[width=28 height=12 bits=16 min=5118.0 max=12709.0]	1	2.10585	0.00533201	2.39259
b937	RED_120_EM14440.tif	6513.15	123.533	120.544	222.47	6	ip[width=32 height=11 bits=16 min=0.0 max=6318.0]	ip[width=32 height=11 bits=16 min=5118.0 max=12709.0]	1	2.1288	0.0755092	2.69164
b943	RED_120_EM14440.tif	6422.52	121.06	112.958	228.003	7	ip[width=35 height=12 bits=16 min=0.0 max=6318.0]	ip[width=35 height=12 bits=16 min=5118.0 max=12709.0]	1	2.62692	0.160385	2.99048
b946	RED_120_EM14440.tif	6337.28	119.488	121.69	215.522	7	ip[width=23 height=11 bits=16 min=0.0 max=6318.0]	ip[width=23 height=11 bits=16 min=5118.0 max=12709.0]	1	1.5883	0.0268412	1.92452
b947	RED_120_EM14440.tif	6362	115.004	108.973	220.446	7	ip[width=25 height=12 bits=16 min=0.0 max=6318.0]	ip[width=25 height=12 bits=16 min=5118.0 max=12709.0]	1	1.76852	0.229952	2.08065
b950	RED_120_EM14440.tif	6520.83	117.237	116.777	225.361	7	ip[width=49 height=13 bits=16 min=0.0 max=6318.0]	ip[width=49 height=13 bits=16 min=5118.0 max=12709.0]	1	3.95581	0.418233	4.26554
b952	RED_120_EM14440.tif	6554.1	126.242	112.746	291.023	7	ip[width=50 height=12 bits=16 min=0.0 max=6318.0]	ip[width=50 height=12 bits=16 min=5118.0 max=12709.0]	1	3.67274	0.0765215	4.30254
b953	RED_120_EM14440.tif	6542.2	115.109	113.061	287.412	7	ip[width=35 height=12 bits=16 min=0.0 max=6318.0]	ip[width=35 height=12 bits=16 min=5118.0 max=12709.0]	1	2.58586	0.0133407	2.99683
b956	RED_120_EM14440.tif	6514.66	122.084	119.343	250.647	7	ip[width=32 height=11 bits=16 min=0.0 max=6318.0]	ip[width=32 height=11 bits=16 min=5118.0 max=12709.0]	1	2.23981	0.0585856	2.70231
b959	RED_120_EM14440.tif	6522.64	116.447	108.932	253.618	7	ip[width=50 height=12 bits=16 min=0.0 max=6318.0]	ip[width=50 height=12 bits=16 min=5118.0 max=12709.0]	1	3.98801	0.226595	4.29352
b960	RED_120_EM14440.tif	6639.53	132.829	123.176	239.762	7	ip[width=70 height=12 bits=16 min=0.0 max=6318.0]	ip[width=70 height=12 bits=16 min=5118.0 max=12709.0]	1	5.2984	0.0297386	6.09226
b961	RED_120_EM14440.tif	6568.73	117.704	115.165	249.856	7	ip[width=51 height=13 bits=16 min=0.0 max=6318.0]	ip[width=51 height=13 bits=16 min=5118.0 max=12709.0]	1	4.20709	0.309237	4.36271
b962	RED_120_EM14440.tif	6440.61	123.249	121.906	254.464	7	ip[width=39 height=13 bits=16 min=0.0 max=6318.0]	ip[width=39 height=13 bits=16 min=5118.0 max=12709.0]	1	3.10327	0.0408277	3.3298
b963	RED_120_EM14440.tif	6634.27	125.603	121.052	255.258	7	ip[width=40 height=10 bits=16 min=0.0 max=6318.0]	ip[width=40 height=10 bits=16 min=5118.0 max=12709.0]	1	2.59487	0.164967	3.39142
b964	RED_120_EM14440.tif	6554.89	118.766	111.459	271.969	7	ip[width=44 height=12 bits=16 min=0.0 max=6318.0]	ip[width=44 height=12 bits=16 min=5118.0 max=12709.0]	1	3.28164	0.130759	3.78531
b965	RED_120_EM14440.tif	6505.59	120.428	115.217	326.261	7	ip[width=38 height=12 bits=16 min=0.0 max=6318.0]	ip[width=38 height=12 bits=16 min=5118.0 max=12709.0]	1	2.84028	0.14453	3.24698
b967	RED_120_EM14440.tif	6493.22	116.398	114.164	237.661	7	ip[width=39 height=12 bits=16 min=0.0 max=6318.0]	ip[width=39 height=12 bits=16 min=5118.0 max=12709.0]	1	2.94914	0.167836	3.31904
b968	RED_120_EM14440.tif	6464.31	118.578	109.918	282.106	7	ip[width=44 height=12 bits=16 min=0.0 max=6318.0]	ip[width=44 height=12 bits=16 min=5118.0 max=12709.0]	1	3.29366	0.141523	3.73966
b978	RED_120_EM14440.tif	6508.65	117.502	107.969	242.225	7	ip[width=47 height=11 bits=16 min=0.0 max=6318.0]	ip[width=47 height=11 bits=16 min=5118.0 max=12709.0]	1	3.38883	0.151524	4.05152
b979	RED_120_EM14440.tif	6578.03	121.667	123.608	278.863	7	ip[width=41 height=13 bits=16 min=0.0 max=6318.0]	ip[width=41 height=13 bits=16 min=5118.0 max=12709.0]	1	3.35922	0.101113	3.55304
b980	RED_120_EM14440.tif	6465.73	118.709	114.03	272.301	7	ip[width=32 height=12 bits=16 min=0.0 max=6318.0]	ip[width=32 height=12 bits=16 min=5118.0 max=12709.0]	1	2.32986	0.20164	2.67077
b981	RED_120_EM14440.tif	6436.65	115.045	107.543	248.77	7	ip[width=30 height=13 bits=16 min=0.0 max=6318.0]	ip[width=30 height=13 bits=16 min=5118.0 max=12709.0]	1	2.32246	0.0173322	2.51443
b982	RED_120_EM14440.tif	6422.34	114.103	103.417	271.713	7	ip[width=25 height=12 bits=16 min=0.0 max=6318.0]	ip[width=25 height=12 bits=16 min=5118.0 max=12709.0]	1	1.76898	0.0408122	2.06702
b983	RED_120_EM14440.tif	6453.82	119.312	119.765	233.756	7	ip[width=47 height=11 bits=16 min=0.0 max=6318.0]	ip[width=47 height=11 bits=16 min=5118.0 max=12709.0]	1	3.47071	0.155542	4.06257
b984	RED_120_EM14440.tif	6422.02	121.467	119.376	219.117	7	ip[width=30 height=11 bits=16 min=0.0 max=6318.0]	ip[width=30 height=11 bits=16 min=5118.0 max=12709.0]	1	2.15359	0.00137566	2.50233
b985	RED_120_EM14440.tif	6355.8	120.96	125.225	307.72	7	ip[width=22 height=12 bits=16 min=0.0 max=6318.0]	ip[width=22 height=12 bits=16 min=5118.0 max=12709.0]	1	1.59202	0.00370708	1.81608
b987	RED_120_EM14440.tif	6560.59	113.644	106.95	308.829	7	ip[width=41 height=12 bits=16 min=0.0 max=6318.0]	ip[width=41 height=12 bits=16 min=5118.0 max=12709.0]	1	3.29496	0.393968	3.55484
b989	RED_120_EM14440.tif	6472.31	117.962	112.474	272.537	7	ip[width=38 height=12 bits=16 min=0.0 max=6318.0]	ip[width=38 height=12 bits=16 min=5118.0 max=12709.0]	1	2.89292	0.0720495	3.20232
b990	RED_120_EM14440.tif	6420.21	110.902	112.185	234.759	7	ip[width=31 height=12 bits=16 min=0.0 max=6318.0]	ip[width=31 height=12 bits=16 min=5118.0 max=12709.0]	1	2.2968	0.0779616	2.61803
b992	RED_120_EM14440.tif	6379.95	115.404	107.254	237.738	7	ip[width=30 height=11 bits=16 min=0.0 max=6318.0]	ip[width=30 height=11 bits=16 min=5118.0 max=12709.0]	1	2.09364	0.123955	2.55072
b996	RED_120_EM14440.tif	6382.92	122.179	108.944	247.151	7	ip[width=26 height=12 bits=16 min=0.0 max=6318.0]	ip[width=26 height=12 bits=16 min=5118.0 max=12709.0]	1	1.96206	0.0357625	2.2126
b997	RED_120_EM14440.tif	6457.31	127.414	130.492	261.807	7	ip[width=31 height=12 bits=16 min=0.0 max=6318.0]	ip[width=31 height=12 bits=16 min=5118.0 max=12709.0]	1	2.37269	0.353963	2.62124
b998	RED_120_EM14440.tif	6436.58	117.414	116.212	261.618	7	ip[width=42 height=12 bits=16 min=0.0 max=6318.0]	ip[width=42 height=12 bits=16 min=5118.0 max=12709.0]	1	3.20717	0.0486361	3.61701
b999	RED_120_EM14440.tif	6558.19	114.991	114.088	281.305	7	ip[width=44 height=12 bits=16 min=0.0 max=6318.0]	ip[width=44 height=12 bits=16 min=5118.0 max=12709.0]	1	3.47209	0.104538	3.77982
b1000	RED_120_EM14440.tif	6470.81	116.989	110.048	302.487	7	ip[width=36 height=12 bits=16 min=0.0 max=6318.0]	ip[width=36 height=12 bits=16 min=5118.0 max=12709.0]	1	2.76529	0.096109	3.03962
b1003	RED_120_EM14440.tif	6638.23	116.546	118.819	271.242	7	ip[width=36 height=10 bits=16 min=0.0 max=6318.0]	ip[width=36 height=10 bits=16 min=5118.0 max=12709.0]	1	2.30901	0.111248	3.0485
b1005	RED_120_EM14440.tif	6577.51	120.08	119.509	270.622	7	ip[width=33 height=11 bits=16 min=0.0 max=6318.0]	ip[width=33 height=11 bits=16 min=5118.0 max=12709.0]	1	2.17832	0.155008	2.79597
b1008	RED_120_EM14440.tif	6764.28	121.661	108.757	280.464	7	ip[width=63 height=12 bits=16 min=0.0 max=6318.0]	ip[width=63 height=12 bits=16 min=5118.0 max=12709.0]	1	4.55339	0.233152	5.43963
b1010	RED_120_EM14440.tif	6428.59	304.467	594.686	310.563	7	ip[width=40 height=12 bits=16 min=0.0 max=6318.0]	ip[width=40 height=12 bits=16 min=5118.0 max=12709.0]	1	3.18487	0.0971235	3.40807
b1011	RED_120_EM14440.tif	6618.95	111.96	103.878	245.566	7	ip[width=56 height=12 bits=16 min=0.0 max=6318.0]	ip[width=56 height=12 bits=16 min=5118.0 max=12709.0]	1	4.14522	0.183912	4.86337
b1012	RED_120_EM14440.tif	6826.29	118.698	115.862	225.466	7	ip[width=20 height=8 bits=16 min=0.0 max=6318.0]	ip[width=20 height=8 bits=16 min=5118.0 max=12709.0]	1	0.952888	0.0119446	1.60111
b1015	RED_120_EM14440.tif	6685.74	113.809	125.882	222.86	7	ip[width=19 height=10 bits=16 min=0.0 max=6318.0]	ip[width=19 height=10 bits=16 min=5118.0 max=12709.0]	1	1.07242	0.075006	1.59287
b1018	RED_120_EM14440.tif	6558.91	118.169	115.523	237.957	7	ip[width=37 height=12 bits=16 min=0.0 max=6318.0]	ip[width=37 height=12 bits=16 min=5118.0 max=12709.0]	1	2.76109	0.0383232	3.16696
b1026	RED_120_EM14440.tif	6510.31	119.1	111.182	228.976	7	ip[width=35 height=12 bits=16 min=0.0 max=6318.0]	ip[width=35 height=12 bits=16 min=5118.0 max=12709.0]	1	2.61332	0.24387	2.94904
b1036	RED_120_EM14440.tif	6578.79	110.945	111.043	329.575	7	ip[width=45 height=12 bits=16 min=0.0 max=6318.0]	ip[width=45 height=12 bits=16 min=5118.0 max=12709.0]	1	3.35491	0.0516983	3.85311
b1037	RED_120_EM14440.tif	6601.27	119.718	114.677	254.561	7	ip[width=45 height=12 bits=16 min=0.0 max=6318.0]	ip[width=45 height=12 bits=16 min=5118.0 max=12709.0]	1	3.56781	0.10057	3.91015
b1039	RED_120_EM14440.tif	6537.24	115.529	107.492	258.553	7	ip[width=35 height=12 bits=16 min=0.0 max=6318.0]	ip[width=35 height=12 bits=16 min=5118.0 max=12709.0]	1	2.60253	0.0660279	3.01932
b1040	RED_120_EM14440.tif	6416.37	109.972	95.0236	232	7	ip[width=30 height=11 bits=16 min=0.0 max=6318.0]	ip[width=30 height=11 bits=16 min=5118.0 max=12709.0]	1	2.02249	0.14874	2.57113
b1045	RED_120_EM14440.tif	6504.16	112.409	118.152	237.907	7	ip[width=42 height=12 bits=16 min=0.0 max=6318.0]	ip[width=42 height=12 bits=16 min=5118.0 max=12709.0]	1	3.31422	0.104374	3.60122
b1046	RED_120_EM14440.tif	6638.18	117.078	111.684	220.866	7	ip[width=28 height=11 bits=16 min=0.0 max=6318.0]	ip[width=28 height=11 bits=16 min=5118.0 max=12709.0]	1	1.8367	0.320907	2.35126
b1047	RED_120_EM14440.tif	6800.04	109.331	105.609	284.94	7	ip[width=34 height=12 bits=16 min=0.0 max=6318.0]	ip[width=34 height=12 bits=16 min=5118.0 max=12709.0]	1	2.38216	0.242232	2.86351
b1048	RED_120_EM14440.tif	6581.77	109.594	104.55	244.396	7	ip[width=44 height=11 bits=16 min=0.0 max=6318.0]	ip[width=44 height=11 bits=16 min=5118.0 max=12709.0]	1	3.08087	0.108467	3.73853
b1049	RED_120_EM14440.tif	6804.39	107.232	113.874	268.879	7	ip[width=26 height=10 bits=16 min=0.0 max=6318.0]	ip[width=26 height=10 bits=16 min=5118.0 max=12709.0]	1	1.56459	0.08716	2.14157
b1052	RED_120_EM14440.tif	6503.3	120.803	104.152	231.048	7	ip[width=41 height=11 bits=16 min=0.0 max=6318.0]	ip[width=41 height=11 bits=16 min=5118.0 max=12709.0]	1	2.97128	0.0524892	3.50412
b1054	RED_120_EM14440.tif	6446.38	112.799	108.437	256.735	7	ip[width=31 height=12 bits=16 min=0.0 max=6318.0]	ip[width=31 height=12 bits=16 min=5118.0 max=12709.0]	1	2.41614	0.120143	2.66441
b1059	RED_120_EM14440.tif	6478	111.265	104.133	219.332	7	ip[width=24 height=12 bits=16 min=0.0 max=6318.0]	ip[width=24 height=12 bits=16 min=5118.0 max=12709.0]	1	1.67042	0.00699992	1.96689
b1061	RED_120_EM14440.tif	6528.5	119.112	113.199	235.836	7	ip[width=39 height=12 bits=16 min=0.0 max=6318.0]	ip[width=39 height=12 bits=16 min=5118.0 max=12709.0]	1	2.91578	0.0278548	3.33941
b1063	RED_120_EM14440.tif	6565.55	114.858	114.133	258.687	7	ip[width=35 height=12 bits=16 min=0.0 max=6318.0]	ip[width=35 height=12 bits=16 min=5118.0 max=12709.0]	1	2.66192	0.0740153	3.01901
b1067	RED_120_EM14440.tif	6561.24	120.863	105.534	242.821	7	ip[width=51 height=13 bits=16 min=0.0 max=6318.0]	ip[width=51 height=13 bits=16 min=5118.0 max=12709.0]	1	3.97931	0.149025	4.39
b1077	RED_120_EM14440.tif	6691.36	116.006	107.994	255.316	7	ip[width=54 height=12 bits=16 min=0.0 max=6318.0]	ip[width=54 height=12 bits=16 min=5118.0 max=12709.0]	1	4.02544	0.103774	4.65677
b1086	RED_120_EM14440.tif	6633.11	521.69	679.837	346.842	7	ip[width=51 height=12 bits=16 min=0.0 max=6318.0]	ip[width=51 height=12 bits=16 min=5118.0 max=12709.0]	1	4.15052	0.0370338	4.40103
b1091	RED_120_EM14440.tif	6490.77	113.29	113.123	208.959	7	ip[width=55 height=11 bits=16 min=0.0 max=6318.0]	ip[width=55 height=11 bits=16 min=5118.0 max=12709.0]	1	4.01854	0.109861	4.73551
b1092	RED_120_EM14440.tif	6560.2	123.84	114.962	243.015	7	ip[width=32 height=10 bits=16 min=0.0 max=6318.0]	ip[width=32 height=10 bits=16 min=5118.0 max=12709.0]	1	2.09031	0.0389085	2.68568
b1094	RED_120_EM14440.tif	6614.58	118.799	105.529	223.052	7	ip[width=50 height=11 bits=16 min=0.0 max=6318.0]	ip[width=50 height=11 bits=16 min=5118.0 max=12709.0]	1	3.76567	0.0513976	4.34898
b1097	RED_120_EM14440.tif	6627.9	121.304	112.921	225.917	7	ip[width=48 height=12 bits=16 min=0.0 max=6318.0]	ip[width=48 height=12 bits=16 min=5118.0 max=12709.0]	1	3.62825	0.00742205	4.10194
b1099	RED_120_EM14440.tif	6558.18	112.974	114.481	244.203	7	ip[width=39 height=11 bits=16 min=0.0 max=6318.0]	ip[width=39 height=11 bits=16 min=5118.0 max=12709.0]	1	2.7247	0.0713565	3.31748
b1100	RED_120_EM14440.tif	6495.92	111.019	106.868	202.543	7	ip[width=31 height=11 bits=16 min=0.0 max=6318.0]	ip[width=31 height=11 bits=16 min=5118.0 max=12709.0]	1	2.09611	0.02296	2.58612
b1102	RED_120_EM14440.tif	6439.52	123.843	107.78	213.857	7	ip[width=32 height=11 bits=16 min=0.0 max=6318.0]	ip[width=32 height=11 bits=16 min=5118.0 max=12709.0]	1	2.25363	0.0692534	2.69934
b1105	RED_120_EM14440.tif	6621.39	107.253	101.399	223.967	7	ip[width=33 height=11 bits=16 min=0.0 max=6318.0]	ip[width=33 height=11 bits=16 min=5118.0 max=12709.0]	1	2.1584	0.037985	2.81561
b1106	RED_120_EM14440.tif	6732.32	1156.45	3413.93	2582.87	7	ip[width=30 height=12 bits=16 min=0.0 max=6318.0]	ip[width=30 height=12 bits=16 min=5118.0 max=12709.0]	1	2.18726	0.0232103	2.54654
b1107	RED_120_EM14440.tif	6611.25	108.764	107.846	247.712	7	ip[width=51 height=12 bits=16 min=0.0 max=6318.0]	ip[width=51 height=12 bits=16 min=5118.0 max=12709.0]	1	3.63886	0.209307	4.38108
b1108	RED_120_EM14440.tif	6374.91	113.208	106.228	206.465	7	ip[width=23 height=12 bits=16 min=0.0 max=6318.0]	ip[width=23 height=12 bits=16 min=5118.0 max=12709.0]	1	1.60505	0.0281402	1.86997
b1109	RED_120_EM14440.tif	6474.3	118.104	103.623	253.506	7	ip[width=32 height=12 bits=16 min=0.0 max=6318.0]	ip[width=32 height=12 bits=16 min=5118.0 max=12709.0]	1	2.43421	0.00131593	2.69897
b1110	RED_120_EM14440.tif	6831.8	110.904	125.184	259.133	7	ip[width=31 height=12 bits=16 min=0.0 max=6318.0]	ip[width=31 height=12 bits=16 min=5118.0 max=12709.0]	1	2.12932	0.378026	2.64671
b1112	RED_120_EM14440.tif	6843.26	118.987	129.447	428.017	7	ip[width=30 height=11 bits=16 min=0.0 max=6318.0]	ip[width=30 height=11 bits=16 min=5118.0 max=12709.0]	1	1.81292	0.1916	2.51357
b1113	RED_120_EM14440.tif	6746.34	112.344	119.676	252.61	7	ip[width=30 height=11 bits=16 min=0.0 max=6318.0]	ip[width=30 height=11 bits=16 min=5118.0 max=12709.0]	1	2.04649	0.0561634	2.51692
b1117	RED_120_EM14440.tif	6830.95	126.232	124.161	257.327	7	ip[width=23 height=9 bits=16 min=0.0 max=6318.0]	ip[width=23 height=9 bits=16 min=5118.0 max=12709.0]	1	1.30034	0.0184137	1.951
b1121	RED_120_EM14440.tif	6524.45	114.179	109.434	209.925	7	ip[width=44 height=11 bits=16 min=0.0 max=6318.0]	ip[width=44 height=11 bits=16 min=5118.0 max=12709.0]	1	3.04579	0.156487	3.77782
b1127	RED_120_EM14440.tif	6479.27	111.808	116.364	224.943	7	ip[width=43 height=13 bits=16 min=0.0 max=6318.0]	ip[width=43 height=13 bits=16 min=5118.0 max=12709.0]	1	3.49873	0.312413	3.72391
b1128	RED_120_EM14440.tif	6473.64	116.477	112.22	231.592	7	ip[width=31 height=12 bits=16 min=0.0 max=6318.0]	ip[width=31 height=12 bits=16 min=5118.0 max=12709.0]	1	2.26201	0.0721854	2.60298
b1130	RED_120_EM14440.tif	6511.63	134.259	133.325	220.318	7	ip[width=32 height=12 bits=16 min=0.0 max=6318.0]	ip[width=32 height=12 bits=16 min=5118.0 max=12709.0]	1	2.40338	0.126966	2.7397
b1142	RED_120_EM14440.tif	6554.15	121.592	111.81	213.079	7	ip[width=38 height=11 bits=16 min=0.0 max=6318.0]	ip[width=38 height=11 bits=16 min=5118.0 max=12709.0]	1	2.74234	0.151782	3.22645
b1143	RED_120_EM14440.tif	6530.43	111.104	106.602	236.86	7	ip[width=51 height=12 bits=16 min=0.0 max=6318.0]	ip[width=51 height=12 bits=16 min=5118.0 max=12709.0]	1	3.84066	0.125998	4.38699
b1146	RED_120_EM14440.tif	6565.45	118.471	111.073	249.201	7	ip[width=60 height=12 bits=16 min=0.0 max=6318.0]	ip[width=60 height=12 bits=16 min=5118.0 max=12709.0]	1	4.55709	0.467839	5.17377
b1152	RED_120_EM14440.tif	6490.49	110.351	105.554	225.182	7	ip[width=30 height=12 bits=16 min=0.0 max=6318.0]	ip[width=30 height=12 bits=16 min=5118.0 max=12709.0]	1	2.22032	0.12608	2.56268
b1161	RED_120_EM14440.tif	6483.26	115.572	117.528	218.368	7	ip[width=29 height=13 bits=16 min=0.0 max=6318.0]	ip[width=29 height=13 bits=16 min=5118.0 max=12709.0]	1	2.33825	0.072781	2.44612
b1164	RED_120_EM14440.tif	6575.2	117.903	112.356	262.677	7	ip[width=59 height=12 bits=16 min=0.0 max=6318.0]	ip[width=59 height=12 bits=16 min=5118.0 max=12709.0]	1	4.26178	0.223857	5.08257
b1167	RED_120_EM14440.tif	6453.65	114.414	117.116	204.861	7	ip[width=32 height=12 bits=16 min=0.0 max=6318.0]	ip[width=32 height=12 bits=16 min=5118.0 max=12709.0]	1	2.39992	0.175448	2.75196
b1168	RED_120_EM14440.tif	6440.49	118.428	153.522	242.311	7	ip[width=34 height=12 bits=16 min=0.0 max=6318.0]	ip[width=34 height=12 bits=16 min=5118.0 max=12709.0]	1	2.5134	0.0734112	2.91873
b1171	RED_120_EM14440.tif	6488.87	117.251	110.04	250.974	7	ip[width=38 height=11 bits=16 min=0.0 max=6318.0]	ip[width=38 height=11 bits=16 min=5118.0 max=12709.0]	1	2.75813	0.153543	3.28393
b1183	RED_120_EM14440.tif	6477.73	109.922	110.902	281.172	7	ip[width=35 height=13 bits=16 min=0.0 max=6318.0]	ip[width=35 height=13 bits=16 min=5118.0 max=12709.0]	1	2.73026	0.0789725	2.94297
b1184	RED_120_EM14440.tif	6486.06	120.94	111.393	260.951	7	ip[width=42 height=11 bits=16 min=0.0 max=6318.0]	ip[width=42 height=11 bits=16 min=5118.0 max=12709.0]	1	3.04307	0.00400344	3.62366
b1188	RED_120_EM14440.tif	6605.41	119.89	113.49	273.739	7	ip[width=54 height=13 bits=16 min=0.0 max=6318.0]	ip[width=54 height=13 bits=16 min=5118.0 max=12709.0]	1	4.16149	0.334394	4.7092
b1189	RED_120_EM14440.tif	6572.6	121.124	115.781	284.571	7	ip[width=34 height=12 bits=16 min=0.0 max=6318.0]	ip[width=34 height=12 bits=16 min=5118.0 max=12709.0]	1	2.49259	0.0794602	2.85636
b1195	RED_120_EM14440.tif	6703.67	118.762	115.112	249.751	7	ip[width=29 height=12 bits=16 min=0.0 max=6318.0]	ip[width=29 height=12 bits=16 min=5118.0 max=12709.0]	1	2.16259	0.00169485	2.47716
b1196	RED_120_EM14440.tif	6700.33	112.084	104.303	234.916	7	ip[width=24 height=10 bits=16 min=0.0 max=6318.0]	ip[width=24 height=10 bits=16 min=5118.0 max=12709.0]	1	1.38918	0.0624891	1.97252
b1197	RED_120_EM14440.tif	6674.67	117.877	114.246	254.625	7	ip[width=32 height=12 bits=16 min=0.0 max=6318.0]	ip[width=32 height=12 bits=16 min=5118.0 max=12709.0]	1	2.22575	0.371268	2.72621
b1202	RED_120_EM14440.tif	6588.85	119.103	111.099	232.853	7	ip[width=31 height=11 bits=16 min=0.0 max=6318.0]	ip[width=31 height=11 bits=16 min=5118.0 max=12709.0]	1	1.98006	0.00915063	2.57979
b1203	RED_120_EM14440.tif	6645.09	117.788	116.331	230.822	7	ip[width=42 height=10 bits=16 min=0.0 max=6318.0]	ip[width=42 height=10 bits=16 min=5118.0 max=12709.0]	1	2.80081	0.150487	3.58213
b1210	RED_120_EM14440.tif	6492.36	131.422	117.032	244.943	8	ip[width=36 height=11 bits=16 min=0.0 max=6318.0]	ip[width=36 height=11 bits=16 min=5118.0 max=12709.0]	1	2.49542	0.084119	3.05007
b1213	RED_120_EM14440.tif	6603.89	123.629	111.279	250.11	8	ip[width=29 height=12 bits=16 min=0.0 max=6318.0]	ip[width=29 height=12 bits=16 min=5118.0 max=12709.0]	1	2.14526	0.103724	2.48168
b1214	RED_120_EM14440.tif	6662.17	128.479	126.704	282.397	8	ip[width=75 height=12 bits=16 min=0.0 max=6318.0]	ip[width=75 height=12 bits=16 min=5118.0 max=12709.0]	1	5.87241	0.41099	6.51339
b1215	RED_120_EM14440.tif	6704.06	129.509	114.865	263.538	8	ip[width=69 height=11 bits=16 min=0.0 max=6318.0]	ip[width=69 height=11 bits=16 min=5118.0 max=12709.0]	1	4.86269	0.200059	6.03775
b1216	RED_120_EM14440.tif	6580.02	121.203	118.038	269.403	8	ip[width=35 height=11 bits=16 min=0.0 max=6318.0]	ip[width=35 height=11 bits=16 min=5118.0 max=12709.0]	1	2.48639	0.173277	2.95746
b1217	RED_120_EM14440.tif	6599.83	126.256	126.721	255.058	8	ip[width=34 height=12 bits=16 min=0.0 max=6318.0]	ip[width=34 height=12 bits=16 min=5118.0 max=12709.0]	1	2.45136	0.0266935	2.85501
b1224	RED_120_EM14440.tif	6636.99	120.162	121.93	409.849	8	ip[width=29 height=12 bits=16 min=0.0 max=6318.0]	ip[width=29 height=12 bits=16 min=5118.0 max=12709.0]	1	2.23044	0.0254154	2.46687
b1225	RED_120_EM14440.tif	6622.97	137.317	117.219	235.244	8	ip[width=58 height=12 bits=16 min=0.0 max=6318.0]	ip[width=58 height=12 bits=16 min=5118.0 max=12709.0]	1	4.41155	0.0489778	4.99223
b1227	RED_120_EM14440.tif	6648.75	123.8	122.192	254.794	8	ip[width=36 height=12 bits=16 min=0.0 max=6318.0]	ip[width=36 height=12 bits=16 min=5118.0 max=12709.0]	1	2.79057	0.157082	3.07947
b1228	RED_120_EM14440.tif	6640.57	124.408	132.649	245.804	8	ip[width=32 height=12 bits=16 min=0.0 max=6318.0]	ip[width=32 height=12 bits=16 min=5118.0 max=12709.0]	1	2.49601	0.014885	2.7256
b1229	RED_120_EM14440.tif	6616.06	223.324	912.46	320.895	8	ip[width=31 height=12 bits=16 min=0.0 max=6318.0]	ip[width=31 height=12 bits=16 min=5118.0 max=12709.0]	1	2.37118	0.00477186	2.6027
b1230	RED_120_EM14440.tif	6688.52	119.499	121.771	269.043	8	ip[width=46 height=11 bits=16 min=0.0 max=6318.0]	ip[width=46 height=11 bits=16 min=5118.0 max=12709.0]	1	3.28756	0.217521	3.94709
b1249	RED_120_EM14440.tif	6657.44	120.6	113.941	259.704	8	ip[width=43 height=11 bits=16 min=0.0 max=6318.0]	ip[width=43 height=11 bits=16 min=5118.0 max=12709.0]	1	2.98325	0.00614474	3.66173
b1250	RED_120_EM14440.tif	6665.34	122.233	108.148	234.108	8	ip[width=37 height=12 bits=16 min=0.0 max=6318.0]	ip[width=37 height=12 bits=16 min=5118.0 max=12709.0]	1	2.71755	0.198464	3.15577
b1251	RED_120_EM14440.tif	6615.36	126.198	109.331	270.387	8	ip[width=37 height=12 bits=16 min=0.0 max=6318.0]	ip[width=37 height=12 bits=16 min=5118.0 max=12709.0]	1	2.72952	0.426908	3.17752
b1252	RED_120_EM14440.tif	6746.22	124.013	115.393	311.589	8	ip[width=51 height=11 bits=16 min=0.0 max=6318.0]	ip[width=51 height=11 bits=16 min=5118.0 max=12709.0]	1	3.56041	0.0921826	4.41045
b1253	RED_120_EM14440.tif	6668.83	117.092	104.966	293.359	8	ip[width=50 height=12 bits=16 min=0.0 max=6318.0]	ip[width=50 height=12 bits=16 min=5118.0 max=12709.0]	1	3.92281	0.19604	4.27141
b1254	RED_120_EM14440.tif	6697.11	124.826	109.367	265.753	8	ip[width=47 height=11 bits=16 min=0.0 max=6318.0]	ip[width=47 height=11 bits=16 min=5118.0 max=12709.0]	1	3.50169	0.0654384	4.05989
b1275	RED_120_EM14440.tif	6525.9	117.081	116.134	233.672	8	ip[width=41 height=12 bits=16 min=0.0 max=6318.0]	ip[width=41 height=12 bits=16 min=5118.0 max=12709.0]	1	3.12171	0.00642996	3.49462
b1279	RED_120_EM14440.tif	6625.92	123.188	110.151	297.942	8	ip[width=38 height=12 bits=16 min=0.0 max=6318.0]	ip[width=38 height=12 bits=16 min=5118.0 max=12709.0]	1	2.96931	0.00221025	3.2394
b1281	RED_120_EM14440.tif	6715.57	121.507	114.88	280.789	8	ip[width=27 height=10 bits=16 min=0.0 max=6318.0]	ip[width=27 height=10 bits=16 min=5118.0 max=12709.0]	1	1.66647	0.173387	2.24773
b1282	RED_120_EM14440.tif	6496.45	128.769	113	302.491	9	ip[width=40 height=12 bits=16 min=0.0 max=6318.0]	ip[width=40 height=12 bits=16 min=5118.0 max=12709.0]	1	2.96908	0.105948	3.405
b1283	RED_120_EM14440.tif	6615.89	127.705	127.939	242.043	9	ip[width=47 height=12 bits=16 min=0.0 max=6318.0]	ip[width=47 height=12 bits=16 min=5118.0 max=12709.0]	1	3.50206	0.370768	4.08242
b1284	RED_120_EM14440.tif	6428.93	142.658	132.342	241.093	9	ip[width=25 height=12 bits=16 min=0.0 max=6318.0]	ip[width=25 height=12 bits=16 min=5118.0 max=12709.0]	1	1.79692	0.0768519	2.11592
b1285	RED_120_EM14440.tif	6573.22	185.27	138.949	319.96	9	ip[width=46 height=12 bits=16 min=0.0 max=6318.0]	ip[width=46 height=12 bits=16 min=5118.0 max=12709.0]	1	3.57774	0.171841	3.97254
b1298	RED_120_EM14440.tif	6551.61	147.529	136.678	287.543	9	ip[width=37 height=12 bits=16 min=0.0 max=6318.0]	ip[width=37 height=12 bits=16 min=5118.0 max=12709.0]	1	2.86118	0.221813	3.14047
b1299	RED_120_EM14440.tif	6521.69	126.028	114.664	225.664	9	ip[width=24 height=12 bits=16 min=0.0 max=6318.0]	ip[width=24 height=12 bits=16 min=5118.0 max=12709.0]	1	1.67357	0.0162442	1.99521
b1301	RED_120_EM14440.tif	6625.58	284.595	160.892	309.361	9	ip[width=51 height=12 bits=16 min=0.0 max=6318.0]	ip[width=51 height=12 bits=16 min=5118.0 max=12709.0]	1	3.94693	0.267331	4.39104
b1302	RED_120_EM14440.tif	6657.39	212.699	340.444	285.272	9	ip[width=48 height=12 bits=16 min=0.0 max=6318.0]	ip[width=48 height=12 bits=16 min=5118.0 max=12709.0]	1	3.55659	0.178987	4.16162
b1311	RED_120_EM14440.tif	6570.38	125.342	115.962	270.003	9	ip[width=32 height=11 bits=16 min=0.0 max=6318.0]	ip[width=32 height=11 bits=16 min=5118.0 max=12709.0]	1	2.33399	0.00932848	2.74679
b1313	RED_120_EM14440.tif	6561.43	124.99	114.866	252.79	9	ip[width=32 height=11 bits=16 min=0.0 max=6318.0]	ip[width=32 height=11 bits=16 min=5118.0 max=12709.0]	1	2.30543	0.0702039	2.68964
b1320	RED_120_EM14440.tif	6579.79	118.074	118.997	292.392	9	ip[width=35 height=11 bits=16 min=0.0 max=6318.0]	ip[width=35 height=11 bits=16 min=5118.0 max=12709.0]	1	2.56274	0.0451746	3.01513
b1321	RED_120_EM14440.tif	6617.88	130.133	131.021	300.994	9	ip[width=55 height=12 bits=16 min=0.0 max=6318.0]	ip[width=55 height=12 bits=16 min=5118.0 max=12709.0]	1	4.17368	0.127541	4.7246
b1322	RED_120_EM14440.tif	6691.26	127.169	118.804	300.214	9	ip[width=48 height=11 bits=16 min=0.0 max=6318.0]	ip[width=48 height=11 bits=16 min=5118.0 max=12709.0]	1	3.44742	0.209189	4.17166
b1324	RED_120_EM14440.tif	6603.47	124.599	123.762	254.844	9	ip[width=32 height=12 bits=16 min=0.0 max=6318.0]	ip[width=32 height=12 bits=16 min=5118.0 max=12709.0]	1	2.3417	0.168089	2.70391
b1325	RED_120_EM14440.tif	6780.95	181.673	130.552	331.092	9	ip[width=45 height=13 bits=16 min=0.0 max=6318.0]	ip[width=45 height=13 bits=16 min=5118.0 max=12709.0]	1	3.54166	0.0949548	3.88891
b1326	RED_120_EM14440.tif	6762.83	127.694	121.02	280.962	9	ip[width=45 height=11 bits=16 min=0.0 max=6318.0]	ip[width=45 height=11 bits=16 min=5118.0 max=12709.0]	1	3.15619	0.051257	3.86531
b1327	RED_120_EM14440.tif	6759.05	127.451	123.838	284.557	9	ip[width=43 height=11 bits=16 min=0.0 max=6318.0]	ip[width=43 height=11 bits=16 min=5118.0 max=12709.0]	1	3.14015	0.0725216	3.68402
b1328	RED_120_EM14440.tif	6732.52	125.234	117.115	266.96	9	ip[width=53 height=12 bits=16 min=0.0 max=6318.0]	ip[width=53 height=12 bits=16 min=5118.0 max=12709.0]	1	4.16631	0.12771	4.56102
b1329	RED_120_EM14440.tif	6696.62	127.129	117.04	285.693	9	ip[width=38 height=11 bits=16 min=0.0 max=6318.0]	ip[width=38 height=11 bits=16 min=5118.0 max=12709.0]	1	2.77688	0.231833	3.23727
b1330	RED_120_EM14440.tif	6687.49	122.474	116.814	295.562	9	ip[width=40 height=11 bits=16 min=0.0 max=6318.0]	ip[width=40 height=11 bits=16 min=5118.0 max=12709.0]	1	2.84892	0.140915	3.42936
b1331	RED_120_EM14440.tif	6663.53	115.555	122.041	255.505	9	ip[width=34 height=11 bits=16 min=0.0 max=6318.0]	ip[width=34 height=11 bits=16 min=5118.0 max=12709.0]	1	2.49959	0.0393576	2.91078
b1347	RED_120_EM14440.tif	6651.14	124.429	123.836	245.69	9	ip[width=25 height=11 bits=16 min=0.0 max=6318.0]	ip[width=25 height=11 bits=16 min=5118.0 max=12709.0]	1	1.77564	0.0522609	2.13235
b1349	RED_120_EM14440.tif	6613.92	119.621	117.016	241.943	9	ip[width=44 height=12 bits=16 min=0.0 max=6318.0]	ip[width=44 height=12 bits=16 min=5118.0 max=12709.0]	1	3.45015	0.554091	3.81575
b1351	RED_120_EM14440.tif	6617.3	123.438	113.974	249.647	9	ip[width=37 height=11 bits=16 min=0.0 max=6318.0]	ip[width=37 height=11 bits=16 min=5118.0 max=12709.0]	1	2.70929	0.0336702	3.1991
b1358	RED_120_EM14440.tif	6638.8	125.899	123.105	277.324	9	ip[width=28 height=11 bits=16 min=0.0 max=6318.0]	ip[width=28 height=11 bits=16 min=5118.0 max=12709.0]	1	1.94031	0.0675587	2.36737
b1363	RED_120_EM14440.tif	6663.99	125.462	120.042	297.768	9	ip[width=48 height=11 bits=16 min=0.0 max=6318.0]	ip[width=48 height=11 bits=16 min=5118.0 max=12709.0]	1	3.5757	0.0604236	4.11125
b1364	RED_120_EM14440.tif	6582.97	131.164	113.259	288.028	9	ip[width=34 height=12 bits=16 min=0.0 max=6318.0]	ip[width=34 height=12 bits=16 min=5118.0 max=12709.0]	1	2.51649	0.199357	2.91892
b1367	RED_120_EM14440.tif	6814.12	124.447	117.631	294.071	9	ip[width=38 height=9 bits=16 min=0.0 max=6318.0]	ip[width=38 height=9 bits=16 min=5118.0 max=12709.0]	1	2.21169	0.0524292	3.23482
b1369	RED_120_EM14440.tif	6807.51	118.719	114.566	284.188	9	ip[width=39 height=10 bits=16 min=0.0 max=6318.0]	ip[width=39 height=10 bits=16 min=5118.0 max=12709.0]	1	2.46604	0.104957	3.29867
b1371	RED_120_EM14440.tif	6796.85	124.746	117.992	281.369	9	ip[width=19 height=9 bits=16 min=0.0 max=6318.0]	ip[width=19 height=9 bits=16 min=5118.0 max=12709.0]	1	0.983849	0.288971	1.52955
b1383	RED_120_EM14440.tif	6629.38	121.387	118.583	241.53	9	ip[width=31 height=12 bits=16 min=0.0 max=6318.0]	ip[width=31 height=12 bits=16 min=5118.0 max=12709.0]	1	2.38709	0.0801161	2.63197
b1385	RED_120_EM14440.tif	6675.5	127.248	121.271	285.514	9	ip[width=43 height=12 bits=16 min=0.0 max=6318.0]	ip[width=43 height=12 bits=16 min=5118.0 max=12709.0]	1	3.41337	0.241323	3.70051
b1386	RED_120_EM14440.tif	6608.71	126.223	111.014	290.192	9	ip[width=38 height=11 bits=16 min=0.0 max=6318.0]	ip[width=38 height=11 bits=16 min=5118.0 max=12709.0]	1	2.81463	0.183289	3.28827
b1394	RED_120_EM14440.tif	6550.49	122.644	118.535	232.615	9	ip[width=29 height=12 bits=16 min=0.0 max=6318.0]	ip[width=29 height=12 bits=16 min=5118.0 max=12709.0]	1	2.16703	0.208879	2.44018
b1395	RED_120_EM14440.tif	6577.38	124.155	134.778	287.615	9	ip[width=42 height=11 bits=16 min=0.0 max=6318.0]	ip[width=42 height=11 bits=16 min=5118.0 max=12709.0]	1	3.05393	0.0249528	3.59286
b1397	RED_120_EM14440.tif	6854.46	129.886	119.93	310.977	9	ip[width=44 height=10 bits=16 min=0.0 max=6318.0]	ip[width=44 height=10 bits=16 min=5118.0 max=12709.0]	1	2.71891	0.270586	3.7435
b1398	RED_120_EM14440.tif	6555	125.956	115.681	279.781	9	ip[width=28 height=12 bits=16 min=0.0 max=6318.0]	ip[width=28 height=12 bits=16 min=5118.0 max=12709.0]	1	1.98127	0.0184502	2.32091
b1399	RED_120_EM14440.tif	6790.19	125.1	118.846	244.452	9	ip[width=52 height=11 bits=16 min=0.0 max=6318.0]	ip[width=52 height=11 bits=16 min=5118.0 max=12709.0]	1	3.63541	0.172535	4.52497
b1402	RED_120_EM14440.tif	6691.95	118.626	109.853	218.742	9	ip[width=22 height=11 bits=16 min=0.0 max=6318.0]	ip[width=22 height=11 bits=16 min=5118.0 max=12709.0]	1	1.4891	0.00123828	1.78081
b1406	RED_120_EM14440.tif	6827.23	372.164	216.231	264.948	9	ip[width=34 height=11 bits=16 min=0.0 max=6318.0]	ip[width=34 height=11 bits=16 min=5118.0 max=12709.0]	1	2.09238	0.259224	2.86156
b1407	RED_120_EM14440.tif	6692.48	265.051	161.143	251.421	9	ip[width=32 height=11 bits=16 min=0.0 max=6318.0]	ip[width=32 height=11 bits=16 min=5118.0 max=12709.0]	1	2.17955	0.172914	2.72607
b26	RED_180_EM14439.tif	7754.05	120.15	128.891	250.674	1	ip[width=31 height=11 bits=16 min=0.0 max=6221.0]	ip[width=31 height=11 bits=16 min=6060.0 max=16383.0]	1	2.08757	0.125455	2.63344
b34	RED_180_EM14439.tif	7697.98	118.421	118.751	199.819	1	ip[width=27 height=11 bits=16 min=0.0 max=6221.0]	ip[width=27 height=11 bits=16 min=6060.0 max=16383.0]	1	1.74796	0.0432541	2.2243
b56	RED_180_EM14439.tif	7991.46	117.378	111.982	211.268	1	ip[width=25 height=8 bits=16 min=0.0 max=6221.0]	ip[width=25 height=8 bits=16 min=6060.0 max=16383.0]	1	1.28162	0.0499416	2.07478
b62	RED_180_EM14439.tif	8234.63	119.344	121.516	252.031	1	ip[width=33 height=8 bits=16 min=0.0 max=6221.0]	ip[width=33 height=8 bits=16 min=6060.0 max=16383.0]	1	1.5257	0.127268	2.79387
b63	RED_180_EM14439.tif	8025.67	122.251	123.08	280.969	1	ip[width=39 height=9 bits=16 min=0.0 max=6221.0]	ip[width=39 height=9 bits=16 min=6060.0 max=16383.0]	1	2.24052	0.23711	3.34158
b72	RED_180_EM14439.tif	7773.13	122.808	114.808	221.968	1	ip[width=34 height=12 bits=16 min=0.0 max=6221.0]	ip[width=34 height=12 bits=16 min=6060.0 max=16383.0]	1	2.4818	0.140381	2.8637
b79	RED_180_EM14439.tif	7775.92	118.233	125.485	220.916	1	ip[width=24 height=11 bits=16 min=0.0 max=6221.0]	ip[width=24 height=11 bits=16 min=6060.0 max=16383.0]	1	1.6015	0.090287	1.99819
b89	RED_180_EM14439.tif	7720.68	124.189	122.645	227.654	1	ip[width=24 height=11 bits=16 min=0.0 max=6221.0]	ip[width=24 height=11 bits=16 min=6060.0 max=16383.0]	1	1.70814	0.0384132	2.01679
b103	RED_180_EM14439.tif	7767.03	117.016	127.888	290.33	1	ip[width=23 height=11 bits=16 min=0.0 max=6221.0]	ip[width=23 height=11 bits=16 min=6060.0 max=16383.0]	1	1.49841	0.00387017	1.91373
b117	RED_180_EM14439.tif	7739.91	115.342	117.879	260.884	1	ip[width=22 height=11 bits=16 min=0.0 max=6221.0]	ip[width=22 height=11 bits=16 min=6060.0 max=16383.0]	1	1.50461	0.186576	1.85594
b134	RED_180_EM14439.tif	7799.62	117.154	112.238	205.688	1	ip[width=31 height=11 bits=16 min=0.0 max=6221.0]	ip[width=31 height=11 bits=16 min=6060.0 max=16383.0]	1	2.04304	0.144031	2.62194
b151	RED_180_EM14439.tif	7766.6	120.667	176.103	214.092	1	ip[width=22 height=11 bits=16 min=0.0 max=6221.0]	ip[width=22 height=11 bits=16 min=6060.0 max=16383.0]	1	1.52885	0.0967948	1.86369
b161	RED_180_EM14439.tif	7777.62	123.743	111.432	210.807	1	ip[width=34 height=11 bits=16 min=0.0 max=6221.0]	ip[width=34 height=11 bits=16 min=6060.0 max=16383.0]	1	2.30599	0.0863556	2.89689
b162	RED_180_EM14439.tif	7948.05	117.049	124.59	202.115	1	ip[width=25 height=10 bits=16 min=0.0 max=6221.0]	ip[width=25 height=10 bits=16 min=6060.0 max=16383.0]	1	1.45018	0.00565429	2.05094
b163	RED_180_EM14439.tif	7808.5	116.869	117.383	221.522	1	ip[width=31 height=11 bits=16 min=0.0 max=6221.0]	ip[width=31 height=11 bits=16 min=6060.0 max=16383.0]	1	2.17274	0.0905871	2.63257
b171	RED_180_EM14439.tif	7780.58	116.658	128.171	199.993	1	ip[width=19 height=10 bits=16 min=0.0 max=6221.0]	ip[width=19 height=10 bits=16 min=6060.0 max=16383.0]	1	1.19014	0.0542118	1.57468
b180	RED_180_EM14439.tif	7767	120.402	111.854	198.791	1	ip[width=27 height=11 bits=16 min=0.0 max=6221.0]	ip[width=27 height=11 bits=16 min=6060.0 max=16383.0]	1	1.86889	0.000544012	2.25285
b182	RED_180_EM14439.tif	7759.38	119.486	119.481	228.203	1	ip[width=22 height=12 bits=16 min=0.0 max=6221.0]	ip[width=22 height=12 bits=16 min=6060.0 max=16383.0]	1	1.64926	0.00157036	1.85216
b189	RED_180_EM14439.tif	7773.43	123.664	133.681	231.111	1	ip[width=26 height=11 bits=16 min=0.0 max=6221.0]	ip[width=26 height=11 bits=16 min=6060.0 max=16383.0]	1	1.78091	0.175261	2.15295
b193	RED_180_EM14439.tif	7780.32	117.692	118.032	207.34	1	ip[width=29 height=11 bits=16 min=0.0 max=6221.0]	ip[width=29 height=11 bits=16 min=6060.0 max=16383.0]	1	1.97666	0.0113914	2.48653
b200	RED_180_EM14439.tif	7851.71	119.684	121.942	218.64	1	ip[width=28 height=10 bits=16 min=0.0 max=6221.0]	ip[width=28 height=10 bits=16 min=6060.0 max=16383.0]	1	1.7798	0.0367431	2.34838
b222	RED_180_EM14439.tif	7766.38	125.372	126.193	220.082	1	ip[width=26 height=10 bits=16 min=0.0 max=6221.0]	ip[width=26 height=10 bits=16 min=6060.0 max=16383.0]	1	1.63558	0.00503045	2.15795
b225	RED_180_EM14439.tif	7719.49	119.678	118.102	205.062	1	ip[width=22 height=11 bits=16 min=0.0 max=6221.0]	ip[width=22 height=11 bits=16 min=6060.0 max=16383.0]	1	1.39043	0.0314676	1.78071
b232	RED_180_EM14439.tif	8030.9	121.792	128.747	276.565	1	ip[width=21 height=10 bits=16 min=0.0 max=6221.0]	ip[width=21 height=10 bits=16 min=6060.0 max=16383.0]	1	1.21745	0.00265705	1.69757
b235	RED_180_EM14439.tif	7851.08	116.989	119.422	205.049	1	ip[width=33 height=10 bits=16 min=0.0 max=6221.0]	ip[width=33 height=10 bits=16 min=6060.0 max=16383.0]	1	2.10684	0.162758	2.8247
b236	RED_180_EM14439.tif	7786.44	118.219	111.393	206.263	1	ip[width=25 height=12 bits=16 min=0.0 max=6221.0]	ip[width=25 height=12 bits=16 min=6060.0 max=16383.0]	1	1.74813	0.0179768	2.05989
b239	RED_180_EM14439.tif	7767.44	117.009	131.475	213.887	1	ip[width=25 height=11 bits=16 min=0.0 max=6221.0]	ip[width=25 height=11 bits=16 min=6060.0 max=16383.0]	1	1.73099	0.0607435	2.08836
b242	RED_180_EM14439.tif	7833.55	118.342	136.075	190.101	1	ip[width=31 height=11 bits=16 min=0.0 max=6221.0]	ip[width=31 height=11 bits=16 min=6060.0 max=16383.0]	1	2.07107	0.111633	2.58908
b243	RED_180_EM14439.tif	7971.23	119.787	132.01	278.02	1	ip[width=27 height=9 bits=16 min=0.0 max=6221.0]	ip[width=27 height=9 bits=16 min=6060.0 max=16383.0]	1	1.59	0.172325	2.29324
b244	RED_180_EM14439.tif	7775.75	121.882	117.877	223.328	1	ip[width=23 height=11 bits=16 min=0.0 max=6221.0]	ip[width=23 height=11 bits=16 min=6060.0 max=16383.0]	1	1.53918	0.0480882	1.88616
b275	RED_180_EM14439.tif	7734.36	113.13	133.901	196.852	1	ip[width=20 height=11 bits=16 min=0.0 max=6221.0]	ip[width=20 height=11 bits=16 min=6060.0 max=16383.0]	1	1.30962	0.0120749	1.68448
b282	RED_180_EM14439.tif	7776.65	116.473	123.943	188.8	1	ip[width=27 height=11 bits=16 min=0.0 max=6221.0]	ip[width=27 height=11 bits=16 min=6060.0 max=16383.0]	1	1.93681	0.066673	2.26572
b287	RED_180_EM14439.tif	7755.29	110.749	110.075	210.134	1	ip[width=28 height=11 bits=16 min=0.0 max=6221.0]	ip[width=28 height=11 bits=16 min=6060.0 max=16383.0]	1	1.89319	0.0464092	2.378
b289	RED_180_EM14439.tif	7823.77	118.895	121.423	220.513	1	ip[width=31 height=11 bits=16 min=0.0 max=6221.0]	ip[width=31 height=11 bits=16 min=6060.0 max=16383.0]	1	2.1151	0.00564788	2.63029
b298	RED_180_EM14439.tif	7808.29	122.053	111.3	232.996	1	ip[width=28 height=10 bits=16 min=0.0 max=6221.0]	ip[width=28 height=10 bits=16 min=6060.0 max=16383.0]	1	1.79932	0.313821	2.34186
b316	RED_180_EM14439.tif	7867.38	115.839	139.661	217.46	1	ip[width=31 height=11 bits=16 min=0.0 max=6221.0]	ip[width=31 height=11 bits=16 min=6060.0 max=16383.0]	1	1.96079	0.0708487	2.5885
b325	RED_180_EM14439.tif	7788.9	117.282	114.103	184.974	1	ip[width=24 height=10 bits=16 min=0.0 max=6221.0]	ip[width=24 height=10 bits=16 min=6060.0 max=16383.0]	1	1.52635	0.0389806	1.97618
b333	RED_180_EM14439.tif	7800.03	120.873	130.739	202.668	1	ip[width=32 height=11 bits=16 min=0.0 max=6221.0]	ip[width=32 height=11 bits=16 min=6060.0 max=16383.0]	1	2.13021	0.0796745	2.67552
b335	RED_180_EM14439.tif	7776.34	116.308	106.5	198.167	1	ip[width=28 height=11 bits=16 min=0.0 max=6221.0]	ip[width=28 height=11 bits=16 min=6060.0 max=16383.0]	1	1.87519	0.0867945	2.37056
b356	RED_180_EM14439.tif	7802.82	118.617	165.196	228.392	1	ip[width=28 height=11 bits=16 min=0.0 max=6221.0]	ip[width=28 height=11 bits=16 min=6060.0 max=16383.0]	1	1.84407	0.12445	2.39075
b359	RED_180_EM14439.tif	7798.6	113.749	117.017	235.549	1	ip[width=22 height=11 bits=16 min=0.0 max=6221.0]	ip[width=22 height=11 bits=16 min=6060.0 max=16383.0]	1	1.39436	0.00105484	1.8028
b362	RED_180_EM14439.tif	7829.34	116.054	146.802	219.581	1	ip[width=21 height=11 bits=16 min=0.0 max=6221.0]	ip[width=21 height=11 bits=16 min=6060.0 max=16383.0]	1	1.34218	0.00517744	1.692
b363	RED_180_EM14439.tif	7795.85	117.825	106.332	238.185	1	ip[width=25 height=11 bits=16 min=0.0 max=6221.0]	ip[width=25 height=11 bits=16 min=6060.0 max=16383.0]	1	1.65463	0.00544731	2.09778
b374	RED_180_EM14439.tif	8024.96	115.03	123.852	345.665	1	ip[width=26 height=10 bits=16 min=0.0 max=6221.0]	ip[width=26 height=10 bits=16 min=6060.0 max=16383.0]	1	1.61066	0.0690238	2.19832
b375	RED_180_EM14439.tif	7829.46	119.238	112.348	202.271	1	ip[width=24 height=10 bits=16 min=0.0 max=6221.0]	ip[width=24 height=10 bits=16 min=6060.0 max=16383.0]	1	1.46048	0.0155358	1.96255
b377	RED_180_EM14439.tif	7844.52	115.315	116.994	225.543	1	ip[width=21 height=10 bits=16 min=0.0 max=6221.0]	ip[width=21 height=10 bits=16 min=6060.0 max=16383.0]	1	1.28439	0.0268661	1.70254
b382	RED_180_EM14439.tif	7825.46	119.669	112.312	252.578	1	ip[width=19 height=11 bits=16 min=0.0 max=6221.0]	ip[width=19 height=11 bits=16 min=6060.0 max=16383.0]	1	1.22784	0.0120126	1.57299
b386	RED_180_EM14439.tif	7739.41	117.112	122.48	224.399	1	ip[width=25 height=11 bits=16 min=0.0 max=6221.0]	ip[width=25 height=11 bits=16 min=6060.0 max=16383.0]	1	1.72864	0.00630451	2.07007
b389	RED_180_EM14439.tif	7869.5	119.715	116.838	210.557	1	ip[width=27 height=11 bits=16 min=0.0 max=6221.0]	ip[width=27 height=11 bits=16 min=6060.0 max=16383.0]	1	1.85989	0.00241967	2.24504
b394	RED_180_EM14439.tif	7843.52	117.965	121.714	230.869	1	ip[width=33 height=11 bits=16 min=0.0 max=6221.0]	ip[width=33 height=11 bits=16 min=6060.0 max=16383.0]	1	2.23663	0.102092	2.81331
b398	RED_180_EM14439.tif	7790.52	114.62	113.318	301.479	1	ip[width=22 height=11 bits=16 min=0.0 max=6221.0]	ip[width=22 height=11 bits=16 min=6060.0 max=16383.0]	1	1.49921	0.0118928	1.843
b400	RED_180_EM14439.tif	7797.1	112.467	117.018	236.024	1	ip[width=22 height=10 bits=16 min=0.0 max=6221.0]	ip[width=22 height=10 bits=16 min=6060.0 max=16383.0]	1	1.32362	0.25917	1.78705
b406	RED_180_EM14439.tif	7834.99	121.207	137.109	206.756	1	ip[width=31 height=11 bits=16 min=0.0 max=6221.0]	ip[width=31 height=11 bits=16 min=6060.0 max=16383.0]	1	2.18017	0.100518	2.58999
b411	RED_180_EM14439.tif	7856.3	113.795	129.079	220.328	1	ip[width=26 height=11 bits=16 min=0.0 max=6221.0]	ip[width=26 height=11 bits=16 min=6060.0 max=16383.0]	1	1.82535	0.00949735	2.22157
b415	RED_180_EM14439.tif	7811.28	118.512	119.488	189.598	1	ip[width=20 height=11 bits=16 min=0.0 max=6221.0]	ip[width=20 height=11 bits=16 min=6060.0 max=16383.0]	1	1.28828	0.0200632	1.63201
b422	RED_180_EM14439.tif	7749.17	117.094	127.359	227.8	1	ip[width=21 height=10 bits=16 min=0.0 max=6221.0]	ip[width=21 height=10 bits=16 min=6060.0 max=16383.0]	1	1.33065	0.188516	1.75731
b425	RED_180_EM14439.tif	7932.7	110.212	120.369	210.166	1	ip[width=33 height=10 bits=16 min=0.0 max=6221.0]	ip[width=33 height=10 bits=16 min=6060.0 max=16383.0]	1	1.88435	0.0570733	2.81483
b427	RED_180_EM14439.tif	7878	113.346	111.899	238.968	1	ip[width=27 height=11 bits=16 min=0.0 max=6221.0]	ip[width=27 height=11 bits=16 min=6060.0 max=16383.0]	1	1.7073	0.316885	2.29271
b430	RED_180_EM14439.tif	7812.53	116.892	122.352	232.841	1	ip[width=22 height=11 bits=16 min=0.0 max=6221.0]	ip[width=22 height=11 bits=16 min=6060.0 max=16383.0]	1	1.41521	0.0171302	1.81503
b441	RED_180_EM14439.tif	7903.79	115.169	106.38	216.978	1	ip[width=38 height=10 bits=16 min=0.0 max=6221.0]	ip[width=38 height=10 bits=16 min=6060.0 max=16383.0]	1	2.46505	0.000668505	3.24176
b457	RED_180_EM14439.tif	7760.09	114.589	115.886	223.731	1	ip[width=25 height=11 bits=16 min=0.0 max=6221.0]	ip[width=25 height=11 bits=16 min=6060.0 max=16383.0]	1	1.72198	0.00117326	2.05337
b486	RED_180_EM14439.tif	7763.53	114.573	110.453	224.885	1	ip[width=28 height=11 bits=16 min=0.0 max=6221.0]	ip[width=28 height=11 bits=16 min=6060.0 max=16383.0]	1	1.8812	0.14298	2.32476
b487	RED_180_EM14439.tif	7723.22	113.92	111.073	203.752	1	ip[width=30 height=11 bits=16 min=0.0 max=6221.0]	ip[width=30 height=11 bits=16 min=6060.0 max=16383.0]	1	2.07943	0.0492542	2.56878
b493	RED_180_EM14439.tif	7844.24	105.57	124.46	195.46	1	ip[width=32 height=10 bits=16 min=0.0 max=6221.0]	ip[width=32 height=10 bits=16 min=6060.0 max=16383.0]	1	2.09771	0.105044	2.69715
b504	RED_180_EM14439.tif	7794.51	116.369	121.567	232.694	1	ip[width=29 height=11 bits=16 min=0.0 max=6221.0]	ip[width=29 height=11 bits=16 min=6060.0 max=16383.0]	1	2.00026	0.0290986	2.40143
b517	RED_180_EM14439.tif	7811.24	118.157	103.271	254.662	1	ip[width=26 height=10 bits=16 min=0.0 max=6221.0]	ip[width=26 height=10 bits=16 min=6060.0 max=16383.0]	1	1.64045	0.105889	2.15452
b530	RED_180_EM14439.tif	7841.42	117.671	110.137	225.119	1	ip[width=27 height=11 bits=16 min=0.0 max=6221.0]	ip[width=27 height=11 bits=16 min=6060.0 max=16383.0]	1	1.73716	0.0655772	2.2287
b533	RED_180_EM14439.tif	7717.08	111.902	147.083	204.605	1	ip[width=23 height=11 bits=16 min=0.0 max=6221.0]	ip[width=23 height=11 bits=16 min=6060.0 max=16383.0]	1	1.6032	0.0288688	1.93996
b534	RED_180_EM14439.tif	7828.2	117.048	121.532	224.416	1	ip[width=34 height=10 bits=16 min=0.0 max=6221.0]	ip[width=34 height=10 bits=16 min=6060.0 max=16383.0]	1	2.10523	0.074901	2.8475
b545	RED_180_EM14439.tif	7833.07	111.434	120.626	203.587	1	ip[width=32 height=11 bits=16 min=0.0 max=6221.0]	ip[width=32 height=11 bits=16 min=6060.0 max=16383.0]	1	2.20478	0.0321479	2.71571
b549	RED_180_EM14439.tif	7802.17	111.885	104.424	221.567	1	ip[width=26 height=11 bits=16 min=0.0 max=6221.0]	ip[width=26 height=11 bits=16 min=6060.0 max=16383.0]	1	1.7234	0.138507	2.21489
b551	RED_180_EM14439.tif	7830.3	115.534	104.376	237.931	1	ip[width=24 height=10 bits=16 min=0.0 max=6221.0]	ip[width=24 height=10 bits=16 min=6060.0 max=16383.0]	1	1.51241	0.0278873	1.99632
b553	RED_180_EM14439.tif	7765.28	115.678	112.831	214.763	1	ip[width=27 height=11 bits=16 min=0.0 max=6221.0]	ip[width=27 height=11 bits=16 min=6060.0 max=16383.0]	1	1.84393	0.127745	2.29293
b563	RED_180_EM14439.tif	7833.24	112.27	103.219	235.553	1	ip[width=26 height=10 bits=16 min=0.0 max=6221.0]	ip[width=26 height=10 bits=16 min=6060.0 max=16383.0]	1	1.69953	0.0175839	2.18916
b568	RED_180_EM14439.tif	7855.93	118.961	137.049	185.669	1	ip[width=33 height=11 bits=16 min=0.0 max=6221.0]	ip[width=33 height=11 bits=16 min=6060.0 max=16383.0]	1	2.25782	0.020589	2.76761
b569	RED_180_EM14439.tif	7859.04	113.136	124.278	194.522	1	ip[width=35 height=11 bits=16 min=0.0 max=6221.0]	ip[width=35 height=11 bits=16 min=6060.0 max=16383.0]	1	2.3639	0.0530944	2.98297
b574	RED_180_EM14439.tif	7752.14	114.786	103.829	203.068	1	ip[width=27 height=11 bits=16 min=0.0 max=6221.0]	ip[width=27 height=11 bits=16 min=6060.0 max=16383.0]	1	1.83695	0.062001	2.2722
b577	RED_180_EM14439.tif	7830.44	116.88	110.783	223.64	1	ip[width=22 height=11 bits=16 min=0.0 max=6221.0]	ip[width=22 height=11 bits=16 min=6060.0 max=16383.0]	1	1.41928	0.0775496	1.79862
b586	RED_180_EM14439.tif	7771.03	114.413	102.583	239.351	1	ip[width=28 height=11 bits=16 min=0.0 max=6221.0]	ip[width=28 height=11 bits=16 min=6060.0 max=16383.0]	1	1.92132	0.0294659	2.35898
b589	RED_180_EM14439.tif	7741.04	113.856	106.274	190.237	1	ip[width=24 height=11 bits=16 min=0.0 max=6221.0]	ip[width=24 height=11 bits=16 min=6060.0 max=16383.0]	1	1.68374	0.00118849	2.01956
b599	RED_180_EM14439.tif	7720.86	112.867	117.353	219.023	1	ip[width=33 height=12 bits=16 min=0.0 max=6221.0]	ip[width=33 height=12 bits=16 min=6060.0 max=16383.0]	1	2.3676	0.011797	2.79652
b600	RED_180_EM14439.tif	7781.3	116.434	105.199	234.593	1	ip[width=25 height=11 bits=16 min=0.0 max=6221.0]	ip[width=25 height=11 bits=16 min=6060.0 max=16383.0]	1	1.75109	0.0152054	2.12034
b650	RED_180_EM14439.tif	7857.91	115.581	125.419	212.95	1	ip[width=35 height=10 bits=16 min=0.0 max=6221.0]	ip[width=35 height=10 bits=16 min=6060.0 max=16383.0]	1	2.37352	0.0252824	2.97572
b656	RED_180_EM14439.tif	7750.36	113.091	117.389	196.251	1	ip[width=31 height=11 bits=16 min=0.0 max=6221.0]	ip[width=31 height=11 bits=16 min=6060.0 max=16383.0]	1	2.16111	0.0337077	2.64745
b678	RED_180_EM14439.tif	7830.9	113.029	111.882	210.367	1	ip[width=28 height=11 bits=16 min=0.0 max=6221.0]	ip[width=28 height=11 bits=16 min=6060.0 max=16383.0]	1	1.92662	0.117773	2.387
b679	RED_180_EM14439.tif	7794.38	120.163	114.114	194.332	1	ip[width=22 height=11 bits=16 min=0.0 max=6221.0]	ip[width=22 height=11 bits=16 min=6060.0 max=16383.0]	1	1.44444	0.0366403	1.78733
b685	RED_180_EM14439.tif	7759.14	119.777	115.466	206.83	1	ip[width=40 height=11 bits=16 min=0.0 max=6221.0]	ip[width=40 height=11 bits=16 min=6060.0 max=16383.0]	1	2.80106	0.00734445	3.39935
b705	RED_180_EM14439.tif	7775.16	121.29	125.823	181.914	1	ip[width=22 height=11 bits=16 min=0.0 max=6221.0]	ip[width=22 height=11 bits=16 min=6060.0 max=16383.0]	1	1.4479	0.00526239	1.80206
b732	RED_180_EM14439.tif	7723.86	119.329	113.418	219.188	1	ip[width=21 height=11 bits=16 min=0.0 max=6221.0]	ip[width=21 height=11 bits=16 min=6060.0 max=16383.0]	1	1.3613	0.0146381	1.69901
b751	RED_180_EM14439.tif	7671.26	117.553	106.431	175.152	1	ip[width=22 height=11 bits=16 min=0.0 max=6221.0]	ip[width=22 height=11 bits=16 min=6060.0 max=16383.0]	1	1.52709	0.0178321	1.85834
b797	RED_180_EM14439.tif	7694.14	122.69	126.142	197.1	1	ip[width=30 height=11 bits=16 min=0.0 max=6221.0]	ip[width=30 height=11 bits=16 min=6060.0 max=16383.0]	1	2.10585	0.130648	2.49233
b805	RED_180_EM14439.tif	7745.65	118.568	126.973	297.22	1	ip[width=28 height=12 bits=16 min=0.0 max=6221.0]	ip[width=28 height=12 bits=16 min=6060.0 max=16383.0]	1	2.02993	0.038457	2.31676
b811	RED_180_EM14439.tif	7691.56	118.033	127.459	255.31	1	ip[width=27 height=11 bits=16 min=0.0 max=6221.0]	ip[width=27 height=11 bits=16 min=6060.0 max=16383.0]	1	1.93365	0.0796805	2.26437
b836	RED_180_EM14439.tif	7888.08	123.683	120.455	206.441	1	ip[width=25 height=11 bits=16 min=0.0 max=6221.0]	ip[width=25 height=11 bits=16 min=6060.0 max=16383.0]	1	1.57738	0.0819778	2.08984
b837	RED_180_EM14439.tif	7927.37	122.723	142.831	253.381	1	ip[width=35 height=10 bits=16 min=0.0 max=6221.0]	ip[width=35 height=10 bits=16 min=6060.0 max=16383.0]	1	2.22828	0.0423748	2.95534
b840	RED_180_EM14439.tif	7892.32	117.825	117.955	207.071	1	ip[width=18 height=11 bits=16 min=0.0 max=6221.0]	ip[width=18 height=11 bits=16 min=6060.0 max=16383.0]	1	1.19015	0.0087024	1.49592
b841	RED_180_EM14439.tif	7926.01	114.585	117.035	206.458	1	ip[width=19 height=10 bits=16 min=0.0 max=6221.0]	ip[width=19 height=10 bits=16 min=6060.0 max=16383.0]	1	1.12712	0.00219134	1.56006
b842	RED_180_EM14439.tif	7894.06	119.392	113.42	212.326	1	ip[width=25 height=10 bits=16 min=0.0 max=6221.0]	ip[width=25 height=10 bits=16 min=6060.0 max=16383.0]	1	1.44481	0.00263859	2.05013
b845	RED_180_EM14439.tif	7995.82	119.946	132.208	247.315	1	ip[width=22 height=9 bits=16 min=0.0 max=6221.0]	ip[width=22 height=9 bits=16 min=6060.0 max=16383.0]	1	1.17184	0.0261363	1.78916
b846	RED_180_EM14439.tif	8021.83	124.055	114.218	248.194	1	ip[width=23 height=10 bits=16 min=0.0 max=6221.0]	ip[width=23 height=10 bits=16 min=6060.0 max=16383.0]	1	1.30216	0.144244	1.93457
b847	RED_180_EM14439.tif	8024.66	118.815	133.801	256.856	1	ip[width=21 height=9 bits=16 min=0.0 max=6221.0]	ip[width=21 height=9 bits=16 min=6060.0 max=16383.0]	1	1.1389	0.0587813	1.73003
b854	RED_180_EM14439.tif	8017.37	121.391	131.583	239.617	1	ip[width=29 height=11 bits=16 min=0.0 max=6221.0]	ip[width=29 height=11 bits=16 min=6060.0 max=16383.0]	1	1.8604	0.0768358	2.47882
b855	RED_180_EM14439.tif	7952.14	123.124	121.224	288.41	1	ip[width=22 height=9 bits=16 min=0.0 max=6221.0]	ip[width=22 height=9 bits=16 min=6060.0 max=16383.0]	1	1.27079	0.031462	1.83123
b858	RED_180_EM14439.tif	8147.96	117.121	125.79	252.315	1	ip[width=21 height=8 bits=16 min=0.0 max=6221.0]	ip[width=21 height=8 bits=16 min=6060.0 max=16383.0]	1	0.997595	0.00625779	1.73331
b859	RED_180_EM14439.tif	8042.39	113.967	129.011	233.464	1	ip[width=24 height=10 bits=16 min=0.0 max=6221.0]	ip[width=24 height=10 bits=16 min=6060.0 max=16383.0]	1	1.45231	0.249262	2.03105
b864	RED_180_EM14439.tif	7935.39	113.729	122.982	213.468	1	ip[width=29 height=10 bits=16 min=0.0 max=6221.0]	ip[width=29 height=10 bits=16 min=6060.0 max=16383.0]	1	1.70669	0.0731813	2.43323
b865	RED_180_EM14439.tif	8040.16	117.157	132.19	307.7	1	ip[width=26 height=11 bits=16 min=0.0 max=6221.0]	ip[width=26 height=11 bits=16 min=6060.0 max=16383.0]	1	1.66327	0.0274718	2.18426
b866	RED_180_EM14439.tif	7895.01	112.789	112.805	204.427	1	ip[width=39 height=10 bits=16 min=0.0 max=6221.0]	ip[width=39 height=10 bits=16 min=6060.0 max=16383.0]	1	2.56102	0.121096	3.34433
b869	RED_180_EM14439.tif	7898.04	119.332	118.786	213.836	1	ip[width=27 height=11 bits=16 min=0.0 max=6221.0]	ip[width=27 height=11 bits=16 min=6060.0 max=16383.0]	1	1.74295	0.0131059	2.25638
b870	RED_180_EM14439.tif	8002.52	123.884	148.438	197.812	1	ip[width=17 height=9 bits=16 min=0.0 max=6221.0]	ip[width=17 height=9 bits=16 min=6060.0 max=16383.0]	1	0.87604	0.00557888	1.38556
b871	RED_180_EM14439.tif	8025.56	117.877	118.048	221.102	1	ip[width=26 height=9 bits=16 min=0.0 max=6221.0]	ip[width=26 height=9 bits=16 min=6060.0 max=16383.0]	1	1.46837	0.00964399	2.19118
b873	RED_180_EM14439.tif	7844.38	118.573	131.98	246.678	1	ip[width=26 height=10 bits=16 min=0.0 max=6221.0]	ip[width=26 height=10 bits=16 min=6060.0 max=16383.0]	1	1.62626	0.0431905	2.19806
b910	RED_180_EM14439.tif	7389.76	121.92	136.681	217.495	2	ip[width=24 height=10 bits=16 min=0.0 max=6221.0]	ip[width=24 height=10 bits=16 min=6060.0 max=16383.0]	1	1.4839	0.00578781	1.98044
b913	RED_180_EM14439.tif	7472.9	124.957	147.686	225.353	2	ip[width=32 height=10 bits=16 min=0.0 max=6221.0]	ip[width=32 height=10 bits=16 min=6060.0 max=16383.0]	1	2.03988	0.0137426	2.71602
b917	RED_180_EM14439.tif	7492.1	122.076	147.227	287.52	2	ip[width=26 height=11 bits=16 min=0.0 max=6221.0]	ip[width=26 height=11 bits=16 min=6060.0 max=16383.0]	1	1.76945	0.0336943	2.13947
b929	RED_180_EM14439.tif	7385.04	119.361	183.756	243.731	2	ip[width=29 height=10 bits=16 min=0.0 max=6221.0]	ip[width=29 height=10 bits=16 min=6060.0 max=16383.0]	1	1.87607	0.000795191	2.42983
b970	RED_180_EM14439.tif	7571.83	122.267	141.053	311.864	2	ip[width=46 height=10 bits=16 min=0.0 max=6221.0]	ip[width=46 height=10 bits=16 min=6060.0 max=16383.0]	1	2.87134	0.0401193	3.9694
b977	RED_180_EM14439.tif	7482.98	118.16	142.064	244	2	ip[width=23 height=11 bits=16 min=0.0 max=6221.0]	ip[width=23 height=11 bits=16 min=6060.0 max=16383.0]	1	1.49061	0.00377823	1.9359
b998	RED_180_EM14439.tif	7459.05	121.405	125.758	216.944	2	ip[width=27 height=10 bits=16 min=0.0 max=6221.0]	ip[width=27 height=10 bits=16 min=6060.0 max=16383.0]	1	1.70397	0.0148633	2.22762
b1003	RED_180_EM14439.tif	7492.02	122.782	132.891	219.074	2	ip[width=25 height=10 bits=16 min=0.0 max=6221.0]	ip[width=25 height=10 bits=16 min=6060.0 max=16383.0]	1	1.60096	0.0350016	2.13075
b1004	RED_180_EM14439.tif	7408.41	120.372	173.252	232.172	2	ip[width=33 height=10 bits=16 min=0.0 max=6221.0]	ip[width=33 height=10 bits=16 min=6060.0 max=16383.0]	1	2.18808	0.0883321	2.79666
b1018	RED_180_EM14439.tif	7467.88	117.026	125.803	233.653	2	ip[width=25 height=10 bits=16 min=0.0 max=6221.0]	ip[width=25 height=10 bits=16 min=6060.0 max=16383.0]	1	1.53611	0.134733	2.0915
b1019	RED_180_EM14439.tif	7760.84	117.059	132.446	241.99	2	ip[width=17 height=9 bits=16 min=0.0 max=6221.0]	ip[width=17 height=9 bits=16 min=6060.0 max=16383.0]	1	0.784945	0.213424	1.35117
b1054	RED_180_EM14439.tif	7505.77	120.936	140.41	243.116	2	ip[width=21 height=11 bits=16 min=0.0 max=6221.0]	ip[width=21 height=11 bits=16 min=6060.0 max=16383.0]	1	1.36648	0.0568131	1.75218
b1101	RED_180_EM14439.tif	7489.49	120.66	139.295	257.495	2	ip[width=24 height=11 bits=16 min=0.0 max=6221.0]	ip[width=24 height=11 bits=16 min=6060.0 max=16383.0]	1	1.59391	0.010759	1.97657
b1106	RED_180_EM14439.tif	7421.25	122.026	117.783	223.868	2	ip[width=23 height=11 bits=16 min=0.0 max=6221.0]	ip[width=23 height=11 bits=16 min=6060.0 max=16383.0]	1	1.49822	0.0591312	1.93745
b1204	RED_180_EM14439.tif	7473.41	121.727	136.925	224.006	2	ip[width=20 height=10 bits=16 min=0.0 max=6221.0]	ip[width=20 height=10 bits=16 min=6060.0 max=16383.0]	1	1.27058	0.052128	1.66498
b1215	RED_180_EM14439.tif	7427.57	117.195	131.641	225.363	2	ip[width=32 height=10 bits=16 min=0.0 max=6221.0]	ip[width=32 height=10 bits=16 min=6060.0 max=16383.0]	1	2.05836	0.096644	2.68454
b1228	RED_180_EM14439.tif	7512.39	118.295	118.197	234.964	2	ip[width=24 height=11 bits=16 min=0.0 max=6221.0]	ip[width=24 height=11 bits=16 min=6060.0 max=16383.0]	1	1.52296	0.00611128	1.96387
b1247	RED_180_EM14439.tif	7514.44	121.041	124.402	221.557	2	ip[width=30 height=10 bits=16 min=0.0 max=6221.0]	ip[width=30 height=10 bits=16 min=6060.0 max=16383.0]	1	1.92662	0.149155	2.48893
b1268	RED_180_EM14439.tif	7548.98	117.958	146.318	252.972	2	ip[width=26 height=11 bits=16 min=0.0 max=6221.0]	ip[width=26 height=11 bits=16 min=6060.0 max=16383.0]	1	1.7073	0.0162134	2.21361
b1269	RED_180_EM14439.tif	7475.96	113.506	138.307	256.028	2	ip[width=21 height=11 bits=16 min=0.0 max=6221.0]	ip[width=21 height=11 bits=16 min=6060.0 max=16383.0]	1	1.37208	0.00580233	1.71509
b1293	RED_180_EM14439.tif	7618.31	122.121	495.454	288.508	2	ip[width=39 height=10 bits=16 min=0.0 max=6221.0]	ip[width=39 height=10 bits=16 min=6060.0 max=16383.0]	1	2.4727	0.0701954	3.31803
b1308	RED_180_EM14439.tif	7476.57	122.231	129.128	267.071	2	ip[width=18 height=11 bits=16 min=0.0 max=6221.0]	ip[width=18 height=11 bits=16 min=6060.0 max=16383.0]	1	1.23197	0.00325821	1.5012
b1316	RED_180_EM14439.tif	7575.82	120.603	118.236	242.69	2	ip[width=29 height=10 bits=16 min=0.0 max=6221.0]	ip[width=29 height=10 bits=16 min=6060.0 max=16383.0]	1	1.81339	0.0174801	2.42775
b1322	RED_180_EM14439.tif	7413.58	122.506	131.036	216.324	2	ip[width=29 height=11 bits=16 min=0.0 max=6221.0]	ip[width=29 height=11 bits=16 min=6060.0 max=16383.0]	1	1.9973	0.0555817	2.43441
b1376	RED_180_EM14439.tif	7412.81	117.86	124.621	255.506	2	ip[width=27 height=11 bits=16 min=0.0 max=6221.0]	ip[width=27 height=11 bits=16 min=6060.0 max=16383.0]	1	1.85119	0.0748694	2.25672
b1481	RED_180_EM14439.tif	7505.12	112.911	137.669	220.093	2	ip[width=31 height=10 bits=16 min=0.0 max=6221.0]	ip[width=31 height=10 bits=16 min=6060.0 max=16383.0]	1	1.96468	0.0440554	2.59664
b1530	RED_180_EM14439.tif	7616.45	122.198	136.708	253.191	2	ip[width=32 height=10 bits=16 min=0.0 max=6221.0]	ip[width=32 height=10 bits=16 min=6060.0 max=16383.0]	1	2.10363	0.0116782	2.73566
b1551	RED_180_EM14439.tif	7579.68	116.87	123.333	213.475	2	ip[width=33 height=10 bits=16 min=0.0 max=6221.0]	ip[width=33 height=10 bits=16 min=6060.0 max=16383.0]	1	2.12781	0.012273	2.80604
b1577	RED_180_EM14439.tif	7507.14	121.845	144.356	355.727	2	ip[width=23 height=11 bits=16 min=0.0 max=6221.0]	ip[width=23 height=11 bits=16 min=6060.0 max=16383.0]	1	1.52857	0.0136276	1.91512
b1583	RED_180_EM14439.tif	7488.84	112.17	117.079	239.903	2	ip[width=20 height=11 bits=16 min=0.0 max=6221.0]	ip[width=20 height=11 bits=16 min=6060.0 max=16383.0]	1	1.30012	0.0212157	1.6832
b1610	RED_180_EM14439.tif	7421.45	117.804	141.248	227.748	2	ip[width=38 height=10 bits=16 min=0.0 max=6221.0]	ip[width=38 height=10 bits=16 min=6060.0 max=16383.0]	1	2.41281	0.0948931	3.25935
b1612	RED_180_EM14439.tif	7508.5	123.721	131.289	214.753	2	ip[width=23 height=11 bits=16 min=0.0 max=6221.0]	ip[width=23 height=11 bits=16 min=6060.0 max=16383.0]	1	1.51759	0.115771	1.9474
b1613	RED_180_EM14439.tif	7497.25	117.497	119.225	238.023	2	ip[width=21 height=11 bits=16 min=0.0 max=6221.0]	ip[width=21 height=11 bits=16 min=6060.0 max=16383.0]	1	1.34317	0.0789422	1.76915
b1618	RED_180_EM14439.tif	7502.69	112.399	115.273	291.092	2	ip[width=27 height=11 bits=16 min=0.0 max=6221.0]	ip[width=27 height=11 bits=16 min=6060.0 max=16383.0]	1	1.88185	0.0775622	2.30046
b1641	RED_180_EM14439.tif	7508.17	115.794	115.526	475.258	2	ip[width=22 height=12 bits=16 min=0.0 max=6221.0]	ip[width=22 height=12 bits=16 min=6060.0 max=16383.0]	1	1.52666	0.0528594	1.79527
b1652	RED_180_EM14439.tif	7510.31	114.598	113.902	215.972	2	ip[width=26 height=10 bits=16 min=0.0 max=6221.0]	ip[width=26 height=10 bits=16 min=6060.0 max=16383.0]	1	1.69361	0.0485631	2.1927
b1669	RED_180_EM14439.tif	7491.58	112.014	106.502	223.662	2	ip[width=25 height=11 bits=16 min=0.0 max=6221.0]	ip[width=25 height=11 bits=16 min=6060.0 max=16383.0]	1	1.68374	0.120226	2.13212
b1676	RED_180_EM14439.tif	7458.01	115.861	114.745	228.447	2	ip[width=26 height=10 bits=16 min=0.0 max=6221.0]	ip[width=26 height=10 bits=16 min=6060.0 max=16383.0]	1	1.62774	0.00124752	2.13988
b1754	RED_180_EM14439.tif	7447.11	109.148	117.926	218.597	2	ip[width=29 height=11 bits=16 min=0.0 max=6221.0]	ip[width=29 height=11 bits=16 min=6060.0 max=16383.0]	1	1.88185	0.00494372	2.44385
b1801	RED_180_EM14439.tif	7396.68	115.283	115.571	241.885	2	ip[width=23 height=11 bits=16 min=0.0 max=6221.0]	ip[width=23 height=11 bits=16 min=6060.0 max=16383.0]	1	1.49822	0.0122642	1.86836
b1807	RED_180_EM14439.tif	7584.29	117.611	112.568	200.091	2	ip[width=35 height=10 bits=16 min=0.0 max=6221.0]	ip[width=35 height=10 bits=16 min=6060.0 max=16383.0]	1	2.22032	0.0043393	2.98564
b1851	RED_180_EM14439.tif	7453.01	112.148	121.418	219.84	2	ip[width=29 height=11 bits=16 min=0.0 max=6221.0]	ip[width=29 height=11 bits=16 min=6060.0 max=16383.0]	1	1.91392	0.0484537	2.40521
b1873	RED_180_EM14439.tif	7449.08	119.855	119.972	190.737	2	ip[width=21 height=11 bits=16 min=0.0 max=6221.0]	ip[width=21 height=11 bits=16 min=6060.0 max=16383.0]	1	1.36945	0.113439	1.74118
b1874	RED_180_EM14439.tif	7569.44	115.875	124.283	231.371	2	ip[width=30 height=10 bits=16 min=0.0 max=6221.0]	ip[width=30 height=10 bits=16 min=6060.0 max=16383.0]	1	1.9149	0.150419	2.56874
b1888	RED_180_EM14439.tif	7318.22	115.265	143.627	216.078	2	ip[width=24 height=11 bits=16 min=0.0 max=6221.0]	ip[width=24 height=11 bits=16 min=6060.0 max=16383.0]	1	1.62985	0.01598	1.97148
b1890	RED_180_EM14439.tif	7490.25	112.743	121.469	216.606	2	ip[width=20 height=12 bits=16 min=0.0 max=6221.0]	ip[width=20 height=12 bits=16 min=6060.0 max=16383.0]	1	1.38129	0.0874144	1.66968
b1914	RED_180_EM14439.tif	7353.82	116.146	126.368	218.611	2	ip[width=34 height=11 bits=16 min=0.0 max=6221.0]	ip[width=34 height=11 bits=16 min=6060.0 max=16383.0]	1	2.22382	0.0598348	2.87032
b1941	RED_180_EM14439.tif	7419.28	115.128	121.171	210.695	2	ip[width=20 height=11 bits=16 min=0.0 max=6221.0]	ip[width=20 height=11 bits=16 min=6060.0 max=16383.0]	1	1.28581	0.00246727	1.63962
b1949	RED_180_EM14439.tif	7512.5	114.164	110.647	204.91	2	ip[width=43 height=11 bits=16 min=0.0 max=6221.0]	ip[width=43 height=11 bits=16 min=6060.0 max=16383.0]	1	2.89629	0.131405	3.72934
b1950	RED_180_EM14439.tif	7373.69	115.051	135.294	272.503	2	ip[width=24 height=11 bits=16 min=0.0 max=6221.0]	ip[width=24 height=11 bits=16 min=6060.0 max=16383.0]	1	1.56341	0.00708269	1.9733
b2047	RED_180_EM14439.tif	7377.29	116.898	118.776	236.255	2	ip[width=23 height=11 bits=16 min=0.0 max=6221.0]	ip[width=23 height=11 bits=16 min=6060.0 max=16383.0]	1	1.55274	0.105718	1.9284
b2181	RED_180_EM14439.tif	7344.69	117.337	112.06	194.739	2	ip[width=22 height=11 bits=16 min=0.0 max=6221.0]	ip[width=22 height=11 bits=16 min=6060.0 max=16383.0]	1	1.43161	0.0371491	1.82519
b2187	RED_180_EM14439.tif	7413.34	115.737	125.199	217.614	2	ip[width=29 height=10 bits=16 min=0.0 max=6221.0]	ip[width=29 height=10 bits=16 min=6060.0 max=16383.0]	1	1.8668	0.0648475	2.48357
b2189	RED_180_EM14439.tif	7358.72	109.464	103.515	205.949	2	ip[width=24 height=11 bits=16 min=0.0 max=6221.0]	ip[width=24 height=11 bits=16 min=6060.0 max=16383.0]	1	1.54584	0.00455396	1.97479
b2295	RED_180_EM14439.tif	7385.16	114.836	119.345	214.443	2	ip[width=40 height=11 bits=16 min=0.0 max=6221.0]	ip[width=40 height=11 bits=16 min=6060.0 max=16383.0]	1	2.70411	0.139719	3.41646
b2349	RED_180_EM14439.tif	7403.43	117.441	110.436	224.898	2	ip[width=30 height=10 bits=16 min=0.0 max=6221.0]	ip[width=30 height=10 bits=16 min=6060.0 max=16383.0]	1	1.87667	0.0846437	2.49849
b2385	RED_180_EM14439.tif	7341.66	117.186	117.678	239.457	2	ip[width=23 height=11 bits=16 min=0.0 max=6221.0]	ip[width=23 height=11 bits=16 min=6060.0 max=16383.0]	1	1.57791	0.0384959	1.93726
b2502	RED_180_EM14439.tif	7597.77	120.506	175.283	227.515	2	ip[width=29 height=10 bits=16 min=0.0 max=6221.0]	ip[width=29 height=10 bits=16 min=6060.0 max=16383.0]	1	1.8456	0.131704	2.43882
b2503	RED_180_EM14439.tif	7633.29	123.541	151.443	241.75	2	ip[width=31 height=10 bits=16 min=0.0 max=6221.0]	ip[width=31 height=10 bits=16 min=6060.0 max=16383.0]	1	1.92328	0.0905065	2.62504
b2507	RED_180_EM14439.tif	7769.22	118.832	123.634	234.119	2	ip[width=16 height=9 bits=16 min=0.0 max=6221.0]	ip[width=16 height=9 bits=16 min=6060.0 max=16383.0]	1	0.799501	0.0203781	1.30205
b2512	RED_180_EM14439.tif	7765.89	114.77	116.979	229.396	2	ip[width=25 height=9 bits=16 min=0.0 max=6221.0]	ip[width=25 height=9 bits=16 min=6060.0 max=16383.0]	1	1.42187	0.0768115	2.1109
b2513	RED_180_EM14439.tif	7586.9	116.688	123.994	260.15	2	ip[width=22 height=11 bits=16 min=0.0 max=6221.0]	ip[width=22 height=11 bits=16 min=6060.0 max=16383.0]	1	1.35859	0.169416	1.83578
b2514	RED_180_EM14439.tif	7740.9	113.426	133.796	250.704	2	ip[width=33 height=9 bits=16 min=0.0 max=6221.0]	ip[width=33 height=9 bits=16 min=6060.0 max=16383.0]	1	1.83349	0.056893	2.8227
b2516	RED_180_EM14439.tif	7735.12	121.669	141.395	247.524	2	ip[width=19 height=9 bits=16 min=0.0 max=6221.0]	ip[width=19 height=9 bits=16 min=6060.0 max=16383.0]	1	0.980272	0.0119003	1.51331
b2517	RED_180_EM14439.tif	7629.63	119.755	139.856	228.712	2	ip[width=19 height=10 bits=16 min=0.0 max=6221.0]	ip[width=19 height=10 bits=16 min=6060.0 max=16383.0]	1	1.09807	0.00607471	1.58038
b2518	RED_180_EM14439.tif	7595.41	118.551	132.427	244.5	2	ip[width=30 height=10 bits=16 min=0.0 max=6221.0]	ip[width=30 height=10 bits=16 min=6060.0 max=16383.0]	1	1.85662	0.0525942	2.50448
b2519	RED_180_EM14439.tif	7637.12	121.301	149.509	245.526	2	ip[width=21 height=11 bits=16 min=0.0 max=6221.0]	ip[width=21 height=11 bits=16 min=6060.0 max=16383.0]	1	1.3737	0.00328392	1.71312
b2522	RED_180_EM14439.tif	7665.26	116.185	138.917	218.159	2	ip[width=22 height=9 bits=16 min=0.0 max=6221.0]	ip[width=22 height=9 bits=16 min=6060.0 max=16383.0]	1	1.23721	0.00228571	1.86092
b2523	RED_180_EM14439.tif	7555.26	112.124	128.091	209.955	2	ip[width=29 height=11 bits=16 min=0.0 max=6221.0]	ip[width=29 height=11 bits=16 min=6060.0 max=16383.0]	1	1.90627	0.0663547	2.4038
b2534	RED_180_EM14439.tif	7434.91	129.324	119.803	237.468	3	ip[width=24 height=10 bits=16 min=0.0 max=6221.0]	ip[width=24 height=10 bits=16 min=6060.0 max=16383.0]	1	1.38498	0.0217395	2.01501
b2541	RED_180_EM14439.tif	7235.7	121.919	111.878	198.117	3	ip[width=24 height=11 bits=16 min=0.0 max=6221.0]	ip[width=24 height=11 bits=16 min=6060.0 max=16383.0]	1	1.56448	0.181331	1.96347
b2544	RED_180_EM14439.tif	7182.05	122.126	118.944	224.079	3	ip[width=24 height=11 bits=16 min=0.0 max=6221.0]	ip[width=24 height=11 bits=16 min=6060.0 max=16383.0]	1	1.68701	0.00940828	2.00804
b2548	RED_180_EM14439.tif	7641.34	124.449	123.622	225.735	3	ip[width=28 height=9 bits=16 min=0.0 max=6221.0]	ip[width=28 height=9 bits=16 min=6060.0 max=16383.0]	1	1.46819	0.115281	2.32949
b2559	RED_180_EM14439.tif	7200.98	121.807	108.212	198.736	3	ip[width=25 height=11 bits=16 min=0.0 max=6221.0]	ip[width=25 height=11 bits=16 min=6060.0 max=16383.0]	1	1.66927	0.0888755	2.06866
b2560	RED_180_EM14439.tif	7152.46	123.364	120.467	213.28	3	ip[width=25 height=11 bits=16 min=0.0 max=6221.0]	ip[width=25 height=11 bits=16 min=6060.0 max=16383.0]	1	1.73298	0.027984	2.07073
b2561	RED_180_EM14439.tif	7472.34	125.325	112.17	222.243	3	ip[width=29 height=9 bits=16 min=0.0 max=6221.0]	ip[width=29 height=9 bits=16 min=6060.0 max=16383.0]	1	1.65011	0.0101242	2.47783
b2562	RED_180_EM14439.tif	7286.2	119.145	139.239	189.971	3	ip[width=18 height=10 bits=16 min=0.0 max=6221.0]	ip[width=18 height=10 bits=16 min=6060.0 max=16383.0]	1	1.07884	0.00238646	1.45514
b2565	RED_180_EM14439.tif	7205.83	128.572	140.912	245.707	3	ip[width=24 height=11 bits=16 min=0.0 max=6221.0]	ip[width=24 height=11 bits=16 min=6060.0 max=16383.0]	1	1.7143	0.112432	2.04333
b2568	RED_180_EM14439.tif	7420.57	124.834	125.293	225.344	3	ip[width=23 height=9 bits=16 min=0.0 max=6221.0]	ip[width=23 height=9 bits=16 min=6060.0 max=16383.0]	1	1.2616	0.15592	1.91765
b2572	RED_180_EM14439.tif	7482.89	119.229	125.109	216.225	3	ip[width=37 height=10 bits=16 min=0.0 max=6221.0]	ip[width=37 height=10 bits=16 min=6060.0 max=16383.0]	1	2.17195	0.0160236	3.16893
b2576	RED_180_EM14439.tif	7380.47	120.667	139.616	195.312	3	ip[width=35 height=10 bits=16 min=0.0 max=6221.0]	ip[width=35 height=10 bits=16 min=6060.0 max=16383.0]	1	2.17164	0.0455032	2.94118
b2580	RED_180_EM14439.tif	7304.51	118.86	121.536	209.484	3	ip[width=29 height=11 bits=16 min=0.0 max=6221.0]	ip[width=29 height=11 bits=16 min=6060.0 max=16383.0]	1	1.97461	0.0503805	2.46862
b2582	RED_180_EM14439.tif	7570.91	124.028	127.364	250.57	3	ip[width=16 height=9 bits=16 min=0.0 max=6221.0]	ip[width=16 height=9 bits=16 min=6060.0 max=16383.0]	1	0.853247	0.0365729	1.29311
b2587	RED_180_EM14439.tif	7300.62	120.888	148.522	214.22	3	ip[width=26 height=10 bits=16 min=0.0 max=6221.0]	ip[width=26 height=10 bits=16 min=6060.0 max=16383.0]	1	1.58679	0.0350728	2.15296
b2590	RED_180_EM14439.tif	7276.44	122.228	115.438	216.981	3	ip[width=20 height=11 bits=16 min=0.0 max=6221.0]	ip[width=20 height=11 bits=16 min=6060.0 max=16383.0]	1	1.25806	0.00263064	1.6486
b2592	RED_180_EM14439.tif	7363.59	124.921	118.819	198.537	3	ip[width=28 height=10 bits=16 min=0.0 max=6221.0]	ip[width=28 height=10 bits=16 min=6060.0 max=16383.0]	1	1.78949	0.0552675	2.36873
b2593	RED_180_EM14439.tif	7174.04	120.783	133.783	195.756	3	ip[width=21 height=11 bits=16 min=0.0 max=6221.0]	ip[width=21 height=11 bits=16 min=6060.0 max=16383.0]	1	1.42486	0.044603	1.77247
b2594	RED_180_EM14439.tif	7297.05	118.147	129.869	193.139	3	ip[width=30 height=11 bits=16 min=0.0 max=6221.0]	ip[width=30 height=11 bits=16 min=6060.0 max=16383.0]	1	1.97831	0.0572145	2.50372
b2595	RED_180_EM14439.tif	7187.15	115.862	103.095	189.557	3	ip[width=24 height=11 bits=16 min=0.0 max=6221.0]	ip[width=24 height=11 bits=16 min=6060.0 max=16383.0]	1	1.6645	0.0874242	1.98501
b2599	RED_180_EM14439.tif	7176.48	122.262	108.397	224.651	3	ip[width=25 height=11 bits=16 min=0.0 max=6221.0]	ip[width=25 height=11 bits=16 min=6060.0 max=16383.0]	1	1.81061	0.169135	2.10448
b2600	RED_180_EM14439.tif	7229.2	127.379	136.553	189.901	3	ip[width=20 height=11 bits=16 min=0.0 max=6221.0]	ip[width=20 height=11 bits=16 min=6060.0 max=16383.0]	1	1.25615	0.00839548	1.64446
b2601	RED_180_EM14439.tif	7285.05	121.509	128.678	218.458	3	ip[width=25 height=11 bits=16 min=0.0 max=6221.0]	ip[width=25 height=11 bits=16 min=6060.0 max=16383.0]	1	1.65729	0.0293671	2.05568
b2603	RED_180_EM14439.tif	7258.4	114.447	135.888	273.117	3	ip[width=23 height=11 bits=16 min=0.0 max=6221.0]	ip[width=23 height=11 bits=16 min=6060.0 max=16383.0]	1	1.552	0.00819006	1.89033
b2604	RED_180_EM14439.tif	7233.21	122.257	127.914	198.971	3	ip[width=25 height=11 bits=16 min=0.0 max=6221.0]	ip[width=25 height=11 bits=16 min=6060.0 max=16383.0]	1	1.63081	0.0251395	2.0921
b2605	RED_180_EM14439.tif	7304.58	125.325	126.257	203.346	3	ip[width=23 height=11 bits=16 min=0.0 max=6221.0]	ip[width=23 height=11 bits=16 min=6060.0 max=16383.0]	1	1.51703	0.0895552	1.94263
b2609	RED_180_EM14439.tif	7273.58	119.761	103.975	186.077	3	ip[width=33 height=10 bits=16 min=0.0 max=6221.0]	ip[width=33 height=10 bits=16 min=6060.0 max=16383.0]	1	2.23081	0.0990107	2.83912
b2610	RED_180_EM14439.tif	7450.47	125.667	133.876	251.343	3	ip[width=27 height=10 bits=16 min=0.0 max=6221.0]	ip[width=27 height=10 bits=16 min=6060.0 max=16383.0]	1	1.66062	0.00881288	2.31081
b2618	RED_180_EM14439.tif	7459.53	126.825	110.058	221.117	3	ip[width=19 height=11 bits=16 min=0.0 max=6221.0]	ip[width=19 height=11 bits=16 min=6060.0 max=16383.0]	1	1.2209	0.00788055	1.59241
b2619	RED_180_EM14439.tif	7327.07	124.504	117.887	210.624	3	ip[width=18 height=10 bits=16 min=0.0 max=6221.0]	ip[width=18 height=10 bits=16 min=6060.0 max=16383.0]	1	1.02332	0.00143515	1.49789
b2620	RED_180_EM14439.tif	7645.9	121.886	118.758	233.5	3	ip[width=19 height=9 bits=16 min=0.0 max=6221.0]	ip[width=19 height=9 bits=16 min=6060.0 max=16383.0]	1	1.02477	0.12301	1.57518
b2628	RED_180_EM14439.tif	7367.97	131.057	151.232	209.702	3	ip[width=27 height=11 bits=16 min=0.0 max=6221.0]	ip[width=27 height=11 bits=16 min=6060.0 max=16383.0]	1	1.81379	0.0770285	2.28489
b2630	RED_180_EM14439.tif	7223.97	119.096	144.067	194.639	3	ip[width=24 height=11 bits=16 min=0.0 max=6221.0]	ip[width=24 height=11 bits=16 min=6060.0 max=16383.0]	1	1.64143	0.0482105	2.006
b2637	RED_180_EM14439.tif	7401.38	121.661	120.92	208.054	3	ip[width=16 height=9 bits=16 min=0.0 max=6221.0]	ip[width=16 height=9 bits=16 min=6060.0 max=16383.0]	1	0.877181	0.00235486	1.31308
b2639	RED_180_EM14439.tif	7527.23	122.268	119.922	205.145	3	ip[width=25 height=10 bits=16 min=0.0 max=6221.0]	ip[width=25 height=10 bits=16 min=6060.0 max=16383.0]	1	1.40837	0.0869913	2.05721
b2640	RED_180_EM14439.tif	7422.91	123.74	145.02	229.852	3	ip[width=31 height=11 bits=16 min=0.0 max=6221.0]	ip[width=31 height=11 bits=16 min=6060.0 max=16383.0]	1	1.98608	0.075941	2.6513
b2641	RED_180_EM14439.tif	7566.91	120.86	119.21	245.413	3	ip[width=19 height=10 bits=16 min=0.0 max=6221.0]	ip[width=19 height=10 bits=16 min=6060.0 max=16383.0]	1	1.12426	0.0772087	1.52362
b2642	RED_180_EM14439.tif	7641.41	121.405	134.74	212.538	3	ip[width=37 height=9 bits=16 min=0.0 max=6221.0]	ip[width=37 height=9 bits=16 min=6060.0 max=16383.0]	1	2.08081	0.151056	3.11657
b2644	RED_180_EM14439.tif	7226.76	119.948	126.5	185.995	3	ip[width=24 height=11 bits=16 min=0.0 max=6221.0]	ip[width=24 height=11 bits=16 min=6060.0 max=16383.0]	1	1.54793	0.034294	1.99587
b2646	RED_180_EM14439.tif	7568.77	123.537	124.551	247.551	3	ip[width=19 height=10 bits=16 min=0.0 max=6221.0]	ip[width=19 height=10 bits=16 min=6060.0 max=16383.0]	1	1.05962	0.0167538	1.52065
b2648	RED_180_EM14439.tif	7669.03	121.639	128.559	223.92	3	ip[width=35 height=8 bits=16 min=0.0 max=6221.0]	ip[width=35 height=8 bits=16 min=6060.0 max=16383.0]	1	1.87907	0.125718	2.95038
b2649	RED_180_EM14439.tif	7646.68	120.112	132.638	251.033	3	ip[width=22 height=9 bits=16 min=0.0 max=6221.0]	ip[width=22 height=9 bits=16 min=6060.0 max=16383.0]	1	1.21205	0.276369	1.84486
b2651	RED_180_EM14439.tif	7179.23	115.478	113.706	173.92	3	ip[width=23 height=11 bits=16 min=0.0 max=6221.0]	ip[width=23 height=11 bits=16 min=6060.0 max=16383.0]	1	1.59283	0.0185308	1.92614
b2652	RED_180_EM14439.tif	7496.28	119.934	136.058	207.38	3	ip[width=35 height=10 bits=16 min=0.0 max=6221.0]	ip[width=35 height=10 bits=16 min=6060.0 max=16383.0]	1	2.04307	0.0247361	2.96393
b2653	RED_180_EM14439.tif	7206.83	122.573	119.498	224.119	3	ip[width=26 height=11 bits=16 min=0.0 max=6221.0]	ip[width=26 height=11 bits=16 min=6060.0 max=16383.0]	1	1.78477	0.0523877	2.19721
b2654	RED_180_EM14439.tif	7281.91	125.005	114.046	217.021	3	ip[width=23 height=11 bits=16 min=0.0 max=6221.0]	ip[width=23 height=11 bits=16 min=6060.0 max=16383.0]	1	1.55691	0.00118892	1.91417
b2660	RED_180_EM14439.tif	7183.97	121.37	110.201	214.212	3	ip[width=22 height=12 bits=16 min=0.0 max=6221.0]	ip[width=22 height=12 bits=16 min=6060.0 max=16383.0]	1	1.47109	0.132863	1.8134
b2664	RED_180_EM14439.tif	7495.97	119.734	118.023	199.18	3	ip[width=30 height=10 bits=16 min=0.0 max=6221.0]	ip[width=30 height=10 bits=16 min=6060.0 max=16383.0]	1	1.75412	0.292012	2.52984
b2670	RED_180_EM14439.tif	7632.58	120.118	111.509	220.655	3	ip[width=18 height=8 bits=16 min=0.0 max=6221.0]	ip[width=18 height=8 bits=16 min=6060.0 max=16383.0]	1	0.869503	0.0280764	1.46193
b2671	RED_180_EM14439.tif	7628.58	123.386	116.03	210.366	3	ip[width=17 height=8 bits=16 min=0.0 max=6221.0]	ip[width=17 height=8 bits=16 min=6060.0 max=16383.0]	1	0.808197	0.103951	1.40023
b2674	RED_180_EM14439.tif	7533.67	128.181	117.29	217.819	3	ip[width=21 height=10 bits=16 min=0.0 max=6221.0]	ip[width=21 height=10 bits=16 min=6060.0 max=16383.0]	1	1.22099	0.175589	1.74606
b2675	RED_180_EM14439.tif	7290.18	119.392	120.462	242.259	3	ip[width=20 height=10 bits=16 min=0.0 max=6221.0]	ip[width=20 height=10 bits=16 min=6060.0 max=16383.0]	1	1.13637	0.00906939	1.6159
b2676	RED_180_EM14439.tif	7651.74	120.139	134.808	248.828	3	ip[width=23 height=9 bits=16 min=0.0 max=6221.0]	ip[width=23 height=9 bits=16 min=6060.0 max=16383.0]	1	1.19681	0.00302706	1.86745
b2677	RED_180_EM14439.tif	7211.14	117.267	106.594	206.157	3	ip[width=27 height=10 bits=16 min=0.0 max=6221.0]	ip[width=27 height=10 bits=16 min=6060.0 max=16383.0]	1	1.69842	0.0577992	2.22338
b2678	RED_180_EM14439.tif	7176.53	116.479	116.7	212.45	3	ip[width=25 height=12 bits=16 min=0.0 max=6221.0]	ip[width=25 height=12 bits=16 min=6060.0 max=16383.0]	1	1.89171	0.0355628	2.10839
b2684	RED_180_EM14439.tif	7326.78	120.118	116.841	203.208	3	ip[width=44 height=11 bits=16 min=0.0 max=6221.0]	ip[width=44 height=11 bits=16 min=6060.0 max=16383.0]	1	3.06589	0.0411896	3.74856
b2692	RED_180_EM14439.tif	7264.38	116.826	116.702	198.371	3	ip[width=23 height=10 bits=16 min=0.0 max=6221.0]	ip[width=23 height=10 bits=16 min=6060.0 max=16383.0]	1	1.4236	0.0954434	1.90272
b2705	RED_180_EM14439.tif	7347.57	125.02	127.937	202.004	3	ip[width=34 height=9 bits=16 min=0.0 max=6221.0]	ip[width=34 height=9 bits=16 min=6060.0 max=16383.0]	1	2.0081	0.0244178	2.91186
b2709	RED_180_EM14439.tif	7280.13	121.569	121.181	193.246	3	ip[width=30 height=10 bits=16 min=0.0 max=6221.0]	ip[width=30 height=10 bits=16 min=6060.0 max=16383.0]	1	1.95092	0.0864228	2.54848
b2710	RED_180_EM14439.tif	7201.24	116.031	104.604	226.758	3	ip[width=25 height=11 bits=16 min=0.0 max=6221.0]	ip[width=25 height=11 bits=16 min=6060.0 max=16383.0]	1	1.76429	0.0748783	2.13157
b2711	RED_180_EM14439.tif	7260.46	126.792	144.528	203.213	3	ip[width=20 height=12 bits=16 min=0.0 max=6221.0]	ip[width=20 height=12 bits=16 min=6060.0 max=16383.0]	1	1.39299	0.0242533	1.62283
b2712	RED_180_EM14439.tif	7186.75	117.649	104.547	199.875	3	ip[width=30 height=11 bits=16 min=0.0 max=6221.0]	ip[width=30 height=11 bits=16 min=6060.0 max=16383.0]	1	2.08167	0.0718092	2.52743
b2715	RED_180_EM14439.tif	7212.06	122.317	119.439	208.078	3	ip[width=24 height=11 bits=16 min=0.0 max=6221.0]	ip[width=24 height=11 bits=16 min=6060.0 max=16383.0]	1	1.61047	0.0136084	2.02547
b2720	RED_180_EM14439.tif	7545.37	119.214	163.909	260.286	3	ip[width=33 height=9 bits=16 min=0.0 max=6221.0]	ip[width=33 height=9 bits=16 min=6060.0 max=16383.0]	1	1.95573	0.0832447	2.78342
b2723	RED_180_EM14439.tif	7158.09	120.216	118.205	196.173	3	ip[width=20 height=13 bits=16 min=0.0 max=6221.0]	ip[width=20 height=13 bits=16 min=6060.0 max=16383.0]	1	1.46541	0.0152443	1.61973
b2728	RED_180_EM14439.tif	7449.64	118.653	130.429	206.531	3	ip[width=21 height=9 bits=16 min=0.0 max=6221.0]	ip[width=21 height=9 bits=16 min=6060.0 max=16383.0]	1	1.16585	0.122144	1.75271
b2733	RED_180_EM14439.tif	7770.01	114.55	120.771	216.174	3	ip[width=19 height=8 bits=16 min=0.0 max=6221.0]	ip[width=19 height=8 bits=16 min=6060.0 max=16383.0]	1	0.880049	0.104062	1.56942
b2743	RED_180_EM14439.tif	7258.83	120.853	120.674	203.302	3	ip[width=32 height=10 bits=16 min=0.0 max=6221.0]	ip[width=32 height=10 bits=16 min=6060.0 max=16383.0]	1	2.0253	0.130285	2.7053
b2744	RED_180_EM14439.tif	7670.02	118.241	128.183	209.286	3	ip[width=29 height=10 bits=16 min=0.0 max=6221.0]	ip[width=29 height=10 bits=16 min=6060.0 max=16383.0]	1	1.76753	0.081664	2.48573
b2747	RED_180_EM14439.tif	7507.77	125.542	133.961	224.514	3	ip[width=24 height=9 bits=16 min=0.0 max=6221.0]	ip[width=24 height=9 bits=16 min=6060.0 max=16383.0]	1	1.42022	0.0127568	2.0418
b2748	RED_180_EM14439.tif	7300.36	120.774	122.081	191.306	3	ip[width=28 height=11 bits=16 min=0.0 max=6221.0]	ip[width=28 height=11 bits=16 min=6060.0 max=16383.0]	1	1.85409	0.00549103	2.314
b2751	RED_180_EM14439.tif	7353.14	118.779	117.293	250.234	3	ip[width=45 height=10 bits=16 min=0.0 max=6221.0]	ip[width=45 height=10 bits=16 min=6060.0 max=16383.0]	1	3.09414	0.155838	3.87529
b2761	RED_180_EM14439.tif	7276.9	119.597	157.758	205.057	3	ip[width=25 height=11 bits=16 min=0.0 max=6221.0]	ip[width=25 height=11 bits=16 min=6060.0 max=16383.0]	1	1.65907	0.0145246	2.07539
b2765	RED_180_EM14439.tif	7334.41	120.976	110.32	208	3	ip[width=29 height=11 bits=16 min=0.0 max=6221.0]	ip[width=29 height=11 bits=16 min=6060.0 max=16383.0]	1	2.00236	0.0362321	2.48398
b2767	RED_180_EM14439.tif	7199.94	112.815	145.093	191.079	3	ip[width=19 height=11 bits=16 min=0.0 max=6221.0]	ip[width=19 height=11 bits=16 min=6060.0 max=16383.0]	1	1.20058	0.026583	1.58884
b2768	RED_180_EM14439.tif	7503.59	119.898	112.377	188.32	3	ip[width=34 height=9 bits=16 min=0.0 max=6221.0]	ip[width=34 height=9 bits=16 min=6060.0 max=16383.0]	1	1.94969	0.0139949	2.87501
b2771	RED_180_EM14439.tif	7250.67	114.487	118.547	194.903	3	ip[width=27 height=11 bits=16 min=0.0 max=6221.0]	ip[width=27 height=11 bits=16 min=6060.0 max=16383.0]	1	1.86778	0.111892	2.30879
b2775	RED_180_EM14439.tif	7383.47	114.166	129.188	239.028	3	ip[width=24 height=10 bits=16 min=0.0 max=6221.0]	ip[width=24 height=10 bits=16 min=6060.0 max=16383.0]	1	1.42964	0.0174228	1.97165
b2777	RED_180_EM14439.tif	7657.35	119.076	143.374	223.825	3	ip[width=26 height=9 bits=16 min=0.0 max=6221.0]	ip[width=26 height=9 bits=16 min=6060.0 max=16383.0]	1	1.36322	0.153657	2.14859
b2787	RED_180_EM14439.tif	7706.36	120.516	169.668	204.447	3	ip[width=29 height=8 bits=16 min=0.0 max=6221.0]	ip[width=29 height=8 bits=16 min=6060.0 max=16383.0]	1	1.50279	0.0944152	2.45439
b2788	RED_180_EM14439.tif	7616.46	120.731	120.398	220.75	3	ip[width=19 height=8 bits=16 min=0.0 max=6221.0]	ip[width=19 height=8 bits=16 min=6060.0 max=16383.0]	1	0.851062	0.0124183	1.56384
b2789	RED_180_EM14439.tif	7272.85	117.105	120.882	183.494	3	ip[width=27 height=11 bits=16 min=0.0 max=6221.0]	ip[width=27 height=11 bits=16 min=6060.0 max=16383.0]	1	1.89134	0.0209135	2.28136
b2790	RED_180_EM14439.tif	7747.27	118.74	120.75	222.327	3	ip[width=18 height=8 bits=16 min=0.0 max=6221.0]	ip[width=18 height=8 bits=16 min=6060.0 max=16383.0]	1	0.821889	0.00160477	1.50679
b2792	RED_180_EM14439.tif	7523.36	117.908	124.862	231.028	3	ip[width=28 height=10 bits=16 min=0.0 max=6221.0]	ip[width=28 height=10 bits=16 min=6060.0 max=16383.0]	1	1.70706	0.00911909	2.38741
b2793	RED_180_EM14439.tif	7569.59	119.969	123.174	216.205	3	ip[width=28 height=9 bits=16 min=0.0 max=6221.0]	ip[width=28 height=9 bits=16 min=6060.0 max=16383.0]	1	1.57199	0.133427	2.36674
b2794	RED_180_EM14439.tif	7789.85	125	122.18	200.493	3	ip[width=28 height=7 bits=16 min=0.0 max=6221.0]	ip[width=28 height=7 bits=16 min=6060.0 max=16383.0]	1	1.14809	0.108185	2.34423
b2795	RED_180_EM14439.tif	7658.09	123.351	141.603	196.73	3	ip[width=28 height=8 bits=16 min=0.0 max=6221.0]	ip[width=28 height=8 bits=16 min=6060.0 max=16383.0]	1	1.36371	0.0922647	2.33269
b2797	RED_180_EM14439.tif	7661.8	116.369	118.446	213.829	3	ip[width=33 height=8 bits=16 min=0.0 max=6221.0]	ip[width=33 height=8 bits=16 min=6060.0 max=16383.0]	1	1.76664	0.109356	2.8322
b2800	RED_180_EM14439.tif	7806.18	119.252	129.306	231.252	3	ip[width=21 height=8 bits=16 min=0.0 max=6221.0]	ip[width=21 height=8 bits=16 min=6060.0 max=16383.0]	1	0.901142	0.193878	1.76043
b2802	RED_180_EM14439.tif	7358.1	119.933	252.983	218.056	3	ip[width=23 height=10 bits=16 min=0.0 max=6221.0]	ip[width=23 height=10 bits=16 min=6060.0 max=16383.0]	1	1.37629	0.0611571	1.87447
b2803	RED_180_EM14439.tif	7649.79	118.099	135.745	209.336	3	ip[width=43 height=8 bits=16 min=0.0 max=6221.0]	ip[width=43 height=8 bits=16 min=6060.0 max=16383.0]	1	2.1687	0.0798386	3.66381
b2807	RED_180_EM14439.tif	7279.33	116.551	112.877	200.59	3	ip[width=27 height=10 bits=16 min=0.0 max=6221.0]	ip[width=27 height=10 bits=16 min=6060.0 max=16383.0]	1	1.76503	0.0414439	2.2579
b2808	RED_180_EM14439.tif	7166.91	114.941	105.629	167.312	3	ip[width=26 height=11 bits=16 min=0.0 max=6221.0]	ip[width=26 height=11 bits=16 min=6060.0 max=16383.0]	1	1.74049	0.0418028	2.20295
b2811	RED_180_EM14439.tif	7094.37	116.432	120.605	184.929	3	ip[width=32 height=11 bits=16 min=0.0 max=6221.0]	ip[width=32 height=11 bits=16 min=6060.0 max=16383.0]	1	2.35033	0.0551807	2.74865
b2812	RED_180_EM14439.tif	7301.03	115.129	125.879	204.317	3	ip[width=25 height=11 bits=16 min=0.0 max=6221.0]	ip[width=25 height=11 bits=16 min=6060.0 max=16383.0]	1	1.73518	0.0317541	2.11476
b2817	RED_180_EM14439.tif	7364.72	119.623	120.623	205.305	3	ip[width=30 height=10 bits=16 min=0.0 max=6221.0]	ip[width=30 height=10 bits=16 min=6060.0 max=16383.0]	1	1.87296	0.0213532	2.4915
b2819	RED_180_EM14439.tif	7381.39	115.354	116.515	219.533	3	ip[width=49 height=10 bits=16 min=0.0 max=6221.0]	ip[width=49 height=10 bits=16 min=6060.0 max=16383.0]	1	3.0564	0.0162563	4.22639
b2820	RED_180_EM14439.tif	7419.75	118.826	128.662	221.736	3	ip[width=25 height=10 bits=16 min=0.0 max=6221.0]	ip[width=25 height=10 bits=16 min=6060.0 max=16383.0]	1	1.56594	0.0774228	2.07897
b2822	RED_180_EM14439.tif	7307.48	118.688	116.165	186.243	3	ip[width=34 height=10 bits=16 min=0.0 max=6221.0]	ip[width=34 height=10 bits=16 min=6060.0 max=16383.0]	1	2.16037	0.00783175	2.84927
b2825	RED_180_EM14439.tif	7543.13	115.403	116.992	195.101	3	ip[width=19 height=9 bits=16 min=0.0 max=6221.0]	ip[width=19 height=9 bits=16 min=6060.0 max=16383.0]	1	0.924641	0.0218167	1.54371
b2838	RED_180_EM14439.tif	7210.01	115.265	107.665	191.38	3	ip[width=23 height=11 bits=16 min=0.0 max=6221.0]	ip[width=23 height=11 bits=16 min=6060.0 max=16383.0]	1	1.58494	0.031106	1.87756
b2840	RED_180_EM14439.tif	7344.03	118.114	104.81	227.683	3	ip[width=35 height=11 bits=16 min=0.0 max=6221.0]	ip[width=35 height=11 bits=16 min=6060.0 max=16383.0]	1	2.42644	0.0679615	3.00319
b2841	RED_180_EM14439.tif	7356.99	120.209	117.333	223.189	3	ip[width=28 height=9 bits=16 min=0.0 max=6221.0]	ip[width=28 height=9 bits=16 min=6060.0 max=16383.0]	1	1.58124	0.00590827	2.32163
b2849	RED_180_EM14439.tif	7165.46	113.446	152.586	187.968	3	ip[width=21 height=12 bits=16 min=0.0 max=6221.0]	ip[width=21 height=12 bits=16 min=6060.0 max=16383.0]	1	1.47059	0.00109621	1.73313
b2850	RED_180_EM14439.tif	7233.13	115.952	161.043	194.623	3	ip[width=26 height=11 bits=16 min=0.0 max=6221.0]	ip[width=26 height=11 bits=16 min=6060.0 max=16383.0]	1	1.64476	0.00944782	2.14272
b2854	RED_180_EM14439.tif	7391.56	118.409	107.022	206.595	3	ip[width=33 height=10 bits=16 min=0.0 max=6221.0]	ip[width=33 height=10 bits=16 min=6060.0 max=16383.0]	1	2.14754	0.156156	2.76852
b2856	RED_180_EM14439.tif	7356.12	116.264	105.532	206.434	3	ip[width=29 height=10 bits=16 min=0.0 max=6221.0]	ip[width=29 height=10 bits=16 min=6060.0 max=16383.0]	1	1.85366	0.0894403	2.41453
b2864	RED_180_EM14439.tif	7115.4	116.845	116.839	188.114	3	ip[width=22 height=12 bits=16 min=0.0 max=6221.0]	ip[width=22 height=12 bits=16 min=6060.0 max=16383.0]	1	1.53079	0.00664783	1.83413
b2869	RED_180_EM14439.tif	7217.54	122.086	126.651	226.263	3	ip[width=21 height=11 bits=16 min=0.0 max=6221.0]	ip[width=21 height=11 bits=16 min=6060.0 max=16383.0]	1	1.37154	0.0402265	1.73706
b2885	RED_180_EM14439.tif	7187.54	121.187	113.611	184.687	3	ip[width=23 height=12 bits=16 min=0.0 max=6221.0]	ip[width=23 height=12 bits=16 min=6060.0 max=16383.0]	1	1.57075	0.0455637	1.87598
b3174	RED_180_EM14439.tif	6788.9	129.222	126.288	195.811	4	ip[width=42 height=11 bits=16 min=0.0 max=6221.0]	ip[width=42 height=11 bits=16 min=6060.0 max=16383.0]	1	2.88674	0.0494886	3.62285
b3179	RED_180_EM14439.tif	6695.4	123.657	116.403	199.13	4	ip[width=25 height=11 bits=16 min=0.0 max=6221.0]	ip[width=25 height=11 bits=16 min=6060.0 max=16383.0]	1	1.71972	0.00272865	2.10341
b3180	RED_180_EM14439.tif	6663.12	121.893	116.278	209.016	4	ip[width=22 height=11 bits=16 min=0.0 max=6221.0]	ip[width=22 height=11 bits=16 min=6060.0 max=16383.0]	1	1.50132	0.0427044	1.82057
b3184	RED_180_EM14439.tif	6898.44	129.533	118.124	187.044	4	ip[width=19 height=10 bits=16 min=0.0 max=6221.0]	ip[width=19 height=10 bits=16 min=6060.0 max=16383.0]	1	1.07828	0.0100151	1.54028
b3185	RED_180_EM14439.tif	7223.27	129.637	127.294	187.716	4	ip[width=17 height=8 bits=16 min=0.0 max=6221.0]	ip[width=17 height=8 bits=16 min=6060.0 max=16383.0]	1	0.798961	0.00895969	1.40399
b3186	RED_180_EM14439.tif	6703.53	123.622	111.844	197.494	4	ip[width=21 height=11 bits=16 min=0.0 max=6221.0]	ip[width=21 height=11 bits=16 min=6060.0 max=16383.0]	1	1.40055	0.012268	1.74109
b3187	RED_180_EM14439.tif	7058.39	125.323	121.07	207.095	4	ip[width=22 height=10 bits=16 min=0.0 max=6221.0]	ip[width=22 height=10 bits=16 min=6060.0 max=16383.0]	1	1.24859	0.141756	1.84908
b3189	RED_180_EM14439.tif	7345.67	122.364	127.371	223.742	4	ip[width=25 height=7 bits=16 min=0.0 max=6221.0]	ip[width=25 height=7 bits=16 min=6060.0 max=16383.0]	1	1.06309	0.000577258	2.13262
b3190	RED_180_EM14439.tif	7255.13	120.479	120.271	199.194	4	ip[width=25 height=8 bits=16 min=0.0 max=6221.0]	ip[width=25 height=8 bits=16 min=6060.0 max=16383.0]	1	1.14209	0.017096	2.09878
b3195	RED_180_EM14439.tif	6665.77	118.632	124.192	198.704	4	ip[width=29 height=11 bits=16 min=0.0 max=6221.0]	ip[width=29 height=11 bits=16 min=6060.0 max=16383.0]	1	1.97063	0.00617568	2.44256
b3197	RED_180_EM14439.tif	7088.55	129.424	122.432	206.669	4	ip[width=18 height=9 bits=16 min=0.0 max=6221.0]	ip[width=18 height=9 bits=16 min=6060.0 max=16383.0]	1	0.922805	0.00846998	1.43307
b3198	RED_180_EM14439.tif	6688.49	126.148	119.901	197.434	4	ip[width=24 height=11 bits=16 min=0.0 max=6221.0]	ip[width=24 height=11 bits=16 min=6060.0 max=16383.0]	1	1.62915	0.101002	2.03917
b3203	RED_180_EM14439.tif	6720.08	124.678	115.043	200.279	4	ip[width=28 height=10 bits=16 min=0.0 max=6221.0]	ip[width=28 height=10 bits=16 min=6060.0 max=16383.0]	1	1.83052	0.0531712	2.32614
b3205	RED_180_EM14439.tif	6664.66	132.606	107.057	205.583	4	ip[width=20 height=12 bits=16 min=0.0 max=6221.0]	ip[width=20 height=12 bits=16 min=6060.0 max=16383.0]	1	1.38129	0.01642	1.6092
b3206	RED_180_EM14439.tif	7033.2	121.781	124.297	225.645	4	ip[width=23 height=9 bits=16 min=0.0 max=6221.0]	ip[width=23 height=9 bits=16 min=6060.0 max=16383.0]	1	1.20528	0.00103049	1.92136
b3207	RED_180_EM14439.tif	6887.13	125.283	122.094	214.717	4	ip[width=19 height=9 bits=16 min=0.0 max=6221.0]	ip[width=19 height=9 bits=16 min=6060.0 max=16383.0]	1	1.0981	0.00618285	1.55911
b3208	RED_180_EM14439.tif	7030.26	119.491	134.336	203.118	4	ip[width=18 height=8 bits=16 min=0.0 max=6221.0]	ip[width=18 height=8 bits=16 min=6060.0 max=16383.0]	1	0.859342	0.0161815	1.5086
b3209	RED_180_EM14439.tif	7308	122.831	126.944	193.27	4	ip[width=17 height=8 bits=16 min=0.0 max=6221.0]	ip[width=17 height=8 bits=16 min=6060.0 max=16383.0]	1	0.708159	0.00843336	1.33384
b3210	RED_180_EM14439.tif	7217.7	124.166	115.124	210.117	4	ip[width=24 height=8 bits=16 min=0.0 max=6221.0]	ip[width=24 height=8 bits=16 min=6060.0 max=16383.0]	1	1.10686	0.0643171	1.98556
b3211	RED_180_EM14439.tif	7135.5	130.768	109.963	242.293	4	ip[width=15 height=8 bits=16 min=0.0 max=6221.0]	ip[width=15 height=8 bits=16 min=6060.0 max=16383.0]	1	0.657277	0.137204	1.22269
b3214	RED_180_EM14439.tif	7457.47	122.714	123.984	190.206	4	ip[width=16 height=6 bits=16 min=0.0 max=6221.0]	ip[width=16 height=6 bits=16 min=6060.0 max=16383.0]	1	0.518121	0.0437718	1.28272
b3216	RED_180_EM14439.tif	7061.18	124.89	116.894	185.045	4	ip[width=34 height=9 bits=16 min=0.0 max=6221.0]	ip[width=34 height=9 bits=16 min=6060.0 max=16383.0]	1	1.95549	0.027394	2.87902
b3217	RED_180_EM14439.tif	7417.33	121.237	136.116	219.231	4	ip[width=29 height=8 bits=16 min=0.0 max=6221.0]	ip[width=29 height=8 bits=16 min=6060.0 max=16383.0]	1	1.36958	0.013345	2.44792
b3218	RED_180_EM14439.tif	7041.54	120.777	113.53	194.005	4	ip[width=30 height=9 bits=16 min=0.0 max=6221.0]	ip[width=30 height=9 bits=16 min=6060.0 max=16383.0]	1	1.5819	0.000664005	2.50815
b3222	RED_180_EM14439.tif	7383.81	130.056	122.3	196.356	4	ip[width=17 height=8 bits=16 min=0.0 max=6221.0]	ip[width=17 height=8 bits=16 min=6060.0 max=16383.0]	1	0.720248	0.0163158	1.36114
b3223	RED_180_EM14439.tif	6916.75	124.921	111.753	191.943	4	ip[width=28 height=10 bits=16 min=0.0 max=6221.0]	ip[width=28 height=10 bits=16 min=6060.0 max=16383.0]	1	1.78336	0.168539	2.33452
b3224	RED_180_EM14439.tif	7282.18	126.256	124.667	190.811	4	ip[width=16 height=8 bits=16 min=0.0 max=6221.0]	ip[width=16 height=8 bits=16 min=6060.0 max=16383.0]	1	0.711336	0.00895366	1.29216
b3235	RED_180_EM14439.tif	6649.8	121.62	114.833	224.34	4	ip[width=18 height=12 bits=16 min=0.0 max=6221.0]	ip[width=18 height=12 bits=16 min=6060.0 max=16383.0]	1	1.19009	0.0633031	1.45335
b3237	RED_180_EM14439.tif	7074.08	121.821	134.874	195.26	4	ip[width=38 height=9 bits=16 min=0.0 max=6221.0]	ip[width=38 height=9 bits=16 min=6060.0 max=16383.0]	1	2.04037	0.0486307	3.23108
b3238	RED_180_EM14439.tif	6673.07	130.326	141.712	207.112	4	ip[width=27 height=11 bits=16 min=0.0 max=6221.0]	ip[width=27 height=11 bits=16 min=6060.0 max=16383.0]	1	1.84117	0.00274987	2.27349
b3239	RED_180_EM14439.tif	7337.14	118.974	125.481	272.584	4	ip[width=15 height=7 bits=16 min=0.0 max=6221.0]	ip[width=15 height=7 bits=16 min=6060.0 max=16383.0]	1	0.62522	0.138398	1.229
b3240	RED_180_EM14439.tif	6696.85	124.659	109.324	201.119	4	ip[width=22 height=11 bits=16 min=0.0 max=6221.0]	ip[width=22 height=11 bits=16 min=6060.0 max=16383.0]	1	1.45955	0.00825501	1.8484
b3242	RED_180_EM14439.tif	7055.7	125.556	128.662	215.931	4	ip[width=24 height=9 bits=16 min=0.0 max=6221.0]	ip[width=24 height=9 bits=16 min=6060.0 max=16383.0]	1	1.26041	0.0219298	2.01491
b3243	RED_180_EM14439.tif	6722.75	124.438	112.708	199.234	4	ip[width=22 height=11 bits=16 min=0.0 max=6221.0]	ip[width=22 height=11 bits=16 min=6060.0 max=16383.0]	1	1.47801	0.00889037	1.84057
b3245	RED_180_EM14439.tif	6933.77	118.662	118.108	201.484	4	ip[width=21 height=11 bits=16 min=0.0 max=6221.0]	ip[width=21 height=11 bits=16 min=6060.0 max=16383.0]	1	1.24519	0.0110235	1.70924
b3250	RED_180_EM14439.tif	6712.28	124.256	121.308	194.432	4	ip[width=27 height=11 bits=16 min=0.0 max=6221.0]	ip[width=27 height=11 bits=16 min=6060.0 max=16383.0]	1	1.80398	0.0568566	2.25067
b3251	RED_180_EM14439.tif	6771.45	120.835	110.356	216.165	4	ip[width=27 height=11 bits=16 min=0.0 max=6221.0]	ip[width=27 height=11 bits=16 min=6060.0 max=16383.0]	1	1.85644	0.18019	2.28442
b3254	RED_180_EM14439.tif	6788.14	119.944	120.163	178.144	4	ip[width=32 height=11 bits=16 min=0.0 max=6221.0]	ip[width=32 height=11 bits=16 min=6060.0 max=16383.0]	1	2.11222	0.0494893	2.73612
b3255	RED_180_EM14439.tif	6670.73	124.612	103.967	183.882	4	ip[width=19 height=11 bits=16 min=0.0 max=6221.0]	ip[width=19 height=11 bits=16 min=6060.0 max=16383.0]	1	1.18066	0.0262914	1.5266
b3258	RED_180_EM14439.tif	6662.58	129.957	158.596	186.025	4	ip[width=20 height=11 bits=16 min=0.0 max=6221.0]	ip[width=20 height=11 bits=16 min=6060.0 max=16383.0]	1	1.2873	0.128215	1.61314
b3260	RED_180_EM14439.tif	6732.18	123.841	121.08	227.222	4	ip[width=22 height=10 bits=16 min=0.0 max=6221.0]	ip[width=22 height=10 bits=16 min=6060.0 max=16383.0]	1	1.3836	0.114591	1.83759
b3261	RED_180_EM14439.tif	6736.37	126.864	108.547	204.051	4	ip[width=25 height=11 bits=16 min=0.0 max=6221.0]	ip[width=25 height=11 bits=16 min=6060.0 max=16383.0]	1	1.70934	0.0756942	2.10911
b3262	RED_180_EM14439.tif	6688.24	122.426	113.359	222.713	4	ip[width=25 height=11 bits=16 min=0.0 max=6221.0]	ip[width=25 height=11 bits=16 min=6060.0 max=16383.0]	1	1.66857	0.0267724	2.05676
b3266	RED_180_EM14439.tif	6896.72	125.402	121.492	223.251	4	ip[width=46 height=10 bits=16 min=0.0 max=6221.0]	ip[width=46 height=10 bits=16 min=6060.0 max=16383.0]	1	3.03666	0.0804041	3.91291
b3274	RED_180_EM14439.tif	6674.03	124.694	115.51	189.561	4	ip[width=26 height=10 bits=16 min=0.0 max=6221.0]	ip[width=26 height=10 bits=16 min=6060.0 max=16383.0]	1	1.56547	0.122943	2.13912
b3293	RED_180_EM14439.tif	6788.03	118.293	113.422	184.667	4	ip[width=32 height=10 bits=16 min=0.0 max=6221.0]	ip[width=32 height=10 bits=16 min=6060.0 max=16383.0]	1	2.13459	0.0570376	2.70949
b3294	RED_180_EM14439.tif	6827.46	122.365	113.048	191.94	4	ip[width=19 height=11 bits=16 min=0.0 max=6221.0]	ip[width=19 height=11 bits=16 min=6060.0 max=16383.0]	1	1.29963	0.00794901	1.58742
b3295	RED_180_EM14439.tif	6774.38	119.357	114.683	199.04	4	ip[width=24 height=11 bits=16 min=0.0 max=6221.0]	ip[width=24 height=11 bits=16 min=6060.0 max=16383.0]	1	1.56101	0.0542648	1.99014
b3306	RED_180_EM14439.tif	6679.76	121.7	106.482	183.677	4	ip[width=28 height=10 bits=16 min=0.0 max=6221.0]	ip[width=28 height=10 bits=16 min=6060.0 max=16383.0]	1	1.73407	0.00696022	2.34256
b3307	RED_180_EM14439.tif	7167.59	117.056	128	199.236	4	ip[width=25 height=9 bits=16 min=0.0 max=6221.0]	ip[width=25 height=9 bits=16 min=6060.0 max=16383.0]	1	1.28976	0.049638	2.06287
b3308	RED_180_EM14439.tif	6831.96	116.45	110.198	206.673	4	ip[width=24 height=11 bits=16 min=0.0 max=6221.0]	ip[width=24 height=11 bits=16 min=6060.0 max=16383.0]	1	1.59123	0.115215	1.9958
b3309	RED_180_EM14439.tif	6716.85	116.082	115.537	204.933	4	ip[width=17 height=11 bits=16 min=0.0 max=6221.0]	ip[width=17 height=11 bits=16 min=6060.0 max=16383.0]	1	1.07545	0.018881	1.40411
b3311	RED_180_EM14439.tif	6753.51	116.508	169.838	184.137	4	ip[width=29 height=11 bits=16 min=0.0 max=6221.0]	ip[width=29 height=11 bits=16 min=6060.0 max=16383.0]	1	1.91527	0.0792853	2.44843
b3316	RED_180_EM14439.tif	7151.99	117.806	125.54	209.094	4	ip[width=22 height=9 bits=16 min=0.0 max=6221.0]	ip[width=22 height=9 bits=16 min=6060.0 max=16383.0]	1	1.10905	0.0714244	1.86626
b3317	RED_180_EM14439.tif	7142.8	123.381	126.155	208.429	4	ip[width=15 height=9 bits=16 min=0.0 max=6221.0]	ip[width=15 height=9 bits=16 min=6060.0 max=16383.0]	1	0.688978	0	1.1671
b3320	RED_180_EM14439.tif	6816.14	117.956	133.863	206.093	4	ip[width=28 height=10 bits=16 min=0.0 max=6221.0]	ip[width=28 height=10 bits=16 min=6060.0 max=16383.0]	1	1.83115	0.00407485	2.34454
b3323	RED_180_EM14439.tif	6815.76	115.024	116.929	215.059	4	ip[width=20 height=11 bits=16 min=0.0 max=6221.0]	ip[width=20 height=11 bits=16 min=6060.0 max=16383.0]	1	1.33306	0.0128039	1.66412
b3334	RED_180_EM14439.tif	6821.83	121.66	110.537	187.444	4	ip[width=20 height=11 bits=16 min=0.0 max=6221.0]	ip[width=20 height=11 bits=16 min=6060.0 max=16383.0]	1	1.28014	0.00940319	1.64607
b3335	RED_180_EM14439.tif	6796.84	120.653	120.173	218.916	4	ip[width=26 height=11 bits=16 min=0.0 max=6221.0]	ip[width=26 height=11 bits=16 min=6060.0 max=16383.0]	1	1.76984	0.127589	2.20046
b3350	RED_180_EM14439.tif	7276.88	115.162	111.025	187.657	4	ip[width=33 height=8 bits=16 min=0.0 max=6221.0]	ip[width=33 height=8 bits=16 min=6060.0 max=16383.0]	1	1.62478	0.0830457	2.77817
b3357	RED_180_EM14439.tif	6794.17	117.789	123.566	207.39	4	ip[width=28 height=11 bits=16 min=0.0 max=6221.0]	ip[width=28 height=11 bits=16 min=6060.0 max=16383.0]	1	1.97547	0.0925773	2.32808
b3360	RED_180_EM14439.tif	6789.47	115.184	125.168	214.836	4	ip[width=30 height=11 bits=16 min=0.0 max=6221.0]	ip[width=30 height=11 bits=16 min=6060.0 max=16383.0]	1	2.00076	0.0668862	2.51789
b3365	RED_180_EM14439.tif	6733.93	112.292	101.401	195.245	4	ip[width=31 height=11 bits=16 min=0.0 max=6221.0]	ip[width=31 height=11 bits=16 min=6060.0 max=16383.0]	1	2.03381	0.0875866	2.6172
b3367	RED_180_EM14439.tif	6841.6	119.28	117.233	187.966	4	ip[width=29 height=10 bits=16 min=0.0 max=6221.0]	ip[width=29 height=10 bits=16 min=6060.0 max=16383.0]	1	1.81647	0.131222	2.45855
b3368	RED_180_EM14439.tif	6798.36	117.428	113.166	198.62	4	ip[width=24 height=10 bits=16 min=0.0 max=6221.0]	ip[width=24 height=10 bits=16 min=6060.0 max=16383.0]	1	1.47207	0.0226217	1.95719
b3371	RED_180_EM14439.tif	6780.12	121.648	119.692	193.125	4	ip[width=28 height=11 bits=16 min=0.0 max=6221.0]	ip[width=28 height=11 bits=16 min=6060.0 max=16383.0]	1	1.94846	0.0181097	2.37546
b3375	RED_180_EM14439.tif	6844.39	119.804	125.763	198.042	4	ip[width=29 height=10 bits=16 min=0.0 max=6221.0]	ip[width=29 height=10 bits=16 min=6060.0 max=16383.0]	1	1.90898	0.142429	2.46822
b3378	RED_180_EM14439.tif	6843.61	117.7	117.276	198.3	4	ip[width=23 height=11 bits=16 min=0.0 max=6221.0]	ip[width=23 height=11 bits=16 min=6060.0 max=16383.0]	1	1.61195	0.109291	1.91666
b3388	RED_180_EM14439.tif	6817.51	115.823	107.053	204.956	4	ip[width=27 height=10 bits=16 min=0.0 max=6221.0]	ip[width=27 height=10 bits=16 min=6060.0 max=16383.0]	1	1.78144	0.0737717	2.2917
b3389	RED_180_EM14439.tif	6851.04	120.471	115.963	219.206	4	ip[width=23 height=10 bits=16 min=0.0 max=6221.0]	ip[width=23 height=10 bits=16 min=6060.0 max=16383.0]	1	1.47824	0.0237475	1.94349
b3412	RED_180_EM14439.tif	7068.89	117.831	116.721	198.377	4	ip[width=23 height=9 bits=16 min=0.0 max=6221.0]	ip[width=23 height=9 bits=16 min=6060.0 max=16383.0]	1	1.19521	0.0171448	1.86775
b3417	RED_180_EM14439.tif	6703.85	121.514	102.351	201.486	4	ip[width=27 height=11 bits=16 min=0.0 max=6221.0]	ip[width=27 height=11 bits=16 min=6060.0 max=16383.0]	1	1.76287	0.263569	2.26093
b3419	RED_180_EM14439.tif	6633.32	119.899	112.68	199.264	4	ip[width=22 height=11 bits=16 min=0.0 max=6221.0]	ip[width=22 height=11 bits=16 min=6060.0 max=16383.0]	1	1.42367	0.00813668	1.78034
b3420	RED_180_EM14439.tif	7040.82	116.12	115.319	217.787	4	ip[width=31 height=9 bits=16 min=0.0 max=6221.0]	ip[width=31 height=9 bits=16 min=6060.0 max=16383.0]	1	1.69929	0.166948	2.62944
b3422	RED_180_EM14439.tif	6737.43	112.597	115.822	188.004	4	ip[width=31 height=11 bits=16 min=0.0 max=6221.0]	ip[width=31 height=11 bits=16 min=6060.0 max=16383.0]	1	2.06638	0.00469033	2.60618
b3423	RED_180_EM14439.tif	7087.11	118.071	110.065	194.755	4	ip[width=24 height=10 bits=16 min=0.0 max=6221.0]	ip[width=24 height=10 bits=16 min=6060.0 max=16383.0]	1	1.44703	0.0515292	2.02711
b3431	RED_180_EM14439.tif	7215.34	122.581	114.766	196.838	4	ip[width=27 height=9 bits=16 min=0.0 max=6221.0]	ip[width=27 height=9 bits=16 min=6060.0 max=16383.0]	1	1.32442	0.0491271	2.26289
b3438	RED_180_EM14439.tif	6862.52	116.621	112.477	188.291	4	ip[width=35 height=11 bits=16 min=0.0 max=6221.0]	ip[width=35 height=11 bits=16 min=6060.0 max=16383.0]	1	2.26664	0.10305	2.9695
b3441	RED_180_EM14439.tif	6836.72	116.053	124.837	176.618	4	ip[width=40 height=11 bits=16 min=0.0 max=6221.0]	ip[width=40 height=11 bits=16 min=6060.0 max=16383.0]	1	2.71422	0.0395116	3.40744
b3442	RED_180_EM14439.tif	6832.89	122.955	109.399	210.833	4	ip[width=25 height=10 bits=16 min=0.0 max=6221.0]	ip[width=25 height=10 bits=16 min=6060.0 max=16383.0]	1	1.54824	0.11617	2.05752
b3444	RED_180_EM14439.tif	6837.94	117.505	158.236	182.966	4	ip[width=26 height=10 bits=16 min=0.0 max=6221.0]	ip[width=26 height=10 bits=16 min=6060.0 max=16383.0]	1	1.64274	0.138003	2.18548
b3451	RED_180_EM14439.tif	6758.66	117.817	125.888	208.371	4	ip[width=27 height=11 bits=16 min=0.0 max=6221.0]	ip[width=27 height=11 bits=16 min=6060.0 max=16383.0]	1	1.77034	0.0764374	2.24331
b3452	RED_180_EM14439.tif	6667.35	110.89	111.497	295.497	4	ip[width=20 height=12 bits=16 min=0.0 max=6221.0]	ip[width=20 height=12 bits=16 min=6060.0 max=16383.0]	1	1.37611	0.01237	1.66243
b3453	RED_180_EM14439.tif	6688.24	117.845	141.755	179.774	4	ip[width=32 height=11 bits=16 min=0.0 max=6221.0]	ip[width=32 height=11 bits=16 min=6060.0 max=16383.0]	1	2.06712	0.00733375	2.69863
b3464	RED_180_EM14439.tif	6752.98	119.749	111.271	197.554	4	ip[width=39 height=11 bits=16 min=0.0 max=6221.0]	ip[width=39 height=11 bits=16 min=6060.0 max=16383.0]	1	2.75527	0.00428434	3.35292
b1	RED_180_EM14440.tif	8157.47	142.111	147.458	294.919	1	ip[width=42 height=12 bits=16 min=0.0 max=9739.0]	ip[width=42 height=12 bits=16 min=5706.0 max=16383.0]	1	3.10909	0.272485	3.58647
b32	RED_180_EM14440.tif	8263.45	152.113	161.79	269.271	1	ip[width=51 height=12 bits=16 min=0.0 max=9739.0]	ip[width=51 height=12 bits=16 min=5706.0 max=16383.0]	1	3.99815	0.498515	4.38383
b73	RED_180_EM14440.tif	8574.71	248.367	2053.86	3204.9	1	ip[width=32 height=12 bits=16 min=0.0 max=9739.0]	ip[width=32 height=12 bits=16 min=5706.0 max=16383.0]	1	2.40523	0.0161242	2.73134
b88	RED_180_EM14440.tif	8198.13	145.25	159.147	275.685	1	ip[width=23 height=11 bits=16 min=0.0 max=9739.0]	ip[width=23 height=11 bits=16 min=5706.0 max=16383.0]	1	1.44611	0.00152133	1.9238
b102	RED_180_EM14440.tif	8246.76	143.916	161.104	329.723	1	ip[width=48 height=11 bits=16 min=0.0 max=9739.0]	ip[width=48 height=11 bits=16 min=5706.0 max=16383.0]	1	3.31327	0.228419	4.12585
b116	RED_180_EM14440.tif	8240.37	1519.39	964.655	1564.42	1	ip[width=34 height=11 bits=16 min=0.0 max=9739.0]	ip[width=34 height=11 bits=16 min=5706.0 max=16383.0]	1	2.41426	0.136126	2.92802
b117	RED_180_EM14440.tif	8150.45	155.074	148.226	303.996	1	ip[width=26 height=11 bits=16 min=0.0 max=9739.0]	ip[width=26 height=11 bits=16 min=5706.0 max=16383.0]	1	1.81191	0.201094	2.21527
b152	RED_180_EM14440.tif	8294.78	134.859	172.651	320.174	1	ip[width=57 height=13 bits=16 min=0.0 max=9739.0]	ip[width=57 height=13 bits=16 min=5706.0 max=16383.0]	1	4.59748	0.283064	4.90737
b153	RED_180_EM14440.tif	8507.57	149.571	951.117	2514.37	1	ip[width=43 height=11 bits=16 min=0.0 max=9739.0]	ip[width=43 height=11 bits=16 min=5706.0 max=16383.0]	1	2.91331	0.279713	3.6628
b166	RED_180_EM14440.tif	8918.52	1106.85	3921.87	2144.05	1	ip[width=28 height=11 bits=16 min=0.0 max=9739.0]	ip[width=28 height=11 bits=16 min=5706.0 max=16383.0]	1	1.86137	0.0789373	2.38124
b179	RED_180_EM14440.tif	8079.21	338.811	191.689	426.864	1	ip[width=30 height=12 bits=16 min=0.0 max=9739.0]	ip[width=30 height=12 bits=16 min=5706.0 max=16383.0]	1	2.08982	0.368207	2.50586
b181	RED_180_EM14440.tif	8894.74	1264.84	1754.91	1632.18	1	ip[width=48 height=11 bits=16 min=0.0 max=9739.0]	ip[width=48 height=11 bits=16 min=5706.0 max=16383.0]	1	3.24315	0.152718	4.14451
b182	RED_180_EM14440.tif	8144.97	385.514	325.181	830.218	1	ip[width=28 height=11 bits=16 min=0.0 max=9739.0]	ip[width=28 height=11 bits=16 min=5706.0 max=16383.0]	1	1.70521	0.148108	2.3235
b183	RED_180_EM14440.tif	8201.07	142.629	152.439	275.964	1	ip[width=35 height=11 bits=16 min=0.0 max=9739.0]	ip[width=35 height=11 bits=16 min=5706.0 max=16383.0]	1	2.42459	0.272397	2.93442
b246	RED_180_EM14440.tif	8203.35	756.864	158.015	316.381	1	ip[width=32 height=13 bits=16 min=0.0 max=9739.0]	ip[width=32 height=13 bits=16 min=5706.0 max=16383.0]	1	2.55914	0.403316	2.74678
b323	RED_180_EM14440.tif	8332.74	1391.9	148.088	320.109	1	ip[width=88 height=14 bits=16 min=0.0 max=9739.0]	ip[width=88 height=14 bits=16 min=5706.0 max=16383.0]	1	7.00121	0.43401	7.65682
b380	RED_180_EM14440.tif	8246.57	172.839	507.716	340.454	1	ip[width=57 height=12 bits=16 min=0.0 max=9739.0]	ip[width=57 height=12 bits=16 min=5706.0 max=16383.0]	1	4.19123	0.225783	4.90006
b473	RED_180_EM14440.tif	8091.44	135.904	136.213	244.068	1	ip[width=45 height=11 bits=16 min=0.0 max=9739.0]	ip[width=45 height=11 bits=16 min=5706.0 max=16383.0]	1	3.02507	0.270721	3.86196
b568	RED_180_EM14440.tif	8225.36	4084.9	1729.85	739.124	1	ip[width=30 height=12 bits=16 min=0.0 max=9739.0]	ip[width=30 height=12 bits=16 min=5706.0 max=16383.0]	1	2.1996	0.160168	2.51857
b595	RED_180_EM14440.tif	8169.69	144.716	136.79	569.79	2	ip[width=14 height=9 bits=16 min=0.0 max=9739.0]	ip[width=14 height=9 bits=16 min=5706.0 max=16383.0]	1	0.623479	0.100283	1.08166
b607	RED_180_EM14440.tif	8063.03	145.185	137.793	308.714	2	ip[width=45 height=12 bits=16 min=0.0 max=9739.0]	ip[width=45 height=12 bits=16 min=5706.0 max=16383.0]	1	3.36342	0.254176	3.86328
b609	RED_180_EM14440.tif	7957.16	152.941	139.627	261.098	2	ip[width=33 height=12 bits=16 min=0.0 max=9739.0]	ip[width=33 height=12 bits=16 min=5706.0 max=16383.0]	1	2.4133	0.146379	2.76226
b613	RED_180_EM14440.tif	7861.47	141.029	132.306	243.194	2	ip[width=28 height=11 bits=16 min=0.0 max=9739.0]	ip[width=28 height=11 bits=16 min=5706.0 max=16383.0]	1	1.92625	0.0043102	2.38037
b615	RED_180_EM14440.tif	8019.82	406.825	385.482	310.703	2	ip[width=49 height=14 bits=16 min=0.0 max=9739.0]	ip[width=49 height=14 bits=16 min=5706.0 max=16383.0]	1	3.97512	0.800172	4.25034
b617	RED_180_EM14440.tif	7876.8	136.57	124.981	278.556	2	ip[width=29 height=12 bits=16 min=0.0 max=9739.0]	ip[width=29 height=12 bits=16 min=5706.0 max=16383.0]	1	2.11979	0.215259	2.43554
b644	RED_180_EM14440.tif	8103.83	192.871	157.437	325.549	2	ip[width=50 height=11 bits=16 min=0.0 max=9739.0]	ip[width=50 height=11 bits=16 min=5706.0 max=16383.0]	1	3.3068	0.691958	4.27909
b646	RED_180_EM14440.tif	8008.05	161.955	148.37	310.884	2	ip[width=54 height=13 bits=16 min=0.0 max=9739.0]	ip[width=54 height=13 bits=16 min=5706.0 max=16383.0]	1	4.07855	0.183538	4.69752
b648	RED_180_EM14440.tif	7936.38	138.635	126.551	304.158	2	ip[width=34 height=12 bits=16 min=0.0 max=9739.0]	ip[width=34 height=12 bits=16 min=5706.0 max=16383.0]	1	2.54301	0.0701996	2.90567
b650	RED_180_EM14440.tif	7988.55	141.445	142.242	275.881	2	ip[width=45 height=12 bits=16 min=0.0 max=9739.0]	ip[width=45 height=12 bits=16 min=5706.0 max=16383.0]	1	3.38204	0.533235	3.89774
b654	RED_180_EM14440.tif	7901.97	147.504	135.138	264.239	2	ip[width=28 height=12 bits=16 min=0.0 max=9739.0]	ip[width=28 height=12 bits=16 min=5706.0 max=16383.0]	1	2.08698	0.121784	2.34227
b667	RED_180_EM14440.tif	7955.21	1467.9	955.815	321.101	2	ip[width=29 height=13 bits=16 min=0.0 max=9739.0]	ip[width=29 height=13 bits=16 min=5706.0 max=16383.0]	1	2.27284	0.244975	2.48859
b668	RED_180_EM14440.tif	8058.79	159.488	152.114	259.09	2	ip[width=54 height=11 bits=16 min=0.0 max=9739.0]	ip[width=54 height=11 bits=16 min=5706.0 max=16383.0]	1	3.96229	0.18549	4.65679
b677	RED_180_EM14440.tif	7994.27	136.202	136.454	299.507	2	ip[width=43 height=13 bits=16 min=0.0 max=9739.0]	ip[width=43 height=13 bits=16 min=5706.0 max=16383.0]	1	3.26449	0.081885	3.70537
b690	RED_180_EM14440.tif	7933.17	130.202	130.966	374.756	2	ip[width=35 height=13 bits=16 min=0.0 max=9739.0]	ip[width=35 height=13 bits=16 min=5706.0 max=16383.0]	1	2.79255	0.44966	2.99413
b694	RED_180_EM14440.tif	8418.63	3873.66	4427.24	3256.9	2	ip[width=32 height=12 bits=16 min=0.0 max=9739.0]	ip[width=32 height=12 bits=16 min=5706.0 max=16383.0]	1	2.34885	0.153537	2.73933
b695	RED_180_EM14440.tif	7920.21	136.781	146.85	281.588	2	ip[width=22 height=11 bits=16 min=0.0 max=9739.0]	ip[width=22 height=11 bits=16 min=5706.0 max=16383.0]	1	1.47331	0.0331666	1.85175
b735	RED_180_EM14440.tif	7933.41	144.281	135.157	327.152	2	ip[width=56 height=12 bits=16 min=0.0 max=9739.0]	ip[width=56 height=12 bits=16 min=5706.0 max=16383.0]	1	4.15126	0.309268	4.85048
b745	RED_180_EM14440.tif	7828.57	137.658	130.203	251.196	2	ip[width=20 height=11 bits=16 min=0.0 max=9739.0]	ip[width=20 height=11 bits=16 min=5706.0 max=16383.0]	1	1.25127	0.0279858	1.61088
b804	RED_180_EM14440.tif	8018.52	153.769	142.712	292.424	2	ip[width=27 height=11 bits=16 min=0.0 max=9739.0]	ip[width=27 height=11 bits=16 min=5706.0 max=16383.0]	1	1.82214	0.0934276	2.30378
b805	RED_180_EM14440.tif	8057.3	143.451	150.739	296.093	2	ip[width=26 height=11 bits=16 min=0.0 max=9739.0]	ip[width=26 height=11 bits=16 min=5706.0 max=16383.0]	1	1.7823	0.00605355	2.22062
b812	RED_180_EM14440.tif	8151.58	136.014	137.757	356.818	2	ip[width=32 height=13 bits=16 min=0.0 max=9739.0]	ip[width=32 height=13 bits=16 min=5706.0 max=16383.0]	1	2.30839	0.15147	2.71152
b813	RED_180_EM14440.tif	8098.46	133.599	137.84	334.63	2	ip[width=32 height=11 bits=16 min=0.0 max=9739.0]	ip[width=32 height=11 bits=16 min=5706.0 max=16383.0]	1	2.02592	0.489501	2.72708
b814	RED_180_EM14440.tif	8216.48	135.045	133.362	343.593	2	ip[width=32 height=11 bits=16 min=0.0 max=9739.0]	ip[width=32 height=11 bits=16 min=5706.0 max=16383.0]	1	2.0945	0.455068	2.67888
b815	RED_180_EM14440.tif	8082.43	137.29	139.462	294.14	2	ip[width=36 height=12 bits=16 min=0.0 max=9739.0]	ip[width=36 height=12 bits=16 min=5706.0 max=16383.0]	1	2.46036	0.241711	3.07933
b832	RED_180_EM14440.tif	7913.64	149.375	149.004	286.375	3	ip[width=29 height=11 bits=16 min=0.0 max=9739.0]	ip[width=29 height=11 bits=16 min=5706.0 max=16383.0]	1	1.96631	0.038329	2.46798
b849	RED_180_EM14440.tif	7896.54	152.137	132.062	274.858	3	ip[width=26 height=11 bits=16 min=0.0 max=9739.0]	ip[width=26 height=11 bits=16 min=5706.0 max=16383.0]	1	1.76331	0.0499375	2.19608
b850	RED_180_EM14440.tif	8137.29	158.968	149.72	336.132	3	ip[width=40 height=10 bits=16 min=0.0 max=9739.0]	ip[width=40 height=10 bits=16 min=5706.0 max=16383.0]	1	2.43455	0.465823	3.45855
b851	RED_180_EM14440.tif	8118.39	150.702	147.281	764.596	3	ip[width=16 height=10 bits=16 min=0.0 max=9739.0]	ip[width=16 height=10 bits=16 min=5706.0 max=16383.0]	1	0.902879	1.52965	1.29437
b860	RED_180_EM14440.tif	8014.62	145.782	149.878	386.983	3	ip[width=62 height=11 bits=16 min=0.0 max=9739.0]	ip[width=62 height=11 bits=16 min=5706.0 max=16383.0]	1	4.5709	0.291238	5.37239
b865	RED_180_EM14440.tif	7894.41	150.11	152.527	287.588	3	ip[width=29 height=11 bits=16 min=0.0 max=9739.0]	ip[width=29 height=11 bits=16 min=5706.0 max=16383.0]	1	1.93171	0.222101	2.48133
b888	RED_180_EM14440.tif	7903.07	230.258	476.935	263.548	3	ip[width=26 height=11 bits=16 min=0.0 max=9739.0]	ip[width=26 height=11 bits=16 min=5706.0 max=16383.0]	1	1.74221	0.0649466	2.18791
b889	RED_180_EM14440.tif	8193.76	146.418	141.317	337.886	3	ip[width=54 height=15 bits=16 min=0.0 max=9739.0]	ip[width=54 height=15 bits=16 min=5706.0 max=16383.0]	1	4.31871	0.463949	4.66947
b895	RED_180_EM14440.tif	7994.65	147.72	152.119	336.204	3	ip[width=32 height=14 bits=16 min=0.0 max=9739.0]	ip[width=32 height=14 bits=16 min=5706.0 max=16383.0]	1	2.49539	0.715748	2.73718
b901	RED_180_EM14440.tif	8102.89	143.946	167.403	324.076	3	ip[width=66 height=13 bits=16 min=0.0 max=9739.0]	ip[width=66 height=13 bits=16 min=5706.0 max=16383.0]	1	5.05037	0.109673	5.69977
b910	RED_180_EM14440.tif	7953.33	1074.04	600.458	514.745	3	ip[width=30 height=12 bits=16 min=0.0 max=9739.0]	ip[width=30 height=12 bits=16 min=5706.0 max=16383.0]	1	2.18955	0.0142847	2.52732
b980	RED_180_EM14440.tif	7969.22	243.215	1008.68	623.639	3	ip[width=19 height=11 bits=16 min=0.0 max=9739.0]	ip[width=19 height=11 bits=16 min=5706.0 max=16383.0]	1	1.24622	0.0286861	1.57859
b981	RED_180_EM14440.tif	7993.6	2195.06	810.676	424.2	3	ip[width=41 height=12 bits=16 min=0.0 max=9739.0]	ip[width=41 height=12 bits=16 min=5706.0 max=16383.0]	1	3.09982	0.327051	3.49853
b986	RED_180_EM14440.tif	8131.39	144.116	160.41	291.72	3	ip[width=57 height=11 bits=16 min=0.0 max=9739.0]	ip[width=57 height=11 bits=16 min=5706.0 max=16383.0]	1	4.19616	0.245937	4.91426
b995	RED_180_EM14440.tif	8115.4	171.635	174.449	282.225	3	ip[width=45 height=12 bits=16 min=0.0 max=9739.0]	ip[width=45 height=12 bits=16 min=5706.0 max=16383.0]	1	3.23254	0.36184	3.83252
b1002	RED_180_EM14440.tif	8024.47	1364.78	154.34	365.174	3	ip[width=43 height=12 bits=16 min=0.0 max=9739.0]	ip[width=43 height=12 bits=16 min=5706.0 max=16383.0]	1	3.16618	0.562869	3.67784
b1004	RED_180_EM14440.tif	7960.83	900.995	1214.99	504.877	3	ip[width=24 height=11 bits=16 min=0.0 max=9739.0]	ip[width=24 height=11 bits=16 min=5706.0 max=16383.0]	1	1.60024	0.256513	2.02746
b1024	RED_180_EM14440.tif	7873.45	129.593	123.648	259.241	3	ip[width=23 height=12 bits=16 min=0.0 max=9739.0]	ip[width=23 height=12 bits=16 min=5706.0 max=16383.0]	1	1.68103	0.0711913	1.91645
b1025	RED_180_EM14440.tif	8042.04	149.343	236.25	357.279	3	ip[width=60 height=12 bits=16 min=0.0 max=9739.0]	ip[width=60 height=12 bits=16 min=5706.0 max=16383.0]	1	4.3411	0.44385	5.17303
b1045	RED_180_EM14440.tif	8066.79	141.394	150.778	320.215	3	ip[width=51 height=13 bits=16 min=0.0 max=9739.0]	ip[width=51 height=13 bits=16 min=5706.0 max=16383.0]	1	3.98375	0.462323	4.4272
b1051	RED_180_EM14440.tif	8028.33	146.817	158.715	278.651	3	ip[width=34 height=12 bits=16 min=0.0 max=9739.0]	ip[width=34 height=12 bits=16 min=5706.0 max=16383.0]	1	2.3512	0.0447591	2.84972
b1052	RED_180_EM14440.tif	7989.66	182.151	157.084	250.55	3	ip[width=38 height=10 bits=16 min=0.0 max=9739.0]	ip[width=38 height=10 bits=16 min=5706.0 max=16383.0]	1	2.35107	0.0500742	3.27949
b1053	RED_180_EM14440.tif	8060.94	203.561	175.54	340.149	3	ip[width=43 height=11 bits=16 min=0.0 max=9739.0]	ip[width=43 height=11 bits=16 min=5706.0 max=16383.0]	1	3.12264	0.378588	3.65893
b1061	RED_180_EM14440.tif	7984.13	570.086	184.471	281.536	3	ip[width=38 height=13 bits=16 min=0.0 max=9739.0]	ip[width=38 height=13 bits=16 min=5706.0 max=16383.0]	1	3.01652	0.253595	3.24558
b1092	RED_180_EM14440.tif	7987.55	142.141	129.415	334.511	3	ip[width=37 height=12 bits=16 min=0.0 max=9739.0]	ip[width=37 height=12 bits=16 min=5706.0 max=16383.0]	1	2.90714	0.14068	3.19565
b1093	RED_180_EM14440.tif	7847.58	171.764	319.041	354.455	3	ip[width=39 height=12 bits=16 min=0.0 max=9739.0]	ip[width=39 height=12 bits=16 min=5706.0 max=16383.0]	1	2.92133	0.0193204	3.37494
b1096	RED_180_EM14440.tif	7964.23	371.052	395.449	290.493	3	ip[width=35 height=14 bits=16 min=0.0 max=9739.0]	ip[width=35 height=14 bits=16 min=5706.0 max=16383.0]	1	2.88913	0.570261	2.98615
b1166	RED_180_EM14440.tif	8177.7	194.227	179.462	415.462	3	ip[width=31 height=11 bits=16 min=0.0 max=9739.0]	ip[width=31 height=11 bits=16 min=5706.0 max=16383.0]	1	2.10042	0.0812804	2.57826
b1167	RED_180_EM14440.tif	8187.82	166.249	155.282	383.072	3	ip[width=26 height=10 bits=16 min=0.0 max=9739.0]	ip[width=26 height=10 bits=16 min=5706.0 max=16383.0]	1	1.63147	0.31756	2.16267
b1173	RED_180_EM14440.tif	8004.28	187.225	153.937	291.779	3	ip[width=27 height=11 bits=16 min=0.0 max=9739.0]	ip[width=27 height=11 bits=16 min=5706.0 max=16383.0]	1	1.72815	0.1058	2.2553
b1174	RED_180_EM14440.tif	7995.18	171.03	161.596	287.709	3	ip[width=26 height=13 bits=16 min=0.0 max=9739.0]	ip[width=26 height=13 bits=16 min=5706.0 max=16383.0]	1	1.8108	0.0772352	2.19518
b1179	RED_180_EM14440.tif	7999.81	1147.71	1825.28	675.585	3	ip[width=28 height=12 bits=16 min=0.0 max=9739.0]	ip[width=28 height=12 bits=16 min=5706.0 max=16383.0]	1	2.02296	0.0659582	2.39781
b1197	RED_180_EM14440.tif	7822.04	152.314	147.322	344.923	4	ip[width=45 height=11 bits=16 min=0.0 max=9739.0]	ip[width=45 height=11 bits=16 min=5706.0 max=16383.0]	1	2.85376	0.515839	3.85962
b1199	RED_180_EM14440.tif	7589.09	142.089	140.047	253.514	4	ip[width=57 height=11 bits=16 min=0.0 max=9739.0]	ip[width=57 height=11 bits=16 min=5706.0 max=16383.0]	1	3.99945	0.388734	4.92241
b1202	RED_180_EM14440.tif	7536.57	661.728	1421.57	536.308	4	ip[width=31 height=12 bits=16 min=0.0 max=9739.0]	ip[width=31 height=12 bits=16 min=5706.0 max=16383.0]	1	2.1827	0.0307214	2.63233
b1242	RED_180_EM14440.tif	7613.62	1471.76	4097.64	819.603	4	ip[width=26 height=12 bits=16 min=0.0 max=9739.0]	ip[width=26 height=12 bits=16 min=5706.0 max=16383.0]	1	1.73099	0.0615687	2.1661
b1244	RED_180_EM14440.tif	7542.35	1752.05	5141.78	822.368	4	ip[width=36 height=12 bits=16 min=0.0 max=9739.0]	ip[width=36 height=12 bits=16 min=5706.0 max=16383.0]	1	2.91667	0.323948	3.10247
b1258	RED_180_EM14440.tif	7759.03	334.96	523.846	437.163	4	ip[width=56 height=12 bits=16 min=0.0 max=9739.0]	ip[width=56 height=12 bits=16 min=5706.0 max=16383.0]	1	4.28177	0.392394	4.84341
b1264	RED_180_EM14440.tif	7692.14	152.23	149.906	305.99	4	ip[width=40 height=14 bits=16 min=0.0 max=9739.0]	ip[width=40 height=14 bits=16 min=5706.0 max=16383.0]	1	3.21392	0.239996	3.40067
b1301	RED_180_EM14440.tif	7596.05	139.954	132.748	271.581	4	ip[width=44 height=12 bits=16 min=0.0 max=9739.0]	ip[width=44 height=12 bits=16 min=5706.0 max=16383.0]	1	3.27004	0.187501	3.75076
b1306	RED_180_EM14440.tif	7878.11	184.646	2471.64	2917.95	4	ip[width=30 height=11 bits=16 min=0.0 max=9739.0]	ip[width=30 height=11 bits=16 min=5706.0 max=16383.0]	1	2.17147	0.331548	2.5703
b1342	RED_180_EM14440.tif	7793.11	1181.84	1216.27	2529.2	4	ip[width=44 height=13 bits=16 min=0.0 max=9739.0]	ip[width=44 height=13 bits=16 min=5706.0 max=16383.0]	1	3.11795	0.512219	3.7611
b1345	RED_180_EM14440.tif	7545.72	143.993	139.71	278.459	4	ip[width=47 height=12 bits=16 min=0.0 max=9739.0]	ip[width=47 height=12 bits=16 min=5706.0 max=16383.0]	1	3.38747	0.250139	4.03502
b1347	RED_180_EM14440.tif	7690.64	169.85	160.749	260.932	4	ip[width=61 height=11 bits=16 min=0.0 max=9739.0]	ip[width=61 height=11 bits=16 min=5706.0 max=16383.0]	1	4.2191	0.142943	5.26056
b1351	RED_180_EM14440.tif	7654.86	1873.02	4894.33	1276.67	4	ip[width=53 height=11 bits=16 min=0.0 max=9739.0]	ip[width=53 height=11 bits=16 min=5706.0 max=16383.0]	1	3.70424	0.675696	4.61144
b1353	RED_180_EM14440.tif	8014.95	191.235	175.338	313.801	4	ip[width=25 height=7 bits=16 min=0.0 max=9739.0]	ip[width=25 height=7 bits=16 min=5706.0 max=16383.0]	1	1.08031	0.128601	2.04715
b1354	RED_180_EM14440.tif	7687.25	189.456	180.314	305.757	4	ip[width=23 height=10 bits=16 min=0.0 max=9739.0]	ip[width=23 height=10 bits=16 min=5706.0 max=16383.0]	1	1.33935	0.0191367	1.86787
b1358	RED_180_EM14440.tif	7432.89	221.119	220.973	263.784	4	ip[width=21 height=12 bits=16 min=0.0 max=9739.0]	ip[width=21 height=12 bits=16 min=5706.0 max=16383.0]	1	1.46837	0.0373273	1.68922
b1361	RED_180_EM14440.tif	7600.8	145.44	140.201	224.212	4	ip[width=43 height=10 bits=16 min=0.0 max=9739.0]	ip[width=43 height=10 bits=16 min=5706.0 max=16383.0]	1	2.68116	0.0834332	3.67094
b1363	RED_180_EM14440.tif	7773.62	170.29	347.562	363.24	4	ip[width=31 height=9 bits=16 min=0.0 max=9739.0]	ip[width=31 height=9 bits=16 min=5706.0 max=16383.0]	1	1.72272	0.176377	2.58802
b1369	RED_180_EM14440.tif	7828.53	1428.73	5763.77	3989.72	4	ip[width=32 height=19 bits=16 min=0.0 max=9739.0]	ip[width=32 height=19 bits=16 min=5706.0 max=16383.0]	1	2.86298	0.118594	2.67364
b1392	RED_180_EM14440.tif	7552.95	156.171	144.705	284.239	4	ip[width=36 height=11 bits=16 min=0.0 max=9739.0]	ip[width=36 height=11 bits=16 min=5706.0 max=16383.0]	1	2.54523	0.324997	3.03482
b1394	RED_180_EM14440.tif	7571.47	142.908	139.34	236.14	4	ip[width=50 height=12 bits=16 min=0.0 max=9739.0]	ip[width=50 height=12 bits=16 min=5706.0 max=16383.0]	1	3.57793	0.579973	4.30209
b1395	RED_180_EM14440.tif	7528.41	2654.03	1770.02	613.436	4	ip[width=31 height=13 bits=16 min=0.0 max=9739.0]	ip[width=31 height=13 bits=16 min=5706.0 max=16383.0]	1	2.48059	0.587711	2.65865
b1400	RED_180_EM14440.tif	7450.89	144.54	140.73	243.13	4	ip[width=25 height=11 bits=16 min=0.0 max=9739.0]	ip[width=25 height=11 bits=16 min=5706.0 max=16383.0]	1	1.59345	0.0383506	2.0477
b1457	RED_180_EM14440.tif	7430.37	137.491	130.173	280	4	ip[width=21 height=11 bits=16 min=0.0 max=9739.0]	ip[width=21 height=11 bits=16 min=5706.0 max=16383.0]	1	1.37093	0.000397631	1.74823
b1463	RED_180_EM14440.tif	7530.02	175.351	135.725	235.11	4	ip[width=38 height=12 bits=16 min=0.0 max=9739.0]	ip[width=38 height=12 bits=16 min=5706.0 max=16383.0]	1	2.83214	0.302622	3.27635
b1471	RED_180_EM14440.tif	7402.07	139.034	135.176	246.142	4	ip[width=25 height=10 bits=16 min=0.0 max=9739.0]	ip[width=25 height=10 bits=16 min=5706.0 max=16383.0]	1	1.62225	0.0142649	2.11148
b1474	RED_180_EM14440.tif	7429.19	153.235	155.345	325.881	4	ip[width=29 height=13 bits=16 min=0.0 max=9739.0]	ip[width=29 height=13 bits=16 min=5706.0 max=16383.0]	1	2.30913	0.352309	2.46996
b1516	RED_180_EM14440.tif	7613.33	1313.7	816.873	791.532	4	ip[width=29 height=13 bits=16 min=0.0 max=9739.0]	ip[width=29 height=13 bits=16 min=5706.0 max=16383.0]	1	2.1325	0.050066	2.48784
b1537	RED_180_EM14440.tif	6581.91	317.978	286.194	361.225	5	ip[width=26 height=11 bits=16 min=0.0 max=9739.0]	ip[width=26 height=11 bits=16 min=5706.0 max=16383.0]	1	1.76812	0.00932579	2.15957
b1545	RED_180_EM14440.tif	6648.51	163.4	189.62	230.282	5	ip[width=27 height=12 bits=16 min=0.0 max=9739.0]	ip[width=27 height=12 bits=16 min=5706.0 max=16383.0]	1	1.91227	0.0409146	2.28236
b1551	RED_180_EM14440.tif	6613.96	1880.67	2740.81	574.81	5	ip[width=34 height=13 bits=16 min=0.0 max=9739.0]	ip[width=34 height=13 bits=16 min=5706.0 max=16383.0]	1	2.57175	0.0145157	2.86183
b1582	RED_180_EM14440.tif	6551.38	130.062	164.678	297.136	5	ip[width=28 height=11 bits=16 min=0.0 max=9739.0]	ip[width=28 height=11 bits=16 min=5706.0 max=16383.0]	1	1.91753	0.00351555	2.32428
b1591	RED_180_EM14440.tif	6646.06	133.896	165.039	239.365	5	ip[width=37 height=12 bits=16 min=0.0 max=9739.0]	ip[width=37 height=12 bits=16 min=5706.0 max=16383.0]	1	2.69479	0.303324	3.19505
b1619	RED_180_EM14440.tif	6634.03	153.478	196.534	240.19	5	ip[width=29 height=10 bits=16 min=0.0 max=9739.0]	ip[width=29 height=10 bits=16 min=5706.0 max=16383.0]	1	1.84814	0.165137	2.48595
b1625	RED_180_EM14440.tif	6668.57	422.493	273.74	295.49	5	ip[width=37 height=12 bits=16 min=0.0 max=9739.0]	ip[width=37 height=12 bits=16 min=5706.0 max=16383.0]	1	2.7067	0.227446	3.13323
b1626	RED_180_EM14440.tif	6646.52	660.842	1483.53	355.571	5	ip[width=21 height=11 bits=16 min=0.0 max=9739.0]	ip[width=21 height=11 bits=16 min=5706.0 max=16383.0]	1	1.4309	0.033816	1.75164
b1640	RED_180_EM14440.tif	6754.52	184.97	245.281	280.962	5	ip[width=52 height=13 bits=16 min=0.0 max=9739.0]	ip[width=52 height=13 bits=16 min=5706.0 max=16383.0]	1	4.02455	0.361786	4.45701
b1650	RED_180_EM14440.tif	6762.78	157.07	207.517	265.813	5	ip[width=51 height=12 bits=16 min=0.0 max=9739.0]	ip[width=51 height=12 bits=16 min=5706.0 max=16383.0]	1	4.02458	0.14641	4.35822
b1651	RED_180_EM14440.tif	7219.51	931.852	4408.17	3636.82	5	ip[width=36 height=12 bits=16 min=0.0 max=9739.0]	ip[width=36 height=12 bits=16 min=5706.0 max=16383.0]	1	2.71462	0.102676	3.05374
b1655	RED_180_EM14440.tif	6743.17	161.285	221.512	277.549	5	ip[width=49 height=15 bits=16 min=0.0 max=9739.0]	ip[width=49 height=15 bits=16 min=5706.0 max=16383.0]	1	4.02939	0.594938	4.20678
b1712	RED_180_EM14440.tif	6653.77	148.329	184.786	238.2	5	ip[width=38 height=13 bits=16 min=0.0 max=9739.0]	ip[width=38 height=13 bits=16 min=5706.0 max=16383.0]	1	2.89191	0.318673	3.20405
b1729	RED_180_EM14440.tif	6691.29	163.639	198.409	233.223	5	ip[width=35 height=10 bits=16 min=0.0 max=9739.0]	ip[width=35 height=10 bits=16 min=5706.0 max=16383.0]	1	2.29409	0.163108	3.01671
b1730	RED_180_EM14440.tif	6660.63	154.571	204.871	273.3	5	ip[width=33 height=12 bits=16 min=0.0 max=9739.0]	ip[width=33 height=12 bits=16 min=5706.0 max=16383.0]	1	2.53141	0.206331	2.79975
b1732	RED_180_EM14440.tif	6971.47	5649.29	5034.48	2596.67	5	ip[width=29 height=12 bits=16 min=0.0 max=9739.0]	ip[width=29 height=12 bits=16 min=5706.0 max=16383.0]	1	2.13274	0.0515324	2.40998
b1733	RED_180_EM14440.tif	6550.97	161.749	210.473	213.807	5	ip[width=29 height=10 bits=16 min=0.0 max=9739.0]	ip[width=29 height=10 bits=16 min=5706.0 max=16383.0]	1	1.90356	0.0410901	2.41413
b1740	RED_180_EM14440.tif	6674.85	159.23	200.048	374.119	5	ip[width=40 height=12 bits=16 min=0.0 max=9739.0]	ip[width=40 height=12 bits=16 min=5706.0 max=16383.0]	1	3.08205	0.0174867	3.43695
b1741	RED_180_EM14440.tif	6875.52	1053.71	2706.06	2845.61	5	ip[width=28 height=12 bits=16 min=0.0 max=9739.0]	ip[width=28 height=12 bits=16 min=5706.0 max=16383.0]	1	2.00387	0.20086	2.35562
b1752	RED_180_EM14440.tif	6755.14	149.721	190.486	301.189	5	ip[width=51 height=11 bits=16 min=0.0 max=9739.0]	ip[width=51 height=11 bits=16 min=5706.0 max=16383.0]	1	3.73803	0.161632	4.43704
b1772	RED_180_EM14440.tif	6842.06	1009.99	423.469	450.075	5	ip[width=24 height=11 bits=16 min=0.0 max=9739.0]	ip[width=24 height=11 bits=16 min=5706.0 max=16383.0]	1	1.67388	0.336572	2.00128
b1774	RED_180_EM14440.tif	6982.86	1131.23	320.02	345.954	5	ip[width=26 height=9 bits=16 min=0.0 max=9739.0]	ip[width=26 height=9 bits=16 min=5706.0 max=16383.0]	1	1.54312	0.299524	2.19914
b1786	RED_180_EM14440.tif	6716.1	796.412	2231.14	669.19	5	ip[width=34 height=13 bits=16 min=0.0 max=9739.0]	ip[width=34 height=13 bits=16 min=5706.0 max=16383.0]	1	2.51192	0.24648	2.87985
b1810	RED_180_EM14440.tif	7085.85	2720.13	3068.16	2830.96	5	ip[width=32 height=12 bits=16 min=0.0 max=9739.0]	ip[width=32 height=12 bits=16 min=5706.0 max=16383.0]	1	2.31604	0.317156	2.68255
b1826	RED_180_EM14440.tif	6642.44	795.475	2977.18	439.747	5	ip[width=24 height=12 bits=16 min=0.0 max=9739.0]	ip[width=24 height=12 bits=16 min=5706.0 max=16383.0]	1	1.69358	0.0390489	2.01292
b1882	RED_180_EM14440.tif	6684.08	121.724	120.296	244.284	6	ip[width=28 height=12 bits=16 min=0.0 max=9739.0]	ip[width=28 height=12 bits=16 min=5706.0 max=16383.0]	1	1.98506	0.173069	2.37944
b1886	RED_180_EM14440.tif	7346.04	2673.12	3251.79	3177.42	6	ip[width=34 height=13 bits=16 min=0.0 max=9739.0]	ip[width=34 height=13 bits=16 min=5706.0 max=16383.0]	1	2.7173	0.316454	2.91413
b1900	RED_180_EM14440.tif	6766.08	1710.07	1029.72	1114.63	6	ip[width=33 height=12 bits=16 min=0.0 max=9739.0]	ip[width=33 height=12 bits=16 min=5706.0 max=16383.0]	1	2.39425	0.0620924	2.76588
b1936	RED_180_EM14440.tif	6689.05	368.843	120.348	271.857	6	ip[width=28 height=14 bits=16 min=0.0 max=9739.0]	ip[width=28 height=14 bits=16 min=5706.0 max=16383.0]	1	2.30531	0.246614	2.34053
b1937	RED_180_EM14440.tif	6819.58	281.911	2504.6	456.983	6	ip[width=26 height=12 bits=16 min=0.0 max=9739.0]	ip[width=26 height=12 bits=16 min=5706.0 max=16383.0]	1	1.86815	0.417807	2.20979
b1952	RED_180_EM14440.tif	6785.51	112.716	114.862	210.131	6	ip[width=31 height=12 bits=16 min=0.0 max=9739.0]	ip[width=31 height=12 bits=16 min=5706.0 max=16383.0]	1	2.2223	0.238713	2.65735
b1980	RED_180_EM14440.tif	6722.53	126.31	119.842	230.93	6	ip[width=21 height=11 bits=16 min=0.0 max=9739.0]	ip[width=21 height=11 bits=16 min=5706.0 max=16383.0]	1	1.35674	0.0179268	1.70583
b2001	RED_180_EM14440.tif	6718.24	2092.83	2411.1	505.595	6	ip[width=34 height=12 bits=16 min=0.0 max=9739.0]	ip[width=34 height=12 bits=16 min=5706.0 max=16383.0]	1	2.62861	0.021926	2.91157
b2008	RED_180_EM14440.tif	6915.41	118.758	121.542	253.532	6	ip[width=52 height=12 bits=16 min=0.0 max=9739.0]	ip[width=52 height=12 bits=16 min=5706.0 max=16383.0]	1	3.99387	0.247002	4.45159
b2032	RED_180_EM14440.tif	7224.61	1262.31	3236.95	2369.05	6	ip[width=32 height=11 bits=16 min=0.0 max=9739.0]	ip[width=32 height=11 bits=16 min=5706.0 max=16383.0]	1	2.2334	0.127553	2.73017
b2041	RED_180_EM14440.tif	7026.52	199.892	2093.2	2211.06	6	ip[width=27 height=12 bits=16 min=0.0 max=9739.0]	ip[width=27 height=12 bits=16 min=5706.0 max=16383.0]	1	1.9524	0.0105345	2.28112
b2048	RED_180_EM14440.tif	6753.66	293.777	124.905	208.131	6	ip[width=33 height=11 bits=16 min=0.0 max=9739.0]	ip[width=33 height=11 bits=16 min=5706.0 max=16383.0]	1	2.24271	0.0754288	2.78992
b2049	RED_180_EM14440.tif	6823.91	119.948	105.681	227.197	6	ip[width=46 height=12 bits=16 min=0.0 max=9739.0]	ip[width=46 height=12 bits=16 min=5706.0 max=16383.0]	1	3.61937	0.0315362	3.92692
b2067	RED_180_EM14440.tif	6906.83	106.984	112.253	222.369	6	ip[width=43 height=13 bits=16 min=0.0 max=9739.0]	ip[width=43 height=13 bits=16 min=5706.0 max=16383.0]	1	3.39092	0.341113	3.6809
b2068	RED_180_EM14440.tif	6643.64	1155.48	1762.64	620.5	6	ip[width=24 height=12 bits=16 min=0.0 max=9739.0]	ip[width=24 height=12 bits=16 min=5706.0 max=16383.0]	1	1.83399	0.0626569	2.02947
b2069	RED_180_EM14440.tif	6724.22	107.098	103.153	176.779	6	ip[width=20 height=11 bits=16 min=0.0 max=9739.0]	ip[width=20 height=11 bits=16 min=5706.0 max=16383.0]	1	1.29223	0.0102978	1.65013
b2099	RED_180_EM14440.tif	6734.33	110.306	103.156	230.811	6	ip[width=44 height=11 bits=16 min=0.0 max=9739.0]	ip[width=44 height=11 bits=16 min=5706.0 max=16383.0]	1	3.10352	0.330008	3.76316
b2119	RED_180_EM14440.tif	6971.59	284.661	106.938	249.971	6	ip[width=32 height=12 bits=16 min=0.0 max=9739.0]	ip[width=32 height=12 bits=16 min=5706.0 max=16383.0]	1	2.16235	0.22996	2.68564
b2120	RED_180_EM14440.tif	6952.45	243.508	108.271	230.914	6	ip[width=37 height=11 bits=16 min=0.0 max=9739.0]	ip[width=37 height=11 bits=16 min=5706.0 max=16383.0]	1	2.5699	0.21455	3.19934
b2133	RED_180_EM14440.tif	6741.24	1448.7	526.458	301.363	7	ip[width=36 height=12 bits=16 min=0.0 max=9739.0]	ip[width=36 height=12 bits=16 min=5706.0 max=16383.0]	1	2.64121	0.842918	3.0717
b2135	RED_180_EM14440.tif	6751.46	435.099	2939.2	467.37	7	ip[width=20 height=11 bits=16 min=0.0 max=9739.0]	ip[width=20 height=11 bits=16 min=5706.0 max=16383.0]	1	1.2798	0.00152787	1.63707
b2161	RED_180_EM14440.tif	6721.69	120.098	123.691	251.721	7	ip[width=40 height=11 bits=16 min=0.0 max=9739.0]	ip[width=40 height=11 bits=16 min=5706.0 max=16383.0]	1	2.90677	0.183605	3.41945
b2167	RED_180_EM14440.tif	6812.73	124.149	110.348	227.231	7	ip[width=41 height=11 bits=16 min=0.0 max=9739.0]	ip[width=41 height=11 bits=16 min=5706.0 max=16383.0]	1	2.89481	0.412821	3.49774
b2187	RED_180_EM14440.tif	6808.7	2673.12	3616.81	1099.56	7	ip[width=36 height=12 bits=16 min=0.0 max=9739.0]	ip[width=36 height=12 bits=16 min=5706.0 max=16383.0]	1	2.69684	0.0998292	3.10114
b2196	RED_180_EM14440.tif	6773.57	356.834	1027.07	341.566	7	ip[width=37 height=13 bits=16 min=0.0 max=9739.0]	ip[width=37 height=13 bits=16 min=5706.0 max=16383.0]	1	2.7618	0.0785599	3.11961
b2213	RED_180_EM14440.tif	6855.67	114.409	119.58	244.399	7	ip[width=45 height=12 bits=16 min=0.0 max=9739.0]	ip[width=45 height=12 bits=16 min=5706.0 max=16383.0]	1	3.31728	0.13964	3.90985
b2223	RED_180_EM14440.tif	7152.98	1292.51	4322.74	2861.25	7	ip[width=28 height=13 bits=16 min=0.0 max=9739.0]	ip[width=28 height=13 bits=16 min=5706.0 max=16383.0]	1	2.12065	0.0586511	2.38633
b2227	RED_180_EM14440.tif	7380.3	2743.9	4608.07	2332.41	7	ip[width=31 height=13 bits=16 min=0.0 max=9739.0]	ip[width=31 height=13 bits=16 min=5706.0 max=16383.0]	1	2.42595	0.079488	2.63843
b2228	RED_180_EM14440.tif	6902.87	121.959	144.489	242.805	7	ip[width=53 height=12 bits=16 min=0.0 max=9739.0]	ip[width=53 height=12 bits=16 min=5706.0 max=16383.0]	1	3.90598	0.314305	4.60948
b2249	RED_180_EM14440.tif	6782.45	944.37	315.306	253.49	7	ip[width=35 height=12 bits=16 min=0.0 max=9739.0]	ip[width=35 height=12 bits=16 min=5706.0 max=16383.0]	1	2.70448	0.654004	2.93421
b2262	RED_180_EM14440.tif	6668.56	148.455	116.23	214.285	7	ip[width=19 height=12 bits=16 min=0.0 max=9739.0]	ip[width=19 height=12 bits=16 min=5706.0 max=16383.0]	1	1.32621	0.00237311	1.54516
b2264	RED_180_EM14440.tif	6784.88	112.447	111.874	183.591	7	ip[width=21 height=10 bits=16 min=0.0 max=9739.0]	ip[width=21 height=10 bits=16 min=5706.0 max=16383.0]	1	1.24326	0.0781579	1.70491
b2275	RED_180_EM14440.tif	6707.42	158.397	480.47	275.025	7	ip[width=34 height=12 bits=16 min=0.0 max=9739.0]	ip[width=34 height=12 bits=16 min=5706.0 max=16383.0]	1	2.48676	0.160095	2.87802
b2314	RED_180_EM14440.tif	7144.51	1763.76	4955.91	2604.13	7	ip[width=36 height=13 bits=16 min=0.0 max=9739.0]	ip[width=36 height=13 bits=16 min=5706.0 max=16383.0]	1	2.77293	0.270338	3.08486
b2374	RED_180_EM14440.tif	7273.44	7917.68	1910.47	2676.54	7	ip[width=35 height=12 bits=16 min=0.0 max=9739.0]	ip[width=35 height=12 bits=16 min=5706.0 max=16383.0]	1	2.61381	0.343007	2.95057
b2379	RED_180_EM14440.tif	6723.58	108.156	118.654	218.346	7	ip[width=20 height=12 bits=16 min=0.0 max=9739.0]	ip[width=20 height=12 bits=16 min=5706.0 max=16383.0]	1	1.39535	0.0418482	1.63153
b2389	RED_180_EM14440.tif	6743.06	144.912	119.412	219.616	7	ip[width=39 height=11 bits=16 min=0.0 max=9739.0]	ip[width=39 height=11 bits=16 min=5706.0 max=16383.0]	1	2.77664	0.224625	3.33162
b2390	RED_180_EM14440.tif	6696.8	107.868	110.039	192.608	7	ip[width=25 height=11 bits=16 min=0.0 max=9739.0]	ip[width=25 height=11 bits=16 min=5706.0 max=16383.0]	1	1.6278	0.0239197	2.08782
b2414	RED_180_EM14440.tif	6934.56	144.752	137.299	210.711	7	ip[width=47 height=11 bits=16 min=0.0 max=9739.0]	ip[width=47 height=11 bits=16 min=5706.0 max=16383.0]	1	3.09044	0.468214	4.03675
b2423	RED_180_EM14440.tif	7008.48	118.213	123.614	238	7	ip[width=25 height=11 bits=16 min=0.0 max=9739.0]	ip[width=25 height=11 bits=16 min=5706.0 max=16383.0]	1	1.58087	0.347318	2.08988
b2424	RED_180_EM14440.tif	6909.52	115.569	120.763	253.988	7	ip[width=39 height=11 bits=16 min=0.0 max=9739.0]	ip[width=39 height=11 bits=16 min=5706.0 max=16383.0]	1	2.59975	0.331336	3.30669
b2426	RED_180_EM14440.tif	6904.22	137.014	125.532	228.778	7	ip[width=41 height=12 bits=16 min=0.0 max=9739.0]	ip[width=41 height=12 bits=16 min=5706.0 max=16383.0]	1	2.90295	0.667027	3.46839
b2429	RED_180_EM14440.tif	6729.01	118.454	103.494	198.554	7	ip[width=27 height=12 bits=16 min=0.0 max=9739.0]	ip[width=27 height=12 bits=16 min=5706.0 max=16383.0]	1	1.95301	0.0337435	2.25003
b2431	RED_180_EM14440.tif	6926.23	134.986	319.528	279.051	7	ip[width=25 height=11 bits=16 min=0.0 max=9739.0]	ip[width=25 height=11 bits=16 min=5706.0 max=16383.0]	1	1.69287	0.219769	2.12554
b2433	RED_180_EM14440.tif	6735.39	598.447	4785.45	2644.55	7	ip[width=25 height=12 bits=16 min=0.0 max=9739.0]	ip[width=25 height=12 bits=16 min=5706.0 max=16383.0]	1	1.83744	0.0601991	2.11889
b2503	RED_180_EM14440.tif	6788.7	2035.15	848.205	597.295	7	ip[width=23 height=10 bits=16 min=0.0 max=9739.0]	ip[width=23 height=10 bits=16 min=5706.0 max=16383.0]	1	1.37672	0.00261511	1.93484
b2504	RED_180_EM14440.tif	6922.99	1619.64	828.29	594.458	7	ip[width=22 height=10 bits=16 min=0.0 max=9739.0]	ip[width=22 height=10 bits=16 min=5706.0 max=16383.0]	1	1.21109	0.294795	1.80294
b2505	RED_180_EM14440.tif	6900.54	1074	1095.61	731.26	7	ip[width=33 height=11 bits=16 min=0.0 max=9739.0]	ip[width=33 height=11 bits=16 min=5706.0 max=16383.0]	1	2.2939	0.209165	2.79295
b2550	RED_180_EM14440.tif	6754.35	123.275	111.616	251.934	8	ip[width=75 height=12 bits=16 min=0.0 max=9739.0]	ip[width=75 height=12 bits=16 min=5706.0 max=16383.0]	1	5.39976	0.6396	6.51479
b2566	RED_180_EM14440.tif	6837.64	470.428	156.488	308.464	8	ip[width=51 height=11 bits=16 min=0.0 max=9739.0]	ip[width=51 height=11 bits=16 min=5706.0 max=16383.0]	1	3.32943	0.589097	4.39202
b2567	RED_180_EM14440.tif	6875.45	217.527	165.055	257.467	8	ip[width=25 height=9 bits=16 min=0.0 max=9739.0]	ip[width=25 height=9 bits=16 min=5706.0 max=16383.0]	1	1.30795	0.318784	2.08239
b2568	RED_180_EM14440.tif	6675.8	178.084	124.691	232.236	8	ip[width=25 height=10 bits=16 min=0.0 max=9739.0]	ip[width=25 height=10 bits=16 min=5706.0 max=16383.0]	1	1.47429	0.262362	2.11659
b2569	RED_180_EM14440.tif	6775.1	215.472	209.848	282.635	8	ip[width=25 height=9 bits=16 min=0.0 max=9739.0]	ip[width=25 height=9 bits=16 min=5706.0 max=16383.0]	1	1.38832	0.124134	2.06712
b2570	RED_180_EM14440.tif	6979.72	277.209	136.322	261.265	8	ip[width=30 height=9 bits=16 min=0.0 max=9739.0]	ip[width=30 height=9 bits=16 min=5706.0 max=16383.0]	1	1.65136	0.0203838	2.55514
b2571	RED_180_EM14440.tif	7081.97	843.856	173.621	297.552	8	ip[width=27 height=8 bits=16 min=0.0 max=9739.0]	ip[width=27 height=8 bits=16 min=5706.0 max=16383.0]	1	1.37278	0.134154	2.24967
b2572	RED_180_EM14440.tif	7267.73	273.394	168.583	261.268	8	ip[width=25 height=7 bits=16 min=0.0 max=9739.0]	ip[width=25 height=7 bits=16 min=5706.0 max=16383.0]	1	1.00229	0.136706	2.11026
b2573	RED_180_EM14440.tif	7097.59	280.856	326.659	305.212	8	ip[width=23 height=8 bits=16 min=0.0 max=9739.0]	ip[width=23 height=8 bits=16 min=5706.0 max=16383.0]	1	1.03886	0.279353	1.9382
b2575	RED_180_EM14440.tif	6647.74	1554.33	4405.3	1486.81	8	ip[width=21 height=10 bits=16 min=0.0 max=9739.0]	ip[width=21 height=10 bits=16 min=5706.0 max=16383.0]	1	1.25713	0.00152505	1.69224
b2577	RED_180_EM14440.tif	7041.39	602.857	215.275	312.402	8	ip[width=29 height=9 bits=16 min=0.0 max=9739.0]	ip[width=29 height=9 bits=16 min=5706.0 max=16383.0]	1	1.50118	0.47782	2.47687
b2579	RED_180_EM14440.tif	6559.63	1182.78	3689.56	1324.33	8	ip[width=24 height=11 bits=16 min=0.0 max=9739.0]	ip[width=24 height=11 bits=16 min=5706.0 max=16383.0]	1	1.64982	0.000510912	2.02106
b2583	RED_180_EM14440.tif	7009.66	194.03	178.613	255.648	8	ip[width=29 height=9 bits=16 min=0.0 max=9739.0]	ip[width=29 height=9 bits=16 min=5706.0 max=16383.0]	1	1.58303	0.193416	2.44917
b2588	RED_180_EM14440.tif	6669.91	134.874	116.488	249.154	8	ip[width=58 height=13 bits=16 min=0.0 max=9739.0]	ip[width=58 height=13 bits=16 min=5706.0 max=16383.0]	1	4.48499	0.0716032	5.06008
b2615	RED_180_EM14440.tif	6599.89	359.047	247.441	280.788	8	ip[width=33 height=15 bits=16 min=0.0 max=9739.0]	ip[width=33 height=15 bits=16 min=5706.0 max=16383.0]	1	2.88469	0.253509	2.82258
b2645	RED_180_EM14440.tif	6587.13	177.366	2139.91	369.204	8	ip[width=17 height=11 bits=16 min=0.0 max=9739.0]	ip[width=17 height=11 bits=16 min=5706.0 max=16383.0]	1	1.12743	0.000240798	1.38633
b2659	RED_180_EM14440.tif	6966.17	234.482	164.609	261.112	8	ip[width=32 height=8 bits=16 min=0.0 max=9739.0]	ip[width=32 height=8 bits=16 min=5706.0 max=16383.0]	1	1.55682	0.106156	2.73206
b2660	RED_180_EM14440.tif	6499.91	161.157	121.2	223.817	8	ip[width=28 height=10 bits=16 min=0.0 max=9739.0]	ip[width=28 height=10 bits=16 min=5706.0 max=16383.0]	1	1.83448	0.0504022	2.3544
b2661	RED_180_EM14440.tif	7070.35	321.56	169.582	256.044	8	ip[width=18 height=7 bits=16 min=0.0 max=9739.0]	ip[width=18 height=7 bits=16 min=5706.0 max=16383.0]	1	0.713217	0.210232	1.446
b2662	RED_180_EM14440.tif	6591.33	137.695	137.344	270.773	8	ip[width=31 height=11 bits=16 min=0.0 max=9739.0]	ip[width=31 height=11 bits=16 min=5706.0 max=16383.0]	1	2.2556	0.276824	2.62919
b2664	RED_180_EM14440.tif	6772.77	873.416	440.901	426.425	8	ip[width=28 height=11 bits=16 min=0.0 max=9739.0]	ip[width=28 height=11 bits=16 min=5706.0 max=16383.0]	1	1.84003	0.224384	2.36146
b2665	RED_180_EM14440.tif	6858.26	299.47	181.41	271.82	8	ip[width=27 height=9 bits=16 min=0.0 max=9739.0]	ip[width=27 height=9 bits=16 min=5706.0 max=16383.0]	1	1.45468	0.362638	2.25619
b2666	RED_180_EM14440.tif	6895.35	198.663	142.48	297.647	8	ip[width=64 height=10 bits=16 min=0.0 max=9739.0]	ip[width=64 height=10 bits=16 min=5706.0 max=16383.0]	1	3.96007	0.117896	5.58777
b2668	RED_180_EM14440.tif	6645.42	389.237	344.012	326.937	8	ip[width=28 height=11 bits=16 min=0.0 max=9739.0]	ip[width=28 height=11 bits=16 min=5706.0 max=16383.0]	1	2.00754	0.269276	2.36556
b2669	RED_180_EM14440.tif	7340.51	268.953	164.212	264.141	8	ip[width=19 height=6 bits=16 min=0.0 max=9739.0]	ip[width=19 height=6 bits=16 min=5706.0 max=16383.0]	1	0.661162	0.00131144	1.51708
b2670	RED_180_EM14440.tif	6935.19	194.621	168.621	259.692	8	ip[width=29 height=9 bits=16 min=0.0 max=9739.0]	ip[width=29 height=9 bits=16 min=5706.0 max=16383.0]	1	1.57964	0.209469	2.40289
b2671	RED_180_EM14440.tif	6739.78	194.558	163.865	219.082	8	ip[width=32 height=11 bits=16 min=0.0 max=9739.0]	ip[width=32 height=11 bits=16 min=5706.0 max=16383.0]	1	2.10301	0.0359371	2.72664
b2674	RED_180_EM14440.tif	7428.55	313.118	4118.91	290.919	8	ip[width=25 height=11 bits=16 min=0.0 max=9739.0]	ip[width=25 height=11 bits=16 min=5706.0 max=16383.0]	1	1.6518	0.218054	2.07994
b2675	RED_180_EM14440.tif	6652.85	643.579	1075.04	513.368	8	ip[width=37 height=12 bits=16 min=0.0 max=9739.0]	ip[width=37 height=12 bits=16 min=5706.0 max=16383.0]	1	2.8356	0.351524	3.18008
b2676	RED_180_EM14440.tif	6875.35	226.502	130.697	296.823	8	ip[width=49 height=11 bits=16 min=0.0 max=9739.0]	ip[width=49 height=11 bits=16 min=5706.0 max=16383.0]	1	3.19048	0.339406	4.23539
b2678	RED_180_EM14440.tif	6862.9	164.845	124.256	264.829	8	ip[width=33 height=10 bits=16 min=0.0 max=9739.0]	ip[width=33 height=10 bits=16 min=5706.0 max=16383.0]	1	2.00507	0.086006	2.82589
b2679	RED_180_EM14440.tif	6710.29	363.333	156.234	459.683	8	ip[width=48 height=12 bits=16 min=0.0 max=9739.0]	ip[width=48 height=12 bits=16 min=5706.0 max=16383.0]	1	3.43188	0.0321572	4.12678
b2680	RED_180_EM14440.tif	6579.69	1261.27	1538.68	440.332	8	ip[width=57 height=11 bits=16 min=0.0 max=9739.0]	ip[width=57 height=11 bits=16 min=5706.0 max=16383.0]	1	4.30545	0.662811	4.96933
b2683	RED_180_EM14440.tif	6655.91	175.215	137.382	256.81	8	ip[width=48 height=12 bits=16 min=0.0 max=9739.0]	ip[width=48 height=12 bits=16 min=5706.0 max=16383.0]	1	3.47073	0.228532	4.10774
b2686	RED_180_EM14440.tif	6767.57	261.602	139.424	291.208	8	ip[width=30 height=10 bits=16 min=0.0 max=9739.0]	ip[width=30 height=10 bits=16 min=5706.0 max=16383.0]	1	1.86186	0.0758757	2.51235
b2688	RED_180_EM14440.tif	6770.14	1692.58	1426.77	522.045	8	ip[width=31 height=11 bits=16 min=0.0 max=9739.0]	ip[width=31 height=11 bits=16 min=5706.0 max=16383.0]	1	2.08254	0.0653834	2.61759
b2699	RED_180_EM14440.tif	6607.57	114.61	119.281	317.504	8	ip[width=38 height=12 bits=16 min=0.0 max=9739.0]	ip[width=38 height=12 bits=16 min=5706.0 max=16383.0]	1	2.82212	0.341001	3.27928
b2701	RED_180_EM14440.tif	6784.44	260.002	152.192	240.55	8	ip[width=62 height=13 bits=16 min=0.0 max=9739.0]	ip[width=62 height=13 bits=16 min=5706.0 max=16383.0]	1	4.77258	0.209419	5.35297
b2702	RED_180_EM14440.tif	6670.72	956.764	850.715	502.236	8	ip[width=28 height=11 bits=16 min=0.0 max=9739.0]	ip[width=28 height=11 bits=16 min=5706.0 max=16383.0]	1	1.94796	0.165897	2.33669
b2704	RED_180_EM14440.tif	6698.6	116.04	117.414	224.563	8	ip[width=50 height=11 bits=16 min=0.0 max=9739.0]	ip[width=50 height=11 bits=16 min=5706.0 max=16383.0]	1	3.40147	0.211704	4.33015
b2711	RED_180_EM14440.tif	7166.67	4775.99	4111.63	2355.23	8	ip[width=57 height=13 bits=16 min=0.0 max=9739.0]	ip[width=57 height=13 bits=16 min=5706.0 max=16383.0]	1	4.3089	0.170931	4.90605
b2714	RED_180_EM14440.tif	6791.17	123.959	112.964	260.735	8	ip[width=61 height=13 bits=16 min=0.0 max=9739.0]	ip[width=61 height=13 bits=16 min=5706.0 max=16383.0]	1	4.79953	0.219968	5.25945
b2718	RED_180_EM14440.tif	6635.47	299.251	219.883	266.154	8	ip[width=39 height=11 bits=16 min=0.0 max=9739.0]	ip[width=39 height=11 bits=16 min=5706.0 max=16383.0]	1	2.7099	0.0669594	3.29348
b2719	RED_180_EM14440.tif	6941.67	167.604	126.393	353.353	8	ip[width=35 height=10 bits=16 min=0.0 max=9739.0]	ip[width=35 height=10 bits=16 min=5706.0 max=16383.0]	1	2.15087	0.21564	2.95392
b2720	RED_180_EM14440.tif	7017.16	128.608	156.031	244.729	8	ip[width=52 height=12 bits=16 min=0.0 max=9739.0]	ip[width=52 height=12 bits=16 min=5706.0 max=16383.0]	1	3.32666	0.297451	4.51459
b2721	RED_180_EM14440.tif	7010.56	167.241	135.552	260.862	8	ip[width=23 height=8 bits=16 min=0.0 max=9739.0]	ip[width=23 height=8 bits=16 min=5706.0 max=16383.0]	1	1.15062	0.274861	1.88235
b2725	RED_180_EM14440.tif	7054.33	136.297	596.67	384.514	8	ip[width=30 height=10 bits=16 min=0.0 max=9739.0]	ip[width=30 height=10 bits=16 min=5706.0 max=16383.0]	1	1.65932	0.12786	2.51837
b2731	RED_180_EM14440.tif	6907.66	142.449	400.98	398.555	8	ip[width=29 height=11 bits=16 min=0.0 max=9739.0]	ip[width=29 height=11 bits=16 min=5706.0 max=16383.0]	1	1.91268	0.240601	2.42529
b2732	RED_180_EM14440.tif	6657.55	205.99	187.978	240.969	8	ip[width=41 height=12 bits=16 min=0.0 max=9739.0]	ip[width=41 height=12 bits=16 min=5706.0 max=16383.0]	1	3.28854	0.582094	3.53393
b2734	RED_180_EM14440.tif	6919.59	110.879	118.149	242.047	8	ip[width=30 height=9 bits=16 min=0.0 max=9739.0]	ip[width=30 height=9 bits=16 min=5706.0 max=16383.0]	1	1.693	0.244755	2.5473
b2735	RED_180_EM14440.tif	6743.23	118.995	109.622	240.427	8	ip[width=39 height=12 bits=16 min=0.0 max=9739.0]	ip[width=39 height=12 bits=16 min=5706.0 max=16383.0]	1	2.93329	0.0876395	3.29718
b2738	RED_180_EM14440.tif	7017.57	536.148	486.283	1595.85	8	ip[width=32 height=14 bits=16 min=0.0 max=9739.0]	ip[width=32 height=14 bits=16 min=5706.0 max=16383.0]	1	2.50107	0.211918	2.6993
b2740	RED_180_EM14440.tif	6849.19	122.861	118.591	256.694	8	ip[width=32 height=10 bits=16 min=0.0 max=9739.0]	ip[width=32 height=10 bits=16 min=5706.0 max=16383.0]	1	1.97732	0.536513	2.69776
b2742	RED_180_EM14440.tif	6965.22	128.746	114.805	286.492	8	ip[width=35 height=9 bits=16 min=0.0 max=9739.0]	ip[width=35 height=9 bits=16 min=5706.0 max=16383.0]	1	1.88888	0.202392	2.93682
b2743	RED_180_EM14440.tif	6556	110.662	98.9231	225.731	8	ip[width=28 height=11 bits=16 min=0.0 max=9739.0]	ip[width=28 height=11 bits=16 min=5706.0 max=16383.0]	1	1.86939	0.0213569	2.31922
b2744	RED_180_EM14440.tif	6930.24	185.349	134.589	293.643	8	ip[width=47 height=13 bits=16 min=0.0 max=9739.0]	ip[width=47 height=13 bits=16 min=5706.0 max=16383.0]	1	3.07009	0.00419391	4.07674
b2747	RED_180_EM14440.tif	6823.36	135.656	121.905	277.023	8	ip[width=29 height=10 bits=16 min=0.0 max=9739.0]	ip[width=29 height=10 bits=16 min=5706.0 max=16383.0]	1	1.74678	0.00474425	2.43869
b2748	RED_180_EM14440.tif	6882.39	174.304	127.598	320.01	8	ip[width=16 height=9 bits=16 min=0.0 max=9739.0]	ip[width=16 height=9 bits=16 min=5706.0 max=16383.0]	1	0.818929	0.0329047	1.30153
b2752	RED_180_EM14440.tif	6890	127.846	131.283	225.717	8	ip[width=32 height=10 bits=16 min=0.0 max=9739.0]	ip[width=32 height=10 bits=16 min=5706.0 max=16383.0]	1	1.89763	0.282415	2.73839
b2753	RED_180_EM14440.tif	7004.17	371.536	668.379	339.063	8	ip[width=39 height=10 bits=16 min=0.0 max=9739.0]	ip[width=39 height=10 bits=16 min=5706.0 max=16383.0]	1	2.49256	0.0994371	3.35605
b2754	RED_180_EM14440.tif	6852.48	135.458	124.821	221.791	8	ip[width=35 height=11 bits=16 min=0.0 max=9739.0]	ip[width=35 height=11 bits=16 min=5706.0 max=16383.0]	1	2.38105	0.588619	2.9914
b2755	RED_180_EM14440.tif	6938.54	320.955	277.513	249.641	8	ip[width=48 height=9 bits=16 min=0.0 max=9739.0]	ip[width=48 height=9 bits=16 min=5706.0 max=16383.0]	1	2.67216	0.427158	4.16424
b2760	RED_180_EM14440.tif	6913.5	180.674	143.288	278.103	8	ip[width=54 height=10 bits=16 min=0.0 max=9739.0]	ip[width=54 height=10 bits=16 min=5706.0 max=16383.0]	1	3.06392	0.0647015	4.66734
b2763	RED_180_EM14440.tif	6994.55	213.978	133.989	279.024	8	ip[width=46 height=10 bits=16 min=0.0 max=9739.0]	ip[width=46 height=10 bits=16 min=5706.0 max=16383.0]	1	2.93119	1.03174	3.92654
b2764	RED_180_EM14440.tif	6880.48	416.335	439.169	260.313	8	ip[width=40 height=12 bits=16 min=0.0 max=9739.0]	ip[width=40 height=12 bits=16 min=5706.0 max=16383.0]	1	2.80871	0.0578849	3.42399
b2766	RED_180_EM14440.tif	6690.52	114.968	165.988	248.955	8	ip[width=51 height=12 bits=16 min=0.0 max=9739.0]	ip[width=51 height=12 bits=16 min=5706.0 max=16383.0]	1	3.89888	0.0138575	4.36045
b2790	RED_180_EM14440.tif	6630.26	1581.22	1336.18	1732.95	8	ip[width=38 height=13 bits=16 min=0.0 max=9739.0]	ip[width=38 height=13 bits=16 min=5706.0 max=16383.0]	1	3.09254	0.182567	3.26324
b2793	RED_180_EM14440.tif	6765.94	122.904	114.613	272.135	8	ip[width=46 height=11 bits=16 min=0.0 max=9739.0]	ip[width=46 height=11 bits=16 min=5706.0 max=16383.0]	1	3.19837	0.165147	3.94565
b2797	RED_180_EM14440.tif	6827.57	238.178	125.455	242.388	8	ip[width=31 height=10 bits=16 min=0.0 max=9739.0]	ip[width=31 height=10 bits=16 min=5706.0 max=16383.0]	1	1.92872	0.537219	2.59756
b2802	RED_180_EM14440.tif	6633.54	154.106	112.736	223.836	8	ip[width=29 height=13 bits=16 min=0.0 max=9739.0]	ip[width=29 height=13 bits=16 min=5706.0 max=16383.0]	1	2.31086	0.110179	2.44488
b2803	RED_180_EM14440.tif	6762.01	146.351	117.031	266.359	8	ip[width=34 height=10 bits=16 min=0.0 max=9739.0]	ip[width=34 height=10 bits=16 min=5706.0 max=16383.0]	1	1.9973	0.329848	2.92068
b2809	RED_180_EM14440.tif	6745.54	792.346	898.557	373.077	8	ip[width=31 height=13 bits=16 min=0.0 max=9739.0]	ip[width=31 height=13 bits=16 min=5706.0 max=16383.0]	1	2.34984	0.000305292	2.5918
b2813	RED_180_EM14440.tif	6574.32	210.16	134.954	234.468	8	ip[width=28 height=11 bits=16 min=0.0 max=9739.0]	ip[width=28 height=11 bits=16 min=5706.0 max=16383.0]	1	1.88555	0.210366	2.38672
b2817	RED_180_EM14440.tif	6583.99	158.033	165.094	250.468	8	ip[width=37 height=13 bits=16 min=0.0 max=9739.0]	ip[width=37 height=13 bits=16 min=5706.0 max=16383.0]	1	2.8327	0.0569691	3.1785
b2818	RED_180_EM14440.tif	6722.32	140.613	116.873	218.914	8	ip[width=49 height=15 bits=16 min=0.0 max=9739.0]	ip[width=49 height=15 bits=16 min=5706.0 max=16383.0]	1	4.00053	0.647315	4.20627
b2834	RED_180_EM14440.tif	6528.37	139.222	110.498	219.607	8	ip[width=29 height=11 bits=16 min=0.0 max=9739.0]	ip[width=29 height=11 bits=16 min=5706.0 max=16383.0]	1	2.02025	0.0897344	2.48705
b2836	RED_180_EM14440.tif	6587.25	120.617	102.647	219.593	8	ip[width=21 height=11 bits=16 min=0.0 max=9739.0]	ip[width=21 height=11 bits=16 min=5706.0 max=16383.0]	1	1.31344	0.0188408	1.69109
b2838	RED_180_EM14440.tif	6599.86	127.845	106.155	239.559	8	ip[width=43 height=11 bits=16 min=0.0 max=9739.0]	ip[width=43 height=11 bits=16 min=5706.0 max=16383.0]	1	2.94563	0.256929	3.67714
b2840	RED_180_EM14440.tif	6662.02	124.451	106.232	219.384	8	ip[width=40 height=12 bits=16 min=0.0 max=9739.0]	ip[width=40 height=12 bits=16 min=5706.0 max=16383.0]	1	2.90159	0.414214	3.41189
b2867	RED_180_EM14440.tif	6561.87	2610.96	2186.51	1654.56	8	ip[width=29 height=13 bits=16 min=0.0 max=9739.0]	ip[width=29 height=13 bits=16 min=5706.0 max=16383.0]	1	2.23636	0.00251407	2.45227
b2885	RED_180_EM14440.tif	6516.96	186.819	822.59	496.489	8	ip[width=32 height=12 bits=16 min=0.0 max=9739.0]	ip[width=32 height=12 bits=16 min=5706.0 max=16383.0]	1	2.45888	0.0537875	2.68538
b2886	RED_180_EM14440.tif	6697.72	151.732	126.254	253.427	8	ip[width=66 height=13 bits=16 min=0.0 max=9739.0]	ip[width=66 height=13 bits=16 min=5706.0 max=16383.0]	1	5.0743	0.737152	5.71716
b2904	RED_180_EM14440.tif	6579.31	1136.29	382.479	286.421	8	ip[width=38 height=12 bits=16 min=0.0 max=9739.0]	ip[width=38 height=12 bits=16 min=5706.0 max=16383.0]	1	2.89993	0.0422135	3.20684
b2908	RED_180_EM14440.tif	6642.63	118.965	104.844	233.584	8	ip[width=61 height=11 bits=16 min=0.0 max=9739.0]	ip[width=61 height=11 bits=16 min=5706.0 max=16383.0]	1	4.46585	0.498865	5.28998
b2910	RED_180_EM14440.tif	6771.35	200.235	158.148	224.685	8	ip[width=38 height=10 bits=16 min=0.0 max=9739.0]	ip[width=38 height=10 bits=16 min=5706.0 max=16383.0]	1	2.34565	0.306659	3.28544
b2914	RED_180_EM14440.tif	6861.59	235.829	197.154	267.234	8	ip[width=22 height=11 bits=16 min=0.0 max=9739.0]	ip[width=22 height=11 bits=16 min=5706.0 max=16383.0]	1	1.37506	0.480392	1.8298
b2917	RED_180_EM14440.tif	6478.19	123.916	113.396	217.559	8	ip[width=27 height=11 bits=16 min=0.0 max=9739.0]	ip[width=27 height=11 bits=16 min=5706.0 max=16383.0]	1	1.77441	0.093429	2.24134
b2920	RED_180_EM14440.tif	7295.47	278.408	276.712	288.488	8	ip[width=26 height=7 bits=16 min=0.0 max=9739.0]	ip[width=26 height=7 bits=16 min=5706.0 max=16383.0]	1	1.00118	0.091418	2.15891
b2922	RED_180_EM14440.tif	6422.84	118.464	123.656	205.156	8	ip[width=28 height=10 bits=16 min=0.0 max=9739.0]	ip[width=28 height=10 bits=16 min=5706.0 max=16383.0]	1	1.75998	0.0159077	2.38095
b2924	RED_180_EM14440.tif	7167.59	190.478	145.202	256.213	8	ip[width=46 height=8 bits=16 min=0.0 max=9739.0]	ip[width=46 height=8 bits=16 min=5706.0 max=16383.0]	1	2.13447	0.346209	3.95784
b2929	RED_180_EM14440.tif	6844.36	152.538	141.117	224.076	8	ip[width=36 height=12 bits=16 min=0.0 max=9739.0]	ip[width=36 height=12 bits=16 min=5706.0 max=16383.0]	1	2.3058	0.519107	3.10588
b2930	RED_180_EM14440.tif	6934.13	215.604	142.056	259.431	8	ip[width=28 height=10 bits=16 min=0.0 max=9739.0]	ip[width=28 height=10 bits=16 min=5706.0 max=16383.0]	1	1.54941	0.544262	2.33722
b2931	RED_180_EM14440.tif	6980.34	193.589	154.2	285.433	8	ip[width=14 height=9 bits=16 min=0.0 max=9739.0]	ip[width=14 height=9 bits=16 min=5706.0 max=16383.0]	1	0.717287	0.00839889	1.13735
b2936	RED_180_EM14440.tif	6525.76	109.883	100.553	255.354	8	ip[width=34 height=12 bits=16 min=0.0 max=9739.0]	ip[width=34 height=12 bits=16 min=5706.0 max=16383.0]	1	2.63972	0.283564	2.92754
b2947	RED_180_EM14440.tif	6638.58	204.351	138.578	277.829	8	ip[width=30 height=11 bits=16 min=0.0 max=9739.0]	ip[width=30 height=11 bits=16 min=5706.0 max=16383.0]	1	2.0058	0.0418816	2.5189
b2948	RED_180_EM14440.tif	6803.76	155.986	125.833	227.29	8	ip[width=29 height=10 bits=16 min=0.0 max=9739.0]	ip[width=29 height=10 bits=16 min=5706.0 max=16383.0]	1	1.74449	0.118171	2.44826
b2949	RED_180_EM14440.tif	6650.82	125.128	123.223	279.331	8	ip[width=18 height=12 bits=16 min=0.0 max=9739.0]	ip[width=18 height=12 bits=16 min=5706.0 max=16383.0]	1	1.16647	0.00461648	1.43323
b2950	RED_180_EM14440.tif	6666.23	121.085	116.209	310.366	8	ip[width=19 height=11 bits=16 min=0.0 max=9739.0]	ip[width=19 height=11 bits=16 min=5706.0 max=16383.0]	1	1.19657	0.00136919	1.56457
b2951	RED_180_EM14440.tif	6691.51	124.933	107.72	268.564	8	ip[width=29 height=10 bits=16 min=0.0 max=9739.0]	ip[width=29 height=10 bits=16 min=5706.0 max=16383.0]	1	1.7786	0.129209	2.42249
b2953	RED_180_EM14440.tif	6949.06	134.883	147.339	253.175	8	ip[width=32 height=11 bits=16 min=0.0 max=9739.0]	ip[width=32 height=11 bits=16 min=5706.0 max=16383.0]	1	2.04085	0.356255	2.70037
b2954	RED_180_EM14440.tif	6877.82	149.847	159.463	255.582	8	ip[width=22 height=10 bits=16 min=0.0 max=9739.0]	ip[width=22 height=10 bits=16 min=5706.0 max=16383.0]	1	1.39473	0.0273635	1.85209
b2958	RED_180_EM14440.tif	6677.4	113.329	99.8732	240.554	8	ip[width=26 height=10 bits=16 min=0.0 max=9739.0]	ip[width=26 height=10 bits=16 min=5706.0 max=16383.0]	1	1.66974	0.18638	2.20919
b2959	RED_180_EM14440.tif	6717.75	115.812	101.534	271.932	8	ip[width=23 height=10 bits=16 min=0.0 max=9739.0]	ip[width=23 height=10 bits=16 min=5706.0 max=16383.0]	1	1.39578	0.101183	1.90208
b2968	RED_180_EM14440.tif	6831.24	355.831	459.134	299.45	8	ip[width=36 height=11 bits=16 min=0.0 max=9739.0]	ip[width=36 height=11 bits=16 min=5706.0 max=16383.0]	1	2.47517	0.0809358	3.08442
b2969	RED_180_EM14440.tif	6818.36	730.399	1908.96	365.038	8	ip[width=31 height=12 bits=16 min=0.0 max=9739.0]	ip[width=31 height=12 bits=16 min=5706.0 max=16383.0]	1	2.31222	0.28235	2.66466
b2970	RED_180_EM14440.tif	6619.94	142.561	116.234	276.707	8	ip[width=29 height=10 bits=16 min=0.0 max=9739.0]	ip[width=29 height=10 bits=16 min=5706.0 max=16383.0]	1	1.89455	0.00370979	2.48814
b2971	RED_180_EM14440.tif	6678.35	258.737	172.228	237.071	8	ip[width=33 height=11 bits=16 min=0.0 max=9739.0]	ip[width=33 height=11 bits=16 min=5706.0 max=16383.0]	1	2.21637	0.0394066	2.82838
b2972	RED_180_EM14440.tif	6555.98	1217.48	1279.79	288.693	8	ip[width=25 height=12 bits=16 min=0.0 max=9739.0]	ip[width=25 height=12 bits=16 min=5706.0 max=16383.0]	1	1.80327	0.428833	2.09819
b2977	RED_180_EM14440.tif	6910.39	175.101	129.661	267.624	8	ip[width=16 height=10 bits=16 min=0.0 max=9739.0]	ip[width=16 height=10 bits=16 min=5706.0 max=16383.0]	1	0.870119	0.0334817	1.30852
b2981	RED_180_EM14440.tif	6658.94	3011.1	1054.75	682.699	9	ip[width=35 height=18 bits=16 min=0.0 max=9739.0]	ip[width=35 height=18 bits=16 min=5706.0 max=16383.0]	1	3.15012	0.0844575	2.95291
b2984	RED_180_EM14440.tif	6638.05	671.794	2013.26	349.269	9	ip[width=36 height=12 bits=16 min=0.0 max=9739.0]	ip[width=36 height=12 bits=16 min=5706.0 max=16383.0]	1	2.65424	0.226687	3.08377
b2986	RED_180_EM14440.tif	6652.15	126.643	131.073	346.064	9	ip[width=37 height=12 bits=16 min=0.0 max=9739.0]	ip[width=37 height=12 bits=16 min=5706.0 max=16383.0]	1	2.69165	0.191142	3.15082
b2989	RED_180_EM14440.tif	6725.89	124.446	113.841	218.591	9	ip[width=57 height=11 bits=16 min=0.0 max=9739.0]	ip[width=57 height=11 bits=16 min=5706.0 max=16383.0]	1	4.21377	0.289455	4.93355
b2999	RED_180_EM14440.tif	6649.02	109.09	113.183	218.119	9	ip[width=32 height=11 bits=16 min=0.0 max=9739.0]	ip[width=32 height=11 bits=16 min=5706.0 max=16383.0]	1	2.1275	0.0229386	2.67644
b3016	RED_180_EM14440.tif	6722.94	113.135	123.205	273.294	9	ip[width=42 height=11 bits=16 min=0.0 max=9739.0]	ip[width=42 height=11 bits=16 min=5706.0 max=16383.0]	1	2.94967	0.0496581	3.60942
b3047	RED_180_EM14440.tif	6841.43	1045.88	4284.27	3151.34	9	ip[width=31 height=13 bits=16 min=0.0 max=9739.0]	ip[width=31 height=13 bits=16 min=5706.0 max=16383.0]	1	2.3153	0.00820427	2.64031
b3048	RED_180_EM14440.tif	6576.51	157.095	137.121	245.583	9	ip[width=22 height=12 bits=16 min=0.0 max=9739.0]	ip[width=22 height=12 bits=16 min=5706.0 max=16383.0]	1	1.56348	0.0128622	1.8454
b3054	RED_180_EM14440.tif	6631.81	130.727	110.764	215.594	9	ip[width=29 height=12 bits=16 min=0.0 max=9739.0]	ip[width=29 height=12 bits=16 min=5706.0 max=16383.0]	1	2.13151	0.417644	2.44346
b3081	RED_180_EM14440.tif	6732.54	117.578	108.37	221.588	9	ip[width=44 height=12 bits=16 min=0.0 max=9739.0]	ip[width=44 height=12 bits=16 min=5706.0 max=16383.0]	1	3.18049	0.325448	3.73652
b3097	RED_180_EM14440.tif	6842.74	114.741	109.066	264.673	9	ip[width=50 height=11 bits=16 min=0.0 max=9739.0]	ip[width=50 height=11 bits=16 min=5706.0 max=16383.0]	1	3.52735	0.471238	4.34558
b3098	RED_180_EM14440.tif	6901.82	113.425	109.66	259.709	9	ip[width=47 height=12 bits=16 min=0.0 max=9739.0]	ip[width=47 height=12 bits=16 min=5706.0 max=16383.0]	1	3.37748	0.276713	4.07943
b3099	RED_180_EM14440.tif	6735.48	123.323	118.163	279.894	9	ip[width=67 height=14 bits=16 min=0.0 max=9739.0]	ip[width=67 height=14 bits=16 min=5706.0 max=16383.0]	1	5.42499	0.583462	5.8398
b3119	RED_180_EM14440.tif	7150.55	7421.1	3081.17	2014.93	9	ip[width=27 height=12 bits=16 min=0.0 max=9739.0]	ip[width=27 height=12 bits=16 min=5706.0 max=16383.0]	1	1.89961	0.0191055	2.22966
b3157	RED_180_EM14440.tif	6654.6	1216.86	2138.94	520.988	9	ip[width=34 height=12 bits=16 min=0.0 max=9739.0]	ip[width=34 height=12 bits=16 min=5706.0 max=16383.0]	1	2.63429	0.13742	2.88673
b3189	RED_180_EM14440.tif	6684.96	114.523	109.258	238.004	9	ip[width=58 height=12 bits=16 min=0.0 max=9739.0]	ip[width=58 height=12 bits=16 min=5706.0 max=16383.0]	1	4.39796	0.161897	4.9802
b3221	RED_180_EM14440.tif	6571.6	992.023	2230.28	436.631	9	ip[width=24 height=12 bits=16 min=0.0 max=9739.0]	ip[width=24 height=12 bits=16 min=5706.0 max=16383.0]	1	1.72309	0.024914	1.99394
b3226	RED_180_EM14440.tif	6700.68	116.639	105.053	236.361	9	ip[width=54 height=12 bits=16 min=0.0 max=9739.0]	ip[width=54 height=12 bits=16 min=5706.0 max=16383.0]	1	3.90333	0.655525	4.65289
b3276	RED_180_EM14440.tif	6604.86	111.732	104.687	233.587	10	ip[width=52 height=12 bits=16 min=0.0 max=9739.0]	ip[width=52 height=12 bits=16 min=5706.0 max=16383.0]	1	3.81692	0.490757	4.50908
b3277	RED_180_EM14440.tif	6449.13	112.536	233.418	234.338	10	ip[width=26 height=12 bits=16 min=0.0 max=9739.0]	ip[width=26 height=12 bits=16 min=5706.0 max=16383.0]	1	1.82498	0.0608332	2.20768
b3297	RED_180_EM14440.tif	6554.2	1185.3	3807.28	661.861	10	ip[width=40 height=11 bits=16 min=0.0 max=9739.0]	ip[width=40 height=11 bits=16 min=5706.0 max=16383.0]	1	2.90184	0.0366851	3.44927
b3298	RED_180_EM14440.tif	6746.48	1540.06	4388.29	2913.01	10	ip[width=32 height=13 bits=16 min=0.0 max=9739.0]	ip[width=32 height=13 bits=16 min=5706.0 max=16383.0]	1	2.4822	0.0349798	2.75413
b3299	RED_180_EM14440.tif	6554.44	110.497	114.47	223.96	10	ip[width=42 height=12 bits=16 min=0.0 max=9739.0]	ip[width=42 height=12 bits=16 min=5706.0 max=16383.0]	1	3.16963	0.441218	3.63524
b3300	RED_180_EM14440.tif	6601.86	229.162	105.373	244.491	10	ip[width=36 height=12 bits=16 min=0.0 max=9739.0]	ip[width=36 height=12 bits=16 min=5706.0 max=16383.0]	1	2.74567	0.409427	3.10343
b3301	RED_180_EM14440.tif	6686.4	128.706	138.127	256.462	10	ip[width=53 height=13 bits=16 min=0.0 max=9739.0]	ip[width=53 height=13 bits=16 min=5706.0 max=16383.0]	1	4.46309	0.266944	4.55105
b3304	RED_180_EM14440.tif	7177.15	1048.04	4420.55	2396.26	10	ip[width=44 height=12 bits=16 min=0.0 max=9739.0]	ip[width=44 height=12 bits=16 min=5706.0 max=16383.0]	1	3.21947	0.297763	3.79658
b3308	RED_180_EM14440.tif	6852.24	188.51	706.233	469.949	10	ip[width=33 height=10 bits=16 min=0.0 max=9739.0]	ip[width=33 height=10 bits=16 min=5706.0 max=16383.0]	1	2.00039	0.0288327	2.75988
b3309	RED_180_EM14440.tif	6898.33	181.763	241.772	291.83	10	ip[width=34 height=9 bits=16 min=0.0 max=9739.0]	ip[width=34 height=9 bits=16 min=5706.0 max=16383.0]	1	1.8853	0.134305	2.85874
b3311	RED_180_EM14440.tif	6543.27	113.429	103.439	230.119	10	ip[width=40 height=12 bits=16 min=0.0 max=9739.0]	ip[width=40 height=12 bits=16 min=5706.0 max=16383.0]	1	2.97933	0.0967437	3.3815
b3314	RED_180_EM14440.tif	6589.56	150.146	171.577	229.027	10	ip[width=75 height=12 bits=16 min=0.0 max=9739.0]	ip[width=75 height=12 bits=16 min=5706.0 max=16383.0]	1	5.53255	0.629151	6.55563
b3369	RED_180_EM14440.tif	6529.65	107.498	102.644	205.7	10	ip[width=33 height=10 bits=16 min=0.0 max=9739.0]	ip[width=33 height=10 bits=16 min=5706.0 max=16383.0]	1	2.15371	0.0439266	2.79476
b3374	RED_180_EM14440.tif	6519.8	110.383	107.529	274.549	10	ip[width=69 height=11 bits=16 min=0.0 max=9739.0]	ip[width=69 height=11 bits=16 min=5706.0 max=16383.0]	1	5.11365	0.0639861	5.98976
b3376	RED_180_EM14440.tif	6713.44	500.842	552.629	325.206	10	ip[width=32 height=11 bits=16 min=0.0 max=9739.0]	ip[width=32 height=11 bits=16 min=5706.0 max=16383.0]	1	1.98472	0.190029	2.69899
b3377	RED_180_EM14440.tif	6580.86	252.962	241.411	377.692	10	ip[width=36 height=12 bits=16 min=0.0 max=9739.0]	ip[width=36 height=12 bits=16 min=5706.0 max=16383.0]	1	2.65538	0.220651	3.04588
b3379	RED_180_EM14440.tif	6905.65	1928.52	1755.97	504.404	10	ip[width=25 height=9 bits=16 min=0.0 max=9739.0]	ip[width=25 height=9 bits=16 min=5706.0 max=16383.0]	1	1.24905	0.0341544	2.06183
b3384	RED_180_EM14440.tif	6726.25	1071.21	1976.09	890.539	10	ip[width=16 height=11 bits=16 min=0.0 max=9739.0]	ip[width=16 height=11 bits=16 min=5706.0 max=16383.0]	1	0.984343	0.137627	1.28866
b3385	RED_180_EM14440.tif	6765.77	688.661	848.223	460.384	10	ip[width=18 height=9 bits=16 min=0.0 max=9739.0]	ip[width=18 height=9 bits=16 min=5706.0 max=16383.0]	1	0.903424	0.0204838	1.4798
b3395	RED_180_EM14440.tif	6565.74	1426.78	2326.77	596.85	10	ip[width=29 height=20 bits=16 min=0.0 max=9739.0]	ip[width=29 height=20 bits=16 min=5706.0 max=16383.0]	1	2.91208	0.252005	2.48594
b3404	RED_180_EM14440.tif	6673.47	110.043	102.357	226.186	10	ip[width=45 height=16 bits=16 min=0.0 max=9739.0]	ip[width=45 height=16 bits=16 min=5706.0 max=16383.0]	1	3.82882	0.6258	3.8555
b3445	RED_180_EM14440.tif	6580.55	112.719	109.562	247.581	10	ip[width=28 height=13 bits=16 min=0.0 max=9739.0]	ip[width=28 height=13 bits=16 min=5706.0 max=16383.0]	1	2.06684	0.160331	2.33136
b3446	RED_180_EM14440.tif	6675.69	115.625	111.158	255.238	10	ip[width=28 height=12 bits=16 min=0.0 max=9739.0]	ip[width=28 height=12 bits=16 min=5706.0 max=16383.0]	1	1.93126	0.260441	2.34499
b3451	RED_180_EM14440.tif	6809.75	248.089	222.128	250.115	10	ip[width=40 height=11 bits=16 min=0.0 max=9739.0]	ip[width=40 height=11 bits=16 min=5706.0 max=16383.0]	1	2.49762	0.369024	3.44033
b3466	RED_180_EM14440.tif	6701.34	127.127	135.664	209.727	10	ip[width=42 height=13 bits=16 min=0.0 max=9739.0]	ip[width=42 height=13 bits=16 min=5706.0 max=16383.0]	1	3.26313	0.3951	3.6412
b3467	RED_180_EM14440.tif	6689.57	130.499	180.499	227.58	10	ip[width=44 height=10 bits=16 min=0.0 max=9739.0]	ip[width=44 height=10 bits=16 min=5706.0 max=16383.0]	1	2.74999	0.0592768	3.73623
b3	RED_60_EM14439.tif	6206.3	131.829	140.526	234.389	1	ip[width=34 height=12 bits=16 min=0.0 max=7136.0]	ip[width=34 height=12 bits=16 min=5037.0 max=16383.0]	1	2.75838	0.009289	2.93154
b9	RED_60_EM14439.tif	6187.45	126.679	119.625	198.764	1	ip[width=31 height=11 bits=16 min=0.0 max=7136.0]	ip[width=31 height=11 bits=16 min=5037.0 max=16383.0]	1	2.16802	0.0640055	2.66124
b12	RED_60_EM14439.tif	6226.99	125.343	145.777	230.375	1	ip[width=35 height=12 bits=16 min=0.0 max=7136.0]	ip[width=35 height=12 bits=16 min=5037.0 max=16383.0]	1	2.68943	0.0473644	2.99798
b13	RED_60_EM14439.tif	6247.09	128.651	109.162	202.696	1	ip[width=37 height=12 bits=16 min=0.0 max=7136.0]	ip[width=37 height=12 bits=16 min=5037.0 max=16383.0]	1	2.78928	0.0437232	3.14368
b14	RED_60_EM14439.tif	6267.5	131.941	117.064	221.571	1	ip[width=46 height=11 bits=16 min=0.0 max=7136.0]	ip[width=46 height=11 bits=16 min=5037.0 max=16383.0]	1	3.3249	0.119119	3.93745
b15	RED_60_EM14439.tif	6213.72	126.022	119.513	213.513	1	ip[width=31 height=11 bits=16 min=0.0 max=7136.0]	ip[width=31 height=11 bits=16 min=5037.0 max=16383.0]	1	2.12917	0.0742406	2.62697
b16	RED_60_EM14439.tif	6247.25	123.638	124.304	228.417	1	ip[width=37 height=12 bits=16 min=0.0 max=7136.0]	ip[width=37 height=12 bits=16 min=5037.0 max=16383.0]	1	2.85966	0.0398152	3.19104
b22	RED_60_EM14439.tif	6657.03	133.056	129.488	232.8	1	ip[width=26 height=9 bits=16 min=0.0 max=7136.0]	ip[width=26 height=9 bits=16 min=5037.0 max=16383.0]	1	1.28162	0.0859782	2.17321
b23	RED_60_EM14439.tif	6748.85	121.427	119.027	283.72	1	ip[width=37 height=8 bits=16 min=0.0 max=7136.0]	ip[width=37 height=8 bits=16 min=5037.0 max=16383.0]	1	1.78354	0.222592	3.137
b25	RED_60_EM14439.tif	6606.41	126.238	134.273	224.073	1	ip[width=35 height=9 bits=16 min=0.0 max=7136.0]	ip[width=35 height=9 bits=16 min=5037.0 max=16383.0]	1	2.04085	0.0592986	3.0092
b28	RED_60_EM14439.tif	6433.81	129.332	131.426	212.003	1	ip[width=44 height=10 bits=16 min=0.0 max=7136.0]	ip[width=44 height=10 bits=16 min=5037.0 max=16383.0]	1	2.52636	0.125523	3.74086
b29	RED_60_EM14439.tif	6579.76	127.887	128.99	242.108	1	ip[width=28 height=9 bits=16 min=0.0 max=7136.0]	ip[width=28 height=9 bits=16 min=5037.0 max=16383.0]	1	1.51759	0.0364454	2.37536
b31	RED_60_EM14439.tif	6421.1	130.01	117.457	188.885	1	ip[width=37 height=11 bits=16 min=0.0 max=7136.0]	ip[width=37 height=11 bits=16 min=5037.0 max=16383.0]	1	2.40671	0.213598	3.13178
b32	RED_60_EM14439.tif	6384.57	122.518	115.186	221.327	1	ip[width=32 height=9 bits=16 min=0.0 max=7136.0]	ip[width=32 height=9 bits=16 min=5037.0 max=16383.0]	1	1.78354	0.0865431	2.68698
b33	RED_60_EM14439.tif	6329.33	131.46	125.442	219.89	1	ip[width=35 height=11 bits=16 min=0.0 max=7136.0]	ip[width=35 height=11 bits=16 min=5037.0 max=16383.0]	1	2.58316	0.0196212	2.99107
b34	RED_60_EM14439.tif	6420.77	129.77	125.869	210.649	1	ip[width=34 height=11 bits=16 min=0.0 max=7136.0]	ip[width=34 height=11 bits=16 min=5037.0 max=16383.0]	1	2.31617	0.183045	2.85314
b37	RED_60_EM14439.tif	6445.2	128.447	129.089	216.813	1	ip[width=33 height=10 bits=16 min=0.0 max=7136.0]	ip[width=33 height=10 bits=16 min=5037.0 max=16383.0]	1	2.06243	0.117224	2.79731
b41	RED_60_EM14439.tif	6229.46	127.12	121.392	217.828	1	ip[width=35 height=12 bits=16 min=0.0 max=7136.0]	ip[width=35 height=12 bits=16 min=5037.0 max=16383.0]	1	2.61246	0.026398	2.94427
b45	RED_60_EM14439.tif	6348.21	131.619	120.942	219.207	1	ip[width=41 height=11 bits=16 min=0.0 max=7136.0]	ip[width=41 height=11 bits=16 min=5037.0 max=16383.0]	1	3.13824	0.0474973	3.54287
b46	RED_60_EM14439.tif	6419.14	126.086	122.665	255.621	1	ip[width=44 height=11 bits=16 min=0.0 max=7136.0]	ip[width=44 height=11 bits=16 min=5037.0 max=16383.0]	1	3.02655	0.0319284	3.75224
b47	RED_60_EM14439.tif	6444.61	124.189	107.595	196.672	1	ip[width=34 height=10 bits=16 min=0.0 max=7136.0]	ip[width=34 height=10 bits=16 min=5037.0 max=16383.0]	1	2.05885	0.0192294	2.916
b48	RED_60_EM14439.tif	6562.02	129.173	131.687	242.299	1	ip[width=40 height=10 bits=16 min=0.0 max=7136.0]	ip[width=40 height=10 bits=16 min=5037.0 max=16383.0]	1	2.17184	0.00753431	3.38125
b49	RED_60_EM14439.tif	6459.07	131.406	122.943	235.651	1	ip[width=35 height=9 bits=16 min=0.0 max=7136.0]	ip[width=35 height=9 bits=16 min=5037.0 max=16383.0]	1	2.05367	0.0454421	3.01019
b55	RED_60_EM14439.tif	6329.72	129.353	126.322	239.132	1	ip[width=38 height=12 bits=16 min=0.0 max=7136.0]	ip[width=38 height=12 bits=16 min=5037.0 max=16383.0]	1	2.84078	0.192943	3.21154
b56	RED_60_EM14439.tif	6427.93	134.596	124.358	246.622	1	ip[width=41 height=10 bits=16 min=0.0 max=7136.0]	ip[width=41 height=10 bits=16 min=5037.0 max=16383.0]	1	2.71891	0.0351773	3.54101
b59	RED_60_EM14439.tif	6324.29	130.269	118.85	272.202	1	ip[width=40 height=11 bits=16 min=0.0 max=7136.0]	ip[width=40 height=11 bits=16 min=5037.0 max=16383.0]	1	2.85521	0.0506148	3.38865
b60	RED_60_EM14439.tif	6341.21	133.194	122.779	207.426	1	ip[width=43 height=11 bits=16 min=0.0 max=7136.0]	ip[width=43 height=11 bits=16 min=5037.0 max=16383.0]	1	3.22218	0.00267482	3.72929
b61	RED_60_EM14439.tif	6451.94	128.681	112.62	201.042	1	ip[width=27 height=10 bits=16 min=0.0 max=7136.0]	ip[width=27 height=10 bits=16 min=5037.0 max=16383.0]	1	1.69707	0.104439	2.30065
b65	RED_60_EM14439.tif	6309.96	132.008	130.57	237.947	1	ip[width=28 height=12 bits=16 min=0.0 max=7136.0]	ip[width=28 height=12 bits=16 min=5037.0 max=16383.0]	1	2.0863	0.0895629	2.31166
b66	RED_60_EM14439.tif	6231.2	132.524	133.124	262.487	1	ip[width=30 height=11 bits=16 min=0.0 max=7136.0]	ip[width=30 height=11 bits=16 min=5037.0 max=16383.0]	1	2.08448	0.00958652	2.50798
b69	RED_60_EM14439.tif	6304.12	128.803	135.393	220.285	1	ip[width=31 height=12 bits=16 min=0.0 max=7136.0]	ip[width=31 height=12 bits=16 min=5037.0 max=16383.0]	1	2.35407	0.0506147	2.66299
b71	RED_60_EM14439.tif	6303.12	125.272	111.646	208.637	1	ip[width=38 height=12 bits=16 min=0.0 max=7136.0]	ip[width=38 height=12 bits=16 min=5037.0 max=16383.0]	1	2.88259	0.0361535	3.26397
b74	RED_60_EM14439.tif	6365.99	132.738	125.818	220.954	1	ip[width=37 height=11 bits=16 min=0.0 max=7136.0]	ip[width=37 height=11 bits=16 min=5037.0 max=16383.0]	1	2.57212	0.0704688	3.1532
b75	RED_60_EM14439.tif	6320.3	129.553	133.562	234.763	1	ip[width=32 height=12 bits=16 min=0.0 max=7136.0]	ip[width=32 height=12 bits=16 min=5037.0 max=16383.0]	1	2.40085	0.00987256	2.69767
b76	RED_60_EM14439.tif	6257.91	129.008	118.792	189.783	1	ip[width=27 height=11 bits=16 min=0.0 max=7136.0]	ip[width=27 height=11 bits=16 min=5037.0 max=16383.0]	1	1.90874	0.00396145	2.26639
b79	RED_60_EM14439.tif	6227.45	125.817	112.454	204.079	1	ip[width=33 height=12 bits=16 min=0.0 max=7136.0]	ip[width=33 height=12 bits=16 min=5037.0 max=16383.0]	1	2.57409	0.0620131	2.79869
b81	RED_60_EM14439.tif	6686.72	124.498	125.073	223.306	1	ip[width=36 height=9 bits=16 min=0.0 max=7136.0]	ip[width=36 height=9 bits=16 min=5037.0 max=16383.0]	1	1.91453	0.0815447	3.06628
b82	RED_60_EM14439.tif	6287.72	124.752	120.212	229.933	1	ip[width=34 height=12 bits=16 min=0.0 max=7136.0]	ip[width=34 height=12 bits=16 min=5037.0 max=16383.0]	1	2.56595	0.0349633	2.91021
b84	RED_60_EM14439.tif	6357.08	122.962	126.383	212.244	1	ip[width=44 height=11 bits=16 min=0.0 max=7136.0]	ip[width=44 height=11 bits=16 min=5037.0 max=16383.0]	1	3.31088	0.03543	3.79359
b85	RED_60_EM14439.tif	6364.79	128.027	119.867	221.431	1	ip[width=52 height=11 bits=16 min=0.0 max=7136.0]	ip[width=52 height=11 bits=16 min=5037.0 max=16383.0]	1	3.88254	0.0384861	4.52035
b90	RED_60_EM14439.tif	6293.62	124.746	114.573	231.004	1	ip[width=29 height=12 bits=16 min=0.0 max=7136.0]	ip[width=29 height=12 bits=16 min=5037.0 max=16383.0]	1	2.17764	0.000748699	2.44429
b92	RED_60_EM14439.tif	6313.9	121.043	116.06	203.713	1	ip[width=40 height=11 bits=16 min=0.0 max=7136.0]	ip[width=40 height=11 bits=16 min=5037.0 max=16383.0]	1	2.91232	0.0492075	3.44942
b93	RED_60_EM14439.tif	6400.73	125.51	119.723	246.617	1	ip[width=43 height=11 bits=16 min=0.0 max=7136.0]	ip[width=43 height=11 bits=16 min=5037.0 max=16383.0]	1	3.20146	0.00185836	3.70409
b95	RED_60_EM14439.tif	6323.16	120.686	116.453	218.443	1	ip[width=33 height=11 bits=16 min=0.0 max=7136.0]	ip[width=33 height=11 bits=16 min=5037.0 max=16383.0]	1	2.45284	0.077753	2.82145
b97	RED_60_EM14439.tif	6388.62	122.882	99.6765	234.699	1	ip[width=48 height=12 bits=16 min=0.0 max=7136.0]	ip[width=48 height=12 bits=16 min=5037.0 max=16383.0]	1	3.5197	0.106921	4.09176
b100	RED_60_EM14439.tif	6345.44	123.454	109.904	210.643	1	ip[width=49 height=11 bits=16 min=0.0 max=7136.0]	ip[width=49 height=11 bits=16 min=5037.0 max=16383.0]	1	3.61524	0.0597824	4.25996
b102	RED_60_EM14439.tif	6267.34	131.05	125.649	224.939	1	ip[width=29 height=12 bits=16 min=0.0 max=7136.0]	ip[width=29 height=12 bits=16 min=5037.0 max=16383.0]	1	2.08365	0.0465572	2.4445
b104	RED_60_EM14439.tif	6405.58	123.385	110.251	185.314	1	ip[width=28 height=11 bits=16 min=0.0 max=7136.0]	ip[width=28 height=11 bits=16 min=5037.0 max=16383.0]	1	1.89837	0.000945914	2.39358
b106	RED_60_EM14439.tif	6193.52	113.581	118.404	181.985	1	ip[width=36 height=11 bits=16 min=0.0 max=7136.0]	ip[width=36 height=11 bits=16 min=5037.0 max=16383.0]	1	2.64169	0.0950922	3.03237
b107	RED_60_EM14439.tif	6398.96	124.288	114.266	183.946	1	ip[width=32 height=11 bits=16 min=0.0 max=7136.0]	ip[width=32 height=11 bits=16 min=5037.0 max=16383.0]	1	2.17666	0.0437905	2.70275
b108	RED_60_EM14439.tif	6328.61	126.911	105.84	223.989	1	ip[width=31 height=11 bits=16 min=0.0 max=7136.0]	ip[width=31 height=11 bits=16 min=5037.0 max=16383.0]	1	2.14212	0.0190812	2.58538
b109	RED_60_EM14439.tif	6294.45	119.579	106.721	184.446	1	ip[width=30 height=12 bits=16 min=0.0 max=7136.0]	ip[width=30 height=12 bits=16 min=5037.0 max=16383.0]	1	2.2049	0.0140002	2.5367
b116	RED_60_EM14439.tif	6392.75	124.163	115.712	228.222	1	ip[width=43 height=11 bits=16 min=0.0 max=7136.0]	ip[width=43 height=11 bits=16 min=5037.0 max=16383.0]	1	3.09932	0.0545265	3.65034
b117	RED_60_EM14439.tif	6294.33	126.176	113.188	201.897	1	ip[width=28 height=12 bits=16 min=0.0 max=7136.0]	ip[width=28 height=12 bits=16 min=5037.0 max=16383.0]	1	2.07464	0.0148287	2.32113
b120	RED_60_EM14439.tif	6328.23	126.141	109.66	233.866	1	ip[width=35 height=10 bits=16 min=0.0 max=7136.0]	ip[width=35 height=10 bits=16 min=5037.0 max=16383.0]	1	2.33084	0.0676551	3.01751
b121	RED_60_EM14439.tif	6472.22	126.225	123.767	214.694	1	ip[width=42 height=11 bits=16 min=0.0 max=7136.0]	ip[width=42 height=11 bits=16 min=5037.0 max=16383.0]	1	2.97005	0.011695	3.61783
b122	RED_60_EM14439.tif	6334.85	123.546	109.478	240.739	1	ip[width=34 height=11 bits=16 min=0.0 max=7136.0]	ip[width=34 height=11 bits=16 min=5037.0 max=16383.0]	1	2.32788	0.0265324	2.91793
b123	RED_60_EM14439.tif	6424.44	123.188	112.634	245.669	1	ip[width=48 height=11 bits=16 min=0.0 max=7136.0]	ip[width=48 height=11 bits=16 min=5037.0 max=16383.0]	1	3.35195	0.0452006	4.10547
b125	RED_60_EM14439.tif	6322.47	123.191	114.282	285.005	1	ip[width=39 height=12 bits=16 min=0.0 max=7136.0]	ip[width=39 height=12 bits=16 min=5037.0 max=16383.0]	1	3.1536	0.0710636	3.36169
b126	RED_60_EM14439.tif	6255.68	125.253	125.683	217.05	1	ip[width=31 height=12 bits=16 min=0.0 max=7136.0]	ip[width=31 height=12 bits=16 min=5037.0 max=16383.0]	1	2.33627	0.070163	2.65921
b127	RED_60_EM14439.tif	6350.58	126.555	118.388	189.198	1	ip[width=36 height=12 bits=16 min=0.0 max=7136.0]	ip[width=36 height=12 bits=16 min=5037.0 max=16383.0]	1	2.72475	0.0970958	3.05087
b147	RED_60_EM14439.tif	6289.03	128.215	114.168	203.455	1	ip[width=37 height=12 bits=16 min=0.0 max=7136.0]	ip[width=37 height=12 bits=16 min=5037.0 max=16383.0]	1	2.87211	0.0319028	3.19714
b155	RED_60_EM14439.tif	6298.93	121.644	111.856	215.144	1	ip[width=36 height=12 bits=16 min=0.0 max=7136.0]	ip[width=36 height=12 bits=16 min=5037.0 max=16383.0]	1	2.68961	0.00766357	3.03379
b158	RED_60_EM14439.tif	6265.74	123.024	114.14	198.78	1	ip[width=47 height=11 bits=16 min=0.0 max=7136.0]	ip[width=47 height=11 bits=16 min=5037.0 max=16383.0]	1	3.57028	0.0406748	4.02775
b165	RED_60_EM14439.tif	6416.33	129.37	126.256	266.525	1	ip[width=29 height=11 bits=16 min=0.0 max=7136.0]	ip[width=29 height=11 bits=16 min=5037.0 max=16383.0]	1	1.88801	0.0477711	2.45726
b178	RED_60_EM14439.tif	6901.92	135.734	119.614	243.402	2	ip[width=43 height=11 bits=16 min=0.0 max=7136.0]	ip[width=43 height=11 bits=16 min=5037.0 max=16383.0]	1	2.99796	0.0354986	3.71271
b180	RED_60_EM14439.tif	6830.67	139.254	110.081	216.188	2	ip[width=40 height=10 bits=16 min=0.0 max=7136.0]	ip[width=40 height=10 bits=16 min=5037.0 max=16383.0]	1	2.65587	0.0806505	3.41776
b197	RED_60_EM14439.tif	6822.89	137.209	127.816	188.617	2	ip[width=32 height=11 bits=16 min=0.0 max=7136.0]	ip[width=32 height=11 bits=16 min=5037.0 max=16383.0]	1	2.23778	0.0484314	2.67071
b200	RED_60_EM14439.tif	6824.75	136.377	128.412	209.64	2	ip[width=32 height=11 bits=16 min=0.0 max=7136.0]	ip[width=32 height=11 bits=16 min=5037.0 max=16383.0]	1	2.29063	0.0694934	2.72748
b201	RED_60_EM14439.tif	6845.45	137.059	131.761	194.418	2	ip[width=35 height=11 bits=16 min=0.0 max=7136.0]	ip[width=35 height=11 bits=16 min=5037.0 max=16383.0]	1	2.43224	0.0826128	2.9497
b203	RED_60_EM14439.tif	6864.49	135.147	122.884	188.382	2	ip[width=38 height=12 bits=16 min=0.0 max=7136.0]	ip[width=38 height=12 bits=16 min=5037.0 max=16383.0]	1	2.78441	0.04522	3.2681
b205	RED_60_EM14439.tif	6911.27	140.664	123.575	266.496	2	ip[width=42 height=12 bits=16 min=0.0 max=7136.0]	ip[width=42 height=12 bits=16 min=5037.0 max=16383.0]	1	3.0984	0.194319	3.61075
b209	RED_60_EM14439.tif	6816.33	145.116	123.422	199.275	2	ip[width=28 height=11 bits=16 min=0.0 max=7136.0]	ip[width=28 height=11 bits=16 min=5037.0 max=16383.0]	1	2.0427	0.00359208	2.38942
b212	RED_60_EM14439.tif	6832.68	124.938	128.794	201.629	2	ip[width=31 height=10 bits=16 min=0.0 max=7136.0]	ip[width=31 height=10 bits=16 min=5037.0 max=16383.0]	1	2.14014	0.0435471	2.66606
b213	RED_60_EM14439.tif	6886.02	129.643	110.386	180.43	2	ip[width=32 height=10 bits=16 min=0.0 max=7136.0]	ip[width=32 height=10 bits=16 min=5037.0 max=16383.0]	1	2.17369	0.00954864	2.71627
b214	RED_60_EM14439.tif	6909.62	133.274	132.048	189.096	2	ip[width=31 height=11 bits=16 min=0.0 max=7136.0]	ip[width=31 height=11 bits=16 min=5037.0 max=16383.0]	1	2.13583	0.0141484	2.6351
b224	RED_60_EM14439.tif	6855.03	134.923	120.865	207.603	2	ip[width=35 height=11 bits=16 min=0.0 max=7136.0]	ip[width=35 height=11 bits=16 min=5037.0 max=16383.0]	1	2.55041	0.0774376	3.01345
b267	RED_60_EM14439.tif	6837.75	133.546	111.447	183.488	2	ip[width=34 height=11 bits=16 min=0.0 max=7136.0]	ip[width=34 height=11 bits=16 min=5037.0 max=16383.0]	1	2.30468	0.0139563	2.86737
b277	RED_60_EM14439.tif	6884.74	132.85	112.195	186.68	2	ip[width=38 height=11 bits=16 min=0.0 max=7136.0]	ip[width=38 height=11 bits=16 min=5037.0 max=16383.0]	1	2.76825	0.043809	3.28398
b310	RED_60_EM14439.tif	6789.96	134.917	117.452	194.247	2	ip[width=41 height=11 bits=16 min=0.0 max=7136.0]	ip[width=41 height=11 bits=16 min=5037.0 max=16383.0]	1	2.96364	0.0278308	3.47934
b311	RED_60_EM14439.tif	6780.06	134.899	112.993	201.926	2	ip[width=45 height=11 bits=16 min=0.0 max=7136.0]	ip[width=45 height=11 bits=16 min=5037.0 max=16383.0]	1	3.20997	0.00773784	3.84503
b312	RED_60_EM14439.tif	6795.32	131.003	120.091	210.481	2	ip[width=30 height=12 bits=16 min=0.0 max=7136.0]	ip[width=30 height=12 bits=16 min=5037.0 max=16383.0]	1	2.25096	0.06833	2.52699
b317	RED_60_EM14439.tif	6815.42	130.039	114.839	188.516	2	ip[width=36 height=11 bits=16 min=0.0 max=7136.0]	ip[width=36 height=11 bits=16 min=5037.0 max=16383.0]	1	2.64169	0.0310718	3.08381
b330	RED_60_EM14439.tif	6619.03	134.918	117.799	233.226	3	ip[width=34 height=12 bits=16 min=0.0 max=7136.0]	ip[width=34 height=12 bits=16 min=5037.0 max=16383.0]	1	2.51518	0.00381784	2.87807
b331	RED_60_EM14439.tif	6633.57	134.349	110.493	212.579	3	ip[width=35 height=12 bits=16 min=0.0 max=7136.0]	ip[width=35 height=12 bits=16 min=5037.0 max=16383.0]	1	2.66708	0.160385	3.01245
b341	RED_60_EM14439.tif	6797.21	134.234	119.545	238.757	3	ip[width=46 height=11 bits=16 min=0.0 max=7136.0]	ip[width=46 height=11 bits=16 min=5037.0 max=16383.0]	1	3.5181	0.0165475	3.91395
b343	RED_60_EM14439.tif	6769.48	136.566	123.245	239.579	3	ip[width=37 height=10 bits=16 min=0.0 max=7136.0]	ip[width=37 height=10 bits=16 min=5037.0 max=16383.0]	1	2.50896	0.00369857	3.12701
b345	RED_60_EM14439.tif	6782.34	133.004	115.032	207.448	3	ip[width=33 height=11 bits=16 min=0.0 max=7136.0]	ip[width=33 height=11 bits=16 min=5037.0 max=16383.0]	1	2.20558	0.0114882	2.76387
b346	RED_60_EM14439.tif	6777.36	137.347	114.052	212.38	3	ip[width=31 height=11 bits=16 min=0.0 max=7136.0]	ip[width=31 height=11 bits=16 min=5037.0 max=16383.0]	1	2.15963	0.0385701	2.66515
b347	RED_60_EM14439.tif	6795.58	135.713	118.573	238.191	3	ip[width=34 height=11 bits=16 min=0.0 max=7136.0]	ip[width=34 height=11 bits=16 min=5037.0 max=16383.0]	1	2.46591	0.00143835	2.88356
b348	RED_60_EM14439.tif	6744.44	129.477	116.621	219.683	3	ip[width=27 height=11 bits=16 min=0.0 max=7136.0]	ip[width=27 height=11 bits=16 min=5037.0 max=16383.0]	1	1.90171	0.115103	2.25553
b349	RED_60_EM14439.tif	6816.74	134.857	123.535	249.282	3	ip[width=31 height=11 bits=16 min=0.0 max=7136.0]	ip[width=31 height=11 bits=16 min=5037.0 max=16383.0]	1	2.1415	0.0987166	2.60278
b352	RED_60_EM14439.tif	6842.48	134.92	118.394	213.877	3	ip[width=39 height=11 bits=16 min=0.0 max=7136.0]	ip[width=39 height=11 bits=16 min=5037.0 max=16383.0]	1	2.75493	0.0439739	3.34524
b353	RED_60_EM14439.tif	6934.29	131.076	112.823	198.126	3	ip[width=37 height=11 bits=16 min=0.0 max=7136.0]	ip[width=37 height=11 bits=16 min=5037.0 max=16383.0]	1	2.51698	0.0888288	3.17507
b354	RED_60_EM14439.tif	6855.45	130.326	118.311	272.275	3	ip[width=42 height=12 bits=16 min=0.0 max=7136.0]	ip[width=42 height=12 bits=16 min=5037.0 max=16383.0]	1	3.02198	0.178844	3.57844
b356	RED_60_EM14439.tif	6950.15	132.416	121.11	199.254	3	ip[width=51 height=11 bits=16 min=0.0 max=7136.0]	ip[width=51 height=11 bits=16 min=5037.0 max=16383.0]	1	3.46327	0.0142056	4.39348
b357	RED_60_EM14439.tif	6710.9	134.991	109.174	272.558	3	ip[width=34 height=11 bits=16 min=0.0 max=7136.0]	ip[width=34 height=11 bits=16 min=5037.0 max=16383.0]	1	2.48281	0.000639757	2.91129
b358	RED_60_EM14439.tif	6694.83	131.336	111.479	225.307	3	ip[width=38 height=11 bits=16 min=0.0 max=7136.0]	ip[width=38 height=11 bits=16 min=5037.0 max=16383.0]	1	2.66365	0.0617843	3.28327
b359	RED_60_EM14439.tif	6916.03	133.784	122.328	216.63	3	ip[width=40 height=11 bits=16 min=0.0 max=7136.0]	ip[width=40 height=11 bits=16 min=5037.0 max=16383.0]	1	2.69368	0.0728179	3.38439
b360	RED_60_EM14439.tif	6852.61	133.457	118.573	219.593	3	ip[width=53 height=11 bits=16 min=0.0 max=7136.0]	ip[width=53 height=11 bits=16 min=5037.0 max=16383.0]	1	3.96031	0.0517651	4.61148
b362	RED_60_EM14439.tif	6733.9	137.426	114.541	259.852	3	ip[width=33 height=11 bits=16 min=0.0 max=7136.0]	ip[width=33 height=11 bits=16 min=5037.0 max=16383.0]	1	2.40535	0.00479431	2.76878
b363	RED_60_EM14439.tif	6668.73	138.584	96.7243	210.572	3	ip[width=28 height=11 bits=16 min=0.0 max=7136.0]	ip[width=28 height=11 bits=16 min=5037.0 max=16383.0]	1	1.92231	0.118838	2.34042
b364	RED_60_EM14439.tif	6865.27	136.67	118.465	185.427	3	ip[width=41 height=11 bits=16 min=0.0 max=7136.0]	ip[width=41 height=11 bits=16 min=5037.0 max=16383.0]	1	2.92564	0.00202697	3.53533
b365	RED_60_EM14439.tif	6789.07	131.328	132.27	231.813	3	ip[width=46 height=11 bits=16 min=0.0 max=7136.0]	ip[width=46 height=11 bits=16 min=5037.0 max=16383.0]	1	3.31667	0.0511284	3.98761
b366	RED_60_EM14439.tif	6712.53	135.216	116.178	198.689	3	ip[width=29 height=11 bits=16 min=0.0 max=7136.0]	ip[width=29 height=11 bits=16 min=5037.0 max=16383.0]	1	2.08093	0.0424785	2.47778
b367	RED_60_EM14439.tif	6742.34	133.689	116.189	226.486	3	ip[width=40 height=11 bits=16 min=0.0 max=7136.0]	ip[width=40 height=11 bits=16 min=5037.0 max=16383.0]	1	2.84744	0.0118539	3.44824
b368	RED_60_EM14439.tif	6630.8	131.021	109.544	166.293	3	ip[width=28 height=11 bits=16 min=0.0 max=7136.0]	ip[width=28 height=11 bits=16 min=5037.0 max=16383.0]	1	1.87296	0.0675309	2.37839
b369	RED_60_EM14439.tif	6728.3	128.51	116.305	219.429	3	ip[width=29 height=11 bits=16 min=0.0 max=7136.0]	ip[width=29 height=11 bits=16 min=5037.0 max=16383.0]	1	2.02814	0.149978	2.43045
b372	RED_60_EM14439.tif	6887.28	129.979	115.797	229.844	3	ip[width=56 height=11 bits=16 min=0.0 max=7136.0]	ip[width=56 height=11 bits=16 min=5037.0 max=16383.0]	1	3.68845	0.00150194	4.86071
b374	RED_60_EM14439.tif	6772.94	136.133	118.133	235.974	3	ip[width=30 height=11 bits=16 min=0.0 max=7136.0]	ip[width=30 height=11 bits=16 min=5037.0 max=16383.0]	1	2.12805	0.146438	2.56229
b375	RED_60_EM14439.tif	6790.2	129.223	110.808	196.734	3	ip[width=47 height=11 bits=16 min=0.0 max=7136.0]	ip[width=47 height=11 bits=16 min=5037.0 max=16383.0]	1	3.31223	0.0548861	4.06561
b389	RED_60_EM14439.tif	6828.07	135.423	114.32	241.822	3	ip[width=29 height=10 bits=16 min=0.0 max=7136.0]	ip[width=29 height=10 bits=16 min=5037.0 max=16383.0]	1	1.90578	0.0392259	2.47495
b407	RED_60_EM14439.tif	6150.04	131.604	115.702	217.743	4	ip[width=32 height=11 bits=16 min=0.0 max=7136.0]	ip[width=32 height=11 bits=16 min=5037.0 max=16383.0]	1	2.0802	0.0570229	2.69264
b409	RED_60_EM14439.tif	6115.7	131.777	132.889	248.22	4	ip[width=36 height=12 bits=16 min=0.0 max=7136.0]	ip[width=36 height=12 bits=16 min=5037.0 max=16383.0]	1	2.68782	0.113438	3.02953
b411	RED_60_EM14439.tif	6136.3	120.382	113.77	223.154	4	ip[width=44 height=11 bits=16 min=0.0 max=7136.0]	ip[width=44 height=11 bits=16 min=5037.0 max=16383.0]	1	3.21737	0.06262	3.74321
b413	RED_60_EM14439.tif	6140.4	132.903	118.81	210.398	4	ip[width=43 height=12 bits=16 min=0.0 max=7136.0]	ip[width=43 height=12 bits=16 min=5037.0 max=16383.0]	1	3.32438	0.0814051	3.73006
b418	RED_60_EM14439.tif	6176.46	129.895	122.017	221.801	4	ip[width=38 height=11 bits=16 min=0.0 max=7136.0]	ip[width=38 height=11 bits=16 min=5037.0 max=16383.0]	1	2.82635	0.0410324	3.22313
b419	RED_60_EM14439.tif	6182.41	128.717	118.618	240.316	4	ip[width=33 height=12 bits=16 min=0.0 max=7136.0]	ip[width=33 height=12 bits=16 min=5037.0 max=16383.0]	1	2.39869	0.0163141	2.75806
b422	RED_60_EM14439.tif	6277.86	127.614	124.12	201.331	4	ip[width=38 height=11 bits=16 min=0.0 max=7136.0]	ip[width=38 height=11 bits=16 min=5037.0 max=16383.0]	1	2.75422	0.0607585	3.21593
b424	RED_60_EM14439.tif	6195.33	130.593	129.63	205.511	4	ip[width=38 height=12 bits=16 min=0.0 max=7136.0]	ip[width=38 height=12 bits=16 min=5037.0 max=16383.0]	1	2.7866	0.0910849	3.24138
b425	RED_60_EM14439.tif	6278.89	129.253	130.145	238.527	4	ip[width=33 height=11 bits=16 min=0.0 max=7136.0]	ip[width=33 height=11 bits=16 min=5037.0 max=16383.0]	1	2.34028	0.000634513	2.76262
b426	RED_60_EM14439.tif	6263	126.052	118.038	300.139	4	ip[width=29 height=13 bits=16 min=0.0 max=7136.0]	ip[width=29 height=13 bits=16 min=5037.0 max=16383.0]	1	2.29168	0.0261068	2.47835
b427	RED_60_EM14439.tif	6237.69	123.649	130.714	198.643	4	ip[width=35 height=12 bits=16 min=0.0 max=7136.0]	ip[width=35 height=12 bits=16 min=5037.0 max=16383.0]	1	2.55066	0.0162488	2.98455
b428	RED_60_EM14439.tif	6381.95	123.168	112.116	239.544	4	ip[width=51 height=12 bits=16 min=0.0 max=7136.0]	ip[width=51 height=12 bits=16 min=5037.0 max=16383.0]	1	3.63504	0.119971	4.3559
b438	RED_60_EM14439.tif	6106.55	122.846	107.393	181.342	4	ip[width=26 height=12 bits=16 min=0.0 max=7136.0]	ip[width=26 height=12 bits=16 min=5037.0 max=16383.0]	1	1.84139	0.0966826	2.14378
b440	RED_60_EM14439.tif	6238.46	120.541	112.82	217.462	4	ip[width=36 height=11 bits=16 min=0.0 max=7136.0]	ip[width=36 height=11 bits=16 min=5037.0 max=16383.0]	1	2.6819	0.109914	3.05199
b441	RED_60_EM14439.tif	6261.17	132.622	119.595	258.111	4	ip[width=41 height=11 bits=16 min=0.0 max=7136.0]	ip[width=41 height=11 bits=16 min=5037.0 max=16383.0]	1	2.92515	0.0191162	3.53882
b444	RED_60_EM14439.tif	6312.12	123.871	112.985	234.476	4	ip[width=44 height=12 bits=16 min=0.0 max=7136.0]	ip[width=44 height=12 bits=16 min=5037.0 max=16383.0]	1	3.27189	0.12581	3.76634
b470	RED_60_EM14439.tif	6188.6	168.644	108.964	303.182	4	ip[width=37 height=13 bits=16 min=0.0 max=7136.0]	ip[width=37 height=13 bits=16 min=5037.0 max=16383.0]	1	2.78724	0.389887	3.12862
b479	RED_60_EM14439.tif	6278.7	126.082	126.247	218.71	4	ip[width=53 height=11 bits=16 min=0.0 max=7136.0]	ip[width=53 height=11 bits=16 min=5037.0 max=16383.0]	1	3.89235	0.0258484	4.53466
b503	RED_60_EM14439.tif	6266.8	127.511	118.694	246.745	4	ip[width=45 height=11 bits=16 min=0.0 max=7136.0]	ip[width=45 height=11 bits=16 min=5037.0 max=16383.0]	1	3.31099	0.129868	3.89235
b508	RED_60_EM14439.tif	6184.54	128.911	116.366	230.315	4	ip[width=30 height=12 bits=16 min=0.0 max=7136.0]	ip[width=30 height=12 bits=16 min=5037.0 max=16383.0]	1	2.30889	0.0455268	2.56151
b516	RED_60_EM14439.tif	6501.36	126.446	124.509	213.233	5	ip[width=38 height=11 bits=16 min=0.0 max=7136.0]	ip[width=38 height=11 bits=16 min=5037.0 max=16383.0]	1	2.8047	0.0744531	3.21889
b520	RED_60_EM14439.tif	6504.55	126.328	119.362	242.919	5	ip[width=45 height=11 bits=16 min=0.0 max=7136.0]	ip[width=45 height=11 bits=16 min=5037.0 max=16383.0]	1	3.20259	0.0870058	3.83168
b521	RED_60_EM14439.tif	6436.68	123.026	122.68	215.526	5	ip[width=41 height=11 bits=16 min=0.0 max=7136.0]	ip[width=41 height=11 bits=16 min=5037.0 max=16383.0]	1	2.99821	0.053344	3.4663
b522	RED_60_EM14439.tif	6481.33	123.677	120.141	221.253	5	ip[width=38 height=12 bits=16 min=0.0 max=7136.0]	ip[width=38 height=12 bits=16 min=5037.0 max=16383.0]	1	3.0596	0.0784551	3.22972
b523	RED_60_EM14439.tif	6549.8	127.054	119.354	230.909	5	ip[width=49 height=11 bits=16 min=0.0 max=7136.0]	ip[width=49 height=11 bits=16 min=5037.0 max=16383.0]	1	3.6347	0.00184433	4.26045
b525	RED_60_EM14439.tif	6459.28	123.441	119.858	211.852	5	ip[width=40 height=11 bits=16 min=0.0 max=7136.0]	ip[width=40 height=11 bits=16 min=5037.0 max=16383.0]	1	2.97147	0.0068382	3.46472
b526	RED_60_EM14439.tif	6719.77	143.932	127.29	1011.51	5	ip[width=38 height=11 bits=16 min=0.0 max=7136.0]	ip[width=38 height=11 bits=16 min=5037.0 max=16383.0]	1	2.71262	0.121578	3.20052
b529	RED_60_EM14439.tif	6616.53	121.974	129.005	253.579	5	ip[width=41 height=11 bits=16 min=0.0 max=7136.0]	ip[width=41 height=11 bits=16 min=5037.0 max=16383.0]	1	3.06133	0.0872418	3.52419
b531	RED_60_EM14439.tif	6585.7	122.509	119.41	213.826	5	ip[width=32 height=12 bits=16 min=0.0 max=7136.0]	ip[width=32 height=12 bits=16 min=5037.0 max=16383.0]	1	2.3491	0.197299	2.72316
b532	RED_60_EM14439.tif	6614.05	117.607	112.465	224.313	5	ip[width=45 height=11 bits=16 min=0.0 max=7136.0]	ip[width=45 height=11 bits=16 min=5037.0 max=16383.0]	1	3.2883	0.0218783	3.8486
b533	RED_60_EM14439.tif	6629.16	123.16	122.409	208.68	5	ip[width=31 height=11 bits=16 min=0.0 max=7136.0]	ip[width=31 height=11 bits=16 min=5037.0 max=16383.0]	1	2.21292	0.00533666	2.59178
b534	RED_60_EM14439.tif	6637.83	124.627	126.197	209.479	5	ip[width=48 height=11 bits=16 min=0.0 max=7136.0]	ip[width=48 height=11 bits=16 min=5037.0 max=16383.0]	1	3.51835	0.0233514	4.15506
b535	RED_60_EM14439.tif	6573.95	114.898	115.786	201.637	5	ip[width=31 height=11 bits=16 min=0.0 max=7136.0]	ip[width=31 height=11 bits=16 min=5037.0 max=16383.0]	1	2.3301	0.106186	2.66467
b538	RED_60_EM14439.tif	6632.18	117.938	111.397	203.979	5	ip[width=43 height=10 bits=16 min=0.0 max=7136.0]	ip[width=43 height=10 bits=16 min=5037.0 max=16383.0]	1	2.93192	0.0115102	3.72207
b540	RED_60_EM14439.tif	6553.77	116.887	107.518	185.356	5	ip[width=33 height=11 bits=16 min=0.0 max=7136.0]	ip[width=33 height=11 bits=16 min=5037.0 max=16383.0]	1	2.43844	0.109411	2.80954
b544	RED_60_EM14439.tif	6669.6	124.608	406.628	256.619	5	ip[width=39 height=11 bits=16 min=0.0 max=7136.0]	ip[width=39 height=11 bits=16 min=5037.0 max=16383.0]	1	2.72767	0.369406	3.34051
b547	RED_60_EM14439.tif	6384.78	116.773	110.096	180.478	5	ip[width=26 height=13 bits=16 min=0.0 max=7136.0]	ip[width=26 height=13 bits=16 min=5037.0 max=16383.0]	1	1.9672	0.10003	2.16902
b548	RED_60_EM14439.tif	6537.13	120.538	122.953	215	5	ip[width=46 height=11 bits=16 min=0.0 max=7136.0]	ip[width=46 height=11 bits=16 min=5037.0 max=16383.0]	1	3.33196	0.00232614	3.94982
b549	RED_60_EM14439.tif	6631.05	118.524	116.286	227.139	5	ip[width=29 height=11 bits=16 min=0.0 max=7136.0]	ip[width=29 height=11 bits=16 min=5037.0 max=16383.0]	1	2.00285	0.07339	2.44567
b550	RED_60_EM14439.tif	6612.81	115.19	117.66	239.981	5	ip[width=29 height=11 bits=16 min=0.0 max=7136.0]	ip[width=29 height=11 bits=16 min=5037.0 max=16383.0]	1	2.08556	0.00989805	2.4067
b551	RED_60_EM14439.tif	6700.13	120.128	113.212	235.772	5	ip[width=45 height=11 bits=16 min=0.0 max=7136.0]	ip[width=45 height=11 bits=16 min=5037.0 max=16383.0]	1	3.04307	0.0193005	3.90132
b555	RED_60_EM14439.tif	6517.49	120.314	110.35	198.597	5	ip[width=34 height=11 bits=16 min=0.0 max=7136.0]	ip[width=34 height=11 bits=16 min=5037.0 max=16383.0]	1	2.41127	0.00906943	2.84987
b556	RED_60_EM14439.tif	6612.76	122.843	121.677	262.52	5	ip[width=27 height=12 bits=16 min=0.0 max=7136.0]	ip[width=27 height=12 bits=16 min=5037.0 max=16383.0]	1	2.00927	0.0210955	2.24829
b557	RED_60_EM14439.tif	6714.78	119.787	116.216	248.486	5	ip[width=43 height=11 bits=16 min=0.0 max=7136.0]	ip[width=43 height=11 bits=16 min=5037.0 max=16383.0]	1	2.90393	0.0377286	3.72021
b558	RED_60_EM14439.tif	6748.69	124.253	108.348	209.455	5	ip[width=45 height=11 bits=16 min=0.0 max=7136.0]	ip[width=45 height=11 bits=16 min=5037.0 max=16383.0]	1	3.11906	0.0583886	3.89136
b571	RED_60_EM14439.tif	6527.74	123.824	100.025	182.107	5	ip[width=27 height=12 bits=16 min=0.0 max=7136.0]	ip[width=27 height=12 bits=16 min=5037.0 max=16383.0]	1	1.92477	0.00749882	2.24756
b572	RED_60_EM14439.tif	6553.62	125.045	131.526	216.564	5	ip[width=34 height=11 bits=16 min=0.0 max=7136.0]	ip[width=34 height=11 bits=16 min=5037.0 max=16383.0]	1	2.47072	0.0107118	2.86695
b581	RED_60_EM14439.tif	6547.96	123.676	110.977	269.452	5	ip[width=41 height=11 bits=16 min=0.0 max=7136.0]	ip[width=41 height=11 bits=16 min=5037.0 max=16383.0]	1	3.02655	0.0486562	3.5245
b592	RED_60_EM14439.tif	6474.67	128.412	124.613	228.086	6	ip[width=47 height=11 bits=16 min=0.0 max=7136.0]	ip[width=47 height=11 bits=16 min=5037.0 max=16383.0]	1	3.52374	0.0931956	4.01823
b597	RED_60_EM14439.tif	6556.49	118.033	127.496	206.958	6	ip[width=46 height=11 bits=16 min=0.0 max=7136.0]	ip[width=46 height=11 bits=16 min=5037.0 max=16383.0]	1	3.34862	0.0594823	3.92369
b600	RED_60_EM14439.tif	6536.51	125.076	115.511	205.768	6	ip[width=42 height=12 bits=16 min=0.0 max=7136.0]	ip[width=42 height=12 bits=16 min=5037.0 max=16383.0]	1	3.22024	0.0427768	3.60185
b611	RED_60_EM14439.tif	6579.43	123.103	128.278	231.992	6	ip[width=42 height=11 bits=16 min=0.0 max=7136.0]	ip[width=42 height=11 bits=16 min=5037.0 max=16383.0]	1	3.10091	0.115712	3.62848
b617	RED_60_EM14439.tif	6438	125.319	123.129	204.125	6	ip[width=30 height=12 bits=16 min=0.0 max=7136.0]	ip[width=30 height=12 bits=16 min=5037.0 max=16383.0]	1	2.24758	0.0112503	2.57093
b618	RED_60_EM14439.tif	6412.75	124.48	126.72	213.742	6	ip[width=35 height=12 bits=16 min=0.0 max=7136.0]	ip[width=35 height=12 bits=16 min=5037.0 max=16383.0]	1	2.56731	0.0330596	2.98448
b621	RED_60_EM14439.tif	6377.49	120.992	116.169	220.894	6	ip[width=29 height=11 bits=16 min=0.0 max=7136.0]	ip[width=29 height=11 bits=16 min=5037.0 max=16383.0]	1	2.00199	0.00317093	2.40015
b628	RED_60_EM14439.tif	6538.81	120.763	108.221	207.673	6	ip[width=39 height=12 bits=16 min=0.0 max=7136.0]	ip[width=39 height=12 bits=16 min=5037.0 max=16383.0]	1	2.88889	0.0136123	3.28922
b634	RED_60_EM14439.tif	6603.58	122.037	113.826	216.661	6	ip[width=45 height=11 bits=16 min=0.0 max=7136.0]	ip[width=45 height=11 bits=16 min=5037.0 max=16383.0]	1	3.39163	0.00257453	3.86324
b653	RED_60_EM14439.tif	6459.33	122.522	123.744	214.266	6	ip[width=50 height=11 bits=16 min=0.0 max=7136.0]	ip[width=50 height=11 bits=16 min=5037.0 max=16383.0]	1	3.7537	0.0496202	4.26907
b661	RED_60_EM14439.tif	6579.25	117.728	114.965	226.887	6	ip[width=40 height=11 bits=16 min=0.0 max=7136.0]	ip[width=40 height=11 bits=16 min=5037.0 max=16383.0]	1	2.92037	0.0108165	3.44695
b662	RED_60_EM14439.tif	6590.35	115.526	115.253	232.005	6	ip[width=40 height=12 bits=16 min=0.0 max=7136.0]	ip[width=40 height=12 bits=16 min=5037.0 max=16383.0]	1	3.08754	0.0809525	3.39611
b683	RED_60_EM14439.tif	6680.75	118.672	117.525	214.157	6	ip[width=39 height=12 bits=16 min=0.0 max=7136.0]	ip[width=39 height=12 bits=16 min=5037.0 max=16383.0]	1	2.99534	0.00866361	3.37257
b684	RED_60_EM14439.tif	6764.98	114.845	118.328	198.203	6	ip[width=38 height=11 bits=16 min=0.0 max=7136.0]	ip[width=38 height=11 bits=16 min=5037.0 max=16383.0]	1	2.6465	0.0157561	3.21538
b685	RED_60_EM14439.tif	6688.12	114.589	115.203	214.03	6	ip[width=26 height=12 bits=16 min=0.0 max=7136.0]	ip[width=26 height=12 bits=16 min=5037.0 max=16383.0]	1	1.83189	0.00688175	2.17662
b686	RED_60_EM14439.tif	6664.41	117.898	119.71	205.673	6	ip[width=35 height=11 bits=16 min=0.0 max=7136.0]	ip[width=35 height=11 bits=16 min=5037.0 max=16383.0]	1	2.36927	0.0274831	2.99939
b688	RED_60_EM14439.tif	6685.98	119.053	113.451	221.925	6	ip[width=42 height=11 bits=16 min=0.0 max=7136.0]	ip[width=42 height=11 bits=16 min=5037.0 max=16383.0]	1	2.83356	0.00790974	3.60468
b689	RED_60_EM14439.tif	6459.57	116.5	110.687	247.658	6	ip[width=35 height=12 bits=16 min=0.0 max=7136.0]	ip[width=35 height=12 bits=16 min=5037.0 max=16383.0]	1	2.65921	0.153475	2.95987
b695	RED_60_EM14439.tif	6701.53	117.393	113.168	195.058	6	ip[width=46 height=11 bits=16 min=0.0 max=7136.0]	ip[width=46 height=11 bits=16 min=5037.0 max=16383.0]	1	3.34676	0.0396262	3.97734
b701	RED_60_EM14439.tif	6604.62	116.47	111.112	215.754	6	ip[width=50 height=12 bits=16 min=0.0 max=7136.0]	ip[width=50 height=12 bits=16 min=5037.0 max=16383.0]	1	3.87076	0.0311209	4.29303
b705	RED_60_EM14439.tif	6502.95	114.177	117.949	184.592	6	ip[width=36 height=12 bits=16 min=0.0 max=7136.0]	ip[width=36 height=12 bits=16 min=5037.0 max=16383.0]	1	2.79909	0.052779	3.06241
b706	RED_60_EM14439.tif	6479.6	113.729	122.804	223.479	6	ip[width=30 height=12 bits=16 min=0.0 max=7136.0]	ip[width=30 height=12 bits=16 min=5037.0 max=16383.0]	1	2.22131	0.0877549	2.52907
b707	RED_60_EM14439.tif	6631.79	115.814	108.458	202.708	6	ip[width=40 height=11 bits=16 min=0.0 max=7136.0]	ip[width=40 height=11 bits=16 min=5037.0 max=16383.0]	1	2.84695	0.0582564	3.37851
b708	RED_60_EM14439.tif	6616.77	118.954	120.635	197.952	6	ip[width=44 height=12 bits=16 min=0.0 max=7136.0]	ip[width=44 height=12 bits=16 min=5037.0 max=16383.0]	1	3.26881	0.108833	3.77983
b711	RED_60_EM14439.tif	6438.73	116.237	115.173	229.778	6	ip[width=29 height=12 bits=16 min=0.0 max=7136.0]	ip[width=29 height=12 bits=16 min=5037.0 max=16383.0]	1	2.10166	0.119254	2.44505
b714	RED_60_EM14439.tif	6406.06	119.45	110.26	192.955	6	ip[width=30 height=12 bits=16 min=0.0 max=7136.0]	ip[width=30 height=12 bits=16 min=5037.0 max=16383.0]	1	2.31604	0.00641676	2.49897
b719	RED_60_EM14439.tif	6661.43	121.274	119.304	215.614	6	ip[width=38 height=11 bits=16 min=0.0 max=7136.0]	ip[width=38 height=11 bits=16 min=5037.0 max=16383.0]	1	2.64567	0.153001	3.20796
b745	RED_60_EM14439.tif	6646.89	120.661	121.474	227.59	6	ip[width=47 height=12 bits=16 min=0.0 max=7136.0]	ip[width=47 height=12 bits=16 min=5037.0 max=16383.0]	1	3.58903	0.0632434	4.04501
b757	RED_60_EM14439.tif	6259.48	144.85	118.425	229.704	7	ip[width=31 height=11 bits=16 min=0.0 max=7136.0]	ip[width=31 height=11 bits=16 min=5037.0 max=16383.0]	1	2.21166	0.140326	2.61175
b758	RED_60_EM14439.tif	6293.9	140.84	127.965	224.944	7	ip[width=46 height=11 bits=16 min=0.0 max=7136.0]	ip[width=46 height=11 bits=16 min=5037.0 max=16383.0]	1	3.38207	0.0228075	3.98867
b759	RED_60_EM14439.tif	6258.89	138.122	130.673	225.718	7	ip[width=31 height=12 bits=16 min=0.0 max=7136.0]	ip[width=31 height=12 bits=16 min=5037.0 max=16383.0]	1	2.35473	0.12361	2.65333
b760	RED_60_EM14439.tif	6458.64	136.759	120.003	249.898	7	ip[width=39 height=11 bits=16 min=0.0 max=7136.0]	ip[width=39 height=11 bits=16 min=5037.0 max=16383.0]	1	2.78226	0.073626	3.37499
b763	RED_60_EM14439.tif	6281.27	135.266	112.336	207.944	7	ip[width=30 height=12 bits=16 min=0.0 max=7136.0]	ip[width=30 height=12 bits=16 min=5037.0 max=16383.0]	1	2.36911	0.0121339	2.57271
b766	RED_60_EM14439.tif	6440.25	138.388	121.537	226.651	7	ip[width=45 height=11 bits=16 min=0.0 max=7136.0]	ip[width=45 height=11 bits=16 min=5037.0 max=16383.0]	1	2.86942	0.0758955	3.85447
b767	RED_60_EM14439.tif	6608.16	140.869	138.64	240.788	7	ip[width=37 height=10 bits=16 min=0.0 max=7136.0]	ip[width=37 height=10 bits=16 min=5037.0 max=16383.0]	1	2.33236	0.066653	3.19227
b768	RED_60_EM14439.tif	6276.71	133.853	116.768	257.716	7	ip[width=48 height=12 bits=16 min=0.0 max=7136.0]	ip[width=48 height=12 bits=16 min=5037.0 max=16383.0]	1	3.71744	0.0405006	4.16133
b774	RED_60_EM14439.tif	6286.49	133.393	113.574	296.465	7	ip[width=35 height=12 bits=16 min=0.0 max=7136.0]	ip[width=35 height=12 bits=16 min=5037.0 max=16383.0]	1	2.38814	0.0652229	2.93934
b779	RED_60_EM14439.tif	6379.8	139.767	145.995	296.431	7	ip[width=49 height=11 bits=16 min=0.0 max=7136.0]	ip[width=49 height=11 bits=16 min=5037.0 max=16383.0]	1	3.20019	0.0478878	4.25231
b780	RED_60_EM14439.tif	6283.48	137.556	118.525	258.23	7	ip[width=50 height=11 bits=16 min=0.0 max=7136.0]	ip[width=50 height=11 bits=16 min=5037.0 max=16383.0]	1	3.62141	0.00218907	4.27557
b783	RED_60_EM14439.tif	6277.79	143.495	130.803	225.381	7	ip[width=34 height=11 bits=16 min=0.0 max=7136.0]	ip[width=34 height=11 bits=16 min=5037.0 max=16383.0]	1	2.37719	0.0395741	2.86078
b790	RED_60_EM14439.tif	6314.1	133.34	137.091	221.113	7	ip[width=43 height=11 bits=16 min=0.0 max=7136.0]	ip[width=43 height=11 bits=16 min=5037.0 max=16383.0]	1	3.13725	0.0428442	3.68448
b793	RED_60_EM14439.tif	6255.73	134.349	132.249	244.854	7	ip[width=30 height=12 bits=16 min=0.0 max=7136.0]	ip[width=30 height=12 bits=16 min=5037.0 max=16383.0]	1	2.21656	0.00645865	2.51607
b795	RED_60_EM14439.tif	6233.43	137.712	107.527	265.5	7	ip[width=27 height=12 bits=16 min=0.0 max=7136.0]	ip[width=27 height=12 bits=16 min=5037.0 max=16383.0]	1	2.04029	0.00221041	2.30747
b796	RED_60_EM14439.tif	6355.54	137.174	125.259	262.369	7	ip[width=58 height=12 bits=16 min=0.0 max=7136.0]	ip[width=58 height=12 bits=16 min=5037.0 max=16383.0]	1	4.42319	0.148482	5.0535
b798	RED_60_EM14439.tif	6284.04	137.174	119.991	247.7	7	ip[width=35 height=11 bits=16 min=0.0 max=7136.0]	ip[width=35 height=11 bits=16 min=5037.0 max=16383.0]	1	2.51772	0.0212147	3.00407
b802	RED_60_EM14439.tif	6236.93	136.625	121.629	245.691	7	ip[width=30 height=10 bits=16 min=0.0 max=7136.0]	ip[width=30 height=10 bits=16 min=5037.0 max=16383.0]	1	2.00745	0.0193787	2.55398
b803	RED_60_EM14439.tif	6384.9	131.858	115.194	220.693	7	ip[width=46 height=11 bits=16 min=0.0 max=7136.0]	ip[width=46 height=11 bits=16 min=5037.0 max=16383.0]	1	3.31519	0.0134409	3.99523
b805	RED_60_EM14439.tif	6457.33	133.241	127.528	222.81	7	ip[width=37 height=10 bits=16 min=0.0 max=7136.0]	ip[width=37 height=10 bits=16 min=5037.0 max=16383.0]	1	2.40436	0.000280415	3.1572
b806	RED_60_EM14439.tif	6293.89	133.653	110.181	217.516	7	ip[width=27 height=11 bits=16 min=0.0 max=7136.0]	ip[width=27 height=11 bits=16 min=5037.0 max=16383.0]	1	1.93193	0.134924	2.28086
b809	RED_60_EM14439.tif	6486.88	138.207	113.533	219.647	7	ip[width=38 height=10 bits=16 min=0.0 max=7136.0]	ip[width=38 height=10 bits=16 min=5037.0 max=16383.0]	1	2.28767	0.0660457	3.20049
b814	RED_60_EM14439.tif	6399.59	133.535	118.998	219.13	7	ip[width=60 height=11 bits=16 min=0.0 max=7136.0]	ip[width=60 height=11 bits=16 min=5037.0 max=16383.0]	1	4.18728	0.0627174	5.17286
b817	RED_60_EM14439.tif	6319.63	135.742	109.531	248.309	7	ip[width=31 height=11 bits=16 min=0.0 max=7136.0]	ip[width=31 height=11 bits=16 min=5037.0 max=16383.0]	1	2.16481	0.00627185	2.60344
b823	RED_60_EM14439.tif	6345.82	139.095	118.82	246.315	7	ip[width=33 height=12 bits=16 min=0.0 max=7136.0]	ip[width=33 height=12 bits=16 min=5037.0 max=16383.0]	1	2.41472	0.0176884	2.76667
b824	RED_60_EM14439.tif	6504.12	136.531	128.291	223.539	7	ip[width=33 height=10 bits=16 min=0.0 max=7136.0]	ip[width=33 height=10 bits=16 min=5037.0 max=16383.0]	1	2.00754	0.10039	2.77642
b829	RED_60_EM14439.tif	6328.03	137.164	120.516	209.877	7	ip[width=25 height=12 bits=16 min=0.0 max=7136.0]	ip[width=25 height=12 bits=16 min=5037.0 max=16383.0]	1	1.75492	0.113757	2.06004
b833	RED_60_EM14439.tif	6383.1	133.48	124.955	260.598	7	ip[width=38 height=11 bits=16 min=0.0 max=7136.0]	ip[width=38 height=11 bits=16 min=5037.0 max=16383.0]	1	2.82709	0.0488121	3.26232
b834	RED_60_EM14439.tif	6348.69	129.432	123.165	215.023	7	ip[width=35 height=11 bits=16 min=0.0 max=7136.0]	ip[width=35 height=11 bits=16 min=5037.0 max=16383.0]	1	2.40473	0.099391	2.95879
b835	RED_60_EM14439.tif	6289.83	132.183	115.97	229.991	7	ip[width=38 height=11 bits=16 min=0.0 max=7136.0]	ip[width=38 height=11 bits=16 min=5037.0 max=16383.0]	1	2.65319	0.0465748	3.25123
b836	RED_60_EM14439.tif	6337.06	135.138	114.765	264	7	ip[width=42 height=11 bits=16 min=0.0 max=7136.0]	ip[width=42 height=11 bits=16 min=5037.0 max=16383.0]	1	2.84423	0.0410047	3.60868
b837	RED_60_EM14439.tif	6335.14	129.549	118.696	282.316	7	ip[width=29 height=11 bits=16 min=0.0 max=7136.0]	ip[width=29 height=11 bits=16 min=5037.0 max=16383.0]	1	1.98793	0.0102009	2.4243
b838	RED_60_EM14439.tif	6412.68	137.254	128.625	259.893	7	ip[width=41 height=11 bits=16 min=0.0 max=7136.0]	ip[width=41 height=11 bits=16 min=5037.0 max=16383.0]	1	2.79113	0.0515774	3.50763
b839	RED_60_EM14439.tif	6361.91	130.123	132.647	346.302	7	ip[width=45 height=11 bits=16 min=0.0 max=7136.0]	ip[width=45 height=11 bits=16 min=5037.0 max=16383.0]	1	3.38081	0.0679612	3.87106
b840	RED_60_EM14439.tif	6351.61	136.485	123.946	260.539	7	ip[width=32 height=12 bits=16 min=0.0 max=7136.0]	ip[width=32 height=12 bits=16 min=5037.0 max=16383.0]	1	2.36563	0.0115421	2.67824
b841	RED_60_EM14439.tif	6391.18	135.413	124.134	299.14	7	ip[width=38 height=12 bits=16 min=0.0 max=7136.0]	ip[width=38 height=12 bits=16 min=5037.0 max=16383.0]	1	2.82561	0.101533	3.20964
b846	RED_60_EM14439.tif	6633.43	141.611	125.9	271.367	7	ip[width=28 height=10 bits=16 min=0.0 max=7136.0]	ip[width=28 height=10 bits=16 min=5037.0 max=16383.0]	1	1.74382	0.0414385	2.34843
b849	RED_60_EM14439.tif	6313.47	129.859	121.527	237.788	7	ip[width=32 height=11 bits=16 min=0.0 max=7136.0]	ip[width=32 height=11 bits=16 min=5037.0 max=16383.0]	1	2.21488	0.00523882	2.72937
b851	RED_60_EM14439.tif	6499.15	135.702	153.268	241.726	7	ip[width=36 height=10 bits=16 min=0.0 max=7136.0]	ip[width=36 height=10 bits=16 min=5037.0 max=16383.0]	1	2.33701	0.0640988	3.10299
b852	RED_60_EM14439.tif	6463.11	137.669	112.062	237.23	7	ip[width=31 height=10 bits=16 min=0.0 max=7136.0]	ip[width=31 height=10 bits=16 min=5037.0 max=16383.0]	1	2.0163	0.0996105	2.58438
b853	RED_60_EM14439.tif	6451.84	133.663	122.498	278.933	7	ip[width=40 height=9 bits=16 min=0.0 max=7136.0]	ip[width=40 height=9 bits=16 min=5037.0 max=16383.0]	1	2.34145	0.0785719	3.40407
b855	RED_60_EM14439.tif	6297.91	127.739	121.711	282.249	7	ip[width=39 height=11 bits=16 min=0.0 max=7136.0]	ip[width=39 height=11 bits=16 min=5037.0 max=16383.0]	1	2.81734	0.0268685	3.29629
b857	RED_60_EM14439.tif	6649.84	131.58	132.698	269.03	7	ip[width=24 height=9 bits=16 min=0.0 max=7136.0]	ip[width=24 height=9 bits=16 min=5037.0 max=16383.0]	1	1.33275	0.0255947	2.01486
b858	RED_60_EM14439.tif	6432.86	130.029	118.983	230.175	7	ip[width=42 height=10 bits=16 min=0.0 max=7136.0]	ip[width=42 height=10 bits=16 min=5037.0 max=16383.0]	1	2.73309	0.0386331	3.60762
b859	RED_60_EM14439.tif	6330.4	132.91	116.108	255.846	7	ip[width=39 height=11 bits=16 min=0.0 max=7136.0]	ip[width=39 height=11 bits=16 min=5037.0 max=16383.0]	1	2.71422	0.0179253	3.29707
b863	RED_60_EM14439.tif	6643.3	136.986	124.054	260.051	7	ip[width=47 height=10 bits=16 min=0.0 max=7136.0]	ip[width=47 height=10 bits=16 min=5037.0 max=16383.0]	1	2.92207	0.118657	4.08367
b864	RED_60_EM14439.tif	6684.2	139.764	135.814	290.97	7	ip[width=27 height=9 bits=16 min=0.0 max=7136.0]	ip[width=27 height=9 bits=16 min=5037.0 max=16383.0]	1	1.56027	0.0769808	2.24453
b865	RED_60_EM14439.tif	6310.78	128.645	119.971	244.681	7	ip[width=34 height=11 bits=16 min=0.0 max=7136.0]	ip[width=34 height=11 bits=16 min=5037.0 max=16383.0]	1	2.44137	0.017311	2.8799
b866	RED_60_EM14439.tif	6570.24	134.294	132.606	287.072	7	ip[width=27 height=11 bits=16 min=0.0 max=7136.0]	ip[width=27 height=11 bits=16 min=5037.0 max=16383.0]	1	1.72729	0.0213316	2.24339
b868	RED_60_EM14439.tif	6323.42	132.884	140.422	273.735	7	ip[width=28 height=11 bits=16 min=0.0 max=7136.0]	ip[width=28 height=11 bits=16 min=5037.0 max=16383.0]	1	1.95092	0.0756417	2.35347
b869	RED_60_EM14439.tif	6448.01	131.23	102.474	200.957	7	ip[width=26 height=11 bits=16 min=0.0 max=7136.0]	ip[width=26 height=11 bits=16 min=5037.0 max=16383.0]	1	1.77724	0.0112753	2.20947
b872	RED_60_EM14439.tif	6372.16	130.602	117.134	250.149	7	ip[width=41 height=11 bits=16 min=0.0 max=7136.0]	ip[width=41 height=11 bits=16 min=5037.0 max=16383.0]	1	2.98069	0.045941	3.52623
b873	RED_60_EM14439.tif	6484.99	125.649	123.519	254.677	7	ip[width=42 height=9 bits=16 min=0.0 max=7136.0]	ip[width=42 height=9 bits=16 min=5037.0 max=16383.0]	1	2.51143	0.179851	3.57889
b874	RED_60_EM14439.tif	6511.87	131.395	121.006	280.167	7	ip[width=38 height=11 bits=16 min=0.0 max=7136.0]	ip[width=38 height=11 bits=16 min=5037.0 max=16383.0]	1	2.45642	0.0767671	3.26268
b877	RED_60_EM14439.tif	6386.08	131.796	120.624	265.281	7	ip[width=40 height=12 bits=16 min=0.0 max=7136.0]	ip[width=40 height=12 bits=16 min=5037.0 max=16383.0]	1	3.09069	0.118431	3.40133
b878	RED_60_EM14439.tif	6394.38	136.711	121.892	248.432	7	ip[width=32 height=11 bits=16 min=0.0 max=7136.0]	ip[width=32 height=11 bits=16 min=5037.0 max=16383.0]	1	2.31456	0.00672323	2.75039
b894	RED_60_EM14439.tif	6623.59	137.196	141.652	284.763	7	ip[width=32 height=9 bits=16 min=0.0 max=7136.0]	ip[width=32 height=9 bits=16 min=5037.0 max=16383.0]	1	1.79007	0.151167	2.68734
b895	RED_60_EM14439.tif	6532.67	133.623	133.075	233.117	7	ip[width=32 height=10 bits=16 min=0.0 max=7136.0]	ip[width=32 height=10 bits=16 min=5037.0 max=16383.0]	1	1.90016	0.110476	2.71231
b899	RED_60_EM14439.tif	6351.59	130.704	116.383	234.61	7	ip[width=53 height=11 bits=16 min=0.0 max=7136.0]	ip[width=53 height=11 bits=16 min=5037.0 max=16383.0]	1	3.77479	0.0314262	4.54063
b900	RED_60_EM14439.tif	6655.77	133.759	127.108	297.406	7	ip[width=63 height=11 bits=16 min=0.0 max=7136.0]	ip[width=63 height=11 bits=16 min=5037.0 max=16383.0]	1	3.98597	0.100953	5.49675
b901	RED_60_EM14439.tif	6345.81	129.514	126.25	219.382	7	ip[width=32 height=11 bits=16 min=0.0 max=7136.0]	ip[width=32 height=11 bits=16 min=5037.0 max=16383.0]	1	2.1954	0.00531803	2.70918
b902	RED_60_EM14439.tif	6483.68	132.378	120.756	237.942	7	ip[width=39 height=11 bits=16 min=0.0 max=7136.0]	ip[width=39 height=11 bits=16 min=5037.0 max=16383.0]	1	2.86076	0.0443526	3.35852
b925	RED_60_EM14439.tif	6354.35	131.957	120.954	222.729	7	ip[width=31 height=11 bits=16 min=0.0 max=7136.0]	ip[width=31 height=11 bits=16 min=5037.0 max=16383.0]	1	2.20207	0.137331	2.59264
b926	RED_60_EM14439.tif	6491.41	134.228	119.493	246.691	7	ip[width=54 height=11 bits=16 min=0.0 max=7136.0]	ip[width=54 height=11 bits=16 min=5037.0 max=16383.0]	1	3.79034	0.0480349	4.66084
b931	RED_60_EM14439.tif	6677.92	132.071	131.753	246.55	7	ip[width=29 height=9 bits=16 min=0.0 max=7136.0]	ip[width=29 height=9 bits=16 min=5037.0 max=16383.0]	1	1.56261	0.105108	2.44528
b932	RED_60_EM14439.tif	6659.59	133.421	126.565	230.105	7	ip[width=29 height=10 bits=16 min=0.0 max=7136.0]	ip[width=29 height=10 bits=16 min=5037.0 max=16383.0]	1	1.66314	0.0690568	2.4025
b937	RED_60_EM14439.tif	6439.96	133.705	117.582	250.475	7	ip[width=44 height=11 bits=16 min=0.0 max=7136.0]	ip[width=44 height=11 bits=16 min=5037.0 max=16383.0]	1	3.19307	0.016417	3.82045
b956	RED_60_EM14439.tif	6363.32	136.332	117.599	209.574	7	ip[width=35 height=11 bits=16 min=0.0 max=7136.0]	ip[width=35 height=11 bits=16 min=5037.0 max=16383.0]	1	2.52549	0.0239074	3.01537
b958	RED_60_EM14439.tif	6370.36	134.384	118.883	227.092	7	ip[width=46 height=11 bits=16 min=0.0 max=7136.0]	ip[width=46 height=11 bits=16 min=5037.0 max=16383.0]	1	3.1494	0.0238898	3.91435
b980	RED_60_EM14439.tif	6789.3	135.305	132.102	323.081	7	ip[width=35 height=8 bits=16 min=0.0 max=7136.0]	ip[width=35 height=8 bits=16 min=5037.0 max=16383.0]	1	1.5826	0.0738132	2.95764
b981	RED_60_EM14439.tif	6776.42	135.74	130.494	248.604	7	ip[width=28 height=7 bits=16 min=0.0 max=7136.0]	ip[width=28 height=7 bits=16 min=5037.0 max=16383.0]	1	1.23968	0.000161103	2.34141
b982	RED_60_EM14439.tif	6711.93	133.788	107.139	213.846	7	ip[width=33 height=8 bits=16 min=0.0 max=7136.0]	ip[width=33 height=8 bits=16 min=5037.0 max=16383.0]	1	1.64501	0.0067114	2.76107
b983	RED_60_EM14439.tif	6366.14	131.885	117.123	255.282	7	ip[width=39 height=11 bits=16 min=0.0 max=7136.0]	ip[width=39 height=11 bits=16 min=5037.0 max=16383.0]	1	2.80205	0.0227055	3.34522
b984	RED_60_EM14439.tif	6586.79	138.813	136.823	218.268	7	ip[width=29 height=9 bits=16 min=0.0 max=7136.0]	ip[width=29 height=9 bits=16 min=5037.0 max=16383.0]	1	1.57119	0.00820601	2.44207
b985	RED_60_EM14439.tif	6533.18	132.785	129.693	277.51	7	ip[width=38 height=10 bits=16 min=0.0 max=7136.0]	ip[width=38 height=10 bits=16 min=5037.0 max=16383.0]	1	2.49638	0.021653	3.26811
b986	RED_60_EM14439.tif	6583.65	134.896	134.846	235.648	7	ip[width=50 height=9 bits=16 min=0.0 max=7136.0]	ip[width=50 height=9 bits=16 min=5037.0 max=16383.0]	1	2.67099	0.151193	4.35261
b994	RED_60_EM14439.tif	6409.89	136.613	115.09	279.131	7	ip[width=26 height=11 bits=16 min=0.0 max=7136.0]	ip[width=26 height=11 bits=16 min=5037.0 max=16383.0]	1	1.76454	0.0184661	2.15227
b995	RED_60_EM14439.tif	6326.38	139.398	119.136	283.078	7	ip[width=25 height=11 bits=16 min=0.0 max=7136.0]	ip[width=25 height=11 bits=16 min=5037.0 max=16383.0]	1	1.64396	0.0662792	2.12803
b996	RED_60_EM14439.tif	6325.59	136.751	123.204	223.251	7	ip[width=43 height=11 bits=16 min=0.0 max=7136.0]	ip[width=43 height=11 bits=16 min=5037.0 max=16383.0]	1	3.01125	0.0183086	3.7156
b1003	RED_60_EM14439.tif	6571.02	128.6	124.06	250.809	7	ip[width=33 height=9 bits=16 min=0.0 max=7136.0]	ip[width=33 height=9 bits=16 min=5037.0 max=16383.0]	1	1.85907	0.146318	2.81109
b1004	RED_60_EM14439.tif	6498.21	134.721	129.24	243.515	7	ip[width=26 height=10 bits=16 min=0.0 max=7136.0]	ip[width=26 height=10 bits=16 min=5037.0 max=16383.0]	1	1.61781	0.00903728	2.18912
b1005	RED_60_EM14439.tif	6532.9	135.439	158.031	247.676	7	ip[width=35 height=10 bits=16 min=0.0 max=7136.0]	ip[width=35 height=10 bits=16 min=5037.0 max=16383.0]	1	2.08032	0.0726487	2.99332
b1006	RED_60_EM14439.tif	6612.94	135.97	129.537	256.744	7	ip[width=28 height=9 bits=16 min=0.0 max=7136.0]	ip[width=28 height=9 bits=16 min=5037.0 max=16383.0]	1	1.62491	0.00135567	2.32642
b1007	RED_60_EM14439.tif	6828.13	136.78	136.232	250.122	7	ip[width=26 height=8 bits=16 min=0.0 max=7136.0]	ip[width=26 height=8 bits=16 min=5037.0 max=16383.0]	1	1.27422	0.00223598	2.16095
b1009	RED_60_EM14439.tif	6520.82	134.792	126.094	250.156	7	ip[width=27 height=9 bits=16 min=0.0 max=7136.0]	ip[width=27 height=9 bits=16 min=5037.0 max=16383.0]	1	1.52006	0.121355	2.30041
b1013	RED_60_EM14439.tif	6478.65	131.416	122.678	218.889	7	ip[width=51 height=11 bits=16 min=0.0 max=7136.0]	ip[width=51 height=11 bits=16 min=5037.0 max=16383.0]	1	3.35548	0.0158378	4.42533
b1014	RED_60_EM14439.tif	6426.07	130.475	119.141	212.946	7	ip[width=36 height=10 bits=16 min=0.0 max=7136.0]	ip[width=36 height=10 bits=16 min=5037.0 max=16383.0]	1	2.34714	0.00993431	3.0343
b1	RED_60_EM14440.tif	7323.12	139.6	121.594	253.823	1	ip[width=34 height=11 bits=16 min=0.0 max=6583.0]	ip[width=34 height=11 bits=16 min=5907.0 max=14617.0]	1	2.46768	0.0106717	2.88895
b2	RED_60_EM14440.tif	7317.36	138.623	124.195	220.536	1	ip[width=35 height=11 bits=16 min=0.0 max=6583.0]	ip[width=35 height=11 bits=16 min=5907.0 max=14617.0]	1	2.40302	0.0808947	2.95801
b3	RED_60_EM14440.tif	7309.36	134.642	112.317	282.493	1	ip[width=37 height=11 bits=16 min=0.0 max=6583.0]	ip[width=37 height=11 bits=16 min=5907.0 max=14617.0]	1	2.69242	0.0380119	3.18401
b4	RED_60_EM14440.tif	7241.96	132.661	111.839	318.75	1	ip[width=29 height=12 bits=16 min=0.0 max=6583.0]	ip[width=29 height=12 bits=16 min=5907.0 max=14617.0]	1	2.23088	0.00832225	2.44573
b8	RED_60_EM14440.tif	7237.42	139.027	130.929	241.879	1	ip[width=25 height=11 bits=16 min=0.0 max=6583.0]	ip[width=25 height=11 bits=16 min=5907.0 max=14617.0]	1	1.75652	0.116446	2.13144
b10	RED_60_EM14440.tif	7317.29	137.842	122.523	254.222	1	ip[width=30 height=11 bits=16 min=0.0 max=6583.0]	ip[width=30 height=11 bits=16 min=5907.0 max=14617.0]	1	2.09416	0.00262127	2.5353
b11	RED_60_EM14440.tif	7259.67	133.198	120.058	207.032	1	ip[width=33 height=12 bits=16 min=0.0 max=6583.0]	ip[width=33 height=12 bits=16 min=5907.0 max=14617.0]	1	2.42306	0.0260415	2.81211
b12	RED_60_EM14440.tif	7358.36	142.326	107.027	201.677	1	ip[width=38 height=11 bits=16 min=0.0 max=6583.0]	ip[width=38 height=11 bits=16 min=5907.0 max=14617.0]	1	2.67863	0.111238	3.25602
b13	RED_60_EM14440.tif	7333.89	134.417	122.677	290.228	1	ip[width=25 height=12 bits=16 min=0.0 max=6583.0]	ip[width=25 height=12 bits=16 min=5907.0 max=14617.0]	1	2.0167	0.0298893	2.12166
b15	RED_60_EM14440.tif	7250.61	136.122	110.599	290.557	1	ip[width=26 height=12 bits=16 min=0.0 max=6583.0]	ip[width=26 height=12 bits=16 min=5907.0 max=14617.0]	1	1.85224	0.0799684	2.16382
b19	RED_60_EM14440.tif	7404.8	133.304	121.393	239.089	1	ip[width=36 height=11 bits=16 min=0.0 max=6583.0]	ip[width=36 height=11 bits=16 min=5907.0 max=14617.0]	1	2.58723	0.209798	3.10071
b21	RED_60_EM14440.tif	7234.84	140.709	119.008	287.43	1	ip[width=27 height=11 bits=16 min=0.0 max=6583.0]	ip[width=27 height=11 bits=16 min=5907.0 max=14617.0]	1	1.94412	0.218415	2.29882
b22	RED_60_EM14440.tif	7327.98	140.616	113.453	240.366	1	ip[width=31 height=11 bits=16 min=0.0 max=6583.0]	ip[width=31 height=11 bits=16 min=5907.0 max=14617.0]	1	2.19411	0.0770309	2.63619
b24	RED_60_EM14440.tif	7404.46	135.677	120.046	263.599	1	ip[width=34 height=11 bits=16 min=0.0 max=6583.0]	ip[width=34 height=11 bits=16 min=5907.0 max=14617.0]	1	2.23312	0.056612	2.88223
b25	RED_60_EM14440.tif	7452.31	148.766	118.498	224.602	1	ip[width=25 height=11 bits=16 min=0.0 max=6583.0]	ip[width=25 height=11 bits=16 min=5907.0 max=14617.0]	1	1.56789	0.0460523	2.05703
b26	RED_60_EM14440.tif	7363.51	137.321	122.736	302.596	1	ip[width=31 height=11 bits=16 min=0.0 max=6583.0]	ip[width=31 height=11 bits=16 min=5907.0 max=14617.0]	1	2.2227	0.0547328	2.58448
b27	RED_60_EM14440.tif	7390.58	148.448	114.825	217.767	1	ip[width=26 height=11 bits=16 min=0.0 max=6583.0]	ip[width=26 height=11 bits=16 min=5907.0 max=14617.0]	1	1.76312	0.0479472	2.21604
b36	RED_60_EM14440.tif	7477.56	138.357	114.261	271.621	1	ip[width=45 height=11 bits=16 min=0.0 max=6583.0]	ip[width=45 height=11 bits=16 min=5907.0 max=14617.0]	1	3.21342	0.111386	3.9069
b38	RED_60_EM14440.tif	7548.14	142.413	117.928	253.238	1	ip[width=28 height=10 bits=16 min=0.0 max=6583.0]	ip[width=28 height=10 bits=16 min=5907.0 max=14617.0]	1	1.74443	0.113938	2.38194
b39	RED_60_EM14440.tif	7495.4	154.034	120.709	265.759	1	ip[width=28 height=9 bits=16 min=0.0 max=6583.0]	ip[width=28 height=9 bits=16 min=5907.0 max=14617.0]	1	1.63416	0.0728765	2.34619
b40	RED_60_EM14440.tif	7555.57	139.414	115.17	263.658	1	ip[width=44 height=11 bits=16 min=0.0 max=6583.0]	ip[width=44 height=11 bits=16 min=5907.0 max=14617.0]	1	3.17191	0.0675608	3.80155
b46	RED_60_EM14440.tif	7500.09	134.225	113.736	267.538	1	ip[width=44 height=10 bits=16 min=0.0 max=6583.0]	ip[width=44 height=10 bits=16 min=5907.0 max=14617.0]	1	3.00928	0.0722602	3.81044
b47	RED_60_EM14440.tif	7389.25	140.15	106.238	200.297	1	ip[width=33 height=11 bits=16 min=0.0 max=6583.0]	ip[width=33 height=11 bits=16 min=5907.0 max=14617.0]	1	2.23167	0.124556	2.76363
b48	RED_60_EM14440.tif	7345.47	130.5	120.153	280.72	1	ip[width=36 height=11 bits=16 min=0.0 max=6583.0]	ip[width=36 height=11 bits=16 min=5907.0 max=14617.0]	1	2.46883	0.00421782	3.06046
b49	RED_60_EM14440.tif	7456.88	134.89	117.089	261.893	1	ip[width=33 height=11 bits=16 min=0.0 max=6583.0]	ip[width=33 height=11 bits=16 min=5907.0 max=14617.0]	1	2.21119	0.0330107	2.78392
b53	RED_60_EM14440.tif	7374.35	517.782	345.916	421.535	1	ip[width=32 height=11 bits=16 min=0.0 max=6583.0]	ip[width=32 height=11 bits=16 min=5907.0 max=14617.0]	1	2.24327	0.00392436	2.7321
b54	RED_60_EM14440.tif	7513.17	131.011	108.627	263.294	1	ip[width=31 height=11 bits=16 min=0.0 max=6583.0]	ip[width=31 height=11 bits=16 min=5907.0 max=14617.0]	1	2.19417	0.0831714	2.6045
b60	RED_60_EM14440.tif	7475.7	146.271	121.51	235.012	1	ip[width=28 height=11 bits=16 min=0.0 max=6583.0]	ip[width=28 height=11 bits=16 min=5907.0 max=14617.0]	1	1.96535	0.0314661	2.34671
b63	RED_60_EM14440.tif	7360.4	125.958	108.871	260.769	1	ip[width=29 height=11 bits=16 min=0.0 max=6583.0]	ip[width=29 height=11 bits=16 min=5907.0 max=14617.0]	1	2.07757	0.047237	2.47665
b65	RED_60_EM14440.tif	7527.85	134.096	113.807	230.149	1	ip[width=53 height=10 bits=16 min=0.0 max=6583.0]	ip[width=53 height=10 bits=16 min=5907.0 max=14617.0]	1	3.55039	0.0339564	4.53798
b67	RED_60_EM14440.tif	7456.25	133.636	117.806	218.417	1	ip[width=27 height=12 bits=16 min=0.0 max=6583.0]	ip[width=27 height=12 bits=16 min=5907.0 max=14617.0]	1	1.95993	0.00153434	2.26108
b68	RED_60_EM14440.tif	7467.33	126.877	124.073	201.128	1	ip[width=24 height=12 bits=16 min=0.0 max=6583.0]	ip[width=24 height=12 bits=16 min=5907.0 max=14617.0]	1	1.7131	0.0187799	1.9708
b70	RED_60_EM14440.tif	7457.99	135.031	107.027	192.099	1	ip[width=27 height=11 bits=16 min=0.0 max=6583.0]	ip[width=27 height=11 bits=16 min=5907.0 max=14617.0]	1	1.74049	0.0162232	2.23547
b75	RED_60_EM14440.tif	7549.5	128.096	106.383	201.605	1	ip[width=45 height=11 bits=16 min=0.0 max=6583.0]	ip[width=45 height=11 bits=16 min=5907.0 max=14617.0]	1	3.30853	0.0074721	3.90655
b76	RED_60_EM14440.tif	7426.23	127.835	112.01	224.812	1	ip[width=43 height=11 bits=16 min=0.0 max=6583.0]	ip[width=43 height=11 bits=16 min=5907.0 max=14617.0]	1	3.05513	0.0441742	3.65936
b78	RED_60_EM14440.tif	7436.8	141.67	117.567	352.42	1	ip[width=36 height=10 bits=16 min=0.0 max=6583.0]	ip[width=36 height=10 bits=16 min=5907.0 max=14617.0]	1	2.35798	0.0140253	3.04515
b79	RED_60_EM14440.tif	7428.04	134.675	120.415	326.183	1	ip[width=33 height=11 bits=16 min=0.0 max=6583.0]	ip[width=33 height=11 bits=16 min=5907.0 max=14617.0]	1	2.2725	0.0989844	2.8054
b80	RED_60_EM14440.tif	7486.52	134.193	111.026	251.333	1	ip[width=31 height=11 bits=16 min=0.0 max=6583.0]	ip[width=31 height=11 bits=16 min=5907.0 max=14617.0]	1	2.12164	0.146285	2.62561
b81	RED_60_EM14440.tif	7534.82	132.219	104.973	243.66	1	ip[width=41 height=10 bits=16 min=0.0 max=6583.0]	ip[width=41 height=10 bits=16 min=5907.0 max=14617.0]	1	2.68659	0.00436449	3.5488
b88	RED_60_EM14440.tif	7304.73	121.619	100.788	182.221	1	ip[width=26 height=11 bits=16 min=0.0 max=6583.0]	ip[width=26 height=11 bits=16 min=5907.0 max=14617.0]	1	1.85915	0.00578282	2.20849
b89	RED_60_EM14440.tif	7516.19	131.758	116.519	201.808	1	ip[width=41 height=10 bits=16 min=0.0 max=6583.0]	ip[width=41 height=10 bits=16 min=5907.0 max=14617.0]	1	2.69078	0.0679944	3.49554
b93	RED_60_EM14440.tif	7452.81	128.222	116.254	273.599	1	ip[width=31 height=11 bits=16 min=0.0 max=6583.0]	ip[width=31 height=11 bits=16 min=5907.0 max=14617.0]	1	2.24327	0.0931784	2.64015
b94	RED_60_EM14440.tif	7447.96	130.067	117.857	292.997	1	ip[width=41 height=11 bits=16 min=0.0 max=6583.0]	ip[width=41 height=11 bits=16 min=5907.0 max=14617.0]	1	2.81561	0.0288091	3.54265
b97	RED_60_EM14440.tif	7458.38	130.512	110.93	238.622	1	ip[width=41 height=11 bits=16 min=0.0 max=6583.0]	ip[width=41 height=11 bits=16 min=5907.0 max=14617.0]	1	2.95007	0.028564	3.52005
b111	RED_60_EM14440.tif	7446.64	130.341	98.832	218.275	1	ip[width=44 height=10 bits=16 min=0.0 max=6583.0]	ip[width=44 height=10 bits=16 min=5907.0 max=14617.0]	1	2.98436	0.0554929	3.76889
b113	RED_60_EM14440.tif	7459.24	136.947	107.346	207.445	1	ip[width=63 height=10 bits=16 min=0.0 max=6583.0]	ip[width=63 height=10 bits=16 min=5907.0 max=14617.0]	1	4.1615	0.105783	5.46845
b116	RED_60_EM14440.tif	7508.91	131.969	123.584	223.625	1	ip[width=33 height=11 bits=16 min=0.0 max=6583.0]	ip[width=33 height=11 bits=16 min=5907.0 max=14617.0]	1	2.3005	0.000590455	2.7884
b117	RED_60_EM14440.tif	7423.93	129.325	273.872	249.125	1	ip[width=37 height=11 bits=16 min=0.0 max=6583.0]	ip[width=37 height=11 bits=16 min=5907.0 max=14617.0]	1	2.6634	0.0172276	3.1461
b123	RED_60_EM14440.tif	7388.29	131.386	110.419	249.455	1	ip[width=41 height=11 bits=16 min=0.0 max=6583.0]	ip[width=41 height=11 bits=16 min=5907.0 max=14617.0]	1	2.86224	0.0975852	3.47995
b124	RED_60_EM14440.tif	7483.33	134.961	122.41	225.127	1	ip[width=35 height=11 bits=16 min=0.0 max=6583.0]	ip[width=35 height=11 bits=16 min=5907.0 max=14617.0]	1	2.44063	0.0456687	3.01753
b126	RED_60_EM14440.tif	7386.35	131.167	116.238	257.289	1	ip[width=34 height=11 bits=16 min=0.0 max=6583.0]	ip[width=34 height=11 bits=16 min=5907.0 max=14617.0]	1	2.43693	0.0800623	2.90558
b128	RED_60_EM14440.tif	7385.17	138.393	119.37	221.658	1	ip[width=29 height=11 bits=16 min=0.0 max=6583.0]	ip[width=29 height=11 bits=16 min=5907.0 max=14617.0]	1	2.03073	0.0149954	2.42649
b135	RED_60_EM14440.tif	7397.53	131.046	109.924	315.141	1	ip[width=44 height=11 bits=16 min=0.0 max=6583.0]	ip[width=44 height=11 bits=16 min=5907.0 max=14617.0]	1	2.92268	0.231566	3.79338
b149	RED_60_EM14440.tif	7646.82	139.758	120.992	249.566	2	ip[width=28 height=12 bits=16 min=0.0 max=6583.0]	ip[width=28 height=12 bits=16 min=5907.0 max=14617.0]	1	2.06043	0.0968634	2.37146
b150	RED_60_EM14440.tif	7850.09	133.239	117.748	255.292	2	ip[width=35 height=11 bits=16 min=0.0 max=6583.0]	ip[width=35 height=11 bits=16 min=5907.0 max=14617.0]	1	2.41812	0.0124664	3.00865
b151	RED_60_EM14440.tif	7775.58	134.827	121.864	275.687	2	ip[width=35 height=11 bits=16 min=0.0 max=6583.0]	ip[width=35 height=11 bits=16 min=5907.0 max=14617.0]	1	2.31573	0.12247	2.98529
b154	RED_60_EM14440.tif	7851.75	146.012	117.474	238.619	2	ip[width=38 height=11 bits=16 min=0.0 max=6583.0]	ip[width=38 height=11 bits=16 min=5907.0 max=14617.0]	1	2.76658	0.0648781	3.2777
b156	RED_60_EM14440.tif	7686.15	146.445	124.598	213.163	2	ip[width=35 height=12 bits=16 min=0.0 max=6583.0]	ip[width=35 height=12 bits=16 min=5907.0 max=14617.0]	1	2.60348	0.0306977	2.99928
b158	RED_60_EM14440.tif	7778.16	141.062	119.944	328.053	2	ip[width=37 height=11 bits=16 min=0.0 max=6583.0]	ip[width=37 height=11 bits=16 min=5907.0 max=14617.0]	1	2.69319	0.114073	3.15183
b160	RED_60_EM14440.tif	7913.21	130.587	117.625	218.748	2	ip[width=47 height=11 bits=16 min=0.0 max=6583.0]	ip[width=47 height=11 bits=16 min=5907.0 max=14617.0]	1	3.36046	0.0191303	4.01665
b164	RED_60_EM14440.tif	7786.42	157.57	103.419	216.393	2	ip[width=28 height=12 bits=16 min=0.0 max=6583.0]	ip[width=28 height=12 bits=16 min=5907.0 max=14617.0]	1	2.14532	0.205972	2.39684
b165	RED_60_EM14440.tif	7784.68	140.11	118.638	201.644	2	ip[width=35 height=11 bits=16 min=0.0 max=6583.0]	ip[width=35 height=11 bits=16 min=5907.0 max=14617.0]	1	2.58199	0.0877496	2.9997
b166	RED_60_EM14440.tif	7841.91	132.852	110.337	239.682	2	ip[width=30 height=11 bits=16 min=0.0 max=6583.0]	ip[width=30 height=11 bits=16 min=5907.0 max=14617.0]	1	2.0591	0.183142	2.49043
b167	RED_60_EM14440.tif	7810.26	137.898	127.336	239.753	2	ip[width=32 height=12 bits=16 min=0.0 max=6583.0]	ip[width=32 height=12 bits=16 min=5907.0 max=14617.0]	1	2.31487	0.0100089	2.72547
b168	RED_60_EM14440.tif	7764.84	138.919	129.128	259.333	2	ip[width=27 height=11 bits=16 min=0.0 max=6583.0]	ip[width=27 height=11 bits=16 min=5907.0 max=14617.0]	1	1.84583	0.00545997	2.2435
b169	RED_60_EM14440.tif	7772.16	142.483	114.489	244.214	2	ip[width=44 height=11 bits=16 min=0.0 max=6583.0]	ip[width=44 height=11 bits=16 min=5907.0 max=14617.0]	1	3.07317	0.0433916	3.76842
b170	RED_60_EM14440.tif	8023.3	139.938	133.758	247.227	2	ip[width=28 height=10 bits=16 min=0.0 max=6583.0]	ip[width=28 height=10 bits=16 min=5907.0 max=14617.0]	1	1.68128	0.0257311	2.34757
b171	RED_60_EM14440.tif	7972.31	133.059	123.836	260.934	2	ip[width=35 height=10 bits=16 min=0.0 max=6583.0]	ip[width=35 height=10 bits=16 min=5907.0 max=14617.0]	1	2.28459	0.000181957	3.01674
b172	RED_60_EM14440.tif	7845.2	143.605	123.479	228.685	2	ip[width=30 height=12 bits=16 min=0.0 max=6583.0]	ip[width=30 height=12 bits=16 min=5907.0 max=14617.0]	1	2.24647	0.0402216	2.56184
b173	RED_60_EM14440.tif	7712.57	140.795	125.86	234.264	2	ip[width=29 height=11 bits=16 min=0.0 max=6583.0]	ip[width=29 height=11 bits=16 min=5907.0 max=14617.0]	1	2.03082	0.00343426	2.41102
b174	RED_60_EM14440.tif	7848.51	130.027	118.926	196.699	2	ip[width=27 height=11 bits=16 min=0.0 max=6583.0]	ip[width=27 height=11 bits=16 min=5907.0 max=14617.0]	1	2.03647	0.0791803	2.30084
b175	RED_60_EM14440.tif	7713.78	133.022	125.464	232.121	2	ip[width=35 height=12 bits=16 min=0.0 max=6583.0]	ip[width=35 height=12 bits=16 min=5907.0 max=14617.0]	1	2.54517	0.087108	2.95365
b176	RED_60_EM14440.tif	7800.71	127.249	121.461	207.857	2	ip[width=31 height=12 bits=16 min=0.0 max=6583.0]	ip[width=31 height=12 bits=16 min=5907.0 max=14617.0]	1	2.32764	0.0127061	2.62017
b177	RED_60_EM14440.tif	7791.99	132.152	126.142	263.325	2	ip[width=33 height=11 bits=16 min=0.0 max=6583.0]	ip[width=33 height=11 bits=16 min=5907.0 max=14617.0]	1	2.29039	0.00482138	2.78932
b178	RED_60_EM14440.tif	7797.74	131.651	120.846	229.177	2	ip[width=43 height=11 bits=16 min=0.0 max=6583.0]	ip[width=43 height=11 bits=16 min=5907.0 max=14617.0]	1	3.10549	0.032538	3.66747
b179	RED_60_EM14440.tif	7802.62	143.494	124.776	251.627	2	ip[width=30 height=11 bits=16 min=0.0 max=6583.0]	ip[width=30 height=11 bits=16 min=5907.0 max=14617.0]	1	2.11473	0.157217	2.52008
b180	RED_60_EM14440.tif	7896.88	132.953	126.656	222.208	2	ip[width=36 height=11 bits=16 min=0.0 max=6583.0]	ip[width=36 height=11 bits=16 min=5907.0 max=14617.0]	1	2.50403	0.169967	3.03701
b182	RED_60_EM14440.tif	7874.29	135.69	121.073	245.992	2	ip[width=40 height=11 bits=16 min=0.0 max=6583.0]	ip[width=40 height=11 bits=16 min=5907.0 max=14617.0]	1	2.80692	0.0604399	3.40145
b188	RED_60_EM14440.tif	7746.85	123.956	113.714	246.85	2	ip[width=27 height=11 bits=16 min=0.0 max=6583.0]	ip[width=27 height=11 bits=16 min=5907.0 max=14617.0]	1	1.77626	0.125115	2.24358
b190	RED_60_EM14440.tif	7673.7	128.749	119.567	217.433	2	ip[width=30 height=10 bits=16 min=0.0 max=6583.0]	ip[width=30 height=10 bits=16 min=5907.0 max=14617.0]	1	1.93834	0.0808636	2.49354
b192	RED_60_EM14440.tif	7782.49	147.87	102.779	226.568	2	ip[width=31 height=12 bits=16 min=0.0 max=6583.0]	ip[width=31 height=12 bits=16 min=5907.0 max=14617.0]	1	2.24949	0.00439829	2.57852
b193	RED_60_EM14440.tif	7808.2	134.605	107.995	242.363	2	ip[width=23 height=11 bits=16 min=0.0 max=6583.0]	ip[width=23 height=11 bits=16 min=5907.0 max=14617.0]	1	1.48638	0.0658313	1.86859
b195	RED_60_EM14440.tif	7964.21	143.747	133.505	229.064	2	ip[width=43 height=11 bits=16 min=0.0 max=6583.0]	ip[width=43 height=11 bits=16 min=5907.0 max=14617.0]	1	3.04073	0.0246792	3.66548
b196	RED_60_EM14440.tif	7753.5	135.583	104.128	278.673	2	ip[width=30 height=11 bits=16 min=0.0 max=6583.0]	ip[width=30 height=11 bits=16 min=5907.0 max=14617.0]	1	2.10684	0.262785	2.52287
b197	RED_60_EM14440.tif	7944.45	138.254	124.05	250.933	2	ip[width=35 height=11 bits=16 min=0.0 max=6583.0]	ip[width=35 height=11 bits=16 min=5907.0 max=14617.0]	1	2.3607	0.00150332	2.97893
b198	RED_60_EM14440.tif	7867.55	134.356	122.802	250.428	2	ip[width=38 height=10 bits=16 min=0.0 max=6583.0]	ip[width=38 height=10 bits=16 min=5907.0 max=14617.0]	1	2.58939	0.132609	3.23843
b199	RED_60_EM14440.tif	7986.2	143.076	116.359	215.143	2	ip[width=49 height=11 bits=16 min=0.0 max=6583.0]	ip[width=49 height=11 bits=16 min=5907.0 max=14617.0]	1	3.54117	0.0419168	4.21633
b200	RED_60_EM14440.tif	7880.16	139.059	127.128	266.459	2	ip[width=53 height=11 bits=16 min=0.0 max=6583.0]	ip[width=53 height=11 bits=16 min=5907.0 max=14617.0]	1	3.97491	0.00100566	4.6126
b216	RED_60_EM14440.tif	7759.39	128.329	108.843	205.92	2	ip[width=33 height=11 bits=16 min=0.0 max=6583.0]	ip[width=33 height=11 bits=16 min=5907.0 max=14617.0]	1	2.25437	0.0849037	2.78615
b223	RED_60_EM14440.tif	7893.02	132.578	119.765	203.608	2	ip[width=37 height=11 bits=16 min=0.0 max=6583.0]	ip[width=37 height=11 bits=16 min=5907.0 max=14617.0]	1	2.90245	0.0287003	3.18918
b247	RED_60_EM14440.tif	8305.18	132.223	105.148	210.035	3	ip[width=41 height=11 bits=16 min=0.0 max=6583.0]	ip[width=41 height=11 bits=16 min=5907.0 max=14617.0]	1	2.95889	0.0020952	3.54112
b260	RED_60_EM14440.tif	8263.22	140.581	111.342	183.88	3	ip[width=34 height=11 bits=16 min=0.0 max=6583.0]	ip[width=34 height=11 bits=16 min=5907.0 max=14617.0]	1	2.39764	0.054268	2.88541
b280	RED_60_EM14440.tif	8136.69	141.427	127.48	304.898	3	ip[width=36 height=12 bits=16 min=0.0 max=6583.0]	ip[width=36 height=12 bits=16 min=5907.0 max=14617.0]	1	2.72921	0.0278446	3.07499
b282	RED_60_EM14440.tif	8159.85	131.798	123.389	271.831	3	ip[width=36 height=12 bits=16 min=0.0 max=6583.0]	ip[width=36 height=12 bits=16 min=5907.0 max=14617.0]	1	2.64912	0.120401	3.04733
b295	RED_60_EM14440.tif	8242.9	132.825	114.887	271.538	3	ip[width=32 height=11 bits=16 min=0.0 max=6583.0]	ip[width=32 height=11 bits=16 min=5907.0 max=14617.0]	1	2.31024	0.125035	2.73799
b341	RED_60_EM14440.tif	8310.74	130.418	133.571	278.627	3	ip[width=31 height=11 bits=16 min=0.0 max=6583.0]	ip[width=31 height=11 bits=16 min=5907.0 max=14617.0]	1	2.10055	0.15714	2.61381
b344	RED_60_EM14440.tif	8281.85	137.504	120.063	203.924	3	ip[width=55 height=10 bits=16 min=0.0 max=6583.0]	ip[width=55 height=10 bits=16 min=5907.0 max=14617.0]	1	3.7257	0.0116417	4.73795
b359	RED_60_EM14440.tif	8276.27	138.15	126.196	217.455	3	ip[width=37 height=11 bits=16 min=0.0 max=6583.0]	ip[width=37 height=11 bits=16 min=5907.0 max=14617.0]	1	2.72242	0.0574214	3.1949
b371	RED_60_EM14440.tif	8323.02	134.813	111.703	273.327	3	ip[width=40 height=11 bits=16 min=0.0 max=6583.0]	ip[width=40 height=11 bits=16 min=5907.0 max=14617.0]	1	2.86058	0.112767	3.39612
b376	RED_60_EM14440.tif	8144.13	141.707	107.776	220.726	3	ip[width=35 height=11 bits=16 min=0.0 max=6583.0]	ip[width=35 height=11 bits=16 min=5907.0 max=14617.0]	1	2.53141	0.15679	3.01082
b377	RED_60_EM14440.tif	8206.35	139.737	159.998	244.935	3	ip[width=47 height=11 bits=16 min=0.0 max=6583.0]	ip[width=47 height=11 bits=16 min=5907.0 max=14617.0]	1	3.26942	0.0309627	4.02299
b406	RED_60_EM14440.tif	8199.94	152.115	134.157	224.201	3	ip[width=36 height=11 bits=16 min=0.0 max=6583.0]	ip[width=36 height=11 bits=16 min=5907.0 max=14617.0]	1	2.65686	0.0427301	3.08337
b481	RED_60_EM14440.tif	8149.35	159.306	149.596	230.729	3	ip[width=33 height=12 bits=16 min=0.0 max=6583.0]	ip[width=33 height=12 bits=16 min=5907.0 max=14617.0]	1	2.51525	0.059327	2.81364
b521	RED_60_EM14440.tif	8136.99	133.463	116.6	283.519	3	ip[width=36 height=11 bits=16 min=0.0 max=6583.0]	ip[width=36 height=11 bits=16 min=5907.0 max=14617.0]	1	2.50798	0.120363	3.08759
b554	RED_60_EM14440.tif	8119.12	136.937	112.13	229.084	3	ip[width=31 height=12 bits=16 min=0.0 max=6583.0]	ip[width=31 height=12 bits=16 min=5907.0 max=14617.0]	1	2.23833	0.0412178	2.58042
b633	RED_60_EM14440.tif	8016.96	144.502	131.996	224.804	3	ip[width=30 height=12 bits=16 min=0.0 max=6583.0]	ip[width=30 height=12 bits=16 min=5907.0 max=14617.0]	1	2.21613	0.00782569	2.57655
b686	RED_60_EM14440.tif	7284.27	141.827	123.631	275.259	4	ip[width=49 height=13 bits=16 min=0.0 max=6583.0]	ip[width=49 height=13 bits=16 min=5907.0 max=14617.0]	1	3.55071	0.18545	4.20647
b688	RED_60_EM14440.tif	7354.38	137.395	127.225	310.891	4	ip[width=38 height=12 bits=16 min=0.0 max=6583.0]	ip[width=38 height=12 bits=16 min=5907.0 max=14617.0]	1	3.09676	0.131821	3.23304
b693	RED_60_EM14440.tif	7253.77	132.441	129.66	256.555	4	ip[width=28 height=12 bits=16 min=0.0 max=6583.0]	ip[width=28 height=12 bits=16 min=5907.0 max=14617.0]	1	2.00918	0.020796	2.38972
b694	RED_60_EM14440.tif	7282.42	137.073	115.352	250.319	4	ip[width=31 height=12 bits=16 min=0.0 max=6583.0]	ip[width=31 height=12 bits=16 min=5907.0 max=14617.0]	1	2.36989	0.0357146	2.64651
b695	RED_60_EM14440.tif	7288.12	134.46	112.864	237.426	4	ip[width=37 height=12 bits=16 min=0.0 max=6583.0]	ip[width=37 height=12 bits=16 min=5907.0 max=14617.0]	1	2.80963	0.0512449	3.14302
b696	RED_60_EM14440.tif	7247.41	149.217	136.71	339.025	4	ip[width=30 height=12 bits=16 min=0.0 max=6583.0]	ip[width=30 height=12 bits=16 min=5907.0 max=14617.0]	1	2.19413	0.0767431	2.56857
b697	RED_60_EM14440.tif	7210.44	129.108	118.342	195.026	4	ip[width=27 height=11 bits=16 min=0.0 max=6583.0]	ip[width=27 height=11 bits=16 min=5907.0 max=14617.0]	1	1.88817	0.00814739	2.26135
b698	RED_60_EM14440.tif	7413.3	136.848	117.818	328.867	4	ip[width=45 height=12 bits=16 min=0.0 max=6583.0]	ip[width=45 height=12 bits=16 min=5907.0 max=14617.0]	1	3.2458	0.0753034	3.83678
b699	RED_60_EM14440.tif	7504.66	134.842	124.767	242.427	4	ip[width=50 height=12 bits=16 min=0.0 max=6583.0]	ip[width=50 height=12 bits=16 min=5907.0 max=14617.0]	1	3.33838	0.00969331	4.2887
b701	RED_60_EM14440.tif	7358.18	137.723	121.709	269.709	4	ip[width=44 height=12 bits=16 min=0.0 max=6583.0]	ip[width=44 height=12 bits=16 min=5907.0 max=14617.0]	1	3.32444	0.0168864	3.77735
b702	RED_60_EM14440.tif	7338.96	131.185	105.96	196.147	4	ip[width=40 height=11 bits=16 min=0.0 max=6583.0]	ip[width=40 height=11 bits=16 min=5907.0 max=14617.0]	1	2.95315	0.126561	3.378
b704	RED_60_EM14440.tif	7256.48	139.512	120.86	228.757	4	ip[width=40 height=11 bits=16 min=0.0 max=6583.0]	ip[width=40 height=11 bits=16 min=5907.0 max=14617.0]	1	2.99793	0.0882176	3.43319
b706	RED_60_EM14440.tif	7313.45	125.952	134.143	215.803	4	ip[width=36 height=11 bits=16 min=0.0 max=6583.0]	ip[width=36 height=11 bits=16 min=5907.0 max=14617.0]	1	2.62874	0.038541	3.06005
b708	RED_60_EM14440.tif	7338.86	134.32	130.81	225.215	4	ip[width=25 height=10 bits=16 min=0.0 max=6583.0]	ip[width=25 height=10 bits=16 min=5907.0 max=14617.0]	1	1.58423	0.0047426	2.09873
b711	RED_60_EM14440.tif	7422.47	150.459	118.387	277.16	4	ip[width=48 height=11 bits=16 min=0.0 max=6583.0]	ip[width=48 height=11 bits=16 min=5907.0 max=14617.0]	1	3.42497	0.0571515	4.10014
b712	RED_60_EM14440.tif	7441.1	132.134	129.203	290.724	4	ip[width=28 height=11 bits=16 min=0.0 max=6583.0]	ip[width=28 height=11 bits=16 min=5907.0 max=14617.0]	1	1.95092	0.0707795	2.35846
b713	RED_60_EM14440.tif	7250.71	162.167	136.959	287.232	4	ip[width=30 height=12 bits=16 min=0.0 max=6583.0]	ip[width=30 height=12 bits=16 min=5907.0 max=14617.0]	1	2.33331	0.0135522	2.51955
b715	RED_60_EM14440.tif	7361.31	136.382	118.843	261.93	4	ip[width=35 height=12 bits=16 min=0.0 max=6583.0]	ip[width=35 height=12 bits=16 min=5907.0 max=14617.0]	1	2.69152	0.0239377	2.99267
b717	RED_60_EM14440.tif	7313.61	124.881	115.154	226.771	4	ip[width=30 height=11 bits=16 min=0.0 max=6583.0]	ip[width=30 height=11 bits=16 min=5907.0 max=14617.0]	1	2.00532	0.0417575	2.49224
b720	RED_60_EM14440.tif	7368.63	122.37	116.337	217.757	4	ip[width=33 height=11 bits=16 min=0.0 max=6583.0]	ip[width=33 height=11 bits=16 min=5907.0 max=14617.0]	1	2.16814	0.0309451	2.82413
b721	RED_60_EM14440.tif	7297.21	143.704	105.91	191.251	4	ip[width=29 height=11 bits=16 min=0.0 max=6583.0]	ip[width=29 height=11 bits=16 min=5907.0 max=14617.0]	1	2.13213	0.170658	2.47075
b722	RED_60_EM14440.tif	7246.7	130.683	118.455	283.19	4	ip[width=30 height=11 bits=16 min=0.0 max=6583.0]	ip[width=30 height=11 bits=16 min=5907.0 max=14617.0]	1	2.12287	0.00240064	2.53946
b724	RED_60_EM14440.tif	7339.96	130.628	120.958	216.413	4	ip[width=45 height=11 bits=16 min=0.0 max=6583.0]	ip[width=45 height=11 bits=16 min=5907.0 max=14617.0]	1	3.42497	0.128674	3.89294
b725	RED_60_EM14440.tif	7333.18	137.988	127.411	235.117	4	ip[width=37 height=11 bits=16 min=0.0 max=6583.0]	ip[width=37 height=11 bits=16 min=5907.0 max=14617.0]	1	2.69658	0.1131	3.16843
b727	RED_60_EM14440.tif	7223.51	125.386	138.64	212.984	4	ip[width=34 height=12 bits=16 min=0.0 max=6583.0]	ip[width=34 height=12 bits=16 min=5907.0 max=14617.0]	1	2.4653	0.0821756	2.87887
b728	RED_60_EM14440.tif	7367.63	134.751	113.448	202.629	4	ip[width=36 height=12 bits=16 min=0.0 max=6583.0]	ip[width=36 height=12 bits=16 min=5907.0 max=14617.0]	1	2.64897	0.0365653	3.05696
b729	RED_60_EM14440.tif	7355.27	137.352	117.202	231.837	4	ip[width=49 height=12 bits=16 min=0.0 max=6583.0]	ip[width=49 height=12 bits=16 min=5907.0 max=14617.0]	1	3.82611	0.0509447	4.24723
b730	RED_60_EM14440.tif	7285.38	129.629	126.136	349.29	4	ip[width=31 height=11 bits=16 min=0.0 max=6583.0]	ip[width=31 height=11 bits=16 min=5907.0 max=14617.0]	1	2.17382	0.146616	2.58272
b731	RED_60_EM14440.tif	7309.97	126.738	101.607	252.989	4	ip[width=30 height=12 bits=16 min=0.0 max=6583.0]	ip[width=30 height=12 bits=16 min=5907.0 max=14617.0]	1	2.14474	0.123347	2.48924
b732	RED_60_EM14440.tif	7284.54	144.828	116.2	327.676	4	ip[width=42 height=12 bits=16 min=0.0 max=6583.0]	ip[width=42 height=12 bits=16 min=5907.0 max=14617.0]	1	3.25548	0.00498568	3.61502
b734	RED_60_EM14440.tif	7341.29	130.912	121.305	250.423	4	ip[width=49 height=11 bits=16 min=0.0 max=6583.0]	ip[width=49 height=11 bits=16 min=5907.0 max=14617.0]	1	3.42509	0.067736	4.2254
b735	RED_60_EM14440.tif	7281.15	133.604	106.587	252.287	4	ip[width=32 height=11 bits=16 min=0.0 max=6583.0]	ip[width=32 height=11 bits=16 min=5907.0 max=14617.0]	1	2.30235	0.00476617	2.723
b737	RED_60_EM14440.tif	7481.2	138.013	138.543	241.116	4	ip[width=31 height=9 bits=16 min=0.0 max=6583.0]	ip[width=31 height=9 bits=16 min=5907.0 max=14617.0]	1	1.83867	0.119896	2.63768
b738	RED_60_EM14440.tif	7545.18	136.108	124.047	277.611	4	ip[width=43 height=10 bits=16 min=0.0 max=6583.0]	ip[width=43 height=10 bits=16 min=5907.0 max=14617.0]	1	2.84349	0.10962	3.73255
b739	RED_60_EM14440.tif	7332.86	144.479	119.763	249.196	4	ip[width=23 height=11 bits=16 min=0.0 max=6583.0]	ip[width=23 height=11 bits=16 min=5907.0 max=14617.0]	1	1.53202	0.0492191	1.87746
b741	RED_60_EM14440.tif	7360.78	127.238	118.084	355.899	4	ip[width=24 height=11 bits=16 min=0.0 max=6583.0]	ip[width=24 height=11 bits=16 min=5907.0 max=14617.0]	1	1.79525	0.146321	2.02369
b742	RED_60_EM14440.tif	7105.64	122.473	117.148	276.715	4	ip[width=29 height=12 bits=16 min=0.0 max=6583.0]	ip[width=29 height=12 bits=16 min=5907.0 max=14617.0]	1	2.1843	0.0293292	2.44021
b743	RED_60_EM14440.tif	7272.62	129.768	121.232	333.108	4	ip[width=30 height=11 bits=16 min=0.0 max=6583.0]	ip[width=30 height=11 bits=16 min=5907.0 max=14617.0]	1	1.98225	0.132949	2.52509
b745	RED_60_EM14440.tif	7387.11	140.391	127.08	202.781	4	ip[width=42 height=11 bits=16 min=0.0 max=6583.0]	ip[width=42 height=11 bits=16 min=5907.0 max=14617.0]	1	3.1898	0.0413857	3.63358
b746	RED_60_EM14440.tif	7215.36	127.937	123.478	231.264	4	ip[width=40 height=11 bits=16 min=0.0 max=6583.0]	ip[width=40 height=11 bits=16 min=5907.0 max=14617.0]	1	2.97671	0.0258792	3.40687
b747	RED_60_EM14440.tif	7341.85	133.317	126.442	244.969	4	ip[width=37 height=12 bits=16 min=0.0 max=6583.0]	ip[width=37 height=12 bits=16 min=5907.0 max=14617.0]	1	2.78441	0.109346	3.18776
b769	RED_60_EM14440.tif	7183.95	133.962	124.188	232.592	4	ip[width=29 height=12 bits=16 min=0.0 max=6583.0]	ip[width=29 height=12 bits=16 min=5907.0 max=14617.0]	1	2.31012	0.0575541	2.47484
b775	RED_60_EM14440.tif	7269.8	142.012	130.547	387.531	4	ip[width=27 height=12 bits=16 min=0.0 max=6583.0]	ip[width=27 height=12 bits=16 min=5907.0 max=14617.0]	1	1.95339	0.0621231	2.2786
b776	RED_60_EM14440.tif	7225.26	141.31	128.952	382.409	4	ip[width=28 height=11 bits=16 min=0.0 max=6583.0]	ip[width=28 height=11 bits=16 min=5907.0 max=14617.0]	1	1.97757	0.0558298	2.33629
b777	RED_60_EM14440.tif	7305.37	130.152	120.308	240.076	4	ip[width=34 height=12 bits=16 min=0.0 max=6583.0]	ip[width=34 height=12 bits=16 min=5907.0 max=14617.0]	1	2.57335	0.028574	2.87655
b797	RED_60_EM14440.tif	7332.63	153.681	155.502	309.974	4	ip[width=27 height=11 bits=16 min=0.0 max=6583.0]	ip[width=27 height=11 bits=16 min=5907.0 max=14617.0]	1	1.80413	0.0874006	2.30856
b798	RED_60_EM14440.tif	7351.7	140.106	128.707	238.538	4	ip[width=24 height=11 bits=16 min=0.0 max=6583.0]	ip[width=24 height=11 bits=16 min=5907.0 max=14617.0]	1	1.67782	0.0950298	2.03711
b802	RED_60_EM14440.tif	6939.24	126.813	130.16	210.31	5	ip[width=43 height=11 bits=16 min=0.0 max=6583.0]	ip[width=43 height=11 bits=16 min=5907.0 max=14617.0]	1	3.25724	0.0566295	3.71871
b805	RED_60_EM14440.tif	6967.15	131.215	123.726	231.458	5	ip[width=52 height=11 bits=16 min=0.0 max=6583.0]	ip[width=52 height=11 bits=16 min=5907.0 max=14617.0]	1	3.77041	0.0281731	4.44459
b806	RED_60_EM14440.tif	6963.35	130.842	125.9	266.906	5	ip[width=36 height=11 bits=16 min=0.0 max=6583.0]	ip[width=36 height=11 bits=16 min=5907.0 max=14617.0]	1	2.64861	0.0575503	3.0265
b808	RED_60_EM14440.tif	6858.39	122.434	123.384	260.556	5	ip[width=21 height=13 bits=16 min=0.0 max=6583.0]	ip[width=21 height=13 bits=16 min=5907.0 max=14617.0]	1	1.5546	0.0169396	1.7477
b809	RED_60_EM14440.tif	6913.8	127.375	122.248	256.02	5	ip[width=34 height=11 bits=16 min=0.0 max=6583.0]	ip[width=34 height=11 bits=16 min=5907.0 max=14617.0]	1	2.43039	0.000832429	2.85091
b811	RED_60_EM14440.tif	6991.13	122.998	121.525	261.621	5	ip[width=44 height=11 bits=16 min=0.0 max=6583.0]	ip[width=44 height=11 bits=16 min=5907.0 max=14617.0]	1	3.17753	0.0507559	3.75275
b813	RED_60_EM14440.tif	6926.97	122.46	130.018	249.683	5	ip[width=35 height=12 bits=16 min=0.0 max=6583.0]	ip[width=35 height=12 bits=16 min=5907.0 max=14617.0]	1	2.6449	0.0104297	2.96982
b814	RED_60_EM14440.tif	7079.12	141.966	128.518	263.149	5	ip[width=43 height=12 bits=16 min=0.0 max=6583.0]	ip[width=43 height=12 bits=16 min=5907.0 max=14617.0]	1	3.26242	0.0701326	3.69834
b815	RED_60_EM14440.tif	6919.45	124.388	120.716	271.346	5	ip[width=33 height=12 bits=16 min=0.0 max=6583.0]	ip[width=33 height=12 bits=16 min=5907.0 max=14617.0]	1	2.56256	0.00583624	2.82548
b817	RED_60_EM14440.tif	6980.43	126.103	138.681	277.819	5	ip[width=41 height=12 bits=16 min=0.0 max=6583.0]	ip[width=41 height=12 bits=16 min=5907.0 max=14617.0]	1	3.22206	0.0463739	3.54249
b824	RED_60_EM14440.tif	7062.8	121.159	119.858	264.366	5	ip[width=53 height=11 bits=16 min=0.0 max=6583.0]	ip[width=53 height=11 bits=16 min=5907.0 max=14617.0]	1	3.6655	0.0917928	4.58912
b826	RED_60_EM14440.tif	6970.59	125.994	123.205	251.349	5	ip[width=35 height=11 bits=16 min=0.0 max=6583.0]	ip[width=35 height=11 bits=16 min=5907.0 max=14617.0]	1	2.56348	0.011745	2.98643
b828	RED_60_EM14440.tif	7208.21	122.026	119.704	226.227	5	ip[width=28 height=11 bits=16 min=0.0 max=6583.0]	ip[width=28 height=11 bits=16 min=5907.0 max=14617.0]	1	1.85064	0.0169368	2.35888
b829	RED_60_EM14440.tif	6957.84	128.838	120.401	214.39	5	ip[width=30 height=11 bits=16 min=0.0 max=6583.0]	ip[width=30 height=11 bits=16 min=5907.0 max=14617.0]	1	2.14748	0.00242777	2.50935
b830	RED_60_EM14440.tif	6943.09	127.356	131.281	247.043	5	ip[width=34 height=11 bits=16 min=0.0 max=6583.0]	ip[width=34 height=11 bits=16 min=5907.0 max=14617.0]	1	2.40633	0.0910495	2.85102
b831	RED_60_EM14440.tif	7037.58	120.338	111.676	231.558	5	ip[width=33 height=11 bits=16 min=0.0 max=6583.0]	ip[width=33 height=11 bits=16 min=5907.0 max=14617.0]	1	2.24222	0.0408147	2.76096
b832	RED_60_EM14440.tif	6949.17	129.414	107.414	261.381	5	ip[width=33 height=11 bits=16 min=0.0 max=6583.0]	ip[width=33 height=11 bits=16 min=5907.0 max=14617.0]	1	2.366	0.0592803	2.77207
b833	RED_60_EM14440.tif	7041.59	121.298	102.502	192.338	5	ip[width=38 height=11 bits=16 min=0.0 max=6583.0]	ip[width=38 height=11 bits=16 min=5907.0 max=14617.0]	1	2.58162	0.0140517	3.2446
b834	RED_60_EM14440.tif	6966.59	124.57	130.386	221.306	5	ip[width=38 height=11 bits=16 min=0.0 max=6583.0]	ip[width=38 height=11 bits=16 min=5907.0 max=14617.0]	1	2.65847	0.0940106	3.22899
b835	RED_60_EM14440.tif	6991.03	124.434	117.055	196.207	5	ip[width=31 height=12 bits=16 min=0.0 max=6583.0]	ip[width=31 height=12 bits=16 min=5907.0 max=14617.0]	1	2.28949	0.168355	2.63102
b836	RED_60_EM14440.tif	6972.43	134.788	134.44	232.538	5	ip[width=29 height=12 bits=16 min=0.0 max=6583.0]	ip[width=29 height=12 bits=16 min=5907.0 max=14617.0]	1	2.17248	0.146347	2.40084
b840	RED_60_EM14440.tif	6938.46	115.357	123.997	230.718	5	ip[width=34 height=12 bits=16 min=0.0 max=6583.0]	ip[width=34 height=12 bits=16 min=5907.0 max=14617.0]	1	2.52525	0.0817826	2.92636
b842	RED_60_EM14440.tif	7082.94	124.305	111.233	227.358	5	ip[width=39 height=12 bits=16 min=0.0 max=6583.0]	ip[width=39 height=12 bits=16 min=5907.0 max=14617.0]	1	2.92392	0.0401391	3.3079
b845	RED_60_EM14440.tif	6966.4	120.826	128.453	227.634	5	ip[width=32 height=11 bits=16 min=0.0 max=6583.0]	ip[width=32 height=11 bits=16 min=5907.0 max=14617.0]	1	2.24555	0.047094	2.69547
b846	RED_60_EM14440.tif	7131.75	124.214	98.6845	231.325	5	ip[width=47 height=11 bits=16 min=0.0 max=6583.0]	ip[width=47 height=11 bits=16 min=5907.0 max=14617.0]	1	3.26005	0.22601	4.0197
b847	RED_60_EM14440.tif	6969.66	117.072	115.339	235.798	5	ip[width=53 height=11 bits=16 min=0.0 max=6583.0]	ip[width=53 height=11 bits=16 min=5907.0 max=14617.0]	1	3.834	0.0222582	4.57804
b848	RED_60_EM14440.tif	6859.56	122.909	118.828	224.935	5	ip[width=25 height=12 bits=16 min=0.0 max=6583.0]	ip[width=25 height=12 bits=16 min=5907.0 max=14617.0]	1	1.80882	0.00798327	2.05408
b849	RED_60_EM14440.tif	7053.29	128.714	120.418	260.732	5	ip[width=49 height=12 bits=16 min=0.0 max=6583.0]	ip[width=49 height=12 bits=16 min=5907.0 max=14617.0]	1	3.67315	0.067544	4.22234
b850	RED_60_EM14440.tif	7127.12	130.613	118.314	239.411	5	ip[width=51 height=11 bits=16 min=0.0 max=6583.0]	ip[width=51 height=11 bits=16 min=5907.0 max=14617.0]	1	3.57281	0.192534	4.36049
b851	RED_60_EM14440.tif	7067.62	124.382	118.821	264.159	5	ip[width=45 height=11 bits=16 min=0.0 max=6583.0]	ip[width=45 height=11 bits=16 min=5907.0 max=14617.0]	1	3.40363	0.148983	3.8543
b852	RED_60_EM14440.tif	7023.31	110.139	108.626	277.357	5	ip[width=51 height=12 bits=16 min=0.0 max=6583.0]	ip[width=51 height=12 bits=16 min=5907.0 max=14617.0]	1	3.63935	0.0537997	4.37621
b853	RED_60_EM14440.tif	7111.4	125.592	117.724	215.479	5	ip[width=50 height=11 bits=16 min=0.0 max=6583.0]	ip[width=50 height=11 bits=16 min=5907.0 max=14617.0]	1	3.58409	0.0733981	4.29092
b854	RED_60_EM14440.tif	7071.56	119.673	111.513	224.073	5	ip[width=47 height=11 bits=16 min=0.0 max=6583.0]	ip[width=47 height=11 bits=16 min=5907.0 max=14617.0]	1	3.45442	0.0426399	4.08084
b855	RED_60_EM14440.tif	6910.95	127.099	138.444	296.013	5	ip[width=24 height=12 bits=16 min=0.0 max=6583.0]	ip[width=24 height=12 bits=16 min=5907.0 max=14617.0]	1	1.75529	0.0938095	2.00104
b857	RED_60_EM14440.tif	6927.37	115.028	103.771	180.533	5	ip[width=42 height=11 bits=16 min=0.0 max=6583.0]	ip[width=42 height=11 bits=16 min=5907.0 max=14617.0]	1	2.87112	0.0638305	3.55729
b858	RED_60_EM14440.tif	7039.12	123.769	119.713	274.653	5	ip[width=35 height=11 bits=16 min=0.0 max=6583.0]	ip[width=35 height=11 bits=16 min=5907.0 max=14617.0]	1	2.50921	0.0719514	3.00276
b859	RED_60_EM14440.tif	7110.37	121.062	126.851	244.332	5	ip[width=40 height=12 bits=16 min=0.0 max=6583.0]	ip[width=40 height=12 bits=16 min=5907.0 max=14617.0]	1	3.27386	0.041422	3.37897
b860	RED_60_EM14440.tif	7072.81	119.647	113.124	191.498	5	ip[width=27 height=11 bits=16 min=0.0 max=6583.0]	ip[width=27 height=11 bits=16 min=5907.0 max=14617.0]	1	1.88838	0.0199963	2.31087
b861	RED_60_EM14440.tif	6915.76	118.578	121.733	196.448	5	ip[width=30 height=11 bits=16 min=0.0 max=6583.0]	ip[width=30 height=11 bits=16 min=5907.0 max=14617.0]	1	2.12328	0.0639644	2.5156
b862	RED_60_EM14440.tif	6983.92	120.781	122.987	277.409	5	ip[width=33 height=12 bits=16 min=0.0 max=6583.0]	ip[width=33 height=12 bits=16 min=5907.0 max=14617.0]	1	2.35823	0.0926214	2.79507
b863	RED_60_EM14440.tif	7035.24	119.545	120.156	310.377	5	ip[width=45 height=11 bits=16 min=0.0 max=6583.0]	ip[width=45 height=11 bits=16 min=5907.0 max=14617.0]	1	3.22588	0.144477	3.84966
b864	RED_60_EM14440.tif	7008.75	130.38	116.819	243.873	5	ip[width=41 height=11 bits=16 min=0.0 max=6583.0]	ip[width=41 height=11 bits=16 min=5907.0 max=14617.0]	1	3.01273	0.149052	3.47134
b867	RED_60_EM14440.tif	7113.25	131.154	120.045	228.473	5	ip[width=35 height=11 bits=16 min=0.0 max=6583.0]	ip[width=35 height=11 bits=16 min=5907.0 max=14617.0]	1	2.29014	0.000118233	2.94614
b868	RED_60_EM14440.tif	7035.22	145.908	132.395	224.919	5	ip[width=23 height=11 bits=16 min=0.0 max=6583.0]	ip[width=23 height=11 bits=16 min=5907.0 max=14617.0]	1	1.46443	0.0322268	1.86701
b870	RED_60_EM14440.tif	6885.94	138.565	133.957	206.904	5	ip[width=25 height=12 bits=16 min=0.0 max=6583.0]	ip[width=25 height=12 bits=16 min=5907.0 max=14617.0]	1	1.82325	0.010674	2.07723
b871	RED_60_EM14440.tif	6942.28	121.109	112.377	209.031	5	ip[width=29 height=11 bits=16 min=0.0 max=6583.0]	ip[width=29 height=11 bits=16 min=5907.0 max=14617.0]	1	2.057	0.163202	2.40081
b872	RED_60_EM14440.tif	6942.81	116.611	116.412	245.698	5	ip[width=44 height=12 bits=16 min=0.0 max=6583.0]	ip[width=44 height=12 bits=16 min=5907.0 max=14617.0]	1	3.37242	0.164839	3.79278
b893	RED_60_EM14440.tif	7103.68	129.496	117.305	217.754	5	ip[width=52 height=12 bits=16 min=0.0 max=6583.0]	ip[width=52 height=12 bits=16 min=5907.0 max=14617.0]	1	3.88359	0.114575	4.47535
b895	RED_60_EM14440.tif	6933.13	116.281	126.668	365.012	5	ip[width=36 height=12 bits=16 min=0.0 max=6583.0]	ip[width=36 height=12 bits=16 min=5907.0 max=14617.0]	1	2.62689	0.0620066	3.03142
b901	RED_60_EM14440.tif	6930.43	117.044	116.189	296.319	5	ip[width=36 height=11 bits=16 min=0.0 max=6583.0]	ip[width=36 height=11 bits=16 min=5907.0 max=14617.0]	1	2.54622	0.108742	3.07555
b902	RED_60_EM14440.tif	7129.98	121.384	138.838	316.926	5	ip[width=43 height=11 bits=16 min=0.0 max=6583.0]	ip[width=43 height=11 bits=16 min=5907.0 max=14617.0]	1	2.75246	0.0935705	3.70836
b903	RED_60_EM14440.tif	7107.9	132.779	126.705	277.567	5	ip[width=47 height=11 bits=16 min=0.0 max=6583.0]	ip[width=47 height=11 bits=16 min=5907.0 max=14617.0]	1	3.36033	0.172195	4.06698
b904	RED_60_EM14440.tif	7056.18	127.582	128.962	312.368	5	ip[width=30 height=10 bits=16 min=0.0 max=6583.0]	ip[width=30 height=10 bits=16 min=5907.0 max=14617.0]	1	1.83966	0.141195	2.56689
b905	RED_60_EM14440.tif	6825.65	123.081	129.421	232.502	5	ip[width=28 height=12 bits=16 min=0.0 max=6583.0]	ip[width=28 height=12 bits=16 min=5907.0 max=14617.0]	1	2.13916	0.0166288	2.32215
b906	RED_60_EM14440.tif	6900.75	117.982	111.223	208.096	5	ip[width=36 height=11 bits=16 min=0.0 max=6583.0]	ip[width=36 height=11 bits=16 min=5907.0 max=14617.0]	1	2.6185	0.0696196	3.04804
b924	RED_60_EM14440.tif	6962.25	117.697	113.51	282.695	5	ip[width=42 height=11 bits=16 min=0.0 max=6583.0]	ip[width=42 height=11 bits=16 min=5907.0 max=14617.0]	1	3.07478	0.0972689	3.6399
b926	RED_60_EM14440.tif	7465.9	123.914	135.653	236.122	6	ip[width=46 height=12 bits=16 min=0.0 max=6583.0]	ip[width=46 height=12 bits=16 min=5907.0 max=14617.0]	1	3.5099	0.0811328	3.94251
b940	RED_60_EM14440.tif	7649.24	131.193	134	230.633	6	ip[width=40 height=11 bits=16 min=0.0 max=6583.0]	ip[width=40 height=11 bits=16 min=5907.0 max=14617.0]	1	2.79786	0.0518345	3.41152
b946	RED_60_EM14440.tif	7546.28	130.417	123.668	241.338	6	ip[width=43 height=10 bits=16 min=0.0 max=6583.0]	ip[width=43 height=10 bits=16 min=5907.0 max=14617.0]	1	2.7579	0.121384	3.65277
b951	RED_60_EM14440.tif	7406.88	129.037	142.78	266.719	6	ip[width=29 height=11 bits=16 min=0.0 max=6583.0]	ip[width=29 height=11 bits=16 min=5907.0 max=14617.0]	1	1.93742	0.187421	2.42743
b952	RED_60_EM14440.tif	7530.39	128.828	135.665	283.502	6	ip[width=35 height=11 bits=16 min=0.0 max=6583.0]	ip[width=35 height=11 bits=16 min=5907.0 max=14617.0]	1	2.55244	0.00942244	2.99796
b953	RED_60_EM14440.tif	7469.07	127.95	133.238	218.282	6	ip[width=40 height=11 bits=16 min=0.0 max=6583.0]	ip[width=40 height=11 bits=16 min=5907.0 max=14617.0]	1	2.68412	0.0865625	3.41515
b955	RED_60_EM14440.tif	7477.8	122.591	150.164	313.409	6	ip[width=30 height=11 bits=16 min=0.0 max=6583.0]	ip[width=30 height=11 bits=16 min=5907.0 max=14617.0]	1	2.16734	0.119393	2.53596
b957	RED_60_EM14440.tif	7566.01	125.588	138.429	283.635	6	ip[width=32 height=11 bits=16 min=0.0 max=6583.0]	ip[width=32 height=11 bits=16 min=5907.0 max=14617.0]	1	2.34703	0.00551791	2.70134
b958	RED_60_EM14440.tif	7518.71	138.207	142.689	259.538	6	ip[width=28 height=11 bits=16 min=0.0 max=6583.0]	ip[width=28 height=11 bits=16 min=5907.0 max=14617.0]	1	1.97868	0.0727269	2.31623
b959	RED_60_EM14440.tif	7528.07	205.608	158.818	276.79	6	ip[width=38 height=11 bits=16 min=0.0 max=6583.0]	ip[width=38 height=11 bits=16 min=5907.0 max=14617.0]	1	2.76159	0.0788019	3.25205
b960	RED_60_EM14440.tif	7739.05	128.635	138.483	239.171	6	ip[width=41 height=11 bits=16 min=0.0 max=6583.0]	ip[width=41 height=11 bits=16 min=5907.0 max=14617.0]	1	2.81198	0.063324	3.50311
b961	RED_60_EM14440.tif	7650.16	129.221	140.701	299.236	6	ip[width=31 height=11 bits=16 min=0.0 max=6583.0]	ip[width=31 height=11 bits=16 min=5907.0 max=14617.0]	1	2.1489	0.0610972	2.60183
b962	RED_60_EM14440.tif	7486.53	121.146	145.714	233.766	6	ip[width=33 height=12 bits=16 min=0.0 max=6583.0]	ip[width=33 height=12 bits=16 min=5907.0 max=14617.0]	1	2.4537	0.0145424	2.79402
b964	RED_60_EM14440.tif	7538.39	141.419	146.567	255.633	6	ip[width=25 height=12 bits=16 min=0.0 max=6583.0]	ip[width=25 height=12 bits=16 min=5907.0 max=14617.0]	1	1.69728	0.137999	2.06061
b965	RED_60_EM14440.tif	7530.15	185.74	152.131	292.612	6	ip[width=37 height=11 bits=16 min=0.0 max=6583.0]	ip[width=37 height=11 bits=16 min=5907.0 max=14617.0]	1	2.64783	0.0300795	3.13751
b966	RED_60_EM14440.tif	7617.92	165.016	145.819	353.669	6	ip[width=29 height=11 bits=16 min=0.0 max=6583.0]	ip[width=29 height=11 bits=16 min=5907.0 max=14617.0]	1	1.95481	0.0928559	2.41408
b967	RED_60_EM14440.tif	7745.66	133.164	133.002	363.326	6	ip[width=49 height=12 bits=16 min=0.0 max=6583.0]	ip[width=49 height=12 bits=16 min=5907.0 max=14617.0]	1	3.72397	0.0393673	4.20829
b973	RED_60_EM14440.tif	7431.27	128	145.229	222.802	6	ip[width=31 height=12 bits=16 min=0.0 max=6583.0]	ip[width=31 height=12 bits=16 min=5907.0 max=14617.0]	1	2.29518	0.0344806	2.64071
b978	RED_60_EM14440.tif	7720.19	136.458	123.429	303.067	6	ip[width=57 height=11 bits=16 min=0.0 max=6583.0]	ip[width=57 height=11 bits=16 min=5907.0 max=14617.0]	1	4.01977	0.135583	4.90247
b979	RED_60_EM14440.tif	7719.35	128.944	137.409	273.657	6	ip[width=47 height=11 bits=16 min=0.0 max=6583.0]	ip[width=47 height=11 bits=16 min=5907.0 max=14617.0]	1	3.48085	0.124613	4.02664
b980	RED_60_EM14440.tif	7593.12	129.549	127.94	298.559	6	ip[width=34 height=11 bits=16 min=0.0 max=6583.0]	ip[width=34 height=11 bits=16 min=5907.0 max=14617.0]	1	2.47307	0.0573339	2.85105
b981	RED_60_EM14440.tif	7464.16	126.01	136.349	279.969	6	ip[width=32 height=12 bits=16 min=0.0 max=6583.0]	ip[width=32 height=12 bits=16 min=5907.0 max=14617.0]	1	2.2638	0.0678027	2.70134
b982	RED_60_EM14440.tif	7352.33	126.864	149.685	299.333	6	ip[width=31 height=11 bits=16 min=0.0 max=6583.0]	ip[width=31 height=11 bits=16 min=5907.0 max=14617.0]	1	2.20447	0.089309	2.62072
b983	RED_60_EM14440.tif	7557.86	131.987	128.429	222.423	6	ip[width=35 height=11 bits=16 min=0.0 max=6583.0]	ip[width=35 height=11 bits=16 min=5907.0 max=14617.0]	1	2.44297	0.0176536	2.93631
b984	RED_60_EM14440.tif	7359.85	130.97	174.729	239.047	6	ip[width=32 height=12 bits=16 min=0.0 max=6583.0]	ip[width=32 height=12 bits=16 min=5907.0 max=14617.0]	1	2.31541	0.151977	2.71133
b986	RED_60_EM14440.tif	7574.2	127.312	118.234	254.901	6	ip[width=32 height=11 bits=16 min=0.0 max=6583.0]	ip[width=32 height=11 bits=16 min=5907.0 max=14617.0]	1	2.26041	0.0511577	2.72758
b987	RED_60_EM14440.tif	7573.01	132.723	148.731	271.194	6	ip[width=43 height=11 bits=16 min=0.0 max=6583.0]	ip[width=43 height=11 bits=16 min=5907.0 max=14617.0]	1	3.07009	0.0127226	3.66122
b992	RED_60_EM14440.tif	7387.88	125.268	136.003	233.214	6	ip[width=37 height=11 bits=16 min=0.0 max=6583.0]	ip[width=37 height=11 bits=16 min=5907.0 max=14617.0]	1	2.63142	0.106999	3.17341
b994	RED_60_EM14440.tif	7402.99	193.497	145.125	243.632	6	ip[width=30 height=12 bits=16 min=0.0 max=6583.0]	ip[width=30 height=12 bits=16 min=5907.0 max=14617.0]	1	2.3417	0.0531391	2.51352
b995	RED_60_EM14440.tif	7485.87	127.144	147.706	226.975	6	ip[width=52 height=11 bits=16 min=0.0 max=6583.0]	ip[width=52 height=11 bits=16 min=5907.0 max=14617.0]	1	3.55156	0.0159239	4.46853
b998	RED_60_EM14440.tif	7381.38	129.619	144.552	287.843	6	ip[width=31 height=11 bits=16 min=0.0 max=6583.0]	ip[width=31 height=11 bits=16 min=5907.0 max=14617.0]	1	2.10709	0.0920337	2.61445
b1002	RED_60_EM14440.tif	7341.69	122.369	134.456	261.913	6	ip[width=36 height=10 bits=16 min=0.0 max=6583.0]	ip[width=36 height=10 bits=16 min=5907.0 max=14617.0]	1	2.41861	0.0194602	3.02682
b1004	RED_60_EM14440.tif	7323.62	118.611	124.149	251.027	6	ip[width=32 height=12 bits=16 min=0.0 max=6583.0]	ip[width=32 height=12 bits=16 min=5907.0 max=14617.0]	1	2.33775	0.0586252	2.73732
b1011	RED_60_EM14440.tif	7451.4	125.901	129.141	270.82	6	ip[width=41 height=12 bits=16 min=0.0 max=6583.0]	ip[width=41 height=12 bits=16 min=5907.0 max=14617.0]	1	3.21342	0.0189042	3.51892
b1013	RED_60_EM14440.tif	7359.24	123.535	121.106	277.835	6	ip[width=40 height=12 bits=16 min=0.0 max=6583.0]	ip[width=40 height=12 bits=16 min=5907.0 max=14617.0]	1	2.99201	0.114097	3.45035
b1016	RED_60_EM14440.tif	7402.07	123.486	132.449	266.199	6	ip[width=34 height=11 bits=16 min=0.0 max=6583.0]	ip[width=34 height=11 bits=16 min=5907.0 max=14617.0]	1	2.30716	0.0480174	2.88267
b1025	RED_60_EM14440.tif	7266	125.644	134.639	287.205	6	ip[width=41 height=11 bits=16 min=0.0 max=6583.0]	ip[width=41 height=11 bits=16 min=5907.0 max=14617.0]	1	3.00188	0.0611708	3.49211
b1052	RED_60_EM14440.tif	7313.68	126.737	132.737	267.834	6	ip[width=35 height=11 bits=16 min=0.0 max=6583.0]	ip[width=35 height=11 bits=16 min=5907.0 max=14617.0]	1	2.46357	0.114035	2.95953
b1065	RED_60_EM14440.tif	7433.02	141.216	137.16	280.448	6	ip[width=39 height=10 bits=16 min=0.0 max=6583.0]	ip[width=39 height=10 bits=16 min=5907.0 max=14617.0]	1	2.40757	0.0394388	3.35501
b1068	RED_60_EM14440.tif	7385.19	130.978	124.353	243.962	6	ip[width=40 height=9 bits=16 min=0.0 max=6583.0]	ip[width=40 height=9 bits=16 min=5907.0 max=14617.0]	1	2.4616	0.132856	3.46428
b1070	RED_60_EM14440.tif	7344.62	127.465	182.903	285.177	6	ip[width=29 height=10 bits=16 min=0.0 max=6583.0]	ip[width=29 height=10 bits=16 min=5907.0 max=14617.0]	1	1.7881	0.118595	2.45926
b1071	RED_60_EM14440.tif	7319.73	131.361	137.994	320.559	6	ip[width=36 height=11 bits=16 min=0.0 max=6583.0]	ip[width=36 height=11 bits=16 min=5907.0 max=14617.0]	1	2.4747	0.0301148	3.07049
b1074	RED_60_EM14440.tif	7157.24	130.285	135.557	243.554	6	ip[width=31 height=12 bits=16 min=0.0 max=6583.0]	ip[width=31 height=12 bits=16 min=5907.0 max=14617.0]	1	2.41768	0.0521983	2.65913
b1075	RED_60_EM14440.tif	7170.65	143.872	128.567	300.762	6	ip[width=32 height=12 bits=16 min=0.0 max=6583.0]	ip[width=32 height=12 bits=16 min=5907.0 max=14617.0]	1	2.36884	0.008652	2.68547
b1085	RED_60_EM14440.tif	7597.08	133.097	147.212	245.097	6	ip[width=30 height=11 bits=16 min=0.0 max=6583.0]	ip[width=30 height=11 bits=16 min=5907.0 max=14617.0]	1	2.06052	0.00296477	2.57417
b1086	RED_60_EM14440.tif	7590.03	138.49	153.795	242.088	6	ip[width=29 height=11 bits=16 min=0.0 max=6583.0]	ip[width=29 height=11 bits=16 min=5907.0 max=14617.0]	1	1.97078	0.100942	2.4744
b1087	RED_60_EM14440.tif	7526.41	128.771	125.779	287.278	6	ip[width=49 height=13 bits=16 min=0.0 max=6583.0]	ip[width=49 height=13 bits=16 min=5907.0 max=14617.0]	1	3.89592	0.114255	4.23392
b1088	RED_60_EM14440.tif	7586.15	142.853	143.226	272.539	6	ip[width=36 height=11 bits=16 min=0.0 max=6583.0]	ip[width=36 height=11 bits=16 min=5907.0 max=14617.0]	1	2.51032	0.0959711	3.07453
b1098	RED_60_EM14440.tif	8274.9	123.49	121.63	230.773	7	ip[width=33 height=13 bits=16 min=0.0 max=6583.0]	ip[width=33 height=13 bits=16 min=5907.0 max=14617.0]	1	2.37138	0.199428	2.76668
b1099	RED_60_EM14440.tif	8172.25	128.977	123.664	273.801	7	ip[width=39 height=11 bits=16 min=0.0 max=6583.0]	ip[width=39 height=11 bits=16 min=5907.0 max=14617.0]	1	2.68009	0.0114471	3.31054
b1101	RED_60_EM14440.tif	8122.51	123.653	129.978	268.387	7	ip[width=48 height=12 bits=16 min=0.0 max=6583.0]	ip[width=48 height=12 bits=16 min=5907.0 max=14617.0]	1	3.54262	0.0489128	4.16266
b1103	RED_60_EM14440.tif	8209.18	128.725	349.938	231.391	7	ip[width=47 height=11 bits=16 min=0.0 max=6583.0]	ip[width=47 height=11 bits=16 min=5907.0 max=14617.0]	1	3.47064	0.0475585	4.01408
b1104	RED_60_EM14440.tif	8139.42	129.899	127.744	232.614	7	ip[width=29 height=12 bits=16 min=0.0 max=6583.0]	ip[width=29 height=12 bits=16 min=5907.0 max=14617.0]	1	2.18186	0.0276584	2.48038
b1110	RED_60_EM14440.tif	8036.87	122.568	121.59	267.013	7	ip[width=35 height=12 bits=16 min=0.0 max=6583.0]	ip[width=35 height=12 bits=16 min=5907.0 max=14617.0]	1	2.51624	0.202494	2.99654
b1111	RED_60_EM14440.tif	8196.05	127.598	132.744	207.985	7	ip[width=35 height=12 bits=16 min=0.0 max=6583.0]	ip[width=35 height=12 bits=16 min=5907.0 max=14617.0]	1	2.59667	0.145472	3.00396
b1117	RED_60_EM14440.tif	8321.23	124.495	124.549	324.609	7	ip[width=44 height=12 bits=16 min=0.0 max=6583.0]	ip[width=44 height=12 bits=16 min=5907.0 max=14617.0]	1	3.446	0.255665	3.81422
b1119	RED_60_EM14440.tif	8288.59	129.116	145.491	253.082	7	ip[width=37 height=10 bits=16 min=0.0 max=6583.0]	ip[width=37 height=10 bits=16 min=5907.0 max=14617.0]	1	2.32539	0.0693139	3.1864
b1120	RED_60_EM14440.tif	8099.1	115.399	123.789	212.462	7	ip[width=24 height=12 bits=16 min=0.0 max=6583.0]	ip[width=24 height=12 bits=16 min=5907.0 max=14617.0]	1	1.77737	0.0411892	1.97436
b1121	RED_60_EM14440.tif	8213.9	127.46	128.401	232.698	7	ip[width=41 height=11 bits=16 min=0.0 max=6583.0]	ip[width=41 height=11 bits=16 min=5907.0 max=14617.0]	1	2.9798	0.0473041	3.49117
b1122	RED_60_EM14440.tif	8229.33	115.392	115.505	283.986	7	ip[width=24 height=11 bits=16 min=0.0 max=6583.0]	ip[width=24 height=11 bits=16 min=5907.0 max=14617.0]	1	1.68004	0.0881463	2.03561
b1125	RED_60_EM14440.tif	8322.56	139.535	145.476	263.743	7	ip[width=34 height=10 bits=16 min=0.0 max=6583.0]	ip[width=34 height=10 bits=16 min=5907.0 max=14617.0]	1	2.15552	0.153986	2.92018
b1126	RED_60_EM14440.tif	8128.1	115.683	112.337	276.212	7	ip[width=22 height=12 bits=16 min=0.0 max=6583.0]	ip[width=22 height=12 bits=16 min=5907.0 max=14617.0]	1	1.65155	0.00689041	1.84824
b1130	RED_60_EM14440.tif	8226.18	120.53	127.438	244.997	7	ip[width=36 height=11 bits=16 min=0.0 max=6583.0]	ip[width=36 height=11 bits=16 min=5907.0 max=14617.0]	1	2.44556	0.021138	3.07617
b1131	RED_60_EM14440.tif	8295.1	120.156	129.373	296.486	7	ip[width=34 height=12 bits=16 min=0.0 max=6583.0]	ip[width=34 height=12 bits=16 min=5907.0 max=14617.0]	1	2.55929	0.112914	2.89835
b1146	RED_60_EM14440.tif	8179.66	119.517	122.126	273.84	7	ip[width=26 height=12 bits=16 min=0.0 max=6583.0]	ip[width=26 height=12 bits=16 min=5907.0 max=14617.0]	1	1.89097	0.0132524	2.22033
b1149	RED_60_EM14440.tif	8205.3	128.996	141.755	263.681	7	ip[width=31 height=11 bits=16 min=0.0 max=6583.0]	ip[width=31 height=11 bits=16 min=5907.0 max=14617.0]	1	2.24274	0.00286315	2.6466
b1151	RED_60_EM14440.tif	8166.03	111.019	96.7453	194.078	7	ip[width=47 height=11 bits=16 min=0.0 max=6583.0]	ip[width=47 height=11 bits=16 min=5907.0 max=14617.0]	1	3.33591	0.114487	4.05212
b1152	RED_60_EM14440.tif	8350.15	122.469	128.271	246.905	7	ip[width=33 height=10 bits=16 min=0.0 max=6583.0]	ip[width=33 height=10 bits=16 min=5907.0 max=14617.0]	1	2.05096	0.0212017	2.75577
b1153	RED_60_EM14440.tif	8303.72	124.223	126.209	240.187	7	ip[width=35 height=10 bits=16 min=0.0 max=6583.0]	ip[width=35 height=10 bits=16 min=5907.0 max=14617.0]	1	2.1877	0.066151	2.93818
b1154	RED_60_EM14440.tif	8254.68	115.061	126.57	279.884	7	ip[width=36 height=11 bits=16 min=0.0 max=6583.0]	ip[width=36 height=11 bits=16 min=5907.0 max=14617.0]	1	2.6862	0.158196	3.02949
b1156	RED_60_EM14440.tif	8256.33	119.901	119.921	223.295	7	ip[width=42 height=12 bits=16 min=0.0 max=6583.0]	ip[width=42 height=12 bits=16 min=5907.0 max=14617.0]	1	3.16914	0.066532	3.61703
b1158	RED_60_EM14440.tif	8269.26	117.989	115.266	221.51	7	ip[width=43 height=11 bits=16 min=0.0 max=6583.0]	ip[width=43 height=11 bits=16 min=5907.0 max=14617.0]	1	2.85114	0.0805362	3.64612
b1159	RED_60_EM14440.tif	8078.94	125.343	106.645	216.889	7	ip[width=40 height=11 bits=16 min=0.0 max=6583.0]	ip[width=40 height=11 bits=16 min=5907.0 max=14617.0]	1	2.82795	0.0956803	3.46508
b1160	RED_60_EM14440.tif	8141.85	128.992	110.761	187.835	7	ip[width=28 height=11 bits=16 min=0.0 max=6583.0]	ip[width=28 height=11 bits=16 min=5907.0 max=14617.0]	1	1.97855	0.0930025	2.39114
b1161	RED_60_EM14440.tif	8065.11	120.63	104.307	212.552	7	ip[width=29 height=11 bits=16 min=0.0 max=6583.0]	ip[width=29 height=11 bits=16 min=5907.0 max=14617.0]	1	2.08439	0.0212316	2.47652
b1162	RED_60_EM14440.tif	8130.21	117.512	115.652	348.344	7	ip[width=29 height=11 bits=16 min=0.0 max=6583.0]	ip[width=29 height=11 bits=16 min=5907.0 max=14617.0]	1	1.96005	0.116181	2.40642
b1164	RED_60_EM14440.tif	8179.85	116.232	112.345	195.236	7	ip[width=25 height=11 bits=16 min=0.0 max=6583.0]	ip[width=25 height=11 bits=16 min=5907.0 max=14617.0]	1	1.73111	0.06608	2.07045
b1165	RED_60_EM14440.tif	8244.42	117.859	112.785	217.887	7	ip[width=35 height=12 bits=16 min=0.0 max=6583.0]	ip[width=35 height=12 bits=16 min=5907.0 max=14617.0]	1	2.57039	0.0374167	2.98729
b1166	RED_60_EM14440.tif	8146.08	138.068	243.536	210.696	7	ip[width=31 height=11 bits=16 min=0.0 max=6583.0]	ip[width=31 height=11 bits=16 min=5907.0 max=14617.0]	1	2.26794	0.0101452	2.63079
b1167	RED_60_EM14440.tif	8308.28	123.129	126.9	232.818	7	ip[width=39 height=9 bits=16 min=0.0 max=6583.0]	ip[width=39 height=9 bits=16 min=5907.0 max=14617.0]	1	2.18011	0.0457576	3.3367
b1168	RED_60_EM14440.tif	8190.51	118.087	134.418	238.762	7	ip[width=33 height=12 bits=16 min=0.0 max=6583.0]	ip[width=33 height=12 bits=16 min=5907.0 max=14617.0]	1	2.44618	0.0936446	2.80301
b1170	RED_60_EM14440.tif	8196.59	128.45	117.618	193.897	7	ip[width=44 height=11 bits=16 min=0.0 max=6583.0]	ip[width=44 height=11 bits=16 min=5907.0 max=14617.0]	1	3.04554	0.049464	3.75304
b1171	RED_60_EM14440.tif	8305.5	116.976	114.03	227.713	7	ip[width=37 height=10 bits=16 min=0.0 max=6583.0]	ip[width=37 height=10 bits=16 min=5907.0 max=14617.0]	1	2.32441	0.165103	3.16312
b1172	RED_60_EM14440.tif	8176.08	124.589	135.214	258.055	7	ip[width=33 height=11 bits=16 min=0.0 max=6583.0]	ip[width=33 height=11 bits=16 min=5907.0 max=14617.0]	1	2.40979	0.00415251	2.78554
b1173	RED_60_EM14440.tif	8185.39	118.328	115.191	265.387	7	ip[width=30 height=10 bits=16 min=0.0 max=6583.0]	ip[width=30 height=10 bits=16 min=5907.0 max=14617.0]	1	1.83655	0.0988935	2.53642
b1175	RED_60_EM14440.tif	8145.57	121.37	123.358	277.874	7	ip[width=25 height=12 bits=16 min=0.0 max=6583.0]	ip[width=25 height=12 bits=16 min=5907.0 max=14617.0]	1	1.9508	0.00536741	2.06994
b1177	RED_60_EM14440.tif	8247.85	127.296	124.947	193.779	7	ip[width=44 height=11 bits=16 min=0.0 max=6583.0]	ip[width=44 height=11 bits=16 min=5907.0 max=14617.0]	1	3.14743	0.132245	3.73688
b1187	RED_60_EM14440.tif	8067.16	112.474	131.135	219.457	7	ip[width=27 height=11 bits=16 min=0.0 max=6583.0]	ip[width=27 height=11 bits=16 min=5907.0 max=14617.0]	1	1.83978	0.00220712	2.28089
b1196	RED_60_EM14440.tif	8144.17	120	97.8874	192.741	7	ip[width=32 height=12 bits=16 min=0.0 max=6583.0]	ip[width=32 height=12 bits=16 min=5907.0 max=14617.0]	1	2.33479	0.0502406	2.69018
b1200	RED_60_EM14440.tif	8381.85	123.013	134.148	256.097	7	ip[width=22 height=9 bits=16 min=0.0 max=6583.0]	ip[width=22 height=9 bits=16 min=5907.0 max=14617.0]	1	1.23894	0.00922182	1.80988
b1201	RED_60_EM14440.tif	8232.21	127.007	128.468	186.649	7	ip[width=48 height=11 bits=16 min=0.0 max=6583.0]	ip[width=48 height=11 bits=16 min=5907.0 max=14617.0]	1	3.44767	0.0606658	4.12581
b1202	RED_60_EM14440.tif	8078.29	117.568	104.516	183.344	7	ip[width=32 height=10 bits=16 min=0.0 max=6583.0]	ip[width=32 height=10 bits=16 min=5907.0 max=14617.0]	1	1.98842	0.204374	2.699
b1203	RED_60_EM14440.tif	7994.35	123.908	123.837	228.264	7	ip[width=26 height=12 bits=16 min=0.0 max=6583.0]	ip[width=26 height=12 bits=16 min=5907.0 max=14617.0]	1	1.8631	0.00105621	2.20589
b1205	RED_60_EM14440.tif	8062.36	126.926	131.44	215.447	7	ip[width=45 height=11 bits=16 min=0.0 max=6583.0]	ip[width=45 height=11 bits=16 min=5907.0 max=14617.0]	1	3.18493	0.148554	3.82167
b1210	RED_60_EM14440.tif	8191.76	124.602	124.549	219.048	7	ip[width=45 height=11 bits=16 min=0.0 max=6583.0]	ip[width=45 height=11 bits=16 min=5907.0 max=14617.0]	1	3.13707	0.0482581	3.8461
b1213	RED_60_EM14440.tif	8074.41	120.491	112.089	168.004	7	ip[width=30 height=11 bits=16 min=0.0 max=6583.0]	ip[width=30 height=11 bits=16 min=5907.0 max=14617.0]	1	2.13472	0.020742	2.5595
b1224	RED_60_EM14440.tif	8391.26	118.992	123.528	322.073	7	ip[width=30 height=11 bits=16 min=0.0 max=6583.0]	ip[width=30 height=11 bits=16 min=5907.0 max=14617.0]	1	1.93112	0.306436	2.50974
b1227	RED_60_EM14440.tif	8231.76	120.218	116.172	302.828	7	ip[width=38 height=10 bits=16 min=0.0 max=6583.0]	ip[width=38 height=10 bits=16 min=5907.0 max=14617.0]	1	2.59827	0.0843815	3.24784

## Sheet: Replicate2
# SHAPE.curvature = cell curvature, NAME = individual bacterial cells, IMAGE = strains used
# INTENSITY.ch1.mean = intensity of Maleimide STAR RED, INTENSITY.ch2.mean = intensity of MitoTracker, INTENSITY.ch3.mean = intensity of Hoechst
NAME	IMAGE	INTENSITY	INTENSITY.ch1.mean	INTENSITY.ch2.mean	INTENSITY.ch3.mean	POSITION	PROFILE_MEDIAL.ch4	SHAPE	SHAPE.area	SHAPE.circularity	SHAPE.curvature	SHAPE.length
b1	EM14439_RED_60.tif	5523.55	122.692	135.942	206.831	1	ip[width=31 height=12 bits=16 min=4511.0 max=11179.0]	1	2.34407	0.734714	0.034511	2.64699
b3	EM14439_RED_60.tif	5770.88	121.927	152.284	221.969	1	ip[width=33 height=10 bits=16 min=4511.0 max=11179.0]	1	2.03273	0.621237	0.0720432	2.76188
b4	EM14439_RED_60.tif	5677.48	122.74	159.502	219.907	1	ip[width=34 height=10 bits=16 min=4511.0 max=11179.0]	1	2.23451	0.619893	0.0212875	2.91313
b5	EM14439_RED_60.tif	5657.34	122.458	136.711	273.876	1	ip[width=46 height=12 bits=16 min=4511.0 max=11179.0]	1	3.5045	0.546431	0.11797	3.99906
b8	EM14439_RED_60.tif	5591.65	118.353	135.757	211.103	1	ip[width=33 height=12 bits=16 min=4511.0 max=11179.0]	1	2.60219	0.719396	0.0321162	2.81809
b10	EM14439_RED_60.tif	5682.38	124.34	148.822	198.135	1	ip[width=39 height=12 bits=16 min=4511.0 max=11179.0]	1	2.90985	0.619767	0.0527456	3.33404
b11	EM14439_RED_60.tif	5643.11	124.403	148.34	214.444	1	ip[width=35 height=11 bits=16 min=4511.0 max=11179.0]	1	2.5069	0.662443	0.0133834	2.94502
b13	EM14439_RED_60.tif	5670.05	117.5	128.715	235.252	1	ip[width=32 height=12 bits=16 min=4511.0 max=11179.0]	1	2.36242	0.72884	0.0377781	2.67842
b15	EM14439_RED_60.tif	5572.7	122.374	136.704	202.605	1	ip[width=32 height=11 bits=16 min=4511.0 max=11179.0]	1	2.31219	0.698854	0.00110299	2.72217
b18	EM14439_RED_60.tif	5686.74	116.509	116.432	208.568	1	ip[width=47 height=11 bits=16 min=4511.0 max=11179.0]	1	3.33196	0.517637	0.0314631	4.04124
b20	EM14439_RED_60.tif	5642.12	115.597	122.154	194.542	1	ip[width=30 height=11 bits=16 min=4511.0 max=11179.0]	1	2.16247	0.727514	0.09867	2.55967
b21	EM14439_RED_60.tif	5744.32	120.719	122.833	237.839	1	ip[width=41 height=11 bits=16 min=4511.0 max=11179.0]	1	2.86631	0.568321	0.0250494	3.5139
b22	EM14439_RED_60.tif	5629.26	120.354	124.594	191.93	1	ip[width=25 height=12 bits=16 min=4511.0 max=11179.0]	1	1.81425	0.832056	0.117394	2.07728
b23	EM14439_RED_60.tif	5771.36	120.78	135.098	276.65	1	ip[width=36 height=11 bits=16 min=4511.0 max=11179.0]	1	2.68745	0.651611	0.0513104	3.07276
b27	EM14439_RED_60.tif	5635.16	113.041	126.082	202.323	1	ip[width=30 height=11 bits=16 min=4511.0 max=11179.0]	1	2.08217	0.706114	0.044125	2.57339
b28	EM14439_RED_60.tif	5771.96	115.555	124.825	216.402	1	ip[width=37 height=11 bits=16 min=4511.0 max=11179.0]	1	2.58026	0.625329	0.0356224	3.1436
b30	EM14439_RED_60.tif	5739.03	113.033	122	199.865	1	ip[width=28 height=11 bits=16 min=4511.0 max=11179.0]	1	1.9376	0.746279	0.0724264	2.39671
b31	EM14439_RED_60.tif	5808.96	113.099	131.607	214.648	1	ip[width=39 height=11 bits=16 min=4511.0 max=11179.0]	1	2.87186	0.614589	0.0421762	3.33125
b34	EM14439_RED_60.tif	5645.46	118.504	136.649	192.623	1	ip[width=27 height=11 bits=16 min=4511.0 max=11179.0]	1	1.82628	0.780447	0.0245001	2.22346
b39	EM14439_RED_60.tif	5665.56	120.782	126.106	191.254	1	ip[width=32 height=11 bits=16 min=4511.0 max=11179.0]	1	2.35971	0.712363	0.082054	2.73208
b40	EM14439_RED_60.tif	5653.1	117.674	115.577	226.019	1	ip[width=38 height=12 bits=16 min=4511.0 max=11179.0]	1	2.92375	0.638501	0.0282121	3.2772
b43	EM14439_RED_60.tif	5700.39	121.194	125.971	187.443	1	ip[width=34 height=12 bits=16 min=4511.0 max=11179.0]	1	2.48528	0.669268	0.00247332	2.8885
b44	EM14439_RED_60.tif	5722.11	122.927	130.144	212.302	1	ip[width=35 height=12 bits=16 min=4511.0 max=11179.0]	1	2.71003	0.67422	0.106353	3.00413
b45	EM14439_RED_60.tif	5631.92	119.939	135.086	230.25	1	ip[width=26 height=12 bits=16 min=4511.0 max=11179.0]	1	1.94062	0.821814	0.0411899	2.18041
b48	EM14439_RED_60.tif	5769.84	120.854	121.802	231.441	1	ip[width=49 height=12 bits=16 min=4511.0 max=11179.0]	1	3.82981	0.529088	0.00136106	4.25646
b71	EM14439_RED_60.tif	5785.27	120.099	132.945	205.522	1	ip[width=41 height=11 bits=16 min=4511.0 max=11179.0]	1	3.02568	0.587345	0.124537	3.52894
b72	EM14439_RED_60.tif	5730.53	114.814	118.53	211.062	1	ip[width=38 height=11 bits=16 min=4511.0 max=11179.0]	1	2.80353	0.626709	0.0331881	3.24951
b79	EM14439_RED_60.tif	5591.53	120.799	150.972	226.41	2	ip[width=29 height=12 bits=16 min=4511.0 max=11179.0]	1	2.25674	0.786091	0.0236657	2.41852
b80	EM14439_RED_60.tif	5696.15	129.076	141.735	197.916	2	ip[width=40 height=12 bits=16 min=4511.0 max=11179.0]	1	2.95067	0.597659	0.0257394	3.41788
b81	EM14439_RED_60.tif	5677.19	131.8	350.891	209.462	2	ip[width=32 height=11 bits=16 min=4511.0 max=11179.0]	1	2.17924	0.692533	0.0692455	2.66903
b83	EM14439_RED_60.tif	5742.51	126.812	138.581	217.477	2	ip[width=33 height=11 bits=16 min=4511.0 max=11179.0]	1	2.37217	0.679934	0.098419	2.82554
b84	EM14439_RED_60.tif	5760.29	126.283	136.806	218.847	2	ip[width=42 height=12 bits=16 min=4511.0 max=11179.0]	1	3.09479	0.588916	0.042589	3.56797
b85	EM14439_RED_60.tif	5705.67	119.712	137.638	194.044	2	ip[width=30 height=12 bits=16 min=4511.0 max=11179.0]	1	2.16415	0.749961	0.0335845	2.50675
b86	EM14439_RED_60.tif	5718.14	121.222	125.531	207.092	2	ip[width=26 height=12 bits=16 min=4511.0 max=11179.0]	1	1.89617	0.8045	0.0171663	2.20542
b88	EM14439_RED_60.tif	5670.85	122.059	144.532	239.762	2	ip[width=36 height=12 bits=16 min=4511.0 max=11179.0]	1	2.8381	0.681023	0.0450609	3.07641
b89	EM14439_RED_60.tif	5698.22	125.291	133.783	248.721	2	ip[width=26 height=12 bits=16 min=4511.0 max=11179.0]	1	2.02762	0.824735	0.0281405	2.20524
b91	EM14439_RED_60.tif	5795.94	122.91	133.497	192.593	2	ip[width=39 height=12 bits=16 min=4511.0 max=11179.0]	1	2.94051	0.621593	0.0069036	3.33396
b92	EM14439_RED_60.tif	5823.28	123.998	136.246	205.449	2	ip[width=44 height=12 bits=16 min=4511.0 max=11179.0]	1	3.31078	0.576523	0.0129259	3.75895
b93	EM14439_RED_60.tif	5682.81	125.859	132.184	234.717	2	ip[width=40 height=11 bits=16 min=4511.0 max=11179.0]	1	2.93182	0.599182	0.00159075	3.41635
b96	EM14439_RED_60.tif	5637.54	121.178	135.818	215.86	2	ip[width=33 height=12 bits=16 min=4511.0 max=11179.0]	1	2.47503	0.703853	0.0337429	2.78835
b97	EM14439_RED_60.tif	5794.57	126.499	137.897	222.763	2	ip[width=43 height=12 bits=16 min=4511.0 max=11179.0]	1	3.23609	0.59294	0.0778583	3.64676
b98	EM14439_RED_60.tif	5715.02	121.929	129.959	211.791	2	ip[width=37 height=12 bits=16 min=4511.0 max=11179.0]	1	2.91365	0.663873	0.0976934	3.1878
b102	EM14439_RED_60.tif	5839.75	120.391	124.125	223.973	2	ip[width=43 height=11 bits=16 min=4511.0 max=11179.0]	1	3.21897	0.568465	0.0454089	3.70252
b103	EM14439_RED_60.tif	5653.62	123.304	146.791	221.893	2	ip[width=34 height=12 bits=16 min=4511.0 max=11179.0]	1	2.56563	0.691387	0.101584	2.87708
b104	EM14439_RED_60.tif	5705.82	128.14	126.388	187.052	2	ip[width=38 height=11 bits=16 min=4511.0 max=11179.0]	1	2.70744	0.621139	0.0626052	3.20991
b105	EM14439_RED_60.tif	5754.62	122.846	132.691	203.867	2	ip[width=33 height=12 bits=16 min=4511.0 max=11179.0]	1	2.55423	0.701573	0.00341322	2.83233
b106	EM14439_RED_60.tif	5716.33	121.07	136.574	202.235	2	ip[width=29 height=12 bits=16 min=4511.0 max=11179.0]	1	2.16882	0.753307	0.071243	2.47345
b108	EM14439_RED_60.tif	5784.37	120.331	142.221	196.441	2	ip[width=43 height=11 bits=16 min=4511.0 max=11179.0]	1	3.21749	0.579131	0.00742961	3.69084
b112	EM14439_RED_60.tif	5753.56	119.346	139.016	197.928	2	ip[width=33 height=12 bits=16 min=4511.0 max=11179.0]	1	2.45444	0.699342	0.119376	2.77086
b113	EM14439_RED_60.tif	5741.89	119.942	125.344	198.483	2	ip[width=28 height=12 bits=16 min=4511.0 max=11179.0]	1	2.03789	0.7824	0.183971	2.32383
b115	EM14439_RED_60.tif	5782.01	123.403	130.412	215.925	2	ip[width=39 height=11 bits=16 min=4511.0 max=11179.0]	1	2.74074	0.613879	0.0232487	3.31088
b116	EM14439_RED_60.tif	5800.42	120.475	134.709	218.222	2	ip[width=36 height=12 bits=16 min=4511.0 max=11179.0]	1	2.53672	0.646448	0.00542769	3.02923
b117	EM14439_RED_60.tif	5820.02	121.276	140.056	197.155	2	ip[width=34 height=12 bits=16 min=4511.0 max=11179.0]	1	2.56546	0.687967	0.0778595	2.88553
b119	EM14439_RED_60.tif	5783.72	123.281	134.769	194.615	2	ip[width=30 height=11 bits=16 min=4511.0 max=11179.0]	1	2.04529	0.715543	0.036574	2.5381
b120	EM14439_RED_60.tif	5893.84	118.972	129.835	214.07	2	ip[width=57 height=11 bits=16 min=4511.0 max=11179.0]	1	4.14781	0.44419	0.0240739	4.93847
b124	EM14439_RED_60.tif	5991.41	116.181	522.989	236.327	2	ip[width=36 height=10 bits=16 min=4511.0 max=11179.0]	1	2.1885	0.567725	0.011354	3.03512
b126	EM14439_RED_60.tif	6019.63	117.842	405.483	243.218	2	ip[width=29 height=10 bits=16 min=4511.0 max=11179.0]	1	1.83497	0.687316	0.126042	2.4439
b130	EM14439_RED_60.tif	5730.57	124.316	134.652	235.114	2	ip[width=35 height=13 bits=16 min=4511.0 max=11179.0]	1	2.74719	0.717295	0.0168352	2.93308
b131	EM14439_RED_60.tif	5793.27	119.219	139.285	274.304	2	ip[width=52 height=12 bits=16 min=4511.0 max=11179.0]	1	4.07639	0.510588	0.0440506	4.52182
b132	EM14439_RED_60.tif	5815.48	122.22	126.181	240.66	2	ip[width=52 height=12 bits=16 min=4511.0 max=11179.0]	1	4.01798	0.501034	0.0137819	4.52114
b135	EM14439_RED_60.tif	5768.99	120.887	140.607	211.654	2	ip[width=45 height=12 bits=16 min=4511.0 max=11179.0]	1	3.42364	0.561102	0.0840807	3.8571
b138	EM14439_RED_60.tif	5782.5	118.943	278.714	199.446	2	ip[width=37 height=12 bits=16 min=4511.0 max=11179.0]	1	2.76652	0.650238	0.0992307	3.12184
b139	EM14439_RED_60.tif	5849.58	118.436	133.895	190.685	2	ip[width=34 height=12 bits=16 min=4511.0 max=11179.0]	1	2.46258	0.683319	0.117034	2.85871
b140	EM14439_RED_60.tif	5697.55	123.39	135.237	193.755	2	ip[width=28 height=11 bits=16 min=4511.0 max=11179.0]	1	1.95407	0.762188	5.33017e-06	2.34558
b141	EM14439_RED_60.tif	5857.81	116.074	195.145	219.932	2	ip[width=36 height=11 bits=16 min=4511.0 max=11179.0]	1	2.45962	0.625251	0.0325658	3.03073
b145	EM14439_RED_60.tif	5786.24	120.156	171.189	231.24	2	ip[width=43 height=11 bits=16 min=4511.0 max=11179.0]	1	2.95327	0.554183	0.00674431	3.64643
b146	EM14439_RED_60.tif	5867.89	119.006	124.366	213.872	2	ip[width=39 height=11 bits=16 min=4511.0 max=11179.0]	1	2.77281	0.605112	0.00902047	3.29742
b147	EM14439_RED_60.tif	5708.37	121.865	149.833	210.449	2	ip[width=25 height=13 bits=16 min=4511.0 max=11179.0]	1	1.92218	0.847367	0.0837928	2.10921
b148	EM14439_RED_60.tif	5769.75	117.792	140.09	193.102	2	ip[width=27 height=12 bits=16 min=4511.0 max=11179.0]	1	1.91885	0.796069	0.0384905	2.22242
b149	EM14439_RED_60.tif	5796.54	118.867	126.952	216.819	2	ip[width=28 height=11 bits=16 min=4511.0 max=11179.0]	1	1.97855	0.744147	0.00916071	2.38999
b150	EM14439_RED_60.tif	5777.2	118.862	136.238	175.946	2	ip[width=29 height=11 bits=16 min=4511.0 max=11179.0]	1	2.05577	0.734891	0.0113801	2.46548
b151	EM14439_RED_60.tif	5920.17	123.658	193.522	258.396	2	ip[width=34 height=10 bits=16 min=4511.0 max=11179.0]	1	2.18393	0.606037	0.155423	2.89072
b152	EM14439_RED_60.tif	5801.67	117.613	138.441	189.955	2	ip[width=39 height=11 bits=16 min=4511.0 max=11179.0]	1	2.76751	0.595892	0.055395	3.3506
b153	EM14439_RED_60.tif	5908.89	121.645	185.38	203.953	2	ip[width=34 height=10 bits=16 min=4511.0 max=11179.0]	1	2.16025	0.592716	0.0849929	2.93293
b154	EM14439_RED_60.tif	5835.19	118.528	127.856	178.379	2	ip[width=44 height=11 bits=16 min=4511.0 max=11179.0]	1	3.09488	0.527942	0.100524	3.80141
b155	EM14439_RED_60.tif	5766.01	120.88	158.763	197.323	2	ip[width=41 height=12 bits=16 min=4511.0 max=11179.0]	1	3.10099	0.609421	0.0206604	3.46992
b159	EM14439_RED_60.tif	5786.7	120.181	183.749	192.859	2	ip[width=37 height=12 bits=16 min=4511.0 max=11179.0]	1	2.79569	0.635594	0.0651013	3.18321
b160	EM14439_RED_60.tif	5787.12	118.743	121.993	208.573	2	ip[width=33 height=11 bits=16 min=4511.0 max=11179.0]	1	2.2646	0.679857	0.063587	2.76571
b161	EM14439_RED_60.tif	5862.57	120.699	131.054	198.61	2	ip[width=32 height=11 bits=16 min=4511.0 max=11179.0]	1	2.04516	0.635909	0.0361962	2.69629
b162	EM14439_RED_60.tif	5695.21	117.992	133.859	215.836	2	ip[width=28 height=12 bits=16 min=4511.0 max=11179.0]	1	2.07822	0.788059	0.0226892	2.33034
b163	EM14439_RED_60.tif	5753.77	114.132	132.721	183.103	2	ip[width=36 height=12 bits=16 min=4511.0 max=11179.0]	1	2.68338	0.643729	0.0681476	3.09964
b164	EM14439_RED_60.tif	5771.13	116.855	128.723	190.875	2	ip[width=32 height=11 bits=16 min=4511.0 max=11179.0]	1	2.319	0.702977	0.0578512	2.72012
b169	EM14439_RED_60.tif	5765.59	119.196	132.798	210.085	2	ip[width=39 height=12 bits=16 min=4511.0 max=11179.0]	1	2.96758	0.625112	0.0887507	3.37513
b176	EM14439_RED_60.tif	5790.23	117.169	133.654	190.619	2	ip[width=44 height=11 bits=16 min=4511.0 max=11179.0]	1	3.12202	0.543884	0.0744345	3.75728
b191	EM14439_RED_60.tif	5673.71	120.575	117.553	189.282	2	ip[width=27 height=12 bits=16 min=4511.0 max=11179.0]	1	2.10635	0.809106	0.00608885	2.29008
b192	EM14439_RED_60.tif	5839.65	123.734	134.205	244.985	2	ip[width=30 height=12 bits=16 min=4511.0 max=11179.0]	1	2.08803	0.705259	0.00460907	2.53807
b193	EM14439_RED_60.tif	5896.38	120.33	130.161	204.13	2	ip[width=35 height=12 bits=16 min=4511.0 max=11179.0]	1	2.60771	0.66688	0.0141264	2.977
b202	EM14439_RED_60.tif	5781.86	123.167	121.667	187.492	2	ip[width=42 height=11 bits=16 min=4511.0 max=11179.0]	1	3.02827	0.565348	0.0936954	3.63415
b203	EM14439_RED_60.tif	5734.76	118.644	118.308	192.549	2	ip[width=27 height=12 bits=16 min=4511.0 max=11179.0]	1	2.00224	0.790553	0.18541	2.30051
b204	EM14439_RED_60.tif	5767.97	124.676	134.959	203.55	2	ip[width=36 height=12 bits=16 min=4511.0 max=11179.0]	1	2.6819	0.664578	0.0876526	3.03537
b206	EM14439_RED_60.tif	5837.98	118.431	120.585	185.035	2	ip[width=41 height=11 bits=16 min=4511.0 max=11179.0]	1	2.90418	0.577063	0.113141	3.482
b211	EM14439_RED_60.tif	5855.4	131.523	130.554	235.879	2	ip[width=33 height=12 bits=16 min=4511.0 max=11179.0]	1	2.35992	0.68844	0.0188041	2.7959
b217	EM14439_RED_60.tif	6000.25	119.642	139.688	212.901	2	ip[width=36 height=10 bits=16 min=4511.0 max=11179.0]	1	2.22279	0.566251	0.0396098	3.09055
b219	EM14439_RED_60.tif	5835.69	119.9	140.855	190.419	2	ip[width=27 height=11 bits=16 min=4511.0 max=11179.0]	1	1.91392	0.74697	0.0117081	2.28748
b220	EM14439_RED_60.tif	5965.97	119.759	115.707	205.092	2	ip[width=23 height=10 bits=16 min=4511.0 max=11179.0]	1	1.384	0.761889	0.239986	1.91219
b221	EM14439_RED_60.tif	5811.62	119.749	113.404	190.034	2	ip[width=24 height=11 bits=16 min=4511.0 max=11179.0]	1	1.5932	0.811102	0.000805392	2.00616
b225	EM14439_RED_60.tif	6093.94	125.295	121.651	326.951	3	ip[width=43 height=11 bits=16 min=4511.0 max=11179.0]	1	3.21746	0.557476	0.0775451	3.73013
b226	EM14439_RED_60.tif	6047.09	128.127	122.72	196.167	3	ip[width=37 height=11 bits=16 min=4511.0 max=11179.0]	1	2.7431	0.630468	0.00052586	3.17287
b227	EM14439_RED_60.tif	6111.92	132.574	131.845	223.491	3	ip[width=39 height=12 bits=16 min=4511.0 max=11179.0]	1	3.06332	0.643022	0.043949	3.32592
b228	EM14439_RED_60.tif	5971.93	129.647	122.41	266.312	3	ip[width=32 height=11 bits=16 min=4511.0 max=11179.0]	1	2.30105	0.700423	0.0138573	2.71035
b229	EM14439_RED_60.tif	6058.25	242.774	132.189	263.33	3	ip[width=34 height=13 bits=16 min=4511.0 max=11179.0]	1	2.49795	0.677951	0.00269029	2.86899
b231	EM14439_RED_60.tif	6013.7	129.927	129.972	222.101	3	ip[width=26 height=12 bits=16 min=4511.0 max=11179.0]	1	1.95703	0.812557	0.0566286	2.20917
b234	EM14439_RED_60.tif	6317.83	134.223	129.323	243.689	3	ip[width=34 height=9 bits=16 min=4511.0 max=11179.0]	1	1.9703	0.565196	0.017821	2.90853
b235	EM14439_RED_60.tif	6141.08	126.966	121.876	201.258	3	ip[width=33 height=12 bits=16 min=4511.0 max=11179.0]	1	2.32721	0.664257	0.0418075	2.83933
b238	EM14439_RED_60.tif	6290.62	126.802	124.672	227.658	3	ip[width=42 height=11 bits=16 min=4511.0 max=11179.0]	1	2.79705	0.527067	0.127792	3.64219
b239	EM14439_RED_60.tif	6067.45	129.945	123.466	252.476	3	ip[width=41 height=12 bits=16 min=4511.0 max=11179.0]	1	3.19421	0.608954	0.00814244	3.52972
b241	EM14439_RED_60.tif	6088.11	122.731	113.591	220.68	3	ip[width=43 height=11 bits=16 min=4511.0 max=11179.0]	1	3.25678	0.586183	0.00733725	3.6734
b242	EM14439_RED_60.tif	6053.22	133.212	147.554	234.809	3	ip[width=41 height=11 bits=16 min=4511.0 max=11179.0]	1	2.92449	0.575876	0.140915	3.51897
b243	EM14439_RED_60.tif	6046.79	128.997	133.243	243.767	3	ip[width=30 height=12 bits=16 min=4511.0 max=11179.0]	1	2.27552	0.743772	0.0677242	2.57518
b244	EM14439_RED_60.tif	6068.19	128.392	117.518	202.316	3	ip[width=31 height=12 bits=16 min=4511.0 max=11179.0]	1	2.37969	0.747437	0.0604265	2.60786
b245	EM14439_RED_60.tif	6140.07	126.14	118.645	256.567	3	ip[width=35 height=13 bits=16 min=4511.0 max=11179.0]	1	2.81861	0.707563	0.144374	2.98185
b246	EM14439_RED_60.tif	6036.96	131.06	111.798	199.933	3	ip[width=27 height=12 bits=16 min=4511.0 max=11179.0]	1	2.02052	0.796899	0.0601419	2.27976
b248	EM14439_RED_60.tif	6093.5	127.332	104.748	201.059	3	ip[width=35 height=12 bits=16 min=4511.0 max=11179.0]	1	2.67179	0.687673	0.000481745	2.94624
b249	EM14439_RED_60.tif	6075.54	122.371	140.304	213.156	3	ip[width=34 height=12 bits=16 min=4511.0 max=11179.0]	1	2.56123	0.696304	0.113497	2.88112
b250	EM14439_RED_60.tif	6162.97	128.69	138.341	218.066	3	ip[width=32 height=12 bits=16 min=4511.0 max=11179.0]	1	2.29359	0.707844	0.0364213	2.68375
b251	EM14439_RED_60.tif	6294.56	130.421	128.85	220.169	3	ip[width=44 height=12 bits=16 min=4511.0 max=11179.0]	1	3.31284	0.553356	0.052442	3.82088
b252	EM14439_RED_60.tif	6111.27	130.109	136.856	239.323	3	ip[width=29 height=12 bits=16 min=4511.0 max=11179.0]	1	2.25013	0.782755	0.157348	2.43831
b253	EM14439_RED_60.tif	6163	126.891	141.434	196.977	3	ip[width=29 height=12 bits=16 min=4511.0 max=11179.0]	1	2.08439	0.756313	0.0268838	2.42283
b254	EM14439_RED_60.tif	5988.5	123.023	110.623	227.051	3	ip[width=36 height=12 bits=16 min=4511.0 max=11179.0]	1	2.72409	0.652446	0.0653755	3.08436
b255	EM14439_RED_60.tif	6226.47	125.227	130.849	223.666	3	ip[width=37 height=11 bits=16 min=4511.0 max=11179.0]	1	2.70966	0.63484	0.00630434	3.15687
b256	EM14439_RED_60.tif	6017.95	128.401	115.76	204.142	3	ip[width=39 height=12 bits=16 min=4511.0 max=11179.0]	1	3.05788	0.629014	0.0455801	3.36833
b257	EM14439_RED_60.tif	6165.55	123.382	112.787	217.182	3	ip[width=33 height=11 bits=16 min=4511.0 max=11179.0]	1	2.34219	0.678229	0.00277974	2.80517
b258	EM14439_RED_60.tif	5959.48	126.44	118.766	223.638	3	ip[width=29 height=12 bits=16 min=4511.0 max=11179.0]	1	2.22649	0.78055	0.00373021	2.44966
b259	EM14439_RED_60.tif	6162.21	122.994	119.875	243.966	3	ip[width=35 height=12 bits=16 min=4511.0 max=11179.0]	1	2.60542	0.673819	0.000695351	2.96908
b260	EM14439_RED_60.tif	6025	123.949	118.713	192.651	3	ip[width=29 height=12 bits=16 min=4511.0 max=11179.0]	1	2.19513	0.765655	0.00556866	2.4693
b263	EM14439_RED_60.tif	6038.95	118.676	107.182	220.032	3	ip[width=40 height=11 bits=16 min=4511.0 max=11179.0]	1	2.95599	0.607318	0.0482235	3.41749
b264	EM14439_RED_60.tif	6226.9	126.955	116.145	222.15	3	ip[width=42 height=11 bits=16 min=4511.0 max=11179.0]	1	3.16026	0.588814	0.0406153	3.61349
b265	EM14439_RED_60.tif	6238.26	124.042	131.162	229.988	3	ip[width=30 height=11 bits=16 min=4511.0 max=11179.0]	1	2.05602	0.716935	0.0530217	2.4919
b266	EM14439_RED_60.tif	6263.37	125.469	135.771	206.542	3	ip[width=30 height=11 bits=16 min=4511.0 max=11179.0]	1	2.0538	0.704328	0.0260055	2.55759
b269	EM14439_RED_60.tif	6118.53	123.253	124.367	217.641	3	ip[width=26 height=12 bits=16 min=4511.0 max=11179.0]	1	1.95364	0.800351	0.0560981	2.21726
b270	EM14439_RED_60.tif	6237.36	122.936	120.424	235.287	3	ip[width=46 height=12 bits=16 min=4511.0 max=11179.0]	1	3.57268	0.56314	0.0277356	3.92432
b272	EM14439_RED_60.tif	6197.65	127.546	115.54	199.61	3	ip[width=40 height=11 bits=16 min=4511.0 max=11179.0]	1	2.87581	0.580841	0.014348	3.46568
b289	EM14439_RED_60.tif	6246.93	136.425	120.34	189.763	3	ip[width=40 height=12 bits=16 min=4511.0 max=11179.0]	1	3.06275	0.614374	0.0906518	3.43702
b290	EM14439_RED_60.tif	6162.06	122.156	119.551	231.12	3	ip[width=29 height=12 bits=16 min=4511.0 max=11179.0]	1	2.19454	0.794345	0.00896689	2.40605
b291	EM14439_RED_60.tif	6218.37	125.314	117.579	303.66	3	ip[width=41 height=12 bits=16 min=4511.0 max=11179.0]	1	3.02346	0.599397	0.0206542	3.47827
b293	EM14439_RED_60.tif	6143.72	127.466	112.402	192.924	3	ip[width=28 height=12 bits=16 min=4511.0 max=11179.0]	1	2.10462	0.776516	0.0876713	2.36761
b297	EM14439_RED_60.tif	6103	126.201	115.507	218.738	3	ip[width=37 height=12 bits=16 min=4511.0 max=11179.0]	1	2.84497	0.651259	0.133473	3.14962
b298	EM14439_RED_60.tif	6158.87	123.674	138.009	231	3	ip[width=25 height=11 bits=16 min=4511.0 max=11179.0]	1	1.72695	0.79957	0.00917692	2.11311
b299	EM14439_RED_60.tif	6092.11	126.669	130.577	225.826	3	ip[width=33 height=11 bits=16 min=4511.0 max=11179.0]	1	2.20984	0.654334	0.0498215	2.7784
b301	EM14439_RED_60.tif	6173.84	131.59	115.426	194.91	3	ip[width=34 height=11 bits=16 min=4511.0 max=11179.0]	1	2.46931	0.656171	0.0534321	2.9243
b307	EM14439_RED_60.tif	6005.49	130.417	118.233	279.253	4	ip[width=40 height=12 bits=16 min=4511.0 max=11179.0]	1	3.1295	0.622424	0.015397	3.46481
b308	EM14439_RED_60.tif	5949.78	121.258	116.909	202.236	4	ip[width=33 height=12 bits=16 min=4511.0 max=11179.0]	1	2.61807	0.737995	0.0483177	2.76875
b310	EM14439_RED_60.tif	6044.92	127.745	126.517	282.183	4	ip[width=45 height=12 bits=16 min=4511.0 max=11179.0]	1	3.54168	0.577037	0.111263	3.87868
b311	EM14439_RED_60.tif	5970.04	134.11	134.97	201.436	4	ip[width=35 height=12 bits=16 min=4511.0 max=11179.0]	1	2.61766	0.663773	0.02462	3.00805
b313	EM14439_RED_60.tif	5994.96	128.968	122.256	204.326	4	ip[width=37 height=12 bits=16 min=4511.0 max=11179.0]	1	2.7413	0.652667	0.0783405	3.12587
b316	EM14439_RED_60.tif	5978.61	127.992	130.295	202.47	4	ip[width=27 height=12 bits=16 min=4511.0 max=11179.0]	1	1.99576	0.804985	0.025177	2.26613
b317	EM14439_RED_60.tif	5945.05	132.145	137.759	203.472	4	ip[width=31 height=12 bits=16 min=4511.0 max=11179.0]	1	2.38697	0.739746	0.0707735	2.6547
b318	EM14439_RED_60.tif	6084.3	129.814	110.211	195.757	4	ip[width=49 height=11 bits=16 min=4511.0 max=11179.0]	1	3.48245	0.490185	0.0220687	4.26462
b319	EM14439_RED_60.tif	6071.3	129.211	124.418	216.329	4	ip[width=40 height=11 bits=16 min=4511.0 max=11179.0]	1	3.03216	0.614701	0.0472716	3.43079
b322	EM14439_RED_60.tif	5927.21	126.047	110.826	208.634	4	ip[width=29 height=12 bits=16 min=4511.0 max=11179.0]	1	2.1769	0.760327	0.0678261	2.44352
b323	EM14439_RED_60.tif	5968.73	122.774	129.778	204.045	4	ip[width=24 height=12 bits=16 min=4511.0 max=11179.0]	1	1.76252	0.839273	0.00770824	2.03184
[truncated: 2,038 more rows]

## Sheet: Replicate3
# SHAPE.curvature = cell curvature, NAME = individual bacterial cells, IMAGE = strains used
[truncated: 2,436 more rows]
