# Supplementary material for: FlhE functions as a chaperone to prevent formation of periplasmic flagella in Gram-negative bacteria
Source: Nat Commun. 2024 Jul 14;15:5921. doi: 10.1038/s41467-024-50278-0 (PMC11247099; doi:10.1038/s41467-024-50278-0)
Supplement: Supplementary file 7 — Source Data [file 41467_2024_50278_MOESM7_ESM.zip › Fig5b.xlsx]

## Sheet: Tabelle1
# Measurement of Hook, basal body and total length of HBB in nm
Genotype	Strain	Number	Length rod (nm)	Length hook (nm)	Length total (nm)
DflhE DflgHI	EM14216	1	14.86	53.291	68.138
DflhE DflgHI	EM14216	2	14.422	57.364	71.03
DflhE DflgHI	EM14216	3	17.65	53.278	72.228
DflhE DflgHI	EM14216	4	15.409	65.133	80.325
DflhE DflgHI	EM14216	5	14.351	54.288	69.329
DflhE DflgHI	EM14216	6	16.344	46.678	63.328
DflhE DflgHI	EM14216	7	12.831	67.342	79.662
DflhE DflgHI	EM14216	8	17.951	51.542	69.468
DflhE DflgHI	EM14216	9	19.519	57.913	77.258
DflhE DflgHI	EM14216	10	16.462	54.848	70.443
DflhE DflgHI	EM14216	11	17.051	48.701	64.106
DflhE DflgHI	EM14216	12	18.522	45.999	64.748
DflhE DflgHI	EM14216	13	14.001	50.996	63.529
DflhE DflgHI	EM14216	14	17.28	62.678	80.654
DflhE DflgHI	EM14216	15	20.393	49.628	69.554
DflhE DflgHI	EM14216	16	14.297	45.133	59.556
DflhE DflgHI	EM14216	17	16.403	52.645	68.123
DflhE DflgHI	EM14216	18	19.246	43.286	62.142
DflhE DflgHI	EM14216	19	17.262	49.58	66.396
DflhE DflgHI	EM14216	20	15.546	47.372	62.691
DflhE DflgHI	EM14216	21	14.466	52.406	67.337
DflhE DflgHI	EM14216	22	12.672	57.057	69.054
DflhE DflgHI	EM14216	23	11.218	52.541	63.966
DflhE DflgHI	EM14216	24	15.055	56.236	71.016
DflhE DflgHI	EM14216	25	11.655	66.631	78.786
DflhE DflgHI	EM14216	26	15.391	48.56	64.215
DflhE DflgHI	EM14216	27	11.31	58.665	70.014
DflhE DflgHI	EM14216	28	15.283	51.154	66.332
DflhE DflgHI	EM14216	29	16.133	67.737	83.214
DflhE DflgHI	EM14216	30	18.425	55.737	74.352
DflhE DflgHI	EM14216	31	14.564	50.005	64.738
DflhE DflgHI	EM14216	32	16.291	47.522	63.535
DflhE DflgHI	EM14216	33	13.419	49.929	63.73
DflhE DflgHI	EM14216	34	20.893	47.5	69.261
DflhE DflgHI	EM14216	35	16.751	46.546	62.879
DflhE DflgHI	EM14216	36	12.96	49.932	62.501
DflhE DflgHI	EM14216	37	19.612	52.613	72.434
DflhE DflgHI	EM14216	38	16.326	44.761	60.58
DflhE DflgHI	EM14216	39	14.453	50.397	65.149
DflhE DflgHI	EM14216	40	13.759	48.075	62.952
DflhE DflgHI	EM14216	41	24.111	66.085	90.865
DflhE DflgHI	EM14216	42	16.033	45.367	61.639
DflhE DflgHI	EM14216	43	15.808	52.101	67.416
DflhE DflgHI	EM14216	44	13.664	52.962	66.24
DflhE DflgHI	EM14216	45	14.527	55.145	70.702
DflhE DflgHI	EM14216	46	18.634	44.835	62.661
DflhE DflgHI	EM14216	47	17.925	51.32	70.447
DflhE DflgHI	EM14216	48	14.355	62.659	77.849
DflhE DflgHI	EM14216	49	18.173	49.906	67.411
DflhE DflgHI	EM14216	50	20.323	53.041	73.264
DflhE DflgHI	EM14216	51	15.604	61.914	77.303
DflhE DflgHI	EM14216	52	12.438	65.509	77.683
DflhE DflgHI	EM14216	53	12.526	52.516	63.994
DflhE DflgHI	EM14216	54	18.872	49.077	68.6
DflhE DflgHI	EM14216	55	22.443	51.301	73.179
DflhE DflgHI	EM14216	56	17.879	65.402	83.438
DflhE DflgHI	EM14216	57	15.329	60.015	74.877
DflhE DflgHI	EM14216	58	10.534	61.041	71.371
DflhE DflgHI	EM14216	59	16.574	54.258	70.726
DflhE DflgHI	EM14216	60	14.781	47.8	61.315
DflhE DflgHI	EM14216	61	16.794	64.824	81.079
DflhE DflgHI	EM14216	62	17.508	57.869	74.665
DflhE DflgHI	EM14216	63	14.358	66.19	80.466
DflhE DflgHI	EM14216	64	22.196	49.52	71.57
DflhE DflgHI	EM14216	65	16.493	52.088	67.869
DflhE DflgHI	EM14216	66	14.389	87.273	101.309
DflhE DflgHI	EM14216	67	18.125	57.079	74.495
DflhE DflgHI	EM14216	68	22.993	58.594	80.621
DflhE DflgHI	EM14216	69	25.509	48.207	73.702
DflhE DflgHI	EM14216	70	21.715	50.347	71.578
DflhE DflgHI	EM14216	71	17.147	50.711	68.273
DflhE DflgHI	EM14216	72	18.115	54.803	72.307
DflhE DflgHI	EM14216	73	16.778	51.748	67.935
DflhE DflgHI	EM14216	74	15.046	54.591	69.455
DflhE DflgHI	EM14216	75	15.197	53.176	67.036
DflhE DflgHI	EM14216	76	13.506	53.423	65.895
DflhE DflgHI	EM14216	77	16.497	40.294	56.955
DflhE DflgHI	EM14216	78	15.043	51.956	67.359
DflhE DflgHI	EM14216	79	16.256	44.924	61.223
DflhE DflgHI	EM14216	80	16.51	52.696	67.267
DflhE DflgHI	EM14216	81	14.767	55.512	69.916
DflhE DflgHI	EM14216	82	19.153	46.269	65.015
DflhE DflgHI	EM14216	83	14.511	50.514	64.819
DflhE DflgHI	EM14216	84	14.856	57.448	75.396
DflhE DflgHI	EM14216	85	21.001	53.041	73.688
DflhE DflgHI	EM14216	86	16.965	47.229	64.485
DflhE DflgHI	EM14216	87	15.095	49.958	63.881
DflhE DflgHI	EM14216	88	16.3	64.023	79.391
DflhE DflgHI	EM14216	89	17.66	50.313	67.918
DflhE DflgHI	EM14216	90	12.736	55.629	67.897
DflhE DflgHI	EM14216	91	14.672	55.935	70.153
DflhE DflgHI	EM14216	92	20.292	56.672	76.594
DflhE DflgHI	EM14216	93	19.083	37.664	56.926
DflhE DflgHI	EM14216	94	16.917	58.25	75.374
DflhE DflgHI	EM14216	95	15.82	55.929	72.003
DflhE DflgHI	EM14216	96	16.451	52.875	68.626
DflhE DflgHI	EM14216	97	16.669	48.643	64.386
DflhE DflgHI	EM14216	98	19.666	52.015	71.066
DflhE DflgHI	EM14216	99	17.314	63.225	80.147
DflhE DflgHI	EM14216	100	20.628	48.001	68.857
DflhE DflgHI	EM14216	101	18.756	56.07	74.174
DflhE DflgHI	EM14216	102	15.39	57.678	72.943
DflhE DflgHI	EM14216	103	16.423	61.57	77.177
DflhE DflgHI	EM14216	104	19.008	54.354	73.354
DflhE DflgHI	EM14216	105	16.326	48.198	63.486
WT	TH3730	1	23.063	44.072	66.826
WT	TH3730	2	23.531	45.377	69.752
WT	TH3730	3	22.925	56.498	77.766
WT	TH3730	4	23.457	57.435	80.418
WT	TH3730	5	25.65	57.937	83.896
WT	TH3730	6	23.019	53.334	76.273
WT	TH3730	7	23.774	57.228	81.734
WT	TH3730	8	23.707	54.772	77.958
WT	TH3730	9	23.001	53.826	76.363
WT	TH3730	10	23.872	57.187	80.827
WT	TH3730	11	22.527	46.785	68.745
WT	TH3730	12	25.371	50.2	75.406
WT	TH3730	13	25.881	54.341	80.091
WT	TH3730	14	24.21	49.631	73.635
WT	TH3730	15	21.554	54.523	75.995
WT	TH3730	16	23.809	47.029	70.651
WT	TH3730	17	24.527	58.582	82.952
WT	TH3730	18	24.144	49.886	73.488
WT	TH3730	19	25.602	46.208	72.231
WT	TH3730	20	22.134	55.234	77.532
WT	TH3730	21	24.435	56.839	79.963
WT	TH3730	22	22.323	57.457	79.77
WT	TH3730	23	23.535	51.423	74.626
WT	TH3730	24	23.811	52.693	76.949
WT	TH3730	25	23.314	56.799	80.552
WT	TH3730	26	24.132	51.281	75.048
WT	TH3730	27	22.141	51.759	72.859
WT	TH3730	28	23.484	52.076	73.763
WT	TH3730	29	24.781	52.039	76.774
WT	TH3730	30	19.996	48.997	68.237
WT	TH3730	31	26.595	52.985	79.853
WT	TH3730	32	25.36	51.764	77.255
WT	TH3730	33	21.301	51.589	71.819
WT	TH3730	34	19.845	56.229	77.222
WT	TH3730	35	22.618	57.699	80.282
WT	TH3730	36	24.465	50.906	74.048
WT	TH3730	37	23.314	61.181	83.756
WT	TH3730	38	26.423	54.111	79.397
WT	TH3730	39	23.634	51.338	74.329
WT	TH3730	40	22.545	51.025	73.293
WT	TH3730	41	22.896	52.329	74.636
WT	TH3730	42	21.17	55.367	76.465
WT	TH3730	43	24.084	59.377	83.526
WT	TH3730	44	24.401	47.83	72.334
WT	TH3730	45	26.413	47.45	72.767
WT	TH3730	46	22.353	53.325	75.589
WT	TH3730	47	26.899	52.944	79.909
WT	TH3730	48	25.151	47.553	72.978
WT	TH3730	49	22.971	54.877	77.607
WT	TH3730	50	22.377	51.571	73.641
WT	TH3730	51	24.476	48.783	73.574
WT	TH3730	52	24.053	55.255	78.726
WT	TH3730	53	22.536	55.537	77.841
WT	TH3730	54	24.811	52.916	77.275
WT	TH3730	55	22.273	56.662	77.967
WT	TH3730	56	22.338	48.601	70.11
WT	TH3730	57	24.144	54.703	80.649
WT	TH3730	58	25.033	50.613	74.035
WT	TH3730	59	23.399	44.923	67.982
WT	TH3730	60	22.823	50.609	72.471
WT	TH3730	61	22.882	48.537	71.709
WT	TH3730	62	22.712	53.443	75.904
WT	TH3730	63	23.891	55.443	79.72
WT	TH3730	64	22.304	64.475	86.544
WT	TH3730	65	22.298	46.707	69.045
WT	TH3730	66	23.487	52.021	75.311
WT	TH3730	67	23.178	47.748	71.811
WT	TH3730	68	25.553	48.326	74.03
WT	TH3730	69	23.366	55.828	79.935
WT	TH3730	70	24.359	55.407	79.013
WT	TH3730	71	22.332	57.916	78.818
WT	TH3730	72	22.719	51.007	73.135
WT	TH3730	73	24.09	52.737	77.361
WT	TH3730	74	22.008	53.656	75.604
WT	TH3730	75	20.651	52.863	72.989
WT	TH3730	76	25.219	51.334	74.867
WT	TH3730	77	21.919	50.971	73.91
WT	TH3730	78	22.138	53.703	74.692
WT	TH3730	79	20.957	54.011	73.9
WT	TH3730	80	23.776	49.283	71.207
WT	TH3730	81	19.919	56.258	76.135
WT	TH3730	82	23.391	48.349	70.563
WT	TH3730	83	19.92	54.853	75.732
WT	TH3730	84	26.024	47.389	73.35
WT	TH3730	85	23.74	52.813	75.629
WT	TH3730	86	22.264	53.942	76.221
WT	TH3730	87	22.48	50.702	72.301
WT	TH3730	88	26.597	45.715	71.53
WT	TH3730	89	20.543	49.712	69.883
WT	TH3730	90	25.496	52.836	78.42
WT	TH3730	91	23.78	51.33	74.839
WT	TH3730	92	21.688	54.878	75.537
WT	TH3730	93	22.086	53.369	75.899
WT	TH3730	94	22.777	48.638	71.452
WT	TH3730	95	21.719	58.162	79.437
WT	TH3730	96	22.436	50.818	72.673
WT	TH3730	97	24.085	41.537	63.076
WT	TH3730	98	22.964	52.898	76.676
WT	TH3730	99	24.192	53.497	77.196
WT	TH3730	100	22.556	52.295	75.217
WT	TH3730	101	22.305	49.038	71.98
WT	TH3730	102	21.533	51.641	72.987
WT	TH3730	103	21.465	54.416	75.412
WT	TH3730	104	23.866	56.22	79.817
DflhE	EM10212	1	22.262	54.281	75.797
DflhE	EM10212	2	25.028	41.502	67.01
DflhE	EM10212	3	24.248	53.379	78.173
DflhE	EM10212	4	22.858	49.992	73.028
DflhE	EM10212	5	23.685	59.819	83.317
DflhE	EM10212	6	21.016	49.423	70.237
DflhE	EM10212	7	23.052	57.228	79.876
DflhE	EM10212	8	24.633	55.918	80.161
DflhE	EM10212	9	22.915	60.954	83.459
DflhE	EM10212	10	22.899	52.528	74.996
DflhE	EM10212	11	21.7	57.611	78.73
DflhE	EM10212	12	24.847	51.102	75.819
DflhE	EM10212	13	21.165	51.763	72.768
DflhE	EM10212	14	24.441	49.641	73.386
DflhE	EM10212	15	21.333	53.053	74.686
DflhE	EM10212	16	22.144	53.093	74.595
DflhE	EM10212	17	24.225	54.966	77.769
DflhE	EM10212	18	24.391	49.816	74.599
DflhE	EM10212	19	21.315	54.558	74.499
DflhE	EM10212	20	23.742	50.061	73.313
DflhE	EM10212	21	20.408	56.212	76.35
DflhE	EM10212	22	20.096	54.495	74.604
DflhE	EM10212	23	23.766	54.807	77.756
DflhE	EM10212	24	22.509	62.432	85.487
DflhE	EM10212	25	21.499	59.557	81.037
DflhE	EM10212	26	24.431	58.431	83.852
DflhE	EM10212	27	25.45	54.531	79.929
DflhE	EM10212	28	23.108	50.751	73.776
DflhE	EM10212	29	23.723	52.02	74.857
DflhE	EM10212	30	24.217	58.703	81.757
DflhE	EM10212	31	24.875	55.249	78.982
DflhE	EM10212	32	21.776	55.32	75.275
DflhE	EM10212	33	24.249	50.228	73.271
DflhE	EM10212	34	22.097	51.465	72.002
DflhE	EM10212	35	21.963	53.677	74.908
DflhE	EM10212	36	21.549	52.632	73.861
DflhE	EM10212	37	23.278	52.692	75.413
DflhE	EM10212	38	23.242	52.254	74.342
DflhE	EM10212	39	24.226	53.178	76.527
DflhE	EM10212	40	22.293	53.838	77.398
DflhE	EM10212	41	22.564	50.696	70.466
DflhE	EM10212	42	21.404	49.693	69.63
DflhE	EM10212	43	23.22	50.785	73.254
DflhE	EM10212	44	22.72	57.81	79.935
DflhE	EM10212	45	22.239	52.489	75.306
DflhE	EM10212	46	23.617	55.251	79.143
DflhE	EM10212	47	24.157	56.308	80.293
DflhE	EM10212	48	22.134	49.385	70.548
DflhE	EM10212	49	20.998	44.666	66.561
DflhE	EM10212	50	24.934	50.299	74.605
DflhE	EM10212	51	23.258	49.687	73.531
DflhE	EM10212	52	23.227	55.629	77.568
DflhE	EM10212	53	22.759	46.609	68.784
DflhE	EM10212	54	21.721	53.322	75.244
DflhE	EM10212	55	23.711	52.17	74.702
DflhE	EM10212	56	23.267	59.14	81.693
DflhE	EM10212	57	18.311	51.392	69.411
DflhE	EM10212	58	22.221	52.616	74.992
DflhE	EM10212	59	22.293	50.744	72.441
DflhE	EM10212	60	23.546	60.724	83.938
DflhE	EM10212	61	22.69	57.495	79.423
DflhE	EM10212	62	23.445	61.963	85.289
DflhE	EM10212	63	20.929	55.758	76.85
DflhE	EM10212	64	22.74	49.836	72.928
DflhE	EM10212	65	20.965	51.185	73.728
DflhE	EM10212	66	21.937	57.21	78.868
DflhE	EM10212	67	24.197	53.256	77.224
DflhE	EM10212	68	22.016	55.165	76.634
DflhE	EM10212	69	21.93	65.688	86.667
DflhE	EM10212	70	23.717	44.176	68.973
DflhE	EM10212	71	23.883	55.25	79.635
DflhE	EM10212	72	23.226	49.599	73.025
DflhE	EM10212	73	25.393	55.514	79.574
DflhE	EM10212	74	23.181	56.344	78.8
DflhE	EM10212	75	26.685	48.927	75.114
DflhE	EM10212	76	21.35	58.912	80.429
DflhE	EM10212	77	21.185	54.023	74.503
DflhE	EM10212	78	23.907	52.461	76.061
DflhE	EM10212	79	22.514	50.885	72.165
DflhE	EM10212	80	22.923	49.601	70.925
DflhE	EM10212	81	23.404	51.535	75.604
DflhE	EM10212	82	23.051	66.005	89.037
DflhE	EM10212	83	23.89	48.866	72.702
DflhE	EM10212	84	22.201	52.514	73.693
DflhE	EM10212	85	22.879	53.177	75.206
DflhE	EM10212	86	22.875	46.497	69.354
DflhE	EM10212	87	21.032	53.618	74.477
DflhE	EM10212	88	22.46	52.254	74.212
DflhE	EM10212	89	19.975	60.069	80.046
DflhE	EM10212	90	25.056	50.681	75.277
DflhE	EM10212	91	22.036	52.125	74.726
DflhE	EM10212	92	19.36	62.946	81.27
DflhE	EM10212	93	25.931	49.961	75.924
DflhE	EM10212	94	24.273	45.301	69.016
DflhE	EM10212	95	22.417	47.366	69.853
DflhE	EM10212	96	21.223	55.364	74.888
DflhE	EM10212	97	22.338	53.95	76.793
DflhE	EM10212	98	23.588	55.465	78.393
DflhE	EM10212	99	24.056	41.238	65.083
DflhE	EM10212	100	22.662	51.762	74.639
DflhE	EM10212	101	23.58	56.332	79.039
DflhE	EM10212	102	19.76	48.056	67.594
DflhE	EM10212	103	22.15	54.861	78.035
DflhE	EM10212	104	24.181	50.954	74.957
DflhE	EM10212	105	22.005	54.382	76.144
