# Supplementary material for: FlhE functions as a chaperone to prevent formation of periplasmic flagella in Gram-negative bacteria
Source: Nat Commun. 2024 Jul 14;15:5921. doi: 10.1038/s41467-024-50278-0 (PMC11247099; doi:10.1038/s41467-024-50278-0)
Supplement: Supplementary file 7 — Source Data [file 41467_2024_50278_MOESM7_ESM.zip › FigS11.xlsx]

## Sheet: Tabelle1
# Measurement of Hook, basal body and total length of HBB in nm
Genotype	Strain	Number	Length rod	Length hook	Length total
DflhE	EM10212	1	22.262	54.281	75.797
DflhE	EM10212	2	25.028	41.502	67.01
DflhE	EM10212	3	24.248	53.379	78.173
DflhE	EM10212	4	22.858	49.992	73.028
DflhE	EM10212	5	23.685	59.819	83.317
DflhE	EM10212	6	21.016	49.423	70.237
DflhE	EM10212	7	23.052	57.228	79.876
DflhE	EM10212	8	24.633	55.918	80.161
DflhE	EM10212	9	22.915	60.954	83.459
DflhE	EM10212	10	22.899	52.528	74.996
DflhE	EM10212	11	21.7	57.611	78.73
DflhE	EM10212	12	24.847	51.102	75.819
DflhE	EM10212	13	21.165	51.763	72.768
DflhE	EM10212	14	24.441	49.641	73.386
DflhE	EM10212	15	21.333	53.053	74.686
DflhE	EM10212	16	22.144	53.093	74.595
DflhE	EM10212	17	24.225	54.966	77.769
DflhE	EM10212	18	24.391	49.816	74.599
DflhE	EM10212	19	21.315	54.558	74.499
DflhE	EM10212	20	23.742	50.061	73.313
DflhE	EM10212	21	20.408	56.212	76.35
DflhE	EM10212	22	20.096	54.495	74.604
DflhE	EM10212	23	23.766	54.807	77.756
DflhE	EM10212	24	22.509	62.432	85.487
DflhE	EM10212	25	21.499	59.557	81.037
DflhE	EM10212	26	24.431	58.431	83.852
DflhE	EM10212	27	25.45	54.531	79.929
DflhE	EM10212	28	23.108	50.751	73.776
DflhE	EM10212	29	23.723	52.02	74.857
DflhE	EM10212	30	24.217	58.703	81.757
DflhE	EM10212	31	24.875	55.249	78.982
DflhE	EM10212	32	21.776	55.32	75.275
DflhE	EM10212	33	24.249	50.228	73.271
DflhE	EM10212	34	22.097	51.465	72.002
DflhE	EM10212	35	21.963	53.677	74.908
DflhE	EM10212	36	21.549	52.632	73.861
DflhE	EM10212	37	23.278	52.692	75.413
DflhE	EM10212	38	23.242	52.254	74.342
DflhE	EM10212	39	24.226	53.178	76.527
DflhE	EM10212	40	22.293	53.838	77.398
DflhE	EM10212	41	22.564	50.696	70.466
DflhE	EM10212	42	21.404	49.693	69.63
DflhE	EM10212	43	23.22	50.785	73.254
DflhE	EM10212	44	22.72	57.81	79.935
DflhE	EM10212	45	22.239	52.489	75.306
DflhE	EM10212	46	23.617	55.251	79.143
DflhE	EM10212	47	24.157	56.308	80.293
DflhE	EM10212	48	22.134	49.385	70.548
DflhE	EM10212	49	20.998	44.666	66.561
DflhE	EM10212	50	24.934	50.299	74.605
DflhE	EM10212	51	23.258	49.687	73.531
DflhE	EM10212	52	23.227	55.629	77.568
DflhE	EM10212	53	22.759	46.609	68.784
DflhE	EM10212	54	21.721	53.322	75.244
DflhE	EM10212	55	23.711	52.17	74.702
DflhE	EM10212	56	23.267	59.14	81.693
DflhE	EM10212	57	18.311	51.392	69.411
DflhE	EM10212	58	22.221	52.616	74.992
DflhE	EM10212	59	22.293	50.744	72.441
DflhE	EM10212	60	23.546	60.724	83.938
DflhE	EM10212	61	22.69	57.495	79.423
DflhE	EM10212	62	23.445	61.963	85.289
DflhE	EM10212	63	20.929	55.758	76.85
DflhE	EM10212	64	22.74	49.836	72.928
DflhE	EM10212	65	20.965	51.185	73.728
DflhE	EM10212	66	21.937	57.21	78.868
DflhE	EM10212	67	24.197	53.256	77.224
DflhE	EM10212	68	22.016	55.165	76.634
DflhE	EM10212	69	21.93	65.688	86.667
DflhE	EM10212	70	23.717	44.176	68.973
DflhE	EM10212	71	23.883	55.25	79.635
DflhE	EM10212	72	23.226	49.599	73.025
DflhE	EM10212	73	25.393	55.514	79.574
DflhE	EM10212	74	23.181	56.344	78.8
DflhE	EM10212	75	26.685	48.927	75.114
DflhE	EM10212	76	21.35	58.912	80.429
DflhE	EM10212	77	21.185	54.023	74.503
DflhE	EM10212	78	23.907	52.461	76.061
DflhE	EM10212	79	22.514	50.885	72.165
DflhE	EM10212	80	22.923	49.601	70.925
DflhE	EM10212	81	23.404	51.535	75.604
DflhE	EM10212	82	23.051	66.005	89.037
DflhE	EM10212	83	23.89	48.866	72.702
DflhE	EM10212	84	22.201	52.514	73.693
DflhE	EM10212	85	22.879	53.177	75.206
DflhE	EM10212	86	22.875	46.497	69.354
DflhE	EM10212	87	21.032	53.618	74.477
DflhE	EM10212	88	22.46	52.254	74.212
DflhE	EM10212	89	19.975	60.069	80.046
DflhE	EM10212	90	25.056	50.681	75.277
DflhE	EM10212	91	22.036	52.125	74.726
DflhE	EM10212	92	19.36	62.946	81.27
DflhE	EM10212	93	25.931	49.961	75.924
DflhE	EM10212	94	24.273	45.301	69.016
DflhE	EM10212	95	22.417	47.366	69.853
DflhE	EM10212	96	21.223	55.364	74.888
DflhE	EM10212	97	22.338	53.95	76.793
DflhE	EM10212	98	23.588	55.465	78.393
DflhE	EM10212	99	24.056	41.238	65.083
DflhE	EM10212	100	22.662	51.762	74.639
DflhE	EM10212	101	23.58	56.332	79.039
DflhE	EM10212	102	19.76	48.056	67.594
DflhE	EM10212	103	22.15	54.861	78.035
DflhE	EM10212	104	24.181	50.954	74.957
DflhE	EM10212	105	22.005	54.382	76.144
DflhE Pring	EM10212	1	18.644	45.56	64.095
DflhE Pring	EM10212	2	17.947	48.39	65.937
DflhE Pring	EM10212	3	19.403	45.527	64.623
DflhE Pring	EM10212	4	16.261	62.517	79.448
DflhE Pring	EM10212	5	17.94	47.278	65.157
DflhE Pring	EM10212	6	17.204	58.545	75.178
DflhE Pring	EM10212	7	21.737	54.52	76.136
DflhE Pring	EM10212	8	18.353	60.217	79.989
DflhE Pring	EM10212	9	18.578	63.607	82.383
DflhE Pring	EM10212	10	21.319	64.481	84.834
DflhE Pring	EM10212	11	20.162	52.144	71.636
DflhE Pring	EM10212	12	19.32	51.329	70.824
DflhE Pring	EM10212	13	21.066	54.53	74.856
DflhE Pring	EM10212	14	18.526	53.803	72.828
DflhE Pring	EM10212	15	17.884	51.373	68.68
DflhE Pring	EM10212	16	20.607	49.028	68.829
DflhE Pring	EM10212	17	19.652	46.844	65.862
DflhE Pring	EM10212	18	19.836	49.316	68.807
DflhE Pring	EM10212	19	22.978	52.396	76.238
DflhE Pring	EM10212	20	19.083	55.816	74.831
DflhE Pring	EM10212	21	21.088	60.412	82.017
DflhE Pring	EM10212	22	15.778	28.458	43.398
DflhE Pring	EM10212	23	20.2	43.978	62.885
DflhE Pring	EM10212	24	18.522	57.891	75.937
DflhE Pring	EM10212	25	14.642	42.369	56.531
DflhE Pring	EM10212	26	18.01	50.432	67.683
DflhE Pring	EM10212	27	23.798	52.144	75.395
DflhE Pring	EM10212	28	22.02	51.386	73.624
DflhE NoRings	EM10212	1	15.66	38.29	54.09
DflhE NoRings	EM10212	2	6.615	48.119	55.011
DflhE NoRings	EM10212	3	7.458	49.737	56.867
DflhE NoRings	EM10212	4	11.512	32.461	43.913
DflhE NoRings	EM10212	5	23.284	30.963	53.794
DflhE NoRings	EM10212	6	9.52	46.739	56.141
DflhE NoRings	EM10212	7	10.949	46.819	58.128
DflhE NoRings	EM10212	8	8.984	48.526	57.252
DflhE NoRings	EM10212	9	15.065	42.676	57.856
DflhE NoRings	EM10212	10	15.34	46.122	61.079
DflhE NoRings	EM10212	11	7.931	48.52	56.696
DflhE NoRings	EM10212	12	9.72	59.566	69.183
DflhE NoRings	EM10212	13	14.69	52.664	67.991
DflhE NoRings	EM10212	14	9.168	50.717	60.42
DflhE NoRings	EM10212	15	8.9	50.511	58.968
DflhE NoRings	EM10212	16	5.31	46.838	52.063
DflhE NoRings	EM10212	17	16.262	42.546	58.193
DflhE NoRings	EM10212	18	11.026	45.938	56.748
DflhE NoRings	EM10212	19	12.811	51.212	63.877
DflhE NoRings	EM10212	20	8.977	45.496	53.977
DflhE NoRings	EM10212	21	6.303	47.45	53.873
DflhE NoRings	EM10212	22	8.443	54.665	63.481
DflhE NoRings	EM10212	23	14.392	41.538	56.026
DflhE NoRings	EM10212	24	8.042	46.565	54.741
