# Supplementary material for: FlhE functions as a chaperone to prevent formation of periplasmic flagella in Gram-negative bacteria
Source: Nat Commun. 2024 Jul 14;15:5921. doi: 10.1038/s41467-024-50278-0 (PMC11247099; doi:10.1038/s41467-024-50278-0)
Supplement: Supplementary file 7 — Source Data [file 41467_2024_50278_MOESM7_ESM.zip › FigS2c.xlsx]

## Sheet: Motility measurements
# Swimming motility diameter measurement
						AVG			Relative to WT
		With Arabinose
TH9677	R1	268.507			TH9677	301.551			TH9677	0.890421
WT	R2	331.407			EM9559	373.378				1.09901
	R3	304.738			EM9660	390.164				1.01057
EM9659	R1	351.454			EM9661	63.0593			EM9559	1.16549
ProC	R2	375.007			EM9662	40.7215				1.2436
	R3	393.672			EM10163	274.117				1.30549
EM9660	R1	327.287			EM10164	51.7377			EM9660	1.08535
ProB	R2	419.005			EM10165	37.5447				1.3895
	R3	424.199			EM10697	204.583				1.40673
EM9661	R1	57.002			EM10698	206.452			EM9661	0.18903
ProA	R2	59.034								0.195768
	R3	73.142								0.242553
EM9662	R1	27.00							EM9662	0.0895372
Pro1	R2	31.334								0.10391
	R3	50.109								0.166171
EM10163	R1	234.289							EM10163	0.776947
DflhE	R2	304.059								1.00832
	R3	284.004								0.941812
EM10164	R1	54.683							EM10164	0.181339
DflhE ProA	R2	51.149								0.16962
	R3	49.381								0.163757
EM10165	R1	29.633							EM10165	0.0982687
DflhE Pro1	R2	51.799								0.171775
	R3	31.202								0.103472
EM10697	R1	159.654							EM10697	0.529443
DflhE ProC	R2	194.382								0.644608
	R3	259.712								0.861255
EM10698	R1	181.261							EM10698	0.601096
DflhE ProB	R2	226.904								0.752457
	R3	211.192								0.700353

## Sheet: Tabelle1
# Swimming motility measurement
# Relative to WT
Strain	WT	Psyn1	PsynA	PsynB	PsynC	ΔflhE	ΔflhE Psyn1	ΔflhE PsynA	ΔflhE PsynB	ΔflhE PsynC
Rep1	0.890421	0.089537	0.18903	1.08535	1.16549	0.776947	0.098269	0.181339	0.601096	0.529443
Rep2	1.09901	0.10391	0.195768	1.3895	1.2436	1.00832	0.171775	0.16962	0.752457	0.644608
Rep3	1.01057	0.166171	0.242553	1.40673	1.30549	0.941812	0.103472	0.163757	0.700353	0.861255
