# Supplementary material for: FlhE functions as a chaperone to prevent formation of periplasmic flagella in Gram-negative bacteria
Source: Nat Commun. 2024 Jul 14;15:5921. doi: 10.1038/s41467-024-50278-0 (PMC11247099; doi:10.1038/s41467-024-50278-0)
Supplement: Supplementary file 7 — Source Data [file 41467_2024_50278_MOESM7_ESM.zip › FigS2d.xlsx]

## Sheet: Raw_Data
# Propidium iodide measurement - epifluorescence microscopy
# TRUE = cells with signal >1000, considered as dead cells; FALSE = cells with signal <1000 considered as live cells
Ch1.max PI = maximal signal measured inside cells for Propidium iodide
Bacteria = individual cells
Bacteria	Dead=TRUE	Strain	Ch1.max PI	Hooks
b1811	TRUE	EM10163	16254	0
b1736	TRUE	TH9677	16253	1
b1797	TRUE	TH9677	16253	2
b2364	TRUE	EM10163	16246	2
b79709	TRUE	EM9659	16245	8
b10538	TRUE	EM9659	16244	2
b958	TRUE	TH9677	16243	5
b660	TRUE	EM10163	16243	2
b2352	TRUE	EM10163	16243	2
b2397	TRUE	EM10163	16243	1
b33	TRUE	EM10164	16241	1
b2324	TRUE	TH9677	16241	2
b75	TRUE	EM9659	16241	2
b437	TRUE	EM10163	16240	1
b1987	TRUE	EM10163	16240	1
b103615	TRUE	EM10697	16239	3
b76231	TRUE	EM9659	16239	3
b124751	TRUE	EM9659	16237	8
b382	TRUE	EM10163	16237	1
b1374	TRUE	EM10163	16237	1
b600	TRUE	EM10164	16235	2
b5268	TRUE	EM9659	16235	2
b299	TRUE	EM10163	16235	2
b1286	TRUE	TH9677	16234	1
b220	TRUE	EM10163	16234	1
b568	TRUE	EM10163	16234	2
b99	TRUE	EM9659	16233	6
b1845	TRUE	EM10163	16233	3
b2423	TRUE	EM10163	16233	2
b486	TRUE	EM9661	16232	1
b5103	TRUE	EM9661	16232	0
b835	TRUE	EM10163	16232	5
b2026	TRUE	EM10163	16232	3
b5102	TRUE	EM9661	16231	0
b1816	TRUE	EM10163	16228	1
b2073	TRUE	EM10163	16228	2
b1121	TRUE	EM10163	16227	2
b1248	TRUE	EM9661	16226	0
b1221	TRUE	EM10163	16226	0
b3492	TRUE	EM9661	16224	1
b1546	TRUE	EM10163	16224	1
b167807	TRUE	EM10697	16223	5
b138	TRUE	EM9659	16223	2
b4809	TRUE	EM9661	16223	1
b5123	TRUE	EM9661	16220	1
b1342	TRUE	EM9661	16219	1
b3140	TRUE	EM9661	16218	0
b529	TRUE	EM10163	16218	1
b1775	TRUE	EM9661	16217	1
b286	TRUE	EM9661	16215	1
b580	TRUE	EM10163	16214	2
b1905	TRUE	EM9661	16213	1
b952	TRUE	EM9661	16212	0
b4747	TRUE	EM9661	16211	0
b320	TRUE	EM10163	16211	2
b2402	TRUE	EM10164	16210	1
b115309	TRUE	EM10697	16209	2
b151235	TRUE	EM10697	16208	3
b1649	TRUE	EM9661	16207	1
b1918	TRUE	EM9661	16207	1
b760	TRUE	EM10163	16207	2
b88	TRUE	EM9661	16206	1
b1989	TRUE	EM10163	16206	6
b2101	TRUE	EM10163	16206	2
b10462	TRUE	EM9659	16205	2
b2016	TRUE	EM10163	16205	2
b1571	TRUE	EM10163	16204	0
b1345	TRUE	EM9661	16202	2
b4475	TRUE	EM9661	16201	1
b68831	TRUE	EM10697	16199	7
b2060	TRUE	EM10163	16199	3
b46092	TRUE	EM10697	16197	4
b563	TRUE	TH9677	16195	2
b1263	TRUE	EM9661	16194	1
b3406	TRUE	EM9661	16194	1
b1421	TRUE	EM10163	16194	3
b87093	TRUE	EM10697	16189	1
b2021	TRUE	EM10163	16187	3
b138927	TRUE	EM10697	16186	11
b1430	TRUE	TH9677	16185	5
b39397	TRUE	EM10697	16184	6
b828	TRUE	TH9677	16180	2
b24194	TRUE	EM10697	16179	3
b151227	TRUE	EM10697	16172	4
b50927	TRUE	EM10697	16171	4
b53593	TRUE	EM10697	16171	2
b151241	TRUE	EM10697	16166	0
b31057	TRUE	EM10697	16163	5
b153607	TRUE	EM9659	16155	2
b1328	TRUE	EM9661	16153	1
b88413	TRUE	EM10697	16144	1
b90056	TRUE	EM10697	16143	3
b164296	TRUE	EM10697	16140	0
b1620	TRUE	EM10163	16139	0
b121850	TRUE	EM10697	16125	2
b1667	TRUE	EM10163	16124	0
b90221	TRUE	EM10697	16113	1
b21512	TRUE	EM10697	16107	1
b40333	TRUE	EM10697	16102	3
b2274	TRUE	EM10164	16093	0
b2347	TRUE	EM10163	16036	1
b75360	TRUE	EM10697	16001	8
b75888	TRUE	EM10697	15997	5
b2748	TRUE	EM10164	15961	1
b95	TRUE	EM10163	15734	0
b1949	TRUE	EM10163	15663	1
b495	TRUE	EM10163	15603	2
b2404	TRUE	EM10163	15598	1
b57105	TRUE	EM9659	15429	3
b16286	TRUE	EM10697	15427	3
b965	TRUE	EM10163	14903	3
b270	TRUE	EM10163	14753	1
b1801	TRUE	EM10163	14468	2
b456	TRUE	EM10163	14385	1
b117020	TRUE	EM10697	14291	6
b1427	TRUE	EM10163	13967	1
b1182	TRUE	EM10163	13740	1
b597	TRUE	EM9661	13336	1
b38	TRUE	EM9659	13278	1
b72353	TRUE	EM10697	13212	5
b814	TRUE	EM9661	13211	0
b1721	TRUE	EM10163	13138	2
b128468	TRUE	EM9659	12372	5
b1882	TRUE	EM10163	11442	2
b1738	TRUE	EM10163	11324	2
b2415	TRUE	EM10163	11321	1
b1274	TRUE	EM10163	11261	2
b829	TRUE	TH9677	11112	0
b1339	TRUE	EM10163	11020	1
b1505	TRUE	EM9661	10992	0
b13161	TRUE	EM10697	10781	4
b1699	TRUE	EM10163	10762	1
b104931	TRUE	EM9659	10581	12
b2030	TRUE	EM10163	10576	4
b720	TRUE	EM10164	10377	1
b2511	TRUE	EM10163	10126	1
b911	TRUE	EM10163	9942	3
b79450	TRUE	EM9659	9840	4
b1106	TRUE	EM10163	9794	2
b719	TRUE	TH9677	9571	5
b167	TRUE	EM10163	9204	2
b1522	TRUE	EM10163	8955	1
b83	TRUE	EM10163	8782	0
b1376	TRUE	EM10163	8721	3
b692	TRUE	TH9677	8565	1
b584	TRUE	EM10163	8177	2
b172	TRUE	TH9677	8108	3
b198	TRUE	EM10163	7989	2
b612	TRUE	EM10163	7975	4
b162802	TRUE	EM10697	7948	7
b52890	TRUE	EM10697	7834	3
b548	TRUE	EM10163	7717	4
b700	TRUE	EM10163	7703	2
b73945	TRUE	EM9659	7438	4
b87157	TRUE	EM10697	7434	4
b11348	TRUE	EM10697	7297	4
b512	TRUE	EM10163	7277	7
b1610	TRUE	EM10163	7187	3
b2643	TRUE	TH9677	7074	2
b38	TRUE	EM10163	6841	2
b2284	TRUE	EM10163	6761	2
b1258	TRUE	TH9677	6691	3
b2038	TRUE	EM10163	6678	1
b1085	TRUE	EM10163	6640	2
b32848	TRUE	EM10697	6528	2
b1988	TRUE	TH9677	6492	0
b2359	TRUE	TH9677	6341	6
b171	TRUE	EM10163	6245	2
b2488	TRUE	EM10163	6237	1
b1946	TRUE	TH9677	6226	8
b1260	TRUE	EM10163	6194	1
b579	TRUE	TH9677	6098	1
b31	TRUE	EM10163	6089	2
b454	TRUE	EM10163	6052	2
b900	TRUE	EM10163	6034	3
b78	TRUE	EM10163	5942	1
b2007	TRUE	EM10163	5913	2
b1526	TRUE	TH9677	5855	2
b1695	TRUE	EM10163	5822	1
b12968	TRUE	EM10697	5738	2
b1301	TRUE	TH9677	5646	1
b367	TRUE	TH9677	5644	4
b980	TRUE	EM10163	5550	2
b150	TRUE	EM10163	5399	1
b1042	TRUE	EM10163	5383	2
b466	TRUE	EM10163	5365	1
b1106	TRUE	EM10164	5323	1
b1425	TRUE	EM10163	5281	2
b1089	TRUE	EM10164	5222	4
b1925	TRUE	EM9661	5057	0
b1951	TRUE	TH9677	4972	7
b997	TRUE	EM10163	4947	1
b943	TRUE	TH9677	4889	3
b209	TRUE	TH9677	4855	4
b1417	TRUE	EM10163	4843	2
b2342	TRUE	TH9677	4823	2
b79963	TRUE	EM9659	4804	3
b90635	TRUE	EM10697	4767	5
b2096	TRUE	EM10163	4740	0
b1511	TRUE	TH9677	4726	2
b1231	TRUE	TH9677	4709	2
b1386	TRUE	EM10163	4678	1
b623	TRUE	TH9677	4650	3
b482	TRUE	EM10163	4626	1
b29777	TRUE	EM10697	4607	1
b151238	TRUE	EM10697	4582	2
b22	TRUE	EM9659	4567	2
b4481	TRUE	EM9661	4542	0
b3586	TRUE	EM9661	4508	0
b613	TRUE	TH9677	4479	2
b2129	TRUE	TH9677	4274	2
b2675	TRUE	EM10164	4257	2
b1825	TRUE	EM10163	4218	2
b1265	TRUE	TH9677	4157	1
b3035	TRUE	TH9677	4079	2
b51532	TRUE	EM9659	4024	1
b761	TRUE	EM9661	3974	0
b1910	TRUE	TH9677	3969	7
b782	TRUE	EM10163	3820	1
b559	TRUE	TH9677	3780	2
b11172	TRUE	EM9659	3747	2
b2378	TRUE	EM10163	3737	1
b22429	TRUE	EM10697	3630	2
b1267	TRUE	EM9661	3586	0
b123512	TRUE	EM9659	3578	7
b770	TRUE	TH9677	3555	3
b942	TRUE	TH9677	3448	2
b2864	TRUE	TH9677	3387	1
b589	TRUE	EM9661	3366	0
b120540	TRUE	EM9659	3355	3
b1009	TRUE	EM10163	3294	6
b1934	TRUE	EM9661	3196	1
b907	TRUE	TH9677	3155	6
b2340	TRUE	EM10163	3124	0
b232	TRUE	EM10164	3065	1
b817	TRUE	TH9677	3046	1
b1489	TRUE	EM9661	3041	0
b37	TRUE	EM9659	3018	3
b93502	TRUE	EM9659	3016	3
b25	TRUE	TH9677	2953	3
b1766	TRUE	TH9677	2934	2
b723	TRUE	EM10164	2923	1
b346	TRUE	TH9677	2919	3
b1940	TRUE	EM10163	2913	3
b771	TRUE	EM10163	2911	6
b60	TRUE	EM9659	2866	7
b161541	TRUE	EM10697	2838	4
b423	TRUE	TH9677	2826	4
b1802	TRUE	EM9661	2823	0
b3734	TRUE	EM9661	2818	1
b1991	TRUE	EM9661	2799	1
b597	TRUE	EM10163	2766	1
b4798	TRUE	EM9661	2763	0
b1161	TRUE	EM10164	2749	1
b1288	TRUE	EM9661	2744	1
b2063	TRUE	EM10163	2743	2
b4879	TRUE	EM9661	2731	0
b1719	TRUE	EM9661	2700	0
b1150	TRUE	EM10163	2700	2
b2704	TRUE	TH9677	2688	1
b2383	TRUE	EM10163	2678	2
b4378	TRUE	EM9661	2659	1
b2368	TRUE	TH9677	2656	1
b516	TRUE	EM10163	2654	1
b79	TRUE	EM10163	2622	0
b1630	TRUE	EM10163	2588	0
b4414	TRUE	EM9661	2545	0
b430	TRUE	TH9677	2516	3
b1827	TRUE	EM10163	2506	0
b1044	TRUE	EM10163	2466	1
b840	TRUE	EM10164	2461	1
b1223	TRUE	EM10163	2418	0
b4926	TRUE	EM9661	2409	0
b879	TRUE	TH9677	2407	1
b239	TRUE	TH9677	2366	1
b2593	TRUE	TH9677	2365	2
b408	TRUE	EM10163	2355	0
b1008	TRUE	EM10163	2347	1
b1901	TRUE	EM9661	2343	0
b241	TRUE	TH9677	2312	1
b760	TRUE	EM10164	2307	0
b1061	TRUE	EM10164	2307	2
b785	TRUE	EM10164	2306	2
b4159	TRUE	EM10697	2246	5
b2589	TRUE	EM10164	2233	4
b3895	TRUE	EM9661	2205	2
b727	TRUE	EM10163	2198	3
b3033	TRUE	TH9677	2193	1
b94	TRUE	EM10163	2084	2
b1103	TRUE	EM9661	2074	2
b753	TRUE	TH9677	2068	2
b456	TRUE	TH9677	2060	2
b990	TRUE	EM10163	2020	1
b445	TRUE	EM10164	2001	1
b2024	TRUE	EM9661	1987	2
b69747	TRUE	EM9659	1974	8
b1351	TRUE	EM10163	1937	3
b4751	TRUE	EM9661	1935	0
b1087	TRUE	EM10163	1909	2
b2657	TRUE	EM10164	1889	1
b3927	TRUE	EM9661	1886	0
b1349	TRUE	EM9661	1875	1
b1217	TRUE	TH9677	1865	2
b766	TRUE	EM10163	1860	5
b30248	TRUE	EM9659	1845	7
b1820	TRUE	EM9661	1832	1
b1120	TRUE	EM10163	1794	5
b3174	TRUE	EM10164	1775	0
b1664	TRUE	EM9661	1763	0
b245	TRUE	EM10164	1757	1
b1949	TRUE	EM9661	1747	3
b2562	TRUE	TH9677	1731	3
b3085	TRUE	EM10164	1729	1
b4456	TRUE	EM9661	1706	0
b192	TRUE	EM10163	1705	2
b291	TRUE	EM10163	1701	1
b776	TRUE	TH9677	1696	1
b2008	TRUE	EM10163	1687	4
b718	TRUE	EM10163	1678	7
b819	TRUE	EM10163	1663	0
b50	TRUE	EM10163	1642	5
b75388	TRUE	EM9659	1626	5
b172	TRUE	EM9661	1626	0
b1466	TRUE	EM10163	1592	0
b2836	TRUE	TH9677	1590	2
b1519	TRUE	TH9677	1582	3
b90455	TRUE	EM10697	1574	5
b555	TRUE	TH9677	1566	1
b2392	TRUE	EM10163	1564	4
b1291	TRUE	TH9677	1554	1
b1540	TRUE	TH9677	1550	2
b1779	TRUE	EM9661	1547	0
b364	TRUE	EM10163	1540	1
b2962	TRUE	TH9677	1521	3
b2673	TRUE	EM10164	1515	2
b4587	TRUE	EM9661	1513	0
b4604	TRUE	EM9661	1513	0
b3146	TRUE	EM10164	1502	0
b12169	TRUE	EM9659	1494	2
b82	TRUE	EM10163	1436	1
b328	TRUE	TH9677	1434	2
b464	TRUE	TH9677	1428	2
b1656	TRUE	EM10163	1412	0
b1593	TRUE	EM10163	1405	5
b2383	TRUE	TH9677	1402	6
b1708	TRUE	EM9661	1388	0
b1311	TRUE	EM9661	1378	0
b3565	TRUE	EM9661	1377	0
b2055	TRUE	EM10163	1377	0
b1680	TRUE	TH9677	1371	3
b770	TRUE	EM10163	1369	3
b823	TRUE	EM10164	1367	0
b1323	TRUE	EM10163	1365	3
b1309	TRUE	EM10163	1361	2
b1744	TRUE	EM10163	1359	3
b151244	TRUE	EM10697	1339	3
b501	TRUE	TH9677	1335	0
b149337	TRUE	EM10697	1326	6
b1741	TRUE	EM10163	1326	1
b1110	TRUE	EM10163	1323	6
b948	TRUE	TH9677	1320	5
b1776	TRUE	TH9677	1320	2
b449	TRUE	TH9677	1316	0
b68801	TRUE	EM9659	1316	10
b1179	TRUE	EM10163	1295	4
b1125	TRUE	EM10163	1280	1
b1122	TRUE	EM10163	1271	1
b2928	TRUE	TH9677	1261	2
b1550	TRUE	EM10163	1259	4
b123916	TRUE	EM10697	1258	5
b279	TRUE	EM9661	1257	0
b1120	TRUE	TH9677	1254	2
b2428	TRUE	EM10163	1238	4
b2432	TRUE	EM10163	1236	4
b410	TRUE	TH9677	1231	1
b2625	TRUE	TH9677	1226	2
b1123	TRUE	EM10163	1226	2
b2430	TRUE	EM10163	1225	1
b1909	TRUE	TH9677	1224	1
b2167	TRUE	TH9677	1222	2
b757	TRUE	EM10163	1214	3
b1139	TRUE	EM10163	1207	1
b278	TRUE	EM9661	1206	0
b116618	TRUE	EM10697	1201	4
b2010	TRUE	EM10163	1198	0
b2479	TRUE	EM10163	1195	1
b1410	TRUE	TH9677	1192	2
b2393	TRUE	EM10163	1187	2
b1169	TRUE	EM10163	1186	1
b744	TRUE	EM10163	1185	3
b2430	TRUE	EM10164	1177	3
b2307	TRUE	TH9677	1177	4
b1529	TRUE	TH9677	1168	6
b1134	TRUE	EM10163	1160	1
b1680	TRUE	EM10163	1159	1
b1171	TRUE	EM10164	1156	1
b1132	TRUE	EM10163	1149	1
b26	TRUE	EM10164	1144	0
b4911	TRUE	EM9661	1140	2
b162	TRUE	EM9661	1137	1
b461	TRUE	TH9677	1133	1
b1130	TRUE	EM10163	1133	3
b2837	TRUE	TH9677	1130	2
b348	TRUE	EM10163	1130	1
b237	TRUE	EM10163	1129	3
b574	TRUE	EM10163	1129	2
b953	TRUE	EM10164	1128	0
b1551	TRUE	EM10163	1122	1
b1331	TRUE	EM10163	1119	2
b1148	TRUE	EM10163	1116	2
b1119	TRUE	EM10163	1104	1
b1086	TRUE	EM10164	1101	3
b1950	TRUE	TH9677	1097	1
b769	TRUE	EM10163	1094	3
b1532	TRUE	TH9677	1093	2
b1493	TRUE	TH9677	1092	2
b332	TRUE	EM10163	1090	4
b2406	TRUE	EM10163	1085	0
b1570	TRUE	EM10163	1081	1
b1623	TRUE	EM9661	1076	2
b1684	TRUE	TH9677	1073	3
b1013	TRUE	EM9661	1071	0
b2512	TRUE	EM10163	1071	0
b3173	TRUE	EM10164	1070	1
b728	TRUE	EM10163	1069	4
b765	TRUE	EM10163	1068	4
b1539	TRUE	EM10163	1068	3
b713	TRUE	EM10163	1066	2
b2069	TRUE	EM10163	1066	4
b33835	TRUE	EM10697	1060	1
b1611	TRUE	TH9677	1059	2
b920	TRUE	TH9677	1058	3
b201	TRUE	EM10163	1056	2
b51764	TRUE	EM9659	1054	4
b1131	TRUE	EM10163	1052	4
b1229	TRUE	TH9677	1049	1
b39573	TRUE	EM10697	1048	0
b1008	TRUE	TH9677	1047	3
b1885	TRUE	TH9677	1047	2
b4806	TRUE	EM9661	1046	0
b2614	TRUE	EM10164	1044	1
b4431	TRUE	EM9661	1044	0
b743	TRUE	EM10163	1044	2
b1541	TRUE	EM10163	1043	0
b1428	TRUE	TH9677	1034	3
b706	TRUE	EM10163	1031	1
b36004	TRUE	EM10697	1027	10
b366	TRUE	TH9677	1027	2
b1152	TRUE	EM10163	1023	1
b1173	TRUE	EM10163	1021	1
b390	TRUE	TH9677	1020	2
b2936	TRUE	TH9677	1020	2
b1293	TRUE	EM9661	1020	1
b2386	TRUE	TH9677	1018	1
b705	TRUE	EM10163	1017	0
b2353	TRUE	TH9677	1016	3
b1830	TRUE	EM10163	1010	1
b1968	TRUE	TH9677	1008	2
b384	TRUE	EM10164	1006	1
b373	TRUE	EM10163	1006	3
b1111	TRUE	EM10163	1006	2
b1937	TRUE	TH9677	1005	1
b82910	TRUE	EM9659	1005	5
b1951	TRUE	EM10163	1004	2
b1904	TRUE	TH9677	1003	2
b1462	TRUE	TH9677	1001	1
b707	FALSE	EM10163	997	2
b2319	FALSE	TH9677	996	3
b1114	FALSE	EM10163	996	5
b2999	FALSE	TH9677	995	3
b1252	FALSE	EM9661	993	1
b82885	FALSE	EM9659	992	4
b203	FALSE	EM10163	991	2
b761	FALSE	EM10163	990	3
b1176	FALSE	EM10163	990	1
b756	FALSE	EM10163	988	1
b2421	FALSE	EM10163	988	2
b57469	FALSE	EM10697	983	7
b2396	FALSE	TH9677	983	3
b1946	FALSE	EM10163	983	2
b2931	FALSE	TH9677	981	3
b2799	FALSE	TH9677	980	2
b1518	FALSE	EM10163	980	1
b17375	FALSE	EM10697	978	5
b3859	FALSE	EM9661	977	0
b1174	FALSE	EM10163	977	2
b1848	FALSE	EM9661	975	0
b1050	FALSE	TH9677	973	3
b3019	FALSE	TH9677	973	1
b2493	FALSE	EM10163	971	2
b444	FALSE	TH9677	969	2
b88247	FALSE	EM10697	968	2
b710	FALSE	EM10163	968	6
b1854	FALSE	EM10163	967	3
b1117	FALSE	EM10163	966	1
b4421	FALSE	EM9661	964	0
b383	FALSE	TH9677	958	4
b1545	FALSE	EM10163	956	1
b2803	FALSE	TH9677	955	1
b657	FALSE	EM10163	955	2
b1054	FALSE	EM10164	953	0
b372	FALSE	EM10163	953	1
b429	FALSE	TH9677	952	1
b708	FALSE	EM10163	951	5
b393	FALSE	TH9677	950	3
b148911	FALSE	EM10697	949	9
b1133	FALSE	EM10163	949	5
b1946	FALSE	EM9661	943	1
b745	FALSE	EM10163	941	5
b2431	FALSE	EM10164	940	2
b321	FALSE	EM10163	940	2
b86920	FALSE	EM10697	939	4
b1982	FALSE	EM10163	937	1
b307	FALSE	EM10164	936	1
b717	FALSE	EM10163	934	3
b977	FALSE	EM10164	932	2
b2451	FALSE	EM10163	930	1
b950	FALSE	TH9677	929	3
b1097	FALSE	EM10163	927	2
b1608	FALSE	EM10163	927	3
b1549	FALSE	EM10163	925	1
b1958	FALSE	TH9677	923	2
b1955	FALSE	TH9677	922	2
b934	FALSE	TH9677	920	1
b1537	FALSE	EM10163	920	2
b368	FALSE	EM10163	918	2
b35353	FALSE	EM9659	916	9
b2445	FALSE	TH9677	914	0
b309	FALSE	EM10163	914	9
b3003	FALSE	TH9677	913	2
b3178	FALSE	EM9661	913	1
b565	FALSE	EM10163	913	3
b436	FALSE	TH9677	912	2
b929	FALSE	TH9677	912	3
b2370	FALSE	TH9677	910	1
b1104	FALSE	EM10163	909	2
b1640	FALSE	EM10163	908	2
b324	FALSE	EM10163	907	2
b1957	FALSE	TH9677	905	2
b904	FALSE	TH9677	904	2
b2980	FALSE	TH9677	904	3
b916	FALSE	TH9677	903	5
b1149	FALSE	EM10163	903	5
b1996	FALSE	EM10163	903	0
b911	FALSE	TH9677	902	3
b1543	FALSE	EM10163	902	1
b350	FALSE	EM10163	901	6
b2062	FALSE	EM10163	901	2
b101	FALSE	EM9659	899	5
b134094	FALSE	EM9659	899	3
b2435	FALSE	EM10163	899	1
b947	FALSE	TH9677	898	2
b1891	FALSE	TH9677	896	1
b2025	FALSE	EM10163	896	1
b2482	FALSE	EM10163	896	0
b962	FALSE	TH9677	895	4
b1178	FALSE	EM10163	894	4
b1936	FALSE	TH9677	892	2
b1330	FALSE	EM9661	892	2
b357	FALSE	EM10163	892	6
b1568	FALSE	EM10163	892	1
b2450	FALSE	EM10163	892	0
b1992	FALSE	EM10163	890	3
b2941	FALSE	TH9677	889	2
b92858	FALSE	EM9659	889	4
b1426	FALSE	EM10163	889	0
b919	FALSE	TH9677	888	3
b4200	FALSE	EM9661	888	2
b936	FALSE	TH9677	887	2
b382	FALSE	TH9677	885	3
b2913	FALSE	TH9677	884	2
b1126	FALSE	EM10163	883	4
b2513	FALSE	EM10163	883	0
b146479	FALSE	EM10697	882	6
b354	FALSE	EM10163	882	2
b2436	FALSE	EM10163	882	3
b2953	FALSE	TH9677	881	0
b1189	FALSE	EM10163	880	1
b1971	FALSE	TH9677	879	3
b2231	FALSE	TH9677	879	2
b3991	FALSE	EM9661	879	0
b1556	FALSE	EM10163	878	1
b1938	FALSE	TH9677	877	5
b1985	FALSE	EM10163	877	0
b164512	FALSE	EM10697	876	4
b473	FALSE	TH9677	876	2
b61256	FALSE	EM9659	876	13
b304	FALSE	EM10163	875	4
b1103	FALSE	EM10163	874	3
b1981	FALSE	EM10163	873	2
b1565	FALSE	EM10163	872	0
b2004	FALSE	EM10163	872	3
b151232	FALSE	EM10697	871	3
b3431	FALSE	EM9661	870	0
b98900	FALSE	EM9659	869	3
b1428	FALSE	EM10164	868	1
b405	FALSE	TH9677	868	0
b1788	FALSE	EM9661	867	0
b2028	FALSE	EM10163	867	1
b2491	FALSE	EM10163	867	2
b1900	FALSE	TH9677	866	0
b4232	FALSE	EM9661	866	1
b151265	FALSE	EM10697	865	3
b60288	FALSE	EM10697	864	14
b82919	FALSE	EM9659	864	8
b1999	FALSE	EM9661	862	1
b2109	FALSE	TH9677	859	1
b2942	FALSE	TH9677	859	0
b1527	FALSE	TH9677	858	1
b1569	FALSE	EM10163	858	2
b1167	FALSE	EM10163	857	2
b3006	FALSE	TH9677	854	0
b637	FALSE	EM9661	854	1
b407	FALSE	EM10164	853	6
b343	FALSE	EM10163	853	1
b1886	FALSE	TH9677	851	5
b1124	FALSE	EM10163	850	4
b2932	FALSE	TH9677	849	2
b77812	FALSE	EM10697	848	7
b452	FALSE	TH9677	848	3
b2452	FALSE	EM10163	848	0
b358	FALSE	EM10164	847	1
b3008	FALSE	TH9677	847	2
b1436	FALSE	TH9677	846	0
b1508	FALSE	TH9677	846	0
b2955	FALSE	TH9677	846	1
b97104	FALSE	EM10697	844	0
b16334	FALSE	EM9659	843	8
b3001	FALSE	TH9677	842	4
b3045	FALSE	TH9677	842	3
b3339	FALSE	EM9661	842	0
b971	FALSE	TH9677	841	3
b951	FALSE	EM10164	840	1
b935	FALSE	TH9677	840	2
b762	FALSE	EM9661	840	0
b1138	FALSE	EM10163	840	2
b448	FALSE	TH9677	838	1
b1007	FALSE	TH9677	838	1
b1505	FALSE	TH9677	838	1
b1183	FALSE	EM10163	838	3
b477	FALSE	TH9677	837	1
b1983	FALSE	EM10163	837	2
b1530	FALSE	TH9677	836	1
b300	FALSE	EM10163	836	3
b418	FALSE	EM10163	836	2
b774	FALSE	EM10163	836	2
b1544	FALSE	EM10163	836	3
b424	FALSE	TH9677	835	0
b2441	FALSE	EM10163	835	1
b2398	FALSE	TH9677	834	3
b1257	FALSE	EM9661	834	1
b406	FALSE	TH9677	833	1
b755	FALSE	EM10163	833	4
b426	FALSE	TH9677	830	2
b1615	FALSE	EM10163	830	1
b716	FALSE	EM10163	828	2
b2439	FALSE	EM10163	826	1
b768	FALSE	EM10163	825	4
b1998	FALSE	EM10163	825	2
b450	FALSE	TH9677	824	2
b872	FALSE	TH9677	823	4
b1935	FALSE	TH9677	823	2
b2904	FALSE	TH9677	823	4
b1605	FALSE	EM10163	823	2
b1523	FALSE	TH9677	822	2
b2910	FALSE	TH9677	822	2
b1494	FALSE	EM9661	822	0
b451	FALSE	TH9677	821	2
b1614	FALSE	EM10163	821	2
b2484	FALSE	EM10163	821	1
b1842	FALSE	TH9677	820	2
b2381	FALSE	TH9677	819	2
b313	FALSE	EM10163	818	4
b2433	FALSE	EM10163	818	2
b2906	FALSE	TH9677	817	3
b1113	FALSE	EM10163	816	1
b2982	FALSE	TH9677	815	2
b1095	FALSE	EM10163	815	3
b453	FALSE	TH9677	814	3
b510	FALSE	TH9677	814	5
b2926	FALSE	TH9677	814	0
b1566	FALSE	EM10163	814	1
b2400	FALSE	TH9677	813	3
b323	FALSE	EM10163	813	1
b719	FALSE	EM10163	813	2
b1575	FALSE	EM10163	812	0
b1870	FALSE	EM10163	811	2
b1877	FALSE	TH9677	810	2
b2001	FALSE	EM10163	810	2
b1443	FALSE	EM10164	809	1
b1108	FALSE	EM10163	809	1
b1898	FALSE	TH9677	808	2
b1160	FALSE	EM10163	808	1
b1101	FALSE	EM10164	806	1
b910	FALSE	TH9677	806	4
b369	FALSE	EM10163	806	2
b379	FALSE	EM10163	805	2
b931	FALSE	TH9677	804	2
b1999	FALSE	EM10163	804	1
b1196	FALSE	EM10163	803	3
b2977	FALSE	TH9677	802	3
b387	FALSE	TH9677	801	2
b2417	FALSE	TH9677	799	3
b419	FALSE	TH9677	798	2
b1510	FALSE	TH9677	796	2
b1934	FALSE	TH9677	795	3
b2362	FALSE	TH9677	795	0
b96902	FALSE	EM9659	795	2
b335	FALSE	EM10163	794	3
b2059	FALSE	EM10163	794	5
b2485	FALSE	EM10163	793	3
b1553	FALSE	EM10163	792	1
b32286	FALSE	EM9659	791	8
b961	FALSE	TH9677	789	2
b396	FALSE	TH9677	787	2
b1586	FALSE	EM10163	787	0
b2483	FALSE	EM10163	787	2
b912	FALSE	TH9677	786	4
b1478	FALSE	TH9677	786	0
b395	FALSE	TH9677	785	2
b381	FALSE	EM10163	785	2
b703	FALSE	EM10163	785	4
b763	FALSE	EM10163	784	2
b1901	FALSE	TH9677	783	0
b1115	FALSE	EM10163	783	1
b1468	FALSE	TH9677	782	2
b749	FALSE	EM10163	782	2
b1079	FALSE	EM10164	781	3
b1965	FALSE	TH9677	781	6
b2432	FALSE	TH9677	781	3
b378	FALSE	TH9677	779	6
b385	FALSE	TH9677	779	1
b1991	FALSE	EM10163	779	1
b64677	FALSE	EM9659	778	6
b2486	FALSE	EM10163	777	3
b53748	FALSE	EM9659	776	2
b1960	FALSE	TH9677	775	1
b2993	FALSE	TH9677	775	1
b1897	FALSE	TH9677	774	3
b1192	FALSE	EM10163	774	3
b2426	FALSE	EM10163	774	1
b1600	FALSE	EM10163	773	0
b310	FALSE	EM10163	770	5
b4924	FALSE	EM9661	768	1
b342	FALSE	EM10163	768	4
b509	FALSE	TH9677	766	2
b198	FALSE	EM9659	766	4
b1810	FALSE	EM10163	766	0
b960	FALSE	TH9677	765	2
b1429	FALSE	TH9677	764	1
b1964	FALSE	TH9677	763	1
b2437	FALSE	TH9677	763	0
b647	FALSE	EM10163	763	0
b1888	FALSE	TH9677	762	2
b1894	FALSE	TH9677	762	1
b384	FALSE	TH9677	761	1
b457	FALSE	TH9677	761	5
b905	FALSE	TH9677	761	5
b725	FALSE	EM10163	761	0
b1561	FALSE	EM10163	759	3
b432	FALSE	TH9677	757	1
b898	FALSE	TH9677	757	0
b753	FALSE	EM10163	757	3
b412	FALSE	TH9677	756	6
b2918	FALSE	TH9677	756	2
b777	FALSE	EM10163	756	1
b775	FALSE	EM10163	755	3
b1535	FALSE	EM10163	755	1
b1970	FALSE	TH9677	754	1
b1751	FALSE	EM10163	753	4
b2029	FALSE	EM10163	753	2
b2482	FALSE	EM10164	752	3
b1337	FALSE	EM9661	752	0
b3891	FALSE	EM9661	752	0
b425	FALSE	TH9677	751	3
b1416	FALSE	TH9677	751	2
b315	FALSE	EM10163	751	4
b387	FALSE	EM10163	751	2
b772	FALSE	EM10163	751	2
b93145	FALSE	EM9659	750	5
b2003	FALSE	EM10163	750	1
b2039	FALSE	EM10163	750	1
b1351	FALSE	EM9661	749	0
b2940	FALSE	TH9677	748	2
b1177	FALSE	EM10163	748	1
b2425	FALSE	EM10164	747	2
b1415	FALSE	TH9677	747	2
b2976	FALSE	TH9677	747	1
b1754	FALSE	EM10163	747	3
b784	FALSE	EM10163	746	3
b1251	FALSE	EM9661	745	0
b3020	FALSE	TH9677	744	3
b875	FALSE	TH9677	743	2
b895	FALSE	TH9677	743	0
b2964	FALSE	TH9677	743	4
b1304	FALSE	EM9661	743	1
b1112	FALSE	EM10163	743	5
b139	FALSE	EM9659	742	5
b1129	FALSE	EM10163	742	0
b2251	FALSE	EM10163	742	5
b1400	FALSE	EM10164	741	0
b915	FALSE	TH9677	741	4
b1352	FALSE	EM9661	741	1
b1457	FALSE	EM9661	741	1
b2057	FALSE	EM10163	741	3
b407	FALSE	TH9677	740	1
b909	FALSE	TH9677	739	2
b1417	FALSE	TH9677	739	0
b2382	FALSE	TH9677	739	3
b2437	FALSE	EM10163	739	1
b2917	FALSE	TH9677	738	3
b317	FALSE	EM10163	738	0
b1299	FALSE	EM9661	737	0
b3007	FALSE	TH9677	736	1
b932	FALSE	TH9677	735	4
b2419	FALSE	EM10163	735	1
b930	FALSE	TH9677	734	2
b1590	FALSE	EM10163	734	0
b2338	FALSE	EM10163	734	1
b359	FALSE	TH9677	732	4
b2944	FALSE	TH9677	732	0
b1554	FALSE	EM10163	732	2
b3010	FALSE	TH9677	731	1
b1414	FALSE	TH9677	730	3
b1195	FALSE	EM10163	730	3
b164	FALSE	EM10163	729	2
b399	FALSE	TH9677	728	3
b1967	FALSE	TH9677	727	3
b2395	FALSE	TH9677	727	4
b726	FALSE	TH9677	726	1
b913	FALSE	TH9677	724	3
b665	FALSE	EM10163	723	0
b1421	FALSE	TH9677	722	3
b59210	FALSE	EM9659	721	6
b528	FALSE	EM10163	721	1
b2439	FALSE	EM10164	720	3
b1882	FALSE	TH9677	720	1
b2935	FALSE	TH9677	720	0
b2817	FALSE	EM10164	719	1
b1953	FALSE	TH9677	719	1
b2966	FALSE	TH9677	719	2
b3000	FALSE	TH9677	719	0
b319	FALSE	EM10163	719	2
b1893	FALSE	TH9677	718	1
b1912	FALSE	TH9677	718	6
b1959	FALSE	TH9677	718	1
b3005	FALSE	TH9677	718	2
b2366	FALSE	TH9677	717	2
b1887	FALSE	TH9677	716	1
b2951	FALSE	TH9677	716	2
b427	FALSE	TH9677	715	2
b925	FALSE	TH9677	715	3
b62906	FALSE	EM9659	715	7
b238	FALSE	EM10163	715	3
b368	FALSE	TH9677	714	2
b2919	FALSE	TH9677	714	0
b57	FALSE	EM10163	714	1
b1617	FALSE	EM10163	713	2
b1466	FALSE	TH9677	712	1
b1306	FALSE	EM9661	712	1
b1435	FALSE	TH9677	711	1
b2907	FALSE	TH9677	711	1
b2600	FALSE	TH9677	710	2
b1116	FALSE	EM10163	709	1
b2420	FALSE	EM10163	709	0
b388	FALSE	TH9677	706	3
b361	FALSE	EM10164	705	1
b1962	FALSE	TH9677	705	2
b1852	FALSE	EM10163	705	1
b921	FALSE	TH9677	704	3
b1574	FALSE	EM10163	704	2
b2933	FALSE	TH9677	703	0
b3011	FALSE	TH9677	703	1
b147820	FALSE	EM9659	703	7
b362	FALSE	EM10163	703	3
b375	FALSE	EM10163	703	1
b126	FALSE	TH9677	702	4
b1878	FALSE	TH9677	700	2
b2922	FALSE	TH9677	700	3
b1534	FALSE	EM10163	700	0
b3766	FALSE	EM9661	699	2
b3047	FALSE	EM10164	697	1
b1423	FALSE	TH9677	697	1
b1514	FALSE	TH9677	697	0
b1978	FALSE	EM10163	696	1
b764	FALSE	EM10163	695	3
b2009	FALSE	TH9677	694	0
b933	FALSE	TH9677	693	2
b1908	FALSE	TH9677	693	1
b1442	FALSE	TH9677	692	3
b2952	FALSE	TH9677	692	1
b318	FALSE	EM10163	692	0
b2064	FALSE	EM10163	691	1
b152805	FALSE	EM9659	690	12
b2499	FALSE	EM10163	690	1
b2052	FALSE	EM10163	689	1
b14673	FALSE	EM9659	688	2
b1931	FALSE	TH9677	686	1
b2948	FALSE	TH9677	686	7
b1134	FALSE	EM10164	685	2
b1264	FALSE	TH9677	685	1
b2427	FALSE	EM10163	685	0
b1422	FALSE	EM10164	684	0
b479	FALSE	TH9677	684	0
b2340	FALSE	TH9677	684	3
b2341	FALSE	EM10163	684	0
b2490	FALSE	EM10163	684	2
b1427	FALSE	TH9677	683	0
b151245	FALSE	EM10697	682	10
b938	FALSE	TH9677	682	3
b2024	FALSE	EM10163	682	1
b371	FALSE	TH9677	681	5
b1879	FALSE	TH9677	681	2
b593	FALSE	EM9661	681	1
b2937	FALSE	TH9677	680	2
b2957	FALSE	TH9677	680	0
b762	FALSE	EM10163	680	3
b2293	FALSE	EM10163	680	0
b374	FALSE	TH9677	679	1
b1889	FALSE	TH9677	679	3
b2411	FALSE	TH9677	679	1
b60240	FALSE	EM9659	679	5
b2022	FALSE	EM10163	679	1
b4824	FALSE	EM9661	678	0
b733	FALSE	EM10163	678	2
b1755	FALSE	EM10163	678	1
b583	FALSE	EM9661	677	1
b72868	FALSE	EM10697	675	8
b117588	FALSE	EM10697	675	3
b1419	FALSE	TH9677	675	1
b2435	FALSE	EM10164	673	1
b364	FALSE	TH9677	673	3
b336	FALSE	EM10163	673	3
b2492	FALSE	EM10163	673	2
b1473	FALSE	TH9677	672	0
b2050	FALSE	EM10163	672	1
b2612	FALSE	EM10164	671	1
b305	FALSE	TH9677	671	2
b2445	FALSE	EM10163	671	1
b59313	FALSE	EM10697	670	1
b156631	FALSE	EM9659	669	9
b3926	FALSE	EM9661	669	0
b2071	FALSE	EM10163	669	1
b2428	FALSE	TH9677	668	2
b2934	FALSE	TH9677	668	0
b2377	FALSE	TH9677	667	1
b609	FALSE	EM9661	667	1
b938	FALSE	EM10164	666	1
b1164	FALSE	EM10164	666	0
b2430	FALSE	TH9677	666	3
b3025	FALSE	TH9677	666	2
b411	FALSE	TH9677	665	2
b428	FALSE	TH9677	665	2
b669	FALSE	TH9677	665	1
b2897	FALSE	TH9677	665	5
b1324	FALSE	EM9661	665	0
b295	FALSE	EM10163	665	1
b2011	FALSE	EM10163	665	4
b3557	FALSE	EM9661	664	1
b718	FALSE	TH9677	663	3
b3990	FALSE	EM9661	663	1
b367	FALSE	EM10163	663	1
b698	FALSE	EM10163	663	2
b2360	FALSE	TH9677	662	3
b2700	FALSE	TH9677	662	3
b103	FALSE	EM9659	662	9
b129800	FALSE	EM9659	662	9
b824	FALSE	EM10163	662	1
b1717	FALSE	EM10163	662	0
b2466	FALSE	EM10164	661	1
b370	FALSE	TH9677	661	3
b508	FALSE	TH9677	661	0
b1410	FALSE	EM10164	660	0
b2434	FALSE	TH9677	660	1
b35441	FALSE	EM9659	660	8
b617	FALSE	EM9661	660	1
b1923	FALSE	EM9661	660	0
b1883	FALSE	EM10163	660	1
b2468	FALSE	EM10164	658	1
b417	FALSE	TH9677	658	2
b798	FALSE	TH9677	658	7
b724	FALSE	EM10163	658	1
b1936	FALSE	EM9661	657	0
b583	FALSE	EM10163	657	0
b2496	FALSE	EM10163	657	2
b400	FALSE	EM10164	656	1
b956	FALSE	TH9677	656	3
b730	FALSE	EM10163	656	2
b355	FALSE	EM10164	655	1
b17521	FALSE	EM9659	655	1
b580	FALSE	EM9661	655	0
b899	FALSE	EM10163	655	2
b1170	FALSE	EM10163	655	2
b2469	FALSE	EM10163	655	1
b1458	FALSE	TH9677	654	0
b2420	FALSE	TH9677	654	2
b786	FALSE	EM10163	654	3
b1301	FALSE	EM10163	653	0
b360	FALSE	TH9677	652	1
b3016	FALSE	TH9677	652	2
b1548	FALSE	EM10163	652	1
b1904	FALSE	EM10163	652	0
b480	FALSE	TH9677	651	4
b2929	FALSE	TH9677	650	1
b391	FALSE	EM10163	650	1
b1777	FALSE	EM10163	650	4
b2958	FALSE	TH9677	649	1
b1297	FALSE	EM9661	649	0
b2056	FALSE	EM10163	649	1
b1523	FALSE	EM10163	648	0
b3123	FALSE	EM10164	647	2
b62281	FALSE	EM9659	646	5
b2010	FALSE	EM9661	646	1
b1558	FALSE	EM10163	646	2
b2903	FALSE	TH9677	645	1
b349	FALSE	EM9661	645	1
b2427	FALSE	TH9677	644	4
b975	FALSE	TH9677	643	3
b342	FALSE	EM10164	642	0
b2533	FALSE	EM10164	642	1
b2348	FALSE	TH9677	642	2
b590	FALSE	EM9661	642	0
b4910	FALSE	EM9661	642	0
b379	FALSE	EM10164	641	1
b254	FALSE	TH9677	641	2
b195	FALSE	EM9659	641	8
b306	FALSE	EM10163	641	2
b1587	FALSE	EM10163	641	1
b53436	FALSE	EM10697	640	5
b2434	FALSE	EM10163	640	1
b1094	FALSE	EM10164	639	1
b55348	FALSE	EM10697	639	3
b3870	FALSE	EM9661	639	0
b1118	FALSE	EM10163	639	2
b3901	FALSE	EM9661	638	0
b709	FALSE	EM10163	638	3
b1119	FALSE	EM10164	637	1
b391	FALSE	TH9677	637	2
b2438	FALSE	EM10163	637	4
b2467	FALSE	EM10163	637	2
b1440	FALSE	EM10164	635	0
b2001	FALSE	TH9677	635	0
b4912	FALSE	EM9661	635	0
b471	FALSE	TH9677	634	1
b2436	FALSE	TH9677	634	1
b2513	FALSE	TH9677	634	0
b213	FALSE	EM9661	633	1
b2416	FALSE	EM10163	633	0
b4869	FALSE	EM9661	632	0
b1063	FALSE	EM10163	632	1
b1853	FALSE	EM10163	632	2
b146566	FALSE	EM10697	631	6
b814	FALSE	TH9677	631	2
b73554	FALSE	EM10697	630	2
b2900	FALSE	TH9677	630	4
b3955	FALSE	EM9661	630	0
b474	FALSE	EM10164	629	0
b1899	FALSE	TH9677	629	1
b2372	FALSE	TH9677	629	3
b940	FALSE	TH9677	628	0
b3972	FALSE	EM9661	628	0
b1100	FALSE	EM10163	628	4
b403	FALSE	EM10164	627	1
b54322	FALSE	EM9659	627	3
b363	FALSE	EM10163	627	2
b1166	FALSE	EM10163	627	0
b469	FALSE	TH9677	626	1
b945	FALSE	TH9677	626	0
b1825	FALSE	TH9677	626	2
b649	FALSE	EM10163	626	3
b2480	FALSE	EM10164	624	1
b3447	FALSE	EM9661	624	0
b2596	FALSE	EM10164	623	0
b3018	FALSE	TH9677	623	3
b444	FALSE	EM10164	622	0
b478	FALSE	TH9677	622	2
b1109	FALSE	EM10163	622	3
b1474	FALSE	TH9677	621	2
b1557	FALSE	EM10163	621	0
b94737	FALSE	EM10697	620	3
b1434	FALSE	TH9677	620	2
b316	FALSE	EM10163	620	2
b823	FALSE	EM10163	620	1
b1304	FALSE	EM10163	620	1
b1573	FALSE	EM10163	620	0
b344	FALSE	EM10164	619	1
b2591	FALSE	EM10164	619	1
b1911	FALSE	TH9677	619	2
b1914	FALSE	TH9677	619	1
b631	FALSE	EM9661	619	0
b1346	FALSE	EM10163	619	1
b1533	FALSE	EM10163	619	0
b339	FALSE	EM10164	618	3
b2483	FALSE	EM10164	618	2
b1823	FALSE	EM10163	618	1
b2599	FALSE	EM10164	617	1
b2375	FALSE	TH9677	616	2
b612	FALSE	EM9661	616	0
b383	FALSE	EM10163	616	1
b1979	FALSE	EM10163	616	1
b42	FALSE	TH9677	615	1
b217	FALSE	TH9677	615	1
b2970	FALSE	TH9677	615	3
b912	FALSE	EM10163	615	1
b4905	FALSE	EM9661	614	0
b442	FALSE	EM10164	613	0
b1884	FALSE	TH9677	613	2
b4898	FALSE	EM9661	613	0
b1155	FALSE	TH9677	612	3
b82106	FALSE	EM9659	612	6
b409	FALSE	TH9677	611	2
b104034	FALSE	EM9659	611	4
b33367	FALSE	EM10697	610	4
b380	FALSE	TH9677	610	0
b1624	FALSE	TH9677	610	0
b1921	FALSE	TH9677	610	2
b2416	FALSE	TH9677	610	0
b2439	FALSE	TH9677	609	4
b2442	FALSE	TH9677	608	3
b308	FALSE	EM10163	608	0
b761	FALSE	TH9677	607	0
b2053	FALSE	TH9677	607	3
b2924	FALSE	TH9677	607	0
b636	FALSE	EM9661	607	0
b351	FALSE	EM10163	607	2
b1559	FALSE	EM10163	607	2
b899	FALSE	EM10164	606	1
b1932	FALSE	EM9661	606	0
b4963	FALSE	EM9661	606	0
b1103	FALSE	EM10164	605	1
b3863	FALSE	EM9661	605	0
b1418	FALSE	EM10163	605	2
b1275	FALSE	EM9661	604	0
b4238	FALSE	EM9661	604	0
b633	FALSE	EM10163	604	2
b1180	FALSE	EM10164	603	1
b2585	FALSE	TH9677	603	2
b3912	FALSE	EM9661	603	1
b3949	FALSE	EM9661	603	1
b1698	FALSE	EM10163	603	1
b1752	FALSE	EM10163	602	1
b2009	FALSE	EM10163	602	2
b2480	FALSE	EM10163	602	3
b1138	FALSE	TH9677	601	1
b3911	FALSE	EM9661	601	1
b4948	FALSE	EM9661	601	0
b365	FALSE	EM10163	601	2
b3952	FALSE	EM9661	600	0
b1354	FALSE	EM10163	600	3
b2453	FALSE	EM10164	599	2
b4940	FALSE	EM9661	599	1
b1325	FALSE	EM10163	599	1
b1616	FALSE	EM10163	599	3
b2329	FALSE	EM10163	599	0
b2477	FALSE	EM10163	599	2
b74657	FALSE	EM10697	598	6
b724	FALSE	TH9677	598	3
b420	FALSE	EM10163	598	3
b737	FALSE	TH9677	597	2
b4734	FALSE	EM9661	597	0
b2023	FALSE	EM10163	597	1
b13982	FALSE	EM10697	596	1
b151242	FALSE	EM10697	596	4
b2440	FALSE	TH9677	596	4
b438	FALSE	EM10163	596	4
b530	FALSE	EM10163	596	2
b2400	FALSE	EM10163	596	5
b455	FALSE	TH9677	595	3
b2589	FALSE	TH9677	595	0
b1454	FALSE	EM10163	594	0
b54440	FALSE	EM10697	593	5
b1338	FALSE	EM9661	593	0
b675	FALSE	EM10163	593	0
b1956	FALSE	EM10163	593	1
b572	FALSE	EM9661	592	0
b378	FALSE	EM10163	592	2
b1332	FALSE	EM10163	592	0
b2177	FALSE	EM10163	592	2
b741	FALSE	TH9677	591	1
b896	FALSE	TH9677	591	6
b3887	FALSE	EM9661	591	0
b1253	FALSE	TH9677	590	2
b2279	FALSE	TH9677	590	2
b4900	FALSE	EM9661	590	0
b2581	FALSE	EM10164	589	1
b3069	FALSE	EM10164	589	2
b66	FALSE	TH9677	589	2
b2418	FALSE	TH9677	589	1
b2821	FALSE	TH9677	589	3
b4876	FALSE	EM9661	589	0
b1524	FALSE	TH9677	588	0
b2512	FALSE	TH9677	588	3
b3889	FALSE	EM9661	588	0
b4874	FALSE	EM9661	588	0
b1045	FALSE	EM10163	588	0
b1105	FALSE	EM10163	587	3
b470	FALSE	TH9677	586	3
b2378	FALSE	TH9677	586	1
b267	FALSE	EM10163	586	2
b467	FALSE	EM10163	586	4
b1475	FALSE	EM10163	586	4
b1555	FALSE	EM10163	586	0
b581	FALSE	EM10164	585	1
b937	FALSE	TH9677	585	2
b4902	FALSE	EM9661	585	0
b345	FALSE	EM10163	585	0
b1437	FALSE	TH9677	584	1
b3873	FALSE	EM9661	584	1
b380	FALSE	EM10164	583	1
b1223	FALSE	TH9677	583	0
b3042	FALSE	EM10164	582	1
b839	FALSE	TH9677	582	3
b307	FALSE	EM10163	582	3
b751	FALSE	EM10163	582	3
b1540	FALSE	EM10163	582	1
b963	FALSE	TH9677	581	3
b4936	FALSE	EM9661	581	2
b41794	FALSE	EM9659	580	3
b736	FALSE	EM10163	580	1
b1262	FALSE	TH9677	579	1
b83987	FALSE	EM9659	579	12
b1950	FALSE	EM9661	579	1
b28	FALSE	EM10163	579	2
b1066	FALSE	EM10163	579	1
b2939	FALSE	TH9677	578	1
b3885	FALSE	EM9661	578	1
b628	FALSE	EM10163	578	2
b1572	FALSE	EM10163	578	5
b1913	FALSE	TH9677	577	3
b2481	FALSE	TH9677	577	2
b3989	FALSE	EM9661	577	1
b2267	FALSE	EM10163	577	2
b122908	FALSE	EM10697	576	8
b2715	FALSE	TH9677	576	3
b36	FALSE	EM10163	576	0
b1916	FALSE	EM9661	575	0
b4890	FALSE	EM9661	575	0
b2938	FALSE	TH9677	574	1
b2590	FALSE	EM10164	573	0
b2730	FALSE	TH9677	573	1
b501	FALSE	EM10163	573	2
b1929	FALSE	EM9661	572	1
b4971	FALSE	EM9661	572	1
b1560	FALSE	EM10163	572	1
b1875	FALSE	TH9677	571	3
b2865	FALSE	TH9677	571	2
b42535	FALSE	EM9659	570	6
b2256	FALSE	EM10163	570	2
b3014	FALSE	TH9677	569	3
b33560	FALSE	EM9659	569	7
b620	FALSE	EM9661	568	0
b600	FALSE	EM10163	568	4
b1109	FALSE	EM10164	567	1
b2235	FALSE	TH9677	567	1
b2384	FALSE	TH9677	567	2
b2401	FALSE	TH9677	567	2
b2005	FALSE	EM10163	567	1
b1880	FALSE	TH9677	566	2
b2441	FALSE	TH9677	566	1
b232	FALSE	EM10163	566	0
b1478	FALSE	EM10163	566	2
b1173	FALSE	EM10164	565	0
b1808	FALSE	TH9677	565	2
b2823	FALSE	TH9677	565	2
b2981	FALSE	TH9677	565	4
b1334	FALSE	EM9661	565	0
b3937	FALSE	EM9661	565	0
b773	FALSE	EM10163	565	1
b146326	FALSE	EM10697	564	8
b951	FALSE	TH9677	564	1
b1403	FALSE	TH9677	564	3
b1175	FALSE	EM10163	564	1
b2490	FALSE	EM10164	563	1
b381	FALSE	TH9677	563	8
b2997	FALSE	TH9677	563	2
b857	FALSE	EM10163	563	2
b2322	FALSE	TH9677	562	1
b3879	FALSE	EM9661	562	0
b1147	FALSE	EM10163	562	0
b2358	FALSE	TH9677	561	3
b2379	FALSE	TH9677	561	2
b3988	FALSE	EM9661	561	0
b770	FALSE	EM10164	560	0
b2471	FALSE	TH9677	560	2
b813	FALSE	EM9661	560	0
b4241	FALSE	EM9661	560	0
b136	FALSE	EM10163	560	2
b212	FALSE	EM10164	559	1
b585	FALSE	EM10163	559	1
b902	FALSE	EM10163	559	3
b965	FALSE	TH9677	558	3
b3964	FALSE	EM9661	558	0
b1078	FALSE	EM10164	557	2
b1409	FALSE	EM10164	557	0
b1080	FALSE	EM10163	557	1
b1606	FALSE	EM10163	557	1
b351	FALSE	EM10164	556	1
b3979	FALSE	EM9661	556	0
b892	FALSE	EM10163	556	1
b1786	FALSE	EM10163	556	1
b1859	FALSE	EM10163	556	2
b2519	FALSE	TH9677	555	0
b1415	FALSE	EM10163	555	2
b2484	FALSE	EM10164	554	2
b1348	FALSE	EM9661	554	1
b1997	FALSE	EM9661	554	0
b732	FALSE	EM10163	554	3
b1424	FALSE	EM10163	554	1
b561	FALSE	EM10164	553	0
b82267	FALSE	EM9659	552	6
b1301	FALSE	EM9661	552	0
b3963	FALSE	EM9661	552	0
b4976	FALSE	EM9661	552	1
b367	FALSE	EM10164	551	0
b3092	FALSE	EM10164	551	2
b1506	FALSE	TH9677	551	1
b1913	FALSE	EM9661	551	1
b877	FALSE	EM10163	551	6
b514	FALSE	TH9677	550	1
b626	FALSE	TH9677	550	5
b1354	FALSE	EM9661	550	0
b1356	FALSE	EM9661	550	1
b61	FALSE	EM10163	550	3
b2273	FALSE	EM10163	550	0
b360	FALSE	EM10164	549	0
b430	FALSE	EM10164	549	0
b1108	FALSE	EM10164	549	1
b11832	FALSE	EM9659	549	3
b1343	FALSE	EM9661	549	1
b1370	FALSE	EM9661	549	1
b767	FALSE	EM10163	549	2
b2440	FALSE	EM10164	548	2
b3004	FALSE	TH9677	548	1
b1282	FALSE	EM9661	548	1
b4987	FALSE	EM9661	548	1
b1296	FALSE	EM10163	548	3
b1790	FALSE	EM10163	548	3
b1074	FALSE	EM10164	547	1
b3034	FALSE	TH9677	547	0
b24515	FALSE	EM9659	547	5
b423	FALSE	EM10163	547	4
b1506	FALSE	EM10163	547	0
b408	FALSE	EM10164	546	1
b2434	FALSE	EM10164	546	3
b1902	FALSE	TH9677	546	0
b1907	FALSE	TH9677	546	2
b2390	FALSE	TH9677	546	3
b1292	FALSE	EM9661	546	1
b3861	FALSE	EM9661	546	0
b3884	FALSE	EM9661	546	0
b433	FALSE	EM10164	545	4
b2442	FALSE	EM10164	545	2
b397	FALSE	TH9677	545	3
b952	FALSE	TH9677	545	4
b2399	FALSE	TH9677	545	2
b55624	FALSE	EM9659	545	5
b534	FALSE	EM10163	545	0
b2200	FALSE	EM10163	545	1
b96090	FALSE	EM10697	544	1
b147768	FALSE	EM10697	544	10
b2867	FALSE	TH9677	544	2
b1255	FALSE	EM9661	544	0
b876	FALSE	EM10163	544	2
b1012	FALSE	EM10163	544	3
b1636	FALSE	TH9677	543	2
b1706	FALSE	TH9677	543	1
b2365	FALSE	TH9677	543	2
b60606	FALSE	EM9659	543	20
b563	FALSE	EM9661	543	0
b3438	FALSE	EM9661	543	0
b1740	FALSE	EM10163	543	2
b1745	FALSE	TH9677	542	1
b3876	FALSE	EM9661	542	0
b4881	FALSE	EM9661	542	0
b1843	FALSE	EM10163	542	1
b3032	FALSE	EM10164	541	0
b903	FALSE	TH9677	541	5
b4871	FALSE	EM9661	541	0
b268	FALSE	EM10163	541	1
b1428	FALSE	EM10163	541	1
b399	FALSE	EM10164	540	0
b279	FALSE	TH9677	540	1
b1033	FALSE	EM10163	540	4
b1083	FALSE	EM10164	539	1
b2688	FALSE	EM10164	539	1
b375	FALSE	TH9677	539	2
b1292	FALSE	TH9677	539	1
b3898	FALSE	EM9661	539	1
b3981	FALSE	EM9661	539	0
b106	FALSE	EM10163	539	3
b422	FALSE	TH9677	538	2
b906	FALSE	TH9677	538	5
b2247	FALSE	TH9677	538	1
b986	FALSE	EM10163	538	3
b2464	FALSE	EM10164	537	1
b969	FALSE	EM10163	537	2
b1271	FALSE	EM10163	537	0
b362	FALSE	EM10164	536	1
b874	FALSE	TH9677	536	0
b714	FALSE	EM10163	536	2
b1607	FALSE	EM10163	536	1
b1130	FALSE	EM10164	535	1
b401	FALSE	TH9677	535	2
b1537	FALSE	TH9677	535	2
b1895	FALSE	TH9677	535	1
b106909	FALSE	EM9659	535	6
b550	FALSE	EM9661	535	0
b3950	FALSE	EM9661	535	0
b4930	FALSE	EM9661	535	1
b129	FALSE	EM10163	534	3
b1676	FALSE	TH9677	533	0
b1278	FALSE	EM9661	533	0
b2462	FALSE	EM10164	532	1
b3973	FALSE	EM9661	532	0
b1620	FALSE	TH9677	531	1
b1076	FALSE	EM10163	531	0
b1101	FALSE	EM10163	531	4
b1240	FALSE	EM10163	531	3
b2472	FALSE	EM10163	531	1
b2472	FALSE	TH9677	530	2
b1285	FALSE	EM9661	530	1
b4468	FALSE	EM9661	530	0
b79	FALSE	TH9677	529	3
b1472	FALSE	TH9677	529	0
b2423	FALSE	TH9677	529	1
b60217	FALSE	EM9659	529	0
b268	FALSE	TH9677	528	2
b1811	FALSE	TH9677	528	0
b1863	FALSE	TH9677	528	3
b934	FALSE	EM10163	528	1
b946	FALSE	EM10163	528	2
b1368	FALSE	EM10163	528	2
b1532	FALSE	EM10163	528	1
b2295	FALSE	EM10164	527	0
b2068	FALSE	EM10163	527	2
b2332	FALSE	EM10163	527	1
b338	FALSE	EM10164	526	3
b1769	FALSE	TH9677	526	3
b2254	FALSE	TH9677	526	2
b355	FALSE	EM10163	526	2
b617	FALSE	EM10163	526	0
b2374	FALSE	EM10164	525	1
b502	FALSE	TH9677	525	1
b949	FALSE	TH9677	525	2
b1433	FALSE	TH9677	525	0
b2556	FALSE	TH9677	525	1
b1107	FALSE	EM10164	524	1
b3035	FALSE	EM10164	524	1
b513	FALSE	TH9677	524	1
b4934	FALSE	EM9661	524	0
b625	FALSE	EM10163	524	0
b780	FALSE	EM10163	524	2
b1963	FALSE	TH9677	523	1
b2930	FALSE	TH9677	523	3
b1926	FALSE	EM9661	523	0
b2003	FALSE	EM9661	523	0
b3907	FALSE	EM9661	523	1
b1705	FALSE	EM10163	523	2
b3865	FALSE	EM9661	522	0
b1766	FALSE	EM10163	522	2
b2368	FALSE	EM10163	522	0
b2185	FALSE	TH9677	521	3
b861	FALSE	EM10163	521	1
b2354	FALSE	EM10163	521	0
b21385	FALSE	EM10697	520	9
b2385	FALSE	TH9677	520	0
b1996	FALSE	EM9661	520	2
b3298	FALSE	EM9661	520	1
b933	FALSE	EM10163	520	4
b2366	FALSE	EM10163	520	2
b2403	FALSE	EM10163	520	2
b2437	FALSE	EM10164	519	1
b941	FALSE	TH9677	519	5
b1686	FALSE	TH9677	519	4
b1860	FALSE	TH9677	519	3
b2905	FALSE	TH9677	518	1
b638	FALSE	EM9661	518	1
b3896	FALSE	EM9661	518	1
b691	FALSE	EM10163	518	0
b1517	FALSE	EM10163	518	1
b1758	FALSE	EM10163	518	1
b3034	FALSE	EM10164	517	1
b181	FALSE	TH9677	517	1
b54825	FALSE	EM9659	517	3
b3960	FALSE	EM9661	517	0
b176	FALSE	EM10163	517	2
b452	FALSE	EM10163	517	1
b648	FALSE	EM10163	517	0
b688	FALSE	EM10163	517	1
b165	FALSE	EM10164	516	1
b222	FALSE	EM10164	516	1
b121839	FALSE	EM10697	516	5
b652	FALSE	TH9677	516	2
b75	FALSE	EM10163	516	1
b510	FALSE	EM10163	516	1
b823	FALSE	TH9677	515	2
b2371	FALSE	TH9677	515	5
b2769	FALSE	TH9677	515	2
b1309	FALSE	EM9661	515	0
b4949	FALSE	EM9661	515	0
b1099	FALSE	EM10164	514	1
b881	FALSE	TH9677	514	1
b1977	FALSE	TH9677	514	1
b2206	FALSE	TH9677	514	3
b1372	FALSE	EM9661	514	1
b1941	FALSE	EM9661	514	0
b987	FALSE	EM10163	514	2
b1748	FALSE	EM10163	514	1
b2384	FALSE	EM10163	514	1
b964	FALSE	TH9677	513	2
b1233	FALSE	EM10163	513	1
b1529	FALSE	EM10163	513	1
b1993	FALSE	EM10163	513	2
b366	FALSE	EM10164	512	0
b2376	FALSE	TH9677	512	2
b2547	FALSE	TH9677	512	2
b1320	FALSE	EM9661	512	0
b1919	FALSE	EM9661	512	1
b295	FALSE	TH9677	511	1
b358	FALSE	TH9677	511	3
b2667	FALSE	TH9677	511	2
b219	FALSE	EM10163	511	1
b278	FALSE	EM10163	511	1
b917	FALSE	TH9677	510	2
b1983	FALSE	EM9661	510	0
b602	FALSE	EM10163	510	4
b2360	FALSE	EM10164	509	1
b126152	FALSE	EM9659	509	10
b1438	FALSE	EM10163	509	0
b398	FALSE	EM10164	508	1
b2426	FALSE	EM10164	508	2
b398	FALSE	TH9677	508	2
b481	FALSE	TH9677	508	1
b1444	FALSE	TH9677	508	0
b2543	FALSE	TH9677	508	2
b1209	FALSE	EM9661	508	0
b3847	FALSE	EM9661	508	0
b200	FALSE	EM10163	508	2
b936	FALSE	EM10163	508	4
b1251	FALSE	EM10163	508	2
b2295	FALSE	EM10163	508	0
b39	FALSE	TH9677	507	2
b1778	FALSE	TH9677	507	2
b546	FALSE	EM9661	507	1
b152	FALSE	EM10163	507	0
b1096	FALSE	EM10163	507	0
b1213	FALSE	EM10163	507	1
b2280	FALSE	EM10163	507	0
b368	FALSE	EM10164	506	2
b1951	FALSE	EM9661	506	1
b209	FALSE	EM10163	506	1
b1402	FALSE	EM10163	506	1
b1148	FALSE	EM10164	505	1
b128048	FALSE	EM10697	505	8
b183	FALSE	TH9677	505	0
b973	FALSE	TH9677	505	2
b2447	FALSE	TH9677	505	1
b1915	FALSE	EM9661	505	1
b3881	FALSE	EM9661	505	0
b4929	FALSE	EM9661	505	0
b989	FALSE	EM10163	505	1
b1821	FALSE	EM10163	505	1
b1921	FALSE	EM10163	505	3
b574	FALSE	EM10164	504	0
b1317	FALSE	TH9677	504	0
b3954	FALSE	EM9661	504	1
b1439	FALSE	EM10164	503	1
b763	FALSE	TH9677	503	4
b79716	FALSE	EM9659	503	4
b679	FALSE	EM10163	503	5
b1017	FALSE	EM10163	503	1
b1477	FALSE	EM10163	503	3
b2285	FALSE	EM10163	503	0
b383	FALSE	EM10164	502	0
b1350	FALSE	TH9677	502	1
b1512	FALSE	TH9677	502	2
b2833	FALSE	TH9677	502	3
b4554	FALSE	EM9661	502	0
b2487	FALSE	EM10163	502	2
b333	FALSE	EM10163	501	1
b618	FALSE	EM10163	501	1
b645	FALSE	EM10163	501	2
b947	FALSE	EM10163	501	2
b1906	FALSE	EM10163	501	1
b76705	FALSE	EM10697	500	7
b389	FALSE	TH9677	500	1
b499	FALSE	TH9677	500	0
b125266	FALSE	EM9659	500	7
b981	FALSE	EM9661	500	1
b4812	FALSE	EM9661	500	1
b699	FALSE	EM10163	500	0
b866	FALSE	EM10163	500	1
b1384	FALSE	EM10163	500	2
b1460	FALSE	EM10163	500	2
b1691	FALSE	EM10163	500	3
b1467	FALSE	TH9677	499	0
b1641	FALSE	TH9677	499	4
b630	FALSE	EM9661	499	0
b2453	FALSE	EM10163	499	3
b273	FALSE	TH9677	498	1
b953	FALSE	TH9677	498	2
b970	FALSE	EM9661	498	0
b4008	FALSE	EM9661	498	1
b149	FALSE	EM10163	498	2
b2305	FALSE	EM10163	498	0
b1066	FALSE	EM10164	497	1
b1260	FALSE	EM10164	497	1
b848	FALSE	TH9677	497	1
b336	FALSE	EM9661	497	0
b120	FALSE	EM10163	497	1
b589	FALSE	EM10163	497	5
b663	FALSE	EM10163	497	3
b712	FALSE	EM10163	497	2
b1820	FALSE	EM10163	497	0
b2582	FALSE	EM10164	496	1
b3033	FALSE	EM10164	496	0
b2291	FALSE	TH9677	496	3
b1411	FALSE	EM10163	496	4
b2250	FALSE	EM10163	496	1
b2385	FALSE	EM10163	496	1
b265	FALSE	TH9677	495	3
b1432	FALSE	TH9677	495	1
b1298	FALSE	EM9661	495	0
b47	FALSE	EM10163	495	0
b520	FALSE	EM10163	495	1
b671	FALSE	EM10163	495	1
b746	FALSE	EM10163	495	0
b1180	FALSE	EM10163	495	3
b1994	FALSE	EM10163	495	0
b224	FALSE	TH9677	494	2
b3947	FALSE	EM9661	494	0
b4942	FALSE	EM9661	494	1
b389	FALSE	EM10163	494	3
b609	FALSE	EM10163	494	1
b974	FALSE	EM10163	494	3
b1461	FALSE	EM10163	494	2
b1980	FALSE	EM10163	494	1
b3104	FALSE	EM10164	493	0
b169	FALSE	TH9677	493	1
b2105	FALSE	TH9677	493	0
b651	FALSE	EM10163	493	2
b1393	FALSE	EM10164	492	0
b1344	FALSE	EM9661	492	0
b1438	FALSE	EM10164	491	0
b240	FALSE	TH9677	491	0
b17137	FALSE	EM9659	491	4
b1917	FALSE	EM9661	491	0
b131	FALSE	EM10163	491	3
b230	FALSE	EM10163	491	0
b303	FALSE	EM10163	491	4
b781	FALSE	EM10163	491	0
b839	FALSE	EM10163	491	1
b2091	FALSE	EM10163	491	0
b2270	FALSE	EM10163	491	1
b2277	FALSE	EM10163	491	1
b1903	FALSE	TH9677	490	2
b2708	FALSE	TH9677	490	1
b1524	FALSE	EM10163	490	1
b3126	FALSE	EM10164	489	0
b3924	FALSE	EM9661	489	0
b945	FALSE	EM10163	489	0
b1485	FALSE	EM10163	489	1
b1809	FALSE	EM10163	489	2
b1195	FALSE	TH9677	488	1
b1657	FALSE	TH9677	488	2
b1804	FALSE	TH9677	488	2
b2862	FALSE	TH9677	488	1
b3703	FALSE	EM9661	488	0
b3984	FALSE	EM9661	488	1
b104	FALSE	EM10163	488	2
b672	FALSE	EM10163	488	3
b779	FALSE	EM10163	488	2
b1974	FALSE	EM10163	488	2
b2205	FALSE	EM10163	488	1
b2412	FALSE	EM10163	488	1
b722	FALSE	TH9677	487	0
b2723	FALSE	TH9677	487	2
b129838	FALSE	EM9659	487	10
b4913	FALSE	EM9661	487	1
b223	FALSE	EM10163	487	2
b543	FALSE	EM10163	487	1
b621	FALSE	EM10163	487	3
b1311	FALSE	EM10163	487	1
b1944	FALSE	EM10163	487	1
b2224	FALSE	EM10163	487	1
b2247	FALSE	EM10163	487	4
b182	FALSE	TH9677	486	3
b230	FALSE	TH9677	486	1
b3013	FALSE	TH9677	486	1
b3844	FALSE	EM9661	486	0
b917	FALSE	EM10163	486	1
b1496	FALSE	EM10163	486	1
b1507	FALSE	EM10163	486	1
b573	FALSE	EM10164	485	1
b377	FALSE	TH9677	485	1
b570	FALSE	EM10163	485	0
b1078	FALSE	EM10163	485	2
b1808	FALSE	EM10163	485	3
b405	FALSE	EM10164	484	2
b151228	FALSE	EM10697	484	2
b148	FALSE	TH9677	484	2
b1144	FALSE	TH9677	484	1
b1803	FALSE	TH9677	484	1
b2475	FALSE	TH9677	484	3
b2709	FALSE	TH9677	484	4
b262	FALSE	EM10163	484	6
b553	FALSE	EM10163	484	1
b631	FALSE	EM10163	484	2
b1399	FALSE	EM10163	484	5
b1480	FALSE	EM10163	484	1
b2390	FALSE	EM10163	484	1
b2478	FALSE	EM10163	484	2
b1185	FALSE	EM10164	483	1
b825	FALSE	TH9677	483	0
b1876	FALSE	TH9677	483	1
b2657	FALSE	TH9677	483	1
b125820	FALSE	EM9659	483	4
b634	FALSE	EM9661	483	1
b1935	FALSE	EM9661	483	0
b474	FALSE	EM10163	483	1
b634	FALSE	EM10163	483	1
b1793	FALSE	EM10163	483	1
b1866	FALSE	EM10163	483	0
b359	FALSE	EM10164	482	0
b678	FALSE	TH9677	482	2
b1069	FALSE	TH9677	482	3
b1407	FALSE	TH9677	482	1
b1543	FALSE	TH9677	482	2
b1613	FALSE	TH9677	482	3
b124	FALSE	EM9659	482	4
b885	FALSE	EM10163	482	1
b1366	FALSE	EM10163	482	1
b1095	FALSE	EM10164	481	0
b644	FALSE	TH9677	481	2
b2824	FALSE	TH9677	481	2
b3869	FALSE	EM9661	481	0
b531	FALSE	EM10163	481	2
b652	FALSE	EM10163	481	0
b2318	FALSE	EM10163	481	0
b2339	FALSE	EM10163	481	0
b475	FALSE	TH9677	480	3
b1546	FALSE	TH9677	480	1
b1012	FALSE	EM9661	480	1
b3944	FALSE	EM9661	480	0
b4922	FALSE	EM9661	480	0
b832	FALSE	EM10163	480	1
b3165	FALSE	EM10164	479	0
b179	FALSE	TH9677	479	2
b777	FALSE	TH9677	479	2
b76765	FALSE	EM9659	479	5
b1286	FALSE	EM9661	479	0
b1963	FALSE	EM9661	479	0
b224	FALSE	EM10163	479	1
b1047	FALSE	EM10163	479	2
b1995	FALSE	EM10163	479	1
b2066	FALSE	EM10163	479	2
b2336	FALSE	EM10163	479	2
b2396	FALSE	EM10163	479	0
b946	FALSE	TH9677	478	5
b1192	FALSE	TH9677	478	2
b119	FALSE	EM10163	478	1
b140	FALSE	EM10163	478	2
b650	FALSE	EM10163	478	2
b1429	FALSE	EM10163	478	2
b2258	FALSE	EM10163	478	0
b363	FALSE	EM10164	477	1
b1190	FALSE	TH9677	477	0
b1832	FALSE	TH9677	477	1
b2719	FALSE	TH9677	477	2
b1910	FALSE	EM9661	477	1
b680	FALSE	EM10163	477	1
b602	FALSE	TH9677	476	3
b2259	FALSE	TH9677	476	5
b4872	FALSE	EM9661	476	1
b4981	FALSE	EM9661	476	1
b1343	FALSE	EM10163	476	0
b2306	FALSE	EM10163	476	2
b443	FALSE	EM10164	475	2
b316	FALSE	TH9677	475	3
b1152	FALSE	TH9677	475	2
b1942	FALSE	TH9677	475	3
b540	FALSE	EM10163	475	2
b578	FALSE	EM10163	475	0
b723	FALSE	EM10163	475	3
b951	FALSE	EM10163	475	1
b1947	FALSE	EM10163	475	1
b1110	FALSE	EM10164	474	0
b3074	FALSE	EM10164	474	1
b734	FALSE	TH9677	474	0
b1762	FALSE	TH9677	474	1
b2230	FALSE	TH9677	474	3
b1264	FALSE	EM9661	474	0
b1341	FALSE	EM9661	474	0
b1984	FALSE	EM9661	474	0
b4231	FALSE	EM9661	474	0
b991	FALSE	EM10163	474	2
b2222	FALSE	EM10163	474	1
b7	FALSE	TH9677	473	2
b132	FALSE	TH9677	473	1
b101150	FALSE	EM9659	473	5
b260	FALSE	EM10163	473	2
b1408	FALSE	EM10163	473	1
b1065	FALSE	EM10164	472	3
b51547	FALSE	EM10697	472	6
b1973	FALSE	TH9677	472	2
b1281	FALSE	EM9661	472	1
b4299	FALSE	EM9661	472	1
b4939	FALSE	EM9661	472	0
b4954	FALSE	EM9661	472	0
b532	FALSE	EM10163	472	2
b1018	FALSE	EM10163	472	1
b1136	FALSE	EM10163	472	1
b1884	FALSE	EM10163	472	1
b2463	FALSE	EM10164	471	1
b3065	FALSE	EM10164	471	0
b310	FALSE	TH9677	471	5
b1947	FALSE	EM9661	471	0
b1989	FALSE	EM9661	471	1
b122	FALSE	EM10163	471	2
b640	FALSE	EM10163	471	2
b1127	FALSE	EM10163	471	0
b1902	FALSE	EM10163	471	1
b2904	FALSE	EM10164	470	0
b3024	FALSE	EM10164	470	1
b237	FALSE	TH9677	470	2
b773	FALSE	TH9677	470	1
b1313	FALSE	TH9677	470	2
b1469	FALSE	TH9677	470	1
b2350	FALSE	TH9677	470	1
b2983	FALSE	TH9677	470	3
b128208	FALSE	EM9659	470	6
b1336	FALSE	EM9661	470	0
b1986	FALSE	EM9661	470	1
b4884	FALSE	EM9661	470	0
b175	FALSE	EM10163	470	1
b976	FALSE	EM10163	470	2
b2756	FALSE	TH9677	469	0
b1666	FALSE	EM9661	469	0
b3853	FALSE	EM9661	469	0
b4887	FALSE	EM9661	469	1
b218	FALSE	EM10163	469	3
b1977	FALSE	EM10163	469	2
b2269	FALSE	EM10163	469	0
b356	FALSE	EM10164	468	2
b540	FALSE	EM10164	468	6
b1424	FALSE	EM10164	468	0
b2407	FALSE	TH9677	468	1
b2650	FALSE	TH9677	468	3
b3987	FALSE	EM9661	468	0
b4946	FALSE	EM9661	468	0
b888	FALSE	EM10163	468	1
b147986	FALSE	EM10697	467	7
b794	FALSE	TH9677	467	1
b1325	FALSE	TH9677	467	2
b3922	FALSE	EM9661	467	2
b860	FALSE	EM10163	467	2
b1628	FALSE	EM10163	467	0
b354	FALSE	EM10164	466	1
b1433	FALSE	EM10164	466	0
b1283	FALSE	TH9677	466	1
b2550	FALSE	TH9677	466	2
b2808	FALSE	TH9677	466	1
b3939	FALSE	EM9661	466	0
b441	FALSE	EM10163	466	1
b1742	FALSE	EM10163	466	3
b1900	FALSE	EM10163	466	1
b277	FALSE	TH9677	465	1
b709	FALSE	TH9677	465	2
b658	FALSE	EM10163	465	2
b1603	FALSE	EM10163	465	2
b1805	FALSE	EM10163	465	1
b1813	FALSE	EM10163	465	0
b2422	FALSE	EM10163	465	6
b1956	FALSE	TH9677	464	4
b1961	FALSE	TH9677	464	4
b2604	FALSE	TH9677	464	0
b3022	FALSE	TH9677	464	5
b1257	FALSE	EM10163	464	2
b1102	FALSE	EM10164	463	2
b2421	FALSE	EM10164	463	0
b28287	FALSE	EM10697	463	13
b34735	FALSE	EM10697	463	6
b675	FALSE	TH9677	463	2
b740	FALSE	TH9677	463	3
b1236	FALSE	TH9677	463	1
b1384	FALSE	TH9677	463	1
b2697	FALSE	TH9677	463	1
b76189	FALSE	EM9659	463	7
b388	FALSE	EM10164	462	1
b425	FALSE	EM10164	462	2
b1195	FALSE	EM10164	462	1
b106	FALSE	TH9677	462	2
b1228	FALSE	TH9677	462	0
b1969	FALSE	TH9677	462	0
b2026	FALSE	EM9661	462	1
b4943	FALSE	EM9661	462	1
b67	FALSE	EM10163	462	1
b254	FALSE	EM10163	462	1
b1154	FALSE	EM10164	461	2
b1176	FALSE	EM10164	461	1
b431	FALSE	TH9677	461	2
b1954	FALSE	TH9677	461	2
b2364	FALSE	TH9677	461	4
b2397	FALSE	TH9677	461	3
b1962	FALSE	EM9661	461	1
b4951	FALSE	EM9661	461	0
b1662	FALSE	EM10163	461	0
b2296	FALSE	EM10163	461	1
b2320	FALSE	EM10163	461	1
b440	FALSE	EM10164	460	2
b322	FALSE	TH9677	460	3
b329	FALSE	TH9677	460	1
b1158	FALSE	TH9677	460	1
b1810	FALSE	TH9677	460	1
b2000	FALSE	TH9677	460	1
b538	FALSE	EM9661	460	0
b4243	FALSE	EM9661	460	0
b138	FALSE	EM10163	460	1
b1824	FALSE	EM10163	460	0
b1964	FALSE	EM10163	460	1
b742	FALSE	TH9677	459	1
b1249	FALSE	TH9677	459	1
b1704	FALSE	TH9677	459	0
b1750	FALSE	TH9677	459	1
b1693	FALSE	EM10163	459	1
b1785	FALSE	EM10163	459	0
b2239	FALSE	EM10163	459	1
b2433	FALSE	EM10164	458	2
b151237	FALSE	EM10697	458	5
b90	FALSE	TH9677	458	1
b1197	FALSE	TH9677	458	3
b2664	FALSE	TH9677	458	2
b582	FALSE	EM9661	458	1
b69	FALSE	EM10163	458	1
b1071	FALSE	EM10163	458	2
b724	FALSE	EM10164	457	1
b81	FALSE	TH9677	457	0
b187	FALSE	TH9677	457	4
b1708	FALSE	TH9677	457	2
b96	FALSE	EM10163	457	3
b479	FALSE	EM10163	457	2
b2444	FALSE	EM10164	456	1
b320	FALSE	TH9677	456	3
b1274	FALSE	TH9677	456	1
b1941	FALSE	TH9677	456	1
b2726	FALSE	TH9677	456	2
b2971	FALSE	TH9677	456	5
b84225	FALSE	EM9659	456	10
b1948	FALSE	EM9661	456	0
b4927	FALSE	EM9661	456	1
b444	FALSE	EM10163	456	3
b607	FALSE	EM10163	456	0
b697	FALSE	EM10163	456	3
b894	FALSE	EM10163	456	2
b1483	FALSE	EM10163	456	4
b3084	FALSE	EM10164	455	1
b33225	FALSE	EM10697	455	4
b840	FALSE	TH9677	455	2
b1307	FALSE	TH9677	455	0
b1793	FALSE	TH9677	455	1
b2950	FALSE	TH9677	455	2
b4932	FALSE	EM9661	455	0
b920	FALSE	EM10163	455	1
b1356	FALSE	EM10163	455	0
b2027	FALSE	EM10163	455	1
b2584	FALSE	EM10164	454	1
b1094	FALSE	TH9677	454	1
b1149	FALSE	TH9677	454	3
b1221	FALSE	TH9677	454	2
b1499	FALSE	TH9677	454	1
b615	FALSE	EM9661	454	1
b666	FALSE	EM10163	454	2
b1038	FALSE	EM10163	454	1
b1077	FALSE	EM10163	454	3
b1295	FALSE	EM10163	454	3
b1486	FALSE	EM10163	454	1
b238	FALSE	TH9677	453	2
b1402	FALSE	TH9677	453	1
b1426	FALSE	TH9677	453	2
b1785	FALSE	TH9677	453	2
b4885	FALSE	EM9661	453	0
b449	FALSE	EM10163	453	2
b1040	FALSE	EM10163	453	1
b1081	FALSE	EM10163	453	3
b2194	FALSE	EM10163	453	3
b2351	FALSE	EM10163	453	1
b2379	FALSE	EM10163	453	1
b603	FALSE	EM10164	452	2
b1104	FALSE	EM10164	452	0
b2886	FALSE	EM10164	452	1
b1226	FALSE	TH9677	452	2
b1774	FALSE	TH9677	452	3
b10448	FALSE	EM9659	452	3
b1314	FALSE	EM9661	452	1
b1317	FALSE	EM9661	452	0
[truncated: 5,841 more rows]

## Sheet: PivotTable of raw data
Count of Bacteria	Column Labels
Row Labels	EM10163	EM10164	EM10697	EM9659	EM9661	TH9677	Grand Total
FALSE	1436	1086	120	304	2211	2213	7370
0	285	404	16	10	1882	408	3005
1	563	590	15	29	315	793	2305
2	351	73	10	38	13	561	1046
3	159	15	14	55	1	305	549
4	46	2	11	37		97	193
5	22		16	43		34	115
6	8	2	9	32		9	60
7	1		10	26		4	41
8			9	14		2	25
9	1		4	7			12
10			3	5			8
11			1	1			2
12				3			3
13			1	2			3
14			1				1
15				1			1
20				1			1
TRUE	183	33	48	32	70	100	466
0	23	7	3		38	4	75
1	59	17	6	2	25	25	134
2	53	5	7	9	6	39	119
3	23	2	8	6	1	17	57
4	14	2	8	3		4	31
5	5		8	3		4	20
6	4		3	1		4	12
7	2		2	3		2	9
8			1	3		1	5
10			1	1			2
11			1				1
12				1			1
Grand Total	1619	1119	168	336	2281	2313	7836
