# Supplementary material for: FlhE functions as a chaperone to prevent formation of periplasmic flagella in Gram-negative bacteria
Source: Nat Commun. 2024 Jul 14;15:5921. doi: 10.1038/s41467-024-50278-0 (PMC11247099; doi:10.1038/s41467-024-50278-0)
Supplement: Supplementary file 7 — Source Data [file 41467_2024_50278_MOESM7_ESM.zip › FigS5b.xlsx]

## Sheet: MIC_Data
		Ampicilin								Cephalexin								Kanamycin
Replicates	Concentration (µg/mL)	10	5	4	3	2	1	0		10	5	4	3	2	1	0		10	5	4	3	2	1	0
20210907	EM9659-1	0.0357	0.4069	0.4483	0.519	0.5478	0.5872	0.4655		0.4129	0.4779	0.4675	0.491	0.5398	0.4661	0.4792		0.037	0.1112	0.1505	0.2983	0.5078	0.4697	0.4888
	EM10697-1	0.0158	0.0609	0.2012	0.3425	0.4855	0.4559	0.5363		0.1126	0.4036	0.4367	0.5341	0.4478	0.4585	0.4748		0.0206	0.0592	0.091	0.152	0.4134	0.473	0.5121
20210806	EM9659-1	0.011	0.0397	0.1598	0.435	0.6091	0.7011	0.6699		0.3028	0.5683	0.5913	0.6486	0.6535	0.6534	0.6571		0.018	0.0638	0.0877	0.1662	0.3725	0.6731	0.669
	EM10697-1	0.0034	0.0057	0.0067	0.0106	0.463	0.4715	0.5195		0.0057	0.0547	0.3676	0.4702	0.4614	0.4557	0.4404		0.006	0.0104	0.0137	0.0233	0.137	0.4562	0.5587
20210915	EM9659-1	0.0201	0.0441	0.3331	0.408	0.4912	0.463	0.4627		0.3451	0.4306	0.4406	0.4334	0.4174	0.4297	0.4641		0.0253	0.103	0.1499	0.2801	0.4486	0.4459	0.4506
	EM9659-2	0.0213	0.2133	0.3404	0.4383	0.4751	0.453	0.4582		0.3765	0.4398	0.4345	0.4183	0.4107	0.4262	0.4527		0.0305	0.1176	0.1758	0.2788	0.4474	0.4612	0.4576
	EM10697-1	0.0046	0.0066	0.00830001	0.1912	0.3489	0.3225	0.3215		0.0052	0.2366	0.335	0.3327	0.3282	0.3678	0.3382		0.0074	0.0193	0.0306	0.0933	0.2479	0.3142	0.3264
	EM10697-2	0.0147	0.0229	0.1302	0.3809	0.6453	0.5842	0.6146		0.2249	0.5441	0.618	0.6196	0.5715	0.6235	0.6165		0.0254	0.1162	0.1593	0.3134	0.5386	0.6337	0.6395
		Amp
		10	5	4	3	2	1	0
WT	AVG	0.022025	0.176	0.3204	0.450075	0.5308	0.551075	0.514075
	STDE	0.0088429	0.150567	0.103334	0.0414936	0.0526558	0.101475	0.0900033
ΔFlhE	AVG	0.009625	0.024025	0.0866	0.2313	0.485675	0.458525	0.497975
	STDE	0.00565437	0.0223633	0.0829895	0.145827	0.105714	0.0928335	0.108024
		Cephalexin
		10	5	4	3	2	1	0
WT	AVG	0.359325	0.47915	0.483475	0.497825	0.50535	0.49385	0.513275
	STDE	0.0405052	0.0544399	0.0634788	0.0911791	0.0997861	0.0934318	0.0835677
ΔFlhE	AVG	0.0871	0.30975	0.439325	0.48915	0.452225	0.476375	0.467475
	STDE	0.0907919	0.183118	0.109499	0.10473	0.0861865	0.0924409	0.0996333
		Kan
		10	5	4	3	2	1	0
WT	AVG	0.0277	0.0989	0.140975	0.25585	0.444075	0.512475	0.5165
	STDE	0.00696742	0.0209153	0.0324861	0.0523304	0.0479984	0.0931282	0.0892126
ΔFlhE	AVG	0.01485	0.051275	0.07365	0.1455	0.334225	0.469275	0.509175
	STDE	0.00833951	0.0417469	0.0571932	0.10711	0.153613	0.113213	0.114948
