# Supplementary material for: FlhE functions as a chaperone to prevent formation of periplasmic flagella in Gram-negative bacteria
Source: Nat Commun. 2024 Jul 14;15:5921. doi: 10.1038/s41467-024-50278-0 (PMC11247099; doi:10.1038/s41467-024-50278-0)
Supplement: Supplementary file 7 — Source Data [file 41467_2024_50278_MOESM7_ESM.zip › FigS5c.xlsx]

## Sheet: Tabelle1
# Phase contrast microscopy : count of the number od dead cells
	No treatment		Ampicilin		Cephalexin		Kanamycin
	EM9659	EM10697	EM9659	EM10697	EM9659	EM10697	EM9659	EM10697
Alive	>300	280	303	419	301	317	310	317
Dead	0	8	0	33	0	25	1	16
	No treatment		Ampicillin		Cephalexin		Kanamycin
	WT	∆FlhE	WT	∆FlhE	WT	∆FlhE	WT	∆FlhE
Ratio Alive / Dead	1	0.972222	1	0.926991	1	0.926901	0.996785	0.951952
Ratio Dead /Alive	0	0.0277778	0	0.0730088	0	0.0730994	0.00321543	0.048048
