# Supplementary material for: FlhE functions as a chaperone to prevent formation of periplasmic flagella in Gram-negative bacteria
Source: Nat Commun. 2024 Jul 14;15:5921. doi: 10.1038/s41467-024-50278-0 (PMC11247099; doi:10.1038/s41467-024-50278-0)
Supplement: Supplementary file 7 — Source Data [file 41467_2024_50278_MOESM7_ESM.zip › FigS7b.xlsx]

## Sheet: Replicate1
					AVG	AVG		Relative to WT
	With Arabinose	without arabinose			With Arabinose	Without arabinose			With Arabinose	Without arabinose
EM808	414.291	439.793		EM808	407.415	439.132		EM808	1.01688	1.00151
	413.495	440.409		EM14432	239.897	34.298			1.01492	1.00291
	394.458	437.193		EM14433	330.725	33.8933			0.968198	0.995585
EM14432	235.41	33.422		EM14434	307.262	39.0457		EM14432	0.577814	0.0761093
	237.413	36.715		EM14463	289.151	31.9417			0.582731	0.0836082
	246.868	32.757		EM14464	340.156	32.2363			0.605938	0.0745949
EM14433	321.126	32.016		EM14465	348.25	38.4137		EM14433	0.788204	0.0729075
	332.435	40.05							0.815962	0.0912027
	338.615	29.614							0.831131	0.0674376
EM14434	303.646	43.186						EM14434	0.7453	0.0983441
	308.029	32.802							0.756058	0.0746974
	310.111	41.149							0.761168	0.0937054
EM14463	285.281	29.155						EM14463	0.700223	0.0663924
	287.111	32							0.704714	0.0728711
	295.061	34.67							0.724228	0.0789513
EM14464	336.488	26.926						EM14464	0.82591	0.0613165
	335.31	32.14							0.823019	0.0731899
	348.669	37.643							0.855809	0.0857214
EM14465	350.652	36.139						EM14465	0.860676	0.0822965
	349.085	42.048							0.85683	0.0957526
	345.013	37.054							0.846835	0.0843802

## Sheet: Replicate2
					AVG	AVG		Relative to WT
	With Arabinose	without arabinose			With Arabinose	Without arabinose			With Arabinose	Without arabinose
EM808	309.613	338.12		EM808	300.45	341.229		EM808	1.0305	0.990889
	297.532	341.147		EM14432	185.587	35.924			0.990287	0.99976
	294.206	344.42		EM14433	239.618	38.244			0.979217	1.00935
EM14432	184.543	36		EM14434	223.981	39.4843		EM14432	0.614221	0.105501
	184.836	36.715		EM14463	223.208	40.123			0.615197	0.107596
	187.383	35.057		EM14464	243.511	38.129			0.623674	0.102737
EM14433	249.451	32.388		EM14465	258.902	38.2407		EM14433	0.830257	0.0949157
	230.396	47.186							0.766836	0.138283
	239.008	35.158							0.795499	0.103033
EM14434	227.903	39.205						EM14434	0.758538	0.114894
	224.005	42.936							0.745564	0.125828
	220.036	36.312							0.732354	0.106415
EM14463	227.466	43.949						EM14463	0.757084	0.128796
	220.994	30.885							0.735543	0.0905111
	221.165	45.535							0.736112	0.133444
EM14464	244.044	34.184						EM14464	0.812261	0.100179
	245.904	44.147							0.818451	0.129376
	240.585	36.056							0.800748	0.105665
EM14465	261.268	34.713						EM14465	0.869588	0.101729
	260.548	44.378							0.867192	0.130053
	254.89	35.631							0.84836	0.10442

## Sheet: Tabelle1
# Swimming motility relative to WT
	With arabinose							No Arabinose
	ΔaraBAD-flgH ΔflgH::FKF	ΔaraBAD-flgI ΔflgI::FKF	ΔaraBAD-flgHI ΔflgHI::FKF	ΔaraBAD-flgH ΔflgH	ΔaraBAD-flgI ΔflgI	ΔaraBAD-flgHI ΔflgHI	ΔaraBAD	ΔaraBAD-flgH ΔflgH::FKF	ΔaraBAD-flgI ΔflgI::FKF	ΔaraBAD-flgHI ΔflgHI::FKF	ΔaraBAD-flgH ΔflgH	ΔaraBAD-flgI ΔflgI	ΔaraBAD-flgHI ΔflgHI
1	0.577814	0.788204	0.7453	0.700223	0.82591	0.860676	1.00151	0.076109	0.072908	0.098344	0.066392	0.061316	0.082297
2	0.582731	0.815962	0.756058	0.704714	0.823019	0.85683	1.00291	0.083608	0.091203	0.074697	0.072871	0.07319	0.095753
3	0.605938	0.831131	0.761168	0.724228	0.855809	0.846835	0.995585	0.074595	0.067438	0.093705	0.078951	0.085721	0.08438
4	0.614221	0.830257	0.758538	0.757084	0.812261	0.869588	0.990889	0.105501	0.094916	0.114894	0.128796	0.100179	0.101729
5	0.615197	0.766836	0.745564	0.735543	0.818451	0.867192	0.99976	0.107596	0.138283	0.125828	0.090511	0.129376	0.130053
6	0.623674	0.795499	0.732354	0.736112	0.800748	0.84836	1.00935	0.102737	0.103033	0.106415	0.133444	0.105665	0.10442
