# Supplementary material for: FlhE functions as a chaperone to prevent formation of periplasmic flagella in Gram-negative bacteria
Source: Nat Commun. 2024 Jul 14;15:5921. doi: 10.1038/s41467-024-50278-0 (PMC11247099; doi:10.1038/s41467-024-50278-0)
Supplement: Supplementary file 7 — Source Data [file 41467_2024_50278_MOESM7_ESM.zip › FigS7e.xlsx]

## Sheet: MicrobeJ_Results
# mNG = intensity of fliC-mneongreen, SHAPE.curvature = cell curvature, NAME = individual bacterial cells, IMAGE = strains used
# "," separator
NAME,ASSOCIATION,EXPERIMENT,IMAGE,INTENSITY,LOCATION,MEDIAL,POSITION,PROFILE_MEDIAL,PROFILE_MEDIAL.ch2,SHAPE,SHAPE.area,SHAPE.curvature,ZSCORE,mNG
b3,0,Experiment 1,EM13604,2530.9622,(x=1.30 y=85.62),1,1,ip[width=30 height=12 bits=16 min=0.0 max=7487.0],ip[width=30 height=12 bits=16 min=1519.0 max=11555.0],1,2.0642178,0.013731397,4.629913,1428.6754
b4,0,Experiment 1,EM13604,2775.1235,(x=2.04 y=51.39),1,1,ip[width=20 height=10 bits=16 min=0.0 max=7487.0],ip[width=20 height=10 bits=16 min=1519.0 max=11555.0],1,1.2261572,0.010474808,4.3851986,4921.355
b5,0,Experiment 1,EM13604,2940.0996,(x=3.10 y=51.41),1,1,ip[width=29 height=10 bits=16 min=0.0 max=7487.0],ip[width=29 height=10 bits=16 min=1519.0 max=11555.0],1,1.6999916,0.08098135,4.219849,3698.2268
b9,0,Experiment 1,EM13604,2863.3525,(x=4.69 y=51.61),1,1,ip[width=29 height=11 bits=16 min=0.0 max=7487.0],ip[width=29 height=11 bits=16 min=1519.0 max=11555.0],1,1.8489497,0.02902136,4.29677,6873.0864
b13,0,Experiment 1,EM13604,2457.7434,(x=12.15 y=89.62),1,1,ip[width=31 height=11 bits=16 min=0.0 max=7487.0],ip[width=31 height=11 bits=16 min=1519.0 max=11555.0],1,2.0522556,0.13874614,4.703297,6650.149
b15,0,Experiment 1,EM13604,2398.2087,(x=13.35 y=4.47),1,1,ip[width=25 height=11 bits=16 min=0.0 max=7487.0],ip[width=25 height=11 bits=16 min=1519.0 max=11555.0],1,1.7455988,0.019617572,4.7629666,5376.601
b16,0,Experiment 1,EM13604,2422.6396,(x=14.36 y=40.93),1,1,ip[width=25 height=10 bits=16 min=0.0 max=7487.0],ip[width=25 height=10 bits=16 min=1519.0 max=11555.0],1,1.5311893,0.014410811,4.7384806,5707.5283
b17,0,Experiment 1,EM13604,2480.1265,(x=16.71 y=62.48),1,1,ip[width=29 height=10 bits=16 min=0.0 max=7487.0],ip[width=29 height=10 bits=16 min=1519.0 max=11555.0],1,1.9337151,0.00853538,4.6808634,5215.6064
b19,0,Experiment 1,EM13604,2297.5076,(x=17.54 y=80.79),1,1,ip[width=23 height=11 bits=16 min=0.0 max=7487.0],ip[width=23 height=11 bits=16 min=1519.0 max=11555.0],1,1.5056864,0.04825967,4.863896,1341.5654
b21,0,Experiment 1,EM13604,2553.055,(x=19.94 y=26.13),1,1,ip[width=29 height=11 bits=16 min=0.0 max=7487.0],ip[width=29 height=11 bits=16 min=1519.0 max=11555.0],1,1.9481163,0.0923887,4.60777,8449.56
b22,0,Experiment 1,EM13604,2498.22,(x=20.04 y=59.22),1,1,ip[width=28 height=11 bits=16 min=0.0 max=7487.0],ip[width=28 height=11 bits=16 min=1519.0 max=11555.0],1,1.9282876,0.024565684,4.6627293,3861.102
b24,0,Experiment 1,EM13604,2488.1267,(x=21.82 y=52.83),1,1,ip[width=26 height=10 bits=16 min=0.0 max=7487.0],ip[width=26 height=10 bits=16 min=1519.0 max=11555.0],1,1.6688801,0.065645665,4.6728454,2596.9238
b25,0,Experiment 1,EM13604,2554.081,(x=23.12 y=0.88),1,1,ip[width=37 height=11 bits=16 min=0.0 max=7487.0],ip[width=37 height=11 bits=16 min=1519.0 max=11555.0],1,2.4665694,0.062184047,4.6067414,4865.7144
b26,0,Experiment 1,EM13604,2531.9512,(x=25.17 y=18.28),1,1,ip[width=38 height=10 bits=16 min=0.0 max=7487.0],ip[width=38 height=10 bits=16 min=1519.0 max=11555.0],1,2.5314133,0.10074999,4.6289215,6137.658
b27,0,Experiment 1,EM13604,2458.2559,(x=25.73 y=81.89),1,1,ip[width=33 height=11 bits=16 min=0.0 max=7487.0],ip[width=33 height=11 bits=16 min=1519.0 max=11555.0],1,2.3445363,0.07694353,4.7027836,3815.368
b29,0,Experiment 1,EM13604,3050.4324,(x=26.28 y=69.82),1,1,ip[width=16 height=9 bits=16 min=0.0 max=7487.0],ip[width=16 height=9 bits=16 min=1519.0 max=11555.0],1,0.82774824,0.020777991,4.1092668,6053.9116
b30,0,Experiment 1,EM13604,3470.4956,(x=26.99 y=69.16),1,1,ip[width=18 height=8 bits=16 min=0.0 max=7487.0],ip[width=18 height=8 bits=16 min=1519.0 max=11555.0],1,0.8189903,0.003130186,3.6882527,3955.4607
b33,0,Experiment 1,EM13604,2464.1572,(x=29.45 y=84.19),1,1,ip[width=27 height=11 bits=16 min=0.0 max=7487.0],ip[width=27 height=11 bits=16 min=1519.0 max=11555.0],1,1.9056526,0.018780736,4.696869,3823.0288
b34,0,Experiment 1,EM13604,2581.307,(x=30.89 y=33.79),1,1,ip[width=31 height=11 bits=16 min=0.0 max=7487.0],ip[width=31 height=11 bits=16 min=1519.0 max=11555.0],1,2.1267905,0.1683093,4.579454,5181.7207
b35,0,Experiment 1,EM13604,2464.4062,(x=31.72 y=64.04),1,1,ip[width=21 height=11 bits=16 min=0.0 max=7487.0],ip[width=21 height=11 bits=16 min=1519.0 max=11555.0],1,1.4459227,0.01758819,4.6966195,3044.2021
b36,0,Experiment 1,EM13604,2682.4163,(x=32.68 y=29.02),1,1,ip[width=28 height=11 bits=16 min=0.0 max=7487.0],ip[width=28 height=11 bits=16 min=1519.0 max=11555.0],1,1.8954146,0.022024311,4.478116,7572.038
b37,0,Experiment 1,EM13604,2641.487,(x=33.23 y=40.48),1,1,ip[width=36 height=11 bits=16 min=0.0 max=7487.0],ip[width=36 height=11 bits=16 min=1519.0 max=11555.0],1,2.3697,0.061963007,4.519138,5557.013
b38,0,Experiment 1,EM13604,2432.488,(x=33.66 y=12.24),1,1,ip[width=25 height=10 bits=16 min=0.0 max=7487.0],ip[width=25 height=10 bits=16 min=1519.0 max=11555.0],1,1.5999885,0.04117899,4.7286096,4652.5835
b40,0,Experiment 1,EM13604,2705.7898,(x=36.62 y=48.49),1,1,ip[width=37 height=11 bits=16 min=0.0 max=7487.0],ip[width=37 height=11 bits=16 min=1519.0 max=11555.0],1,2.5599692,0.05336294,4.4546895,4954.948
b41,0,Experiment 1,EM13604,2464.808,(x=38.55 y=74.39),1,1,ip[width=30 height=11 bits=16 min=0.0 max=7487.0],ip[width=30 height=11 bits=16 min=1519.0 max=11555.0],1,2.1152265,0.16479199,4.6962166,6367.3535
b42,0,Experiment 1,EM13604,2747.3423,(x=41.28 y=61.58),1,1,ip[width=38 height=11 bits=16 min=0.0 max=7487.0],ip[width=38 height=11 bits=16 min=1519.0 max=11555.0],1,2.595186,0.11454963,4.413043,4914.9575
b43,0,Experiment 1,EM13604,2591.4482,(x=42.23 y=76.23),1,1,ip[width=39 height=11 bits=16 min=0.0 max=7487.0],ip[width=39 height=11 bits=16 min=1519.0 max=11555.0],1,2.6996644,0.05312299,4.5692897,4887.1587
b44,0,Experiment 1,EM13604,2683.7832,(x=43.42 y=71.44),1,1,ip[width=44 height=10 bits=16 min=0.0 max=7487.0],ip[width=44 height=10 bits=16 min=1519.0 max=11555.0],1,2.845959,0.039484464,4.476746,5487.025
b45,0,Experiment 1,EM13604,2461.1228,(x=43.84 y=90.34),1,1,ip[width=21 height=11 bits=16 min=0.0 max=7487.0],ip[width=21 height=11 bits=16 min=1519.0 max=11555.0],1,1.361674,0.023566866,4.69991,4135.7
b48,0,Experiment 1,EM13604,2809.6907,(x=45.24 y=63.05),1,1,ip[width=42 height=11 bits=16 min=0.0 max=7487.0],ip[width=42 height=11 bits=16 min=1519.0 max=11555.0],1,3.019514,0.031459406,4.3505535,3870.4602
b50,0,Experiment 1,EM13604,3060.4219,(x=47.69 y=83.42),1,1,ip[width=21 height=10 bits=16 min=0.0 max=7487.0],ip[width=21 height=10 bits=16 min=1519.0 max=11555.0],1,1.2808789,0.02717879,4.0992546,4254.7266
b51,0,Experiment 1,EM13604,2463.9873,(x=48.35 y=8.06),1,1,ip[width=28 height=10 bits=16 min=0.0 max=7487.0],ip[width=28 height=10 bits=16 min=1519.0 max=11555.0],1,1.8022381,0.1844304,4.697039,7148.6387
b52,0,Experiment 1,EM13604,2929.249,(x=49.04 y=16.89),1,1,ip[width=32 height=10 bits=16 min=0.0 max=7487.0],ip[width=32 height=10 bits=16 min=1519.0 max=11555.0],1,1.8271089,0.0601223,4.2307243,5672.6553
b53,0,Experiment 1,EM13604,2449.4094,(x=48.71 y=53.55),1,1,ip[width=21 height=11 bits=16 min=0.0 max=7487.0],ip[width=21 height=11 bits=16 min=1519.0 max=11555.0],1,1.3094964,0.001539423,4.7116504,5334.497
b54,0,Experiment 1,EM13604,3435.686,(x=49.15 y=84.37),1,1,ip[width=18 height=9 bits=16 min=0.0 max=7487.0],ip[width=18 height=9 bits=16 min=1519.0 max=11555.0],1,0.92229694,0.011708481,3.7231412,5385.3164
b57,0,Experiment 1,EM13604,2442.25,(x=51.71 y=32.01),1,1,ip[width=23 height=11 bits=16 min=0.0 max=7487.0],ip[width=23 height=11 bits=16 min=1519.0 max=11555.0],1,1.4902059,0.008339243,4.718826,3391.2805
b58,0,Experiment 1,EM13604,2696.3708,(x=52.62 y=51.42),1,1,ip[width=36 height=10 bits=16 min=0.0 max=7487.0],ip[width=36 height=10 bits=16 min=1519.0 max=11555.0],1,2.3192494,0.003535354,4.46413,2384.607
b59,0,Experiment 1,EM13604,2485.0332,(x=54.68 y=42.29),1,1,ip[width=25 height=11 bits=16 min=0.0 max=7487.0],ip[width=25 height=11 bits=16 min=1519.0 max=11555.0],1,1.5991249,0.051208604,4.6759458,2369.5522
b60,0,Experiment 1,EM13604,2358.983,(x=56.36 y=0.97),1,1,ip[width=19 height=12 bits=16 min=0.0 max=7487.0],ip[width=19 height=12 bits=16 min=1519.0 max=11555.0],1,1.3319665,0.003620136,4.8022814,3870.053
b61,0,Experiment 1,EM13604,2589.1296,(x=56.82 y=36.81),1,1,ip[width=29 height=10 bits=16 min=0.0 max=7487.0],ip[width=29 height=10 bits=16 min=1519.0 max=11555.0],1,1.8248577,0.1529883,4.571614,4433.677
b62,0,Experiment 1,EM13604,2677.026,(x=57.76 y=52.27),1,1,ip[width=35 height=11 bits=16 min=0.0 max=7487.0],ip[width=35 height=11 bits=16 min=1519.0 max=11555.0],1,2.3600786,0.012926069,4.4835186,6083.4863
b63,0,Experiment 1,EM13604,2596.8079,(x=57.36 y=67.31),1,1,ip[width=33 height=11 bits=16 min=0.0 max=7487.0],ip[width=33 height=11 bits=16 min=1519.0 max=11555.0],1,2.150258,0.07524268,4.563918,3193.192
b64,0,Experiment 1,EM13604,2484.731,(x=58.72 y=42.53),1,1,ip[width=23 height=11 bits=16 min=0.0 max=7487.0],ip[width=23 height=11 bits=16 min=1519.0 max=11555.0],1,1.5405332,0.043186843,4.6762486,4242.402
b66,0,Experiment 1,EM13604,2508.923,(x=60.99 y=55.95),1,1,ip[width=25 height=11 bits=16 min=0.0 max=7487.0],ip[width=25 height=11 bits=16 min=1519.0 max=11555.0],1,1.6715322,0.041690417,4.652002,4316.369
b67,0,Experiment 1,EM13604,2410.9155,(x=60.63 y=21.05),1,1,ip[width=26 height=11 bits=16 min=0.0 max=7487.0],ip[width=26 height=11 bits=16 min=1519.0 max=11555.0],1,1.8208487,0.006803343,4.7502313,4543.4937
b68,0,Experiment 1,EM13604,3244.311,(x=61.73 y=27.55),1,1,ip[width=30 height=9 bits=16 min=0.0 max=7487.0],ip[width=30 height=9 bits=16 min=1519.0 max=11555.0],1,1.6257071,0.10267673,3.9149492,4278.086
b69,0,Experiment 1,EM13604,3389.5378,(x=61.78 y=26.63),1,1,ip[width=21 height=8 bits=16 min=0.0 max=7487.0],ip[width=21 height=8 bits=16 min=1519.0 max=11555.0],1,1.0701333,0.06326311,3.7693937,6142.5034
b71,0,Experiment 1,EM13604,2912.1165,(x=62.57 y=10.75),1,1,ip[width=28 height=11 bits=16 min=0.0 max=7487.0],ip[width=28 height=11 bits=16 min=1519.0 max=11555.0],1,1.7754555,0.014771172,4.2478957,5139.965
b72,0,Experiment 1,EM13604,3245.6912,(x=63.96 y=10.28),1,1,ip[width=31 height=9 bits=16 min=0.0 max=7487.0],ip[width=31 height=9 bits=16 min=1519.0 max=11555.0],1,1.6667831,0.12996376,3.9135659,6561.709
b73,0,Experiment 1,EM13604,2854.6326,(x=64.56 y=11.59),1,1,ip[width=18 height=10 bits=16 min=0.0 max=7487.0],ip[width=18 height=10 bits=16 min=1519.0 max=11555.0],1,1.094341,0.02719048,4.3055096,7429.6763
b74,0,Experiment 1,EM13604,2843.9548,(x=66.66 y=46.03),1,1,ip[width=35 height=9 bits=16 min=0.0 max=7487.0],ip[width=35 height=9 bits=16 min=1519.0 max=11555.0],1,2.027277,0.07426746,4.3162117,9744.988
b76,0,Experiment 1,EM13604,2351.826,(x=67.94 y=16.72),1,1,ip[width=20 height=11 bits=16 min=0.0 max=7487.0],ip[width=20 height=11 bits=16 min=1519.0 max=11555.0],1,1.3545812,0.007897982,4.8094544,5811.6646
b77,0,Experiment 1,EM13604,2510.772,(x=68.16 y=54.19),1,1,ip[width=22 height=11 bits=16 min=0.0 max=7487.0],ip[width=22 height=11 bits=16 min=1519.0 max=11555.0],1,1.4414822,0.003761869,4.650149,2939.055
b78,0,Experiment 1,EM13604,2606.4656,(x=68.70 y=2.68),1,1,ip[width=28 height=11 bits=16 min=0.0 max=7487.0],ip[width=28 height=11 bits=16 min=1519.0 max=11555.0],1,1.8849297,0.11187221,4.5542383,2639.703
b80,0,Experiment 1,EM13604,2582.184,(x=68.94 y=60.02),1,1,ip[width=25 height=11 bits=16 min=0.0 max=7487.0],ip[width=25 height=11 bits=16 min=1519.0 max=11555.0],1,1.6208348,0.010456593,4.578575,7614.404
b81,0,Experiment 1,EM13604,2541.3743,(x=70.08 y=64.76),1,1,ip[width=22 height=11 bits=16 min=0.0 max=7487.0],ip[width=22 height=11 bits=16 min=1519.0 max=11555.0],1,1.5441103,0.03239306,4.619477,3102.9163
b82,0,Experiment 1,EM13604,2612.927,(x=70.15 y=27.47),1,1,ip[width=22 height=11 bits=16 min=0.0 max=7487.0],ip[width=22 height=11 bits=16 min=1519.0 max=11555.0],1,1.4607866,0.26279244,4.5477624,5127.465
b83,0,Experiment 1,EM13604,2611.9353,(x=71.32 y=79.54),1,1,ip[width=26 height=12 bits=16 min=0.0 max=7487.0],ip[width=26 height=12 bits=16 min=1519.0 max=11555.0],1,1.8806124,0.032866746,4.5487566,4232.339
b84,0,Experiment 1,EM13604,2430.0942,(x=71.10 y=22.60),1,1,ip[width=27 height=11 bits=16 min=0.0 max=7487.0],ip[width=27 height=11 bits=16 min=1519.0 max=11555.0],1,1.9665881,0.004236801,4.731009,6120.657
b87,0,Experiment 1,EM13604,3024.5369,(x=79.42 y=66.54),1,1,ip[width=19 height=9 bits=16 min=0.0 max=7487.0],ip[width=19 height=9 bits=16 min=1519.0 max=11555.0],1,1.0065458,0.02371366,4.135221,575.168
b90,0,Experiment 1,EM13604,3244.8098,(x=83.32 y=12.33),1,1,ip[width=21 height=10 bits=16 min=0.0 max=7487.0],ip[width=21 height=10 bits=16 min=1519.0 max=11555.0],1,1.2410055,0.007379793,3.9144492,5215.51
b91,0,Experiment 1,EM13604,2438.9312,(x=83.34 y=60.24),1,1,ip[width=22 height=11 bits=16 min=0.0 max=7487.0],ip[width=22 height=11 bits=16 min=1519.0 max=11555.0],1,1.5450971,4.29E-04,4.722152,3454.2717
b92,0,Experiment 1,EM13604,3339.7563,(x=84.09 y=11.23),1,1,ip[width=18 height=9 bits=16 min=0.0 max=7487.0],ip[width=18 height=9 bits=16 min=1519.0 max=11555.0],1,0.8932477,0.013798897,3.8192878,3394.8696
b95,0,Experiment 1,EM13604,3081.9355,(x=85.01 y=12.98),1,1,ip[width=17 height=9 bits=16 min=0.0 max=7487.0],ip[width=17 height=9 bits=16 min=1519.0 max=11555.0],1,0.9424032,0.011532911,4.0776925,3841.3167
b97,0,Experiment 1,EM13604,2489.1304,(x=86.90 y=45.69),1,1,ip[width=21 height=11 bits=16 min=0.0 max=7487.0],ip[width=21 height=11 bits=16 min=1519.0 max=11555.0],1,1.3937452,0.01660786,4.671839,3869.0056
b98,0,Experiment 1,EM13604,2508.3164,(x=88.54 y=49.45),1,1,ip[width=19 height=11 bits=16 min=0.0 max=7487.0],ip[width=19 height=11 bits=16 min=1519.0 max=11555.0],1,1.1851584,0.017128723,4.65261,236.43625
b106,0,Experiment 1,EM13604,2996.682,(x=8.62 y=37.68),1,1,ip[width=20 height=12 bits=16 min=0.0 max=7487.0],ip[width=20 height=12 bits=16 min=1519.0 max=11555.0],1,1.3335036,0.10097667,4.163139,2909.339
b107,0,Experiment 1,EM13604,2853.63,(x=9.53 y=54.61),1,1,ip[width=34 height=10 bits=16 min=0.0 max=7487.0],ip[width=34 height=10 bits=16 min=1519.0 max=11555.0],1,2.0045495,0.019838605,4.3065147,10224.165
b108,0,Experiment 1,EM13604,2991.5073,(x=10.34 y=53.80),1,1,ip[width=35 height=10 bits=16 min=0.0 max=7487.0],ip[width=35 height=10 bits=16 min=1519.0 max=11555.0],1,2.160188,0.09097076,4.1683254,5362.814
b112,0,Experiment 1,EM13604,2978.1143,(x=46.37 y=24.12),1,1,ip[width=40 height=10 bits=16 min=0.0 max=7487.0],ip[width=40 height=10 bits=16 min=1519.0 max=11555.0],1,2.4986637,0.04594966,4.1817484,4935.1704
b113,0,Experiment 1,EM13604,3157.623,(x=46.16 y=23.21),1,1,ip[width=28 height=9 bits=16 min=0.0 max=7487.0],ip[width=28 height=9 bits=16 min=1519.0 max=11555.0],1,1.5045763,0.016214382,4.0018334,669.71655
b114,0,Experiment 1,EM13604,2891.6875,(x=46.47 y=15.11),1,1,ip[width=35 height=10 bits=16 min=0.0 max=7487.0],ip[width=35 height=10 bits=16 min=1519.0 max=11555.0],1,2.0069242,0.1158114,4.268371,5101.526
b115,0,Experiment 1,EM13604,3170.92,(x=48.18 y=15.84),1,1,ip[width=31 height=9 bits=16 min=0.0 max=7487.0],ip[width=31 height=9 bits=16 min=1519.0 max=11555.0],1,1.6415886,0.00618319,3.9885066,4969.383
b117,0,Experiment 1,EM13604,3049.9604,(x=72.86 y=12.50),1,1,ip[width=22 height=11 bits=16 min=0.0 max=7487.0],ip[width=22 height=11 bits=16 min=1519.0 max=11555.0],1,1.3391006,0.091906376,4.10974,6078.0938
b118,0,Experiment 1,EM13604,2974.8394,(x=73.71 y=12.16),1,1,ip[width=37 height=10 bits=16 min=0.0 max=7487.0],ip[width=37 height=10 bits=16 min=1519.0 max=11555.0],1,2.329765,0.003544752,4.185031,7933.803
b121,0,Experiment 1,EM13604,2050.6345,(x=4.95 y=78.04),1,2,ip[width=19 height=11 bits=16 min=0.0 max=7487.0],ip[width=19 height=11 bits=16 min=1519.0 max=11555.0],1,1.1934845,0.008369337,9.9083185,4279.457
b122,0,Experiment 1,EM13604,2294.3242,(x=6.15 y=80.61),1,2,ip[width=30 height=11 bits=16 min=0.0 max=7487.0],ip[width=30 height=11 bits=16 min=1519.0 max=11555.0],1,1.9827472,0.004739518,9.429679,3589.8215
b123,0,Experiment 1,EM13604,2586.2803,(x=9.59 y=44.54),1,2,ip[width=46 height=11 bits=16 min=0.0 max=7487.0],ip[width=46 height=11 bits=16 min=1519.0 max=11555.0],1,3.0923991,0.096832804,8.856238,4201.1396
b125,0,Experiment 1,EM13604,2487.0037,(x=17.26 y=55.10),1,2,ip[width=33 height=10 bits=16 min=0.0 max=7487.0],ip[width=33 height=10 bits=16 min=1519.0 max=11555.0],1,2.1282709,0.019074064,9.051231,3715.485
b126,0,Experiment 1,EM13604,2390.9163,(x=21.11 y=21.94),1,2,ip[width=23 height=10 bits=16 min=0.0 max=7487.0],ip[width=23 height=10 bits=16 min=1519.0 max=11555.0],1,1.3495393,0.014803813,9.23996,7510.4536
b127,0,Experiment 1,EM13604,2421.7974,(x=22.87 y=7.66),1,2,ip[width=27 height=10 bits=16 min=0.0 max=7487.0],ip[width=27 height=10 bits=16 min=1519.0 max=11555.0],1,1.7415879,0.023615457,9.179305,5157.242
b128,0,Experiment 1,EM13604,2223.705,(x=28.80 y=55.53),1,2,ip[width=19 height=11 bits=16 min=0.0 max=7487.0],ip[width=19 height=11 bits=16 min=1519.0 max=11555.0],1,1.1957666,0.024725694,9.568385,3562.0789
b129,0,Experiment 1,EM13604,2351.7422,(x=32.53 y=36.13),1,2,ip[width=26 height=10 bits=16 min=0.0 max=7487.0],ip[width=26 height=10 bits=16 min=1519.0 max=11555.0],1,1.7272868,0.012830537,9.316903,2879.1863
b130,0,Experiment 1,EM13604,2433.9224,(x=33.88 y=66.72),1,2,ip[width=28 height=10 bits=16 min=0.0 max=7487.0],ip[width=28 height=10 bits=16 min=1519.0 max=11555.0],1,1.685224,0.114200234,9.15549,4204.024
b131,0,Experiment 1,EM13604,2310.5413,(x=34.40 y=9.68),1,2,ip[width=23 height=11 bits=16 min=0.0 max=7487.0],ip[width=23 height=11 bits=16 min=1519.0 max=11555.0],1,1.4818333,0.008467332,9.397827,6612.8184
b132,0,Experiment 1,EM13604,2320.7356,(x=41.05 y=22.47),1,2,ip[width=20 height=11 bits=16 min=0.0 max=7487.0],ip[width=20 height=11 bits=16 min=1519.0 max=11555.0],1,1.3201354,0.026386084,9.377804,5402.3037
b133,0,Experiment 1,EM13604,2471.6082,(x=43.90 y=56.84),1,2,ip[width=27 height=11 bits=16 min=0.0 max=7487.0],ip[width=27 height=11 bits=16 min=1519.0 max=11555.0],1,1.8524883,0.021715559,9.08147,5831.1416
b134,0,Experiment 1,EM13604,2432.858,(x=45.08 y=41.61),1,2,ip[width=24 height=11 bits=16 min=0.0 max=7487.0],ip[width=24 height=11 bits=16 min=1519.0 max=11555.0],1,1.507845,0.057129253,9.15758,4316.3687
b135,0,Experiment 1,EM13604,2647.5154,(x=56.74 y=26.30),1,2,ip[width=39 height=11 bits=16 min=0.0 max=7487.0],ip[width=39 height=11 bits=16 min=1519.0 max=11555.0],1,2.768556,0.1165435,8.735965,3142.257
b136,0,Experiment 1,EM13604,2262.8923,(x=67.48 y=88.47),1,2,ip[width=19 height=11 bits=16 min=0.0 max=7487.0],ip[width=19 height=11 bits=16 min=1519.0 max=11555.0],1,1.2601559,0.016555198,9.491416,3432.173
b138,0,Experiment 1,EM13604,2270.8308,(x=69.95 y=72.30),1,2,ip[width=23 height=11 bits=16 min=0.0 max=7487.0],ip[width=23 height=11 bits=16 min=1519.0 max=11555.0],1,1.5453439,0.009295726,9.475823,3829.911
b139,0,Experiment 1,EM13604,2305.6904,(x=71.24 y=87.09),1,2,ip[width=22 height=11 bits=16 min=0.0 max=7487.0],ip[width=22 height=11 bits=16 min=1519.0 max=11555.0],1,1.49625,0.06682921,9.407354,3792.783
b141,0,Experiment 1,EM13604,2338.75,(x=78.73 y=74.01),1,2,ip[width=19 height=11 bits=16 min=0.0 max=7487.0],ip[width=19 height=11 bits=16 min=1519.0 max=11555.0],1,1.207855,0.036916193,9.342422,4186.0903
b143,0,Experiment 1,EM13604,2451.5986,(x=80.53 y=65.26),1,2,ip[width=20 height=10 bits=16 min=0.0 max=7487.0],ip[width=20 height=10 bits=16 min=1519.0 max=11555.0],1,1.1099141,0.042886924,9.120771,5396.9927
b144,0,Experiment 1,EM13604,2358.38,(x=82.34 y=70.69),1,2,ip[width=24 height=11 bits=16 min=0.0 max=7487.0],ip[width=24 height=11 bits=16 min=1519.0 max=11555.0],1,1.6020854,0.11048274,9.303865,3354.015
b145,0,Experiment 1,EM13604,2564.4155,(x=82.57 y=43.95),1,2,ip[width=31 height=10 bits=16 min=0.0 max=7487.0],ip[width=31 height=10 bits=16 min=1519.0 max=11555.0],1,1.8629732,0.0291706,8.899183,3596.3093
b148,0,Experiment 1,EM13604,2421.0437,(x=4.28 y=24.52),1,3,ip[width=37 height=10 bits=16 min=0.0 max=7487.0],ip[width=37 height=10 bits=16 min=1519.0 max=11555.0],1,2.3303778,0.09316276,6.1622615,5588.401
b149,0,Experiment 1,EM13604,2284.7085,(x=4.18 y=13.71),1,3,ip[width=26 height=10 bits=16 min=0.0 max=7487.0],ip[width=26 height=10 bits=16 min=1519.0 max=11555.0],1,1.7074022,0.10066456,6.3425035,4797.4194
b150,0,Experiment 1,EM13604,2378.7402,(x=5.89 y=49.85),1,3,ip[width=34 height=11 bits=16 min=0.0 max=7487.0],ip[width=34 height=11 bits=16 min=1519.0 max=11555.0],1,2.3540652,0.22060253,6.218189,4949.212
b152,0,Experiment 1,EM13604,2398.7942,(x=9.08 y=58.82),1,3,ip[width=35 height=11 bits=16 min=0.0 max=7487.0],ip[width=35 height=11 bits=16 min=1519.0 max=11555.0],1,2.3901145,0.06944625,6.1916766,6093.634
b154,0,Experiment 1,EM13604,2213.9307,(x=10.62 y=74.44),1,3,ip[width=24 height=12 bits=16 min=0.0 max=7487.0],ip[width=24 height=12 bits=16 min=1519.0 max=11555.0],1,1.75501,0.003969422,6.436075,2581.3694
b155,0,Experiment 1,EM13604,2334.888,(x=12.33 y=45.86),1,3,ip[width=31 height=10 bits=16 min=0.0 max=7487.0],ip[width=31 height=10 bits=16 min=1519.0 max=11555.0],1,2.060921,0.094496325,6.2761636,3039.5288
b156,0,Experiment 1,EM13604,2323.743,(x=12.37 y=30.30),1,3,ip[width=24 height=11 bits=16 min=0.0 max=7487.0],ip[width=24 height=11 bits=16 min=1519.0 max=11555.0],1,1.6006669,0.02037747,6.2908983,6216.873
b157,0,Experiment 1,EM13604,2236.7368,(x=12.42 y=66.96),1,3,ip[width=21 height=11 bits=16 min=0.0 max=7487.0],ip[width=21 height=11 bits=16 min=1519.0 max=11555.0],1,1.4271425,0.16892163,6.4059243,3582.25
b158,0,Experiment 1,EM13604,2171.3757,(x=14.05 y=10.04),1,3,ip[width=17 height=12 bits=16 min=0.0 max=7487.0],ip[width=17 height=12 bits=16 min=1519.0 max=11555.0],1,1.1381153,0.01288935,6.492335,4400.368
b159,0,Experiment 1,EM13604,2669.9102,(x=15.39 y=13.93),1,3,ip[width=20 height=11 bits=16 min=0.0 max=7487.0],ip[width=20 height=11 bits=16 min=1519.0 max=11555.0],1,1.2488923,0.09896963,5.8332486,5966.2627
b161,0,Experiment 1,EM13604,2781.9517,(x=17.04 y=14.50),1,3,ip[width=19 height=10 bits=16 min=0.0 max=7487.0],ip[width=19 height=10 bits=16 min=1519.0 max=11555.0],1,1.0837945,0.009641623,5.685124,6510.6787
b162,0,Experiment 1,EM13604,2201.6519,(x=18.72 y=67.31),1,3,ip[width=28 height=11 bits=16 min=0.0 max=7487.0],ip[width=28 height=11 bits=16 min=1519.0 max=11555.0],1,1.9093533,0.10159569,6.452308,3870.8188
b164,0,Experiment 1,EM13604,2403.502,(x=25.92 y=30.12),1,3,ip[width=28 height=11 bits=16 min=0.0 max=7487.0],ip[width=28 height=11 bits=16 min=1519.0 max=11555.0],1,1.8482019,0.10863333,6.1854525,3892.776
b165,0,Experiment 1,EM13604,2450.4128,(x=25.29 y=66.28),1,3,ip[width=40 height=11 bits=16 min=0.0 max=7487.0],ip[width=40 height=11 bits=16 min=1519.0 max=11555.0],1,2.7345111,0.12710615,6.123434,3577.9768
b166,0,Experiment 1,EM13604,2355.795,(x=27.38 y=41.62),1,3,ip[width=22 height=11 bits=16 min=0.0 max=7487.0],ip[width=22 height=11 bits=16 min=1519.0 max=11555.0],1,1.46091,0.037053317,6.2485237,5401.7812
b167,0,Experiment 1,EM13604,2559.903,(x=29.24 y=46.78),1,3,ip[width=32 height=10 bits=16 min=0.0 max=7487.0],ip[width=32 height=10 bits=16 min=1519.0 max=11555.0],1,2.0602734,0.04974489,5.978683,5189.142
b168,0,Experiment 1,EM13604,2246.3315,(x=28.87 y=87.57),1,3,ip[width=22 height=11 bits=16 min=0.0 max=7487.0],ip[width=22 height=11 bits=16 min=1519.0 max=11555.0],1,1.5040212,0.040317573,6.3932395,5613.064
b169,0,Experiment 1,EM13604,2334.4517,(x=30.94 y=53.47),1,3,ip[width=18 height=11 bits=16 min=0.0 max=7487.0],ip[width=18 height=11 bits=16 min=1519.0 max=11555.0],1,1.13958,0.022655496,6.2767406,3224.8208
b177,0,Experiment 1,EM13604,2356.677,(x=39.84 y=13.16),1,3,ip[width=30 height=11 bits=16 min=0.0 max=7487.0],ip[width=30 height=11 bits=16 min=1519.0 max=11555.0],1,1.9670662,0.07119469,6.2473574,5948.068
b179,0,Experiment 1,EM13604,2112.8962,(x=42.69 y=83.64),1,3,ip[width=18 height=12 bits=16 min=0.0 max=7487.0],ip[width=18 height=12 bits=16 min=1519.0 max=11555.0],1,1.2504112,0.012384846,6.5696473,1174.105
b180,0,Experiment 1,EM13604,2413.9866,(x=43.00 y=5.56),1,3,ip[width=34 height=11 bits=16 min=0.0 max=7487.0],ip[width=34 height=11 bits=16 min=1519.0 max=11555.0],1,2.3012938,0.060476854,6.1715913,4906.5205
b181,0,Experiment 1,EM13604,2735.418,(x=44.45 y=40.60),1,3,ip[width=52 height=10 bits=16 min=0.0 max=7487.0],ip[width=52 height=10 bits=16 min=1519.0 max=11555.0],1,3.2271142,0.15811367,5.746644,4624.7573
b182,0,Experiment 1,EM13604,2416.042,(x=44.80 y=76.89),1,3,ip[width=32 height=11 bits=16 min=0.0 max=7487.0],ip[width=32 height=11 bits=16 min=1519.0 max=11555.0],1,2.1717212,0.005579854,6.1688743,5146.56
b183,0,Experiment 1,EM13604,2498.7017,(x=46.36 y=32.74),1,3,ip[width=37 height=12 bits=16 min=0.0 max=7487.0],ip[width=37 height=12 bits=16 min=1519.0 max=11555.0],1,2.5248141,0.049999155,6.059594,1379.8025
b184,0,Experiment 1,EM13604,2312.25,(x=45.44 y=64.73),1,3,ip[width=21 height=11 bits=16 min=0.0 max=7487.0],ip[width=21 height=11 bits=16 min=1519.0 max=11555.0],1,1.3909081,0.1311093,6.3060923,5720.497
b185,0,Experiment 1,EM13604,2338.2407,(x=48.70 y=13.02),1,3,ip[width=22 height=11 bits=16 min=0.0 max=7487.0],ip[width=22 height=11 bits=16 min=1519.0 max=11555.0],1,1.4334952,0.010073316,6.2717314,4803.602
b186,0,Experiment 1,EM13604,2321.7786,(x=50.62 y=13.48),1,3,ip[width=18 height=11 bits=16 min=0.0 max=7487.0],ip[width=18 height=11 bits=16 min=1519.0 max=11555.0],1,1.1797,0.011386877,6.293495,5704.2783
b187,0,Experiment 1,EM13604,2506.0159,(x=55.46 y=69.13),1,3,ip[width=36 height=11 bits=16 min=0.0 max=7487.0],ip[width=36 height=11 bits=16 min=1519.0 max=11555.0],1,2.4011545,0.03597625,6.0499244,5503.162
b190,0,Experiment 1,EM13604,2398.4321,(x=59.78 y=24.76),1,3,ip[width=25 height=10 bits=16 min=0.0 max=7487.0],ip[width=25 height=10 bits=16 min=1519.0 max=11555.0],1,1.5229557,0.08301472,6.1921554,2890.9224
b191,0,Experiment 1,EM13604,2534.1875,(x=60.38 y=34.73),1,3,ip[width=20 height=11 bits=16 min=0.0 max=7487.0],ip[width=20 height=11 bits=16 min=1519.0 max=11555.0],1,1.3619206,0.001427031,6.01268,5718.747
b192,0,Experiment 1,EM13604,2250,(x=60.48 y=10.89),1,3,ip[width=22 height=11 bits=16 min=0.0 max=7487.0],ip[width=22 height=11 bits=16 min=1519.0 max=11555.0],1,1.4626986,5.91E-04,6.3883896,6541.9233
b196,0,Experiment 1,EM13604,2510.0774,(x=66.03 y=64.65),1,3,ip[width=31 height=11 bits=16 min=0.0 max=7487.0],ip[width=31 height=11 bits=16 min=1519.0 max=11555.0],1,2.0888293,0.0982768,6.0445547,2050.3918
b199,0,Experiment 1,EM13604,2342.051,(x=74.38 y=33.64),1,3,ip[width=20 height=12 bits=16 min=0.0 max=7487.0],ip[width=20 height=12 bits=16 min=1519.0 max=11555.0],1,1.3170208,0.004659835,6.2666936,3312.2214
b201,0,Experiment 1,EM13604,2431.304,(x=80.32 y=11.11),1,3,ip[width=26 height=11 bits=16 min=0.0 max=7487.0],ip[width=26 height=11 bits=16 min=1519.0 max=11555.0],1,1.7250049,0.07168401,6.1486974,1946.9631
b207,0,Experiment 1,EM13604,2309.524,(x=86.01 y=57.50),1,3,ip[width=20 height=11 bits=16 min=0.0 max=7487.0],ip[width=20 height=11 bits=16 min=1519.0 max=11555.0],1,1.2665701,0.014081671,6.309696,3584.1812
b209,0,Experiment 1,EM13604,3089.166,(x=56.30 y=39.17),1,3,ip[width=31 height=9 bits=16 min=0.0 max=7487.0],ip[width=31 height=9 bits=16 min=1519.0 max=11555.0],1,1.8119057,0.04902506,5.278972,3221.5088
b210,0,Experiment 1,EM13604,2785.2744,(x=56.06 y=40.00),1,3,ip[width=25 height=11 bits=16 min=0.0 max=7487.0],ip[width=25 height=11 bits=16 min=1519.0 max=11555.0],1,1.5648333,0.09388628,5.6807313,612.675
b215,0,Experiment 1,EM13604,2412.9521,(x=6.60 y=47.50),1,4,ip[width=39 height=10 bits=16 min=0.0 max=7487.0],ip[width=39 height=10 bits=16 min=1519.0 max=11555.0],1,2.5844774,0.01789485,5.6855655,5112.412
b216,0,Experiment 1,EM13604,2297.1519,(x=6.39 y=37.75),1,4,ip[width=26 height=11 bits=16 min=0.0 max=7487.0],ip[width=26 height=11 bits=16 min=1519.0 max=11555.0],1,1.8216891,0.07190887,5.8261046,3254.5176
b217,0,Experiment 1,EM13604,2418.1292,(x=7.34 y=2.57),1,4,ip[width=35 height=11 bits=16 min=0.0 max=7487.0],ip[width=35 height=11 bits=16 min=1519.0 max=11555.0],1,2.4220095,0.02720984,5.6792827,4463.081
b218,0,Experiment 1,EM13604,2211.5215,(x=9.48 y=25.79),1,4,ip[width=23 height=10 bits=16 min=0.0 max=7487.0],ip[width=23 height=10 bits=16 min=1519.0 max=11555.0],1,1.4155937,0.019248664,5.930029,3520.511
b219,0,Experiment 1,EM13604,2309.7258,(x=11.54 y=25.85),1,4,ip[width=24 height=10 bits=16 min=0.0 max=7487.0],ip[width=24 height=10 bits=16 min=1519.0 max=11555.0],1,1.5127637,0.013993429,5.8108444,3702.7578
b220,0,Experiment 1,EM13604,2265.799,(x=12.37 y=8.54),1,4,ip[width=24 height=10 bits=16 min=0.0 max=7487.0],ip[width=24 height=10 bits=16 min=1519.0 max=11555.0],1,1.4939373,0.09150711,5.864156,4032.6738
b222,0,Experiment 1,EM13604,2184.9688,(x=13.62 y=71.25),1,4,ip[width=21 height=11 bits=16 min=0.0 max=7487.0],ip[width=21 height=11 bits=16 min=1519.0 max=11555.0],1,1.4345436,0.002998831,5.962254,710.38586
b225,0,Experiment 1,EM13604,2663.2744,(x=17.21 y=59.83),1,4,ip[width=25 height=10 bits=16 min=0.0 max=7487.0],ip[width=25 height=10 bits=16 min=1519.0 max=11555.0],1,1.5526832,0.18897414,5.3817663,6967.3765
b226,0,Experiment 1,EM13604,2623.0923,(x=18.36 y=38.53),1,4,ip[width=33 height=11 bits=16 min=0.0 max=7487.0],ip[width=33 height=11 bits=16 min=1519.0 max=11555.0],1,2.1567032,0.071919955,5.430533,4289.1636
b227,0,Experiment 1,EM13604,2933.8716,(x=18.84 y=61.48),1,4,ip[width=26 height=9 bits=16 min=0.0 max=7487.0],ip[width=26 height=9 bits=16 min=1519.0 max=11555.0],1,1.4160718,1.82E-04,5.0533605,7507.838
b228,0,Experiment 1,EM13604,2952.9546,(x=19.75 y=60.98),1,4,ip[width=49 height=10 bits=16 min=0.0 max=7487.0],ip[width=49 height=10 bits=16 min=1519.0 max=11555.0],1,2.8753781,0.046291582,5.030201,8812.665
b231,0,Experiment 1,EM13604,2405.533,(x=25.08 y=66.09),1,4,ip[width=20 height=12 bits=16 min=0.0 max=7487.0],ip[width=20 height=12 bits=16 min=1519.0 max=11555.0],1,1.3791897,0.06922286,5.69457,3755.1099
b232,0,Experiment 1,EM13604,2585.9512,(x=30.03 y=54.45),1,4,ip[width=39 height=11 bits=16 min=0.0 max=7487.0],ip[width=39 height=11 bits=16 min=1519.0 max=11555.0],1,2.543625,0.01220465,5.4756083,4112.19
b233,0,Experiment 1,EM13604,2610.892,(x=34.17 y=52.05),1,4,ip[width=33 height=11 bits=16 min=0.0 max=7487.0],ip[width=33 height=11 bits=16 min=1519.0 max=11555.0],1,2.1466193,0.016026577,5.445339,4231.143
b235,0,Experiment 1,EM13604,2552.2517,(x=35.48 y=64.97),1,4,ip[width=37 height=11 bits=16 min=0.0 max=7487.0],ip[width=37 height=11 bits=16 min=1519.0 max=11555.0],1,2.3515673,0.17879851,5.516507,4517.196
b239,0,Experiment 1,EM13604,2708.4514,(x=39.85 y=52.57),1,4,ip[width=49 height=10 bits=16 min=0.0 max=7487.0],ip[width=49 height=10 bits=16 min=1519.0 max=11555.0],1,3.1951044,0.07968696,5.3269377,5591.745
b241,0,Experiment 1,EM13604,2437.5857,(x=41.36 y=83.20),1,4,ip[width=34 height=11 bits=16 min=0.0 max=7487.0],ip[width=34 height=11 bits=16 min=1519.0 max=11555.0],1,2.2646048,0.05771546,5.6556697,4221.046
b242,0,Experiment 1,EM13604,2346.169,(x=41.23 y=3.91),1,4,ip[width=24 height=11 bits=16 min=0.0 max=7487.0],ip[width=24 height=11 bits=16 min=1519.0 max=11555.0],1,1.6623502,0.10024257,5.766616,3332.9905
b245,0,Experiment 1,EM13604,2318.5486,(x=43.71 y=6.89),1,4,ip[width=28 height=12 bits=16 min=0.0 max=7487.0],ip[width=28 height=12 bits=16 min=1519.0 max=11555.0],1,2.0538824,0.08990242,5.800137,3499.3462
b246,0,Experiment 1,EM13604,2478.728,(x=46.49 y=69.73),1,4,ip[width=29 height=11 bits=16 min=0.0 max=7487.0],ip[width=29 height=11 bits=16 min=1519.0 max=11555.0],1,1.9239087,0.03445805,5.605738,6008.512
b248,0,Experiment 1,EM13604,3274.742,(x=51.89 y=8.59),1,4,ip[width=39 height=10 bits=16 min=0.0 max=7487.0],ip[width=39 height=10 bits=16 min=1519.0 max=11555.0],1,2.176239,0.10207852,4.6396685,5541.6333
b249,0,Experiment 1,EM13604,3330.4143,(x=51.85 y=9.58),1,4,ip[width=35 height=9 bits=16 min=0.0 max=7487.0],ip[width=35 height=9 bits=16 min=1519.0 max=11555.0],1,1.8600744,0.0304968,4.572103,7901.957
b250,0,Experiment 1,EM13604,3078.031,(x=51.84 y=10.59),1,4,ip[width=34 height=8 bits=16 min=0.0 max=7487.0],ip[width=34 height=8 bits=16 min=1519.0 max=11555.0],1,1.7184827,0.058867674,4.8784037,4771.018
b254,0,Experiment 1,EM13604,2734.997,(x=55.17 y=12.39),1,4,ip[width=39 height=11 bits=16 min=0.0 max=7487.0],ip[width=39 height=11 bits=16 min=1519.0 max=11555.0],1,2.6057942,0.21469447,5.294721,5560.464
b255,0,Experiment 1,EM13604,2519.5647,(x=55.00 y=38.48),1,4,ip[width=28 height=10 bits=16 min=0.0 max=7487.0],ip[width=28 height=10 bits=16 min=1519.0 max=11555.0],1,1.8167782,0.03702244,5.556177,661.00854
b257,0,Experiment 1,EM13604,2770.7346,(x=57.10 y=13.67),1,4,ip[width=31 height=11 bits=16 min=0.0 max=7487.0],ip[width=31 height=11 bits=16 min=1519.0 max=11555.0],1,1.9785224,0.043466266,5.251349,3500.6506
b261,0,Experiment 1,EM13604,2870.8564,(x=59.19 y=86.79),1,4,ip[width=74 height=12 bits=16 min=0.0 max=7487.0],ip[width=74 height=12 bits=16 min=1519.0 max=11555.0],1,5.513552,0.5255944,5.1298375,5750.305
b262,0,Experiment 1,EM13604,2612.3467,(x=62.31 y=34.44),1,4,ip[width=33 height=11 bits=16 min=0.0 max=7487.0],ip[width=33 height=11 bits=16 min=1519.0 max=11555.0],1,2.0917897,0.21152017,5.443574,3300.1985
b263,0,Experiment 1,EM13604,2752.3157,(x=62.79 y=87.33),1,4,ip[width=19 height=10 bits=16 min=0.0 max=7487.0],ip[width=19 height=10 bits=16 min=1519.0 max=11555.0],1,1.1444525,0.024354104,5.2737026,4742.5103
b264,0,Experiment 1,EM13604,2384.5247,(x=63.35 y=27.22),1,4,ip[width=19 height=11 bits=16 min=0.0 max=7487.0],ip[width=19 height=11 bits=16 min=1519.0 max=11555.0],1,1.215071,0.03131239,5.720066,4062.9802
b265,0,Experiment 1,EM13604,2399.6553,(x=64.51 y=48.52),1,4,ip[width=22 height=10 bits=16 min=0.0 max=7487.0],ip[width=22 height=10 bits=16 min=1519.0 max=11555.0],1,1.3145537,0.003022637,5.7017035,4051.4465
b266,0,Experiment 1,EM13604,2536.4277,(x=65.52 y=68.41),1,4,ip[width=34 height=11 bits=16 min=0.0 max=7487.0],ip[width=34 height=11 bits=16 min=1519.0 max=11555.0],1,2.3717968,0.003079916,5.535712,4541.797
b270,0,Experiment 1,EM13604,2929.1853,(x=66.17 y=28.94),1,4,ip[width=26 height=10 bits=16 min=0.0 max=7487.0],ip[width=26 height=10 bits=16 min=1519.0 max=11555.0],1,1.640941,0.0844638,5.059048,4499.2656
b272,0,Experiment 1,EM13604,2309.631,(x=66.59 y=22.68),1,4,ip[width=25 height=11 bits=16 min=0.0 max=7487.0],ip[width=25 height=11 bits=16 min=1519.0 max=11555.0],1,1.5869132,0.06748286,5.81096,3409.2986
b273,0,Experiment 1,EM13604,2437.5337,(x=69.40 y=3.00),1,4,ip[width=26 height=11 bits=16 min=0.0 max=7487.0],ip[width=26 height=11 bits=16 min=1519.0 max=11555.0],1,1.8270395,3.73E-04,5.6557326,6080.8184
b274,0,Experiment 1,EM13604,2646.312,(x=71.79 y=41.56),1,4,ip[width=37 height=10 bits=16 min=0.0 max=7487.0],ip[width=37 height=10 bits=16 min=1519.0 max=11555.0],1,2.3993042,0.072768606,5.4023523,3231.7712
b276,0,Experiment 1,EM13604,2637.7886,(x=79.71 y=75.57),1,4,ip[width=38 height=11 bits=16 min=0.0 max=7487.0],ip[width=38 height=11 bits=16 min=1519.0 max=11555.0],1,2.5583038,0.16736883,5.412697,5967.7017
b277,0,Experiment 1,EM13604,2485.8057,(x=79.15 y=80.26),1,4,ip[width=23 height=11 bits=16 min=0.0 max=7487.0],ip[width=23 height=11 bits=16 min=1519.0 max=11555.0],1,1.627249,0.003652909,5.5971484,2653.1428
b281,0,Experiment 1,EM13604,2554.21,(x=86.47 y=65.95),1,4,ip[width=33 height=10 bits=16 min=0.0 max=7487.0],ip[width=33 height=10 bits=16 min=1519.0 max=11555.0],1,2.1598794,0.042417493,5.5141306,3360.1692
b282,0,Experiment 1,EM13604,2388.161,(x=87.12 y=12.31),1,4,ip[width=22 height=11 bits=16 min=0.0 max=7487.0],ip[width=22 height=11 bits=16 min=1519.0 max=11555.0],1,1.5136734,0.005379506,5.7156534,3624.6052
b286,0,Experiment 1,EM13604,2870.2222,(x=27.55 y=64.76),1,4,ip[width=21 height=11 bits=16 min=0.0 max=7487.0],ip[width=21 height=11 bits=16 min=1519.0 max=11555.0],1,1.2299964,0.06825544,5.1306076,4604.609
b287,0,Experiment 1,EM13604,2906.7026,(x=28.53 y=65.55),1,4,ip[width=39 height=11 bits=16 min=0.0 max=7487.0],ip[width=39 height=11 bits=16 min=1519.0 max=11555.0],1,2.6581566,0.05824495,5.0863338,3773.0298
b288,0,Experiment 1,EM13604,2850.6687,(x=30.42 y=22.94),1,4,ip[width=38 height=10 bits=16 min=0.0 max=7487.0],ip[width=38 height=10 bits=16 min=1519.0 max=11555.0],1,2.4920952,0.096283816,5.1543384,4007.917
b289,0,Experiment 1,EM13604,2930.1428,(x=30.98 y=22.25),1,4,ip[width=22 height=10 bits=16 min=0.0 max=7487.0],ip[width=22 height=10 bits=16 min=1519.0 max=11555.0],1,1.2687596,0.03759132,5.0578856,5451.762
b290,0,Experiment 1,EM13604,3152.3599,(x=80.31 y=88.53),1,4,ip[width=32 height=11 bits=16 min=0.0 max=7487.0],ip[width=32 height=11 bits=16 min=1519.0 max=11555.0],1,2.0222197,0.030616898,4.7881956,4582.8477
b291,0,Experiment 1,EM13604,3148.0938,(x=80.65 y=87.76),1,4,ip[width=35 height=10 bits=16 min=0.0 max=7487.0],ip[width=35 height=10 bits=16 min=1519.0 max=11555.0],1,2.1448307,4.56E-04,4.793373,4346.1084
b293,0,Experiment 1,EM13604,2408.5842,(x=3.18 y=1.53),1,5,ip[width=38 height=11 bits=16 min=0.0 max=7487.0],ip[width=38 height=11 bits=16 min=1519.0 max=11555.0],1,2.4378664,0.12282459,6.160418,4070.4578
b296,0,Experiment 1,EM13604,2344.5945,(x=9.85 y=9.47),1,5,ip[width=26 height=10 bits=16 min=0.0 max=7487.0],ip[width=26 height=10 bits=16 min=1519.0 max=11555.0],1,1.647945,1.45E-04,6.244593,4687.419
b298,0,Experiment 1,EM13604,2355.4482,(x=14.23 y=53.64),1,5,ip[width=34 height=12 bits=16 min=0.0 max=7487.0],ip[width=34 height=12 bits=16 min=1519.0 max=11555.0],1,2.2977552,0.032782175,6.2303157,6958.3696
b300,0,Experiment 1,EM13604,2313.0825,(x=15.05 y=70.85),1,5,ip[width=38 height=11 bits=16 min=0.0 max=7487.0],ip[width=38 height=11 bits=16 min=1519.0 max=11555.0],1,2.522748,0.03302214,6.286045,6247.2207
b301,0,Experiment 1,EM13604,2301.2456,(x=14.88 y=26.13),1,5,ip[width=30 height=10 bits=16 min=0.0 max=7487.0],ip[width=30 height=10 bits=16 min=1519.0 max=11555.0],1,1.8080665,0.08114249,6.3016157,4680.6562
b302,0,Experiment 1,EM13604,2406.228,(x=16.06 y=61.21),1,5,ip[width=45 height=11 bits=16 min=0.0 max=7487.0],ip[width=45 height=11 bits=16 min=1519.0 max=11555.0],1,3.0951283,0.108719744,6.1635175,3403.6685
b307,0,Experiment 1,EM13604,2324.3545,(x=22.17 y=47.83),1,5,ip[width=32 height=11 bits=16 min=0.0 max=7487.0],ip[width=32 height=11 bits=16 min=1519.0 max=11555.0],1,2.2055812,0.018671148,6.2712173,6684.7383
b309,0,Experiment 1,EM13604,2266.5562,(x=22.99 y=78.59),1,5,ip[width=25 height=10 bits=16 min=0.0 max=7487.0],ip[width=25 height=10 bits=16 min=1519.0 max=11555.0],1,1.5428151,0.017414138,6.347248,1364.8265
b311,0,Experiment 1,EM13604,2164.7583,(x=25.94 y=69.64),1,5,ip[width=28 height=11 bits=16 min=0.0 max=7487.0],ip[width=28 height=11 bits=16 min=1519.0 max=11555.0],1,2.0488017,0.02292991,6.481157,4460.295
b316,0,Experiment 1,EM13604,2262.1787,(x=30.38 y=68.97),1,5,ip[width=35 height=11 bits=16 min=0.0 max=7487.0],ip[width=35 height=11 bits=16 min=1519.0 max=11555.0],1,2.31265,0.07043677,6.353006,5110.8306
b318,0,Experiment 1,EM13604,2300.993,(x=32.32 y=21.01),1,5,ip[width=31 height=11 bits=16 min=0.0 max=7487.0],ip[width=31 height=11 bits=16 min=1519.0 max=11555.0],1,2.1573508,0.06927586,6.3019485,6878.557
b319,0,Experiment 1,EM13604,2296.3918,(x=37.53 y=47.77),1,5,ip[width=30 height=11 bits=16 min=0.0 max=7487.0],ip[width=30 height=11 bits=16 min=1519.0 max=11555.0],1,2.0634806,0.008617152,6.3080006,8290.958
b323,0,Experiment 1,EM13604,2180.7886,(x=41.99 y=78.14),1,5,ip[width=24 height=11 bits=16 min=0.0 max=7487.0],ip[width=24 height=11 bits=16 min=1519.0 max=11555.0],1,1.6044291,0.15788844,6.46007,7877.4707
b326,0,Experiment 1,EM13604,2163.267,(x=47.87 y=84.28),1,5,ip[width=32 height=11 bits=16 min=0.0 max=7487.0],ip[width=32 height=11 bits=16 min=1519.0 max=11555.0],1,2.154822,0.024276556,6.4831185,1959.1865
b328,0,Experiment 1,EM13604,2283.6233,(x=52.00 y=37.28),1,5,ip[width=30 height=12 bits=16 min=0.0 max=7487.0],ip[width=30 height=12 bits=16 min=1519.0 max=11555.0],1,2.1822677,0.092951655,6.324797,2930.8357
b330,0,Experiment 1,EM13604,2434.7139,(x=53.62 y=6.90),1,5,ip[width=46 height=10 bits=16 min=0.0 max=7487.0],ip[width=46 height=10 bits=16 min=1519.0 max=11555.0],1,3.0534048,0.008740556,6.126046,7312.923
b331,0,Experiment 1,EM13604,2242.5764,(x=55.05 y=85.37),1,5,ip[width=37 height=12 bits=16 min=0.0 max=7487.0],ip[width=37 height=12 bits=16 min=1519.0 max=11555.0],1,2.675981,0.069546126,6.378792,1311.1725
b332,0,Experiment 1,EM13604,2343.1482,(x=55.98 y=56.60),1,5,ip[width=44 height=12 bits=16 min=0.0 max=7487.0],ip[width=44 height=12 bits=16 min=1519.0 max=11555.0],1,3.3114862,0.240807,6.2464952,8858.517
b333,0,Experiment 1,EM13604,2422.2603,(x=57.01 y=18.04),1,5,ip[width=33 height=11 bits=16 min=0.0 max=7487.0],ip[width=33 height=11 bits=16 min=1519.0 max=11555.0],1,2.263957,0.0449153,6.1424284,4044.7585
b336,0,Experiment 1,EM13604,2179.125,(x=59.95 y=36.27),1,5,ip[width=25 height=13 bits=16 min=0.0 max=7487.0],ip[width=25 height=13 bits=16 min=1519.0 max=11555.0],1,1.994959,0.009199623,6.4622583,4259.1494
b337,0,Experiment 1,EM13604,2473.2292,(x=60.42 y=11.18),1,5,ip[width=28 height=11 bits=16 min=0.0 max=7487.0],ip[width=28 height=11 bits=16 min=1519.0 max=11555.0],1,1.862418,0.022783259,6.0753813,6323.3247
b338,0,Experiment 1,EM13604,2138.8735,(x=60.98 y=67.71),1,5,ip[width=19 height=12 bits=16 min=0.0 max=7487.0],ip[width=19 height=12 bits=16 min=1519.0 max=11555.0],1,1.2576889,0.029991724,6.515207,4901
b339,0,Experiment 1,EM13604,2114.1257,(x=63.80 y=46.42),1,5,ip[width=17 height=12 bits=16 min=0.0 max=7487.0],ip[width=17 height=12 bits=16 min=1519.0 max=11555.0],1,1.1504966,0.002083791,6.547761,4879.6016
b341,0,Experiment 1,EM13604,2206.308,(x=68.66 y=48.46),1,5,ip[width=28 height=12 bits=16 min=0.0 max=7487.0],ip[width=28 height=12 bits=16 min=1519.0 max=11555.0],1,2.0216029,0.07465552,6.426501,1709.8784
b342,0,Experiment 1,EM13604,2098.058,(x=68.64 y=64.90),1,5,ip[width=20 height=11 bits=16 min=0.0 max=7487.0],ip[width=20 height=11 bits=16 min=1519.0 max=11555.0],1,1.3292326,0.005442069,6.5688972,5375.8154
b344,0,Experiment 1,EM13604,2388.0276,(x=77.31 y=7.26),1,5,ip[width=39 height=11 bits=16 min=0.0 max=7487.0],ip[width=39 height=11 bits=16 min=1519.0 max=11555.0],1,2.5316446,0.068265714,6.187459,5857.378
b345,0,Experiment 1,EM13604,2459.9097,(x=80.18 y=13.34),1,5,ip[width=41 height=10 bits=16 min=0.0 max=7487.0],ip[width=41 height=10 bits=16 min=1519.0 max=11555.0],1,2.6697516,0.11089052,6.0929027,7385.048
b347,0,Experiment 1,EM13604,2227.959,(x=81.39 y=22.57),1,5,ip[width=17 height=11 bits=16 min=0.0 max=7487.0],ip[width=17 height=11 bits=16 min=1519.0 max=11555.0],1,1.1059052,0.003893809,6.3980203,8968.324
b348,0,Experiment 1,EM13604,2338.904,(x=82.93 y=17.18),1,5,ip[width=28 height=11 bits=16 min=0.0 max=7487.0],ip[width=28 height=11 bits=16 min=1519.0 max=11555.0],1,1.8830178,0.032497045,6.2520785,5430.452
b349,0,Experiment 1,EM13604,2412.9727,(x=89.29 y=36.87),1,5,ip[width=27 height=10 bits=16 min=0.0 max=7487.0],ip[width=27 height=10 bits=16 min=1519.0 max=11555.0],1,1.6821404,0.01009373,6.1546454,3299.717
b350,0,Experiment 1,EM13604,2313.4282,(x=89.48 y=15.32),1,5,ip[width=34 height=11 bits=16 min=0.0 max=7487.0],ip[width=34 height=11 bits=16 min=1519.0 max=11555.0],1,2.3412058,0.07497824,6.2855906,3074.4114
b351,0,Experiment 1,EM13604,2126.929,(x=89.79 y=88.24),1,5,ip[width=22 height=11 bits=16 min=0.0 max=7487.0],ip[width=22 height=11 bits=16 min=1519.0 max=11555.0],1,1.488849,0.015380158,6.530919,6187.844
b355,0,Experiment 1,EM13604,2276.2312,(x=4.76 y=47.66),1,6,ip[width=21 height=11 bits=16 min=0.0 max=7487.0],ip[width=21 height=11 bits=16 min=1519.0 max=11555.0],1,1.3975691,0.025179692,5.3684344,3881.4463
b356,0,Experiment 1,EM13604,2234.7344,(x=6.07 y=51.11),1,6,ip[width=21 height=11 bits=16 min=0.0 max=7487.0],ip[width=21 height=11 bits=16 min=1519.0 max=11555.0],1,1.3475657,0.0716031,5.4143543,4860.615
b361,0,Experiment 1,EM13604,2107.4546,(x=8.78 y=14.49),1,6,ip[width=18 height=12 bits=16 min=0.0 max=7487.0],ip[width=18 height=12 bits=16 min=1519.0 max=11555.0],1,1.283955,0.01543226,5.5552006,2736.5
b362,0,Experiment 1,EM13604,2864.5623,(x=9.78 y=67.95),1,6,ip[width=24 height=10 bits=16 min=0.0 max=7487.0],ip[width=24 height=10 bits=16 min=1519.0 max=11555.0],1,1.403089,0.07287521,4.7173944,7362.107
b363,0,Experiment 1,EM13604,3287.4377,(x=10.05 y=23.93),1,6,ip[width=27 height=9 bits=16 min=0.0 max=7487.0],ip[width=27 height=9 bits=16 min=1519.0 max=11555.0],1,1.4055483,0.17414035,4.2494454,4662.627
b364,0,Experiment 1,EM13604,3114.3542,(x=10.53 y=67.32),1,6,ip[width=18 height=9 bits=16 min=0.0 max=7487.0],ip[width=18 height=9 bits=16 min=1519.0 max=11555.0],1,0.9345704,0.16077122,4.4409776,5127.067
b367,0,Experiment 1,EM13604,3172.4653,(x=11.25 y=69.53),1,6,ip[width=24 height=9 bits=16 min=0.0 max=7487.0],ip[width=24 height=9 bits=16 min=1519.0 max=11555.0],1,1.2053571,0.15490252,4.3766723,7433.227
b368,0,Experiment 1,EM13604,2235.17,(x=12.15 y=74.72),1,6,ip[width=23 height=11 bits=16 min=0.0 max=7487.0],ip[width=23 height=11 bits=16 min=1519.0 max=11555.0],1,1.5706617,0.09558735,5.4138722,2220.5605
b370,0,Experiment 1,EM13604,2977.2656,(x=13.56 y=70.08),1,6,ip[width=34 height=10 bits=16 min=0.0 max=7487.0],ip[width=34 height=10 bits=16 min=1519.0 max=11555.0],1,1.9742051,0.24390613,4.592678,7157.702
b373,0,Experiment 1,EM13604,2576.4597,(x=14.37 y=41.53),1,6,ip[width=36 height=11 bits=16 min=0.0 max=7487.0],ip[width=36 height=11 bits=16 min=1519.0 max=11555.0],1,2.5792737,0.07111235,5.0362053,5890.96
b381,0,Experiment 1,EM13604,2491.5503,(x=22.33 y=68.08),1,6,ip[width=33 height=11 bits=16 min=0.0 max=7487.0],ip[width=33 height=11 bits=16 min=1519.0 max=11555.0],1,2.2043476,0.018967526,5.130165,6705.649
b382,0,Experiment 1,EM13604,2426.7532,(x=22.57 y=74.13),1,6,ip[width=36 height=11 bits=16 min=0.0 max=7487.0],ip[width=36 height=11 bits=16 min=1519.0 max=11555.0],1,2.4929895,0.058083657,5.2018685,4701.3027
b385,0,Experiment 1,EM13604,2348.9568,(x=24.59 y=86.09),1,6,ip[width=30 height=11 bits=16 min=0.0 max=7487.0],ip[width=30 height=11 bits=16 min=1519.0 max=11555.0],1,1.9541914,0.10513867,5.287957,3669.5872
b391,0,Experiment 1,EM13604,2553.8125,(x=30.26 y=34.07),1,6,ip[width=28 height=11 bits=16 min=0.0 max=7487.0],ip[width=28 height=11 bits=16 min=1519.0 max=11555.0],1,1.847431,0.16794236,5.0612664,5488.081
b393,0,Experiment 1,EM13604,2377.5273,(x=32.54 y=2.23),1,6,ip[width=19 height=10 bits=16 min=0.0 max=7487.0],ip[width=19 height=10 bits=16 min=1519.0 max=11555.0],1,1.1132812,0.019098002,5.256341,2274.8723
b395,0,Experiment 1,EM13604,2375.9294,(x=36.53 y=86.09),1,6,ip[width=26 height=11 bits=16 min=0.0 max=7487.0],ip[width=26 height=11 bits=16 min=1519.0 max=11555.0],1,1.730494,0.010485619,5.2581096,2580.411
b400,0,Experiment 1,EM13604,2498.361,(x=39.92 y=40.01),1,6,ip[width=27 height=11 bits=16 min=0.0 max=7487.0],ip[width=27 height=11 bits=16 min=1519.0 max=11555.0],1,1.9225519,0.009452421,5.122628,5548.4155
b401,0,Experiment 1,EM13604,2484.332,(x=41.64 y=55.76),1,6,ip[width=26 height=11 bits=16 min=0.0 max=7487.0],ip[width=26 height=11 bits=16 min=1519.0 max=11555.0],1,1.7883457,0.014758393,5.1381526,3539.3826
b402,0,Experiment 1,EM13604,2485.5254,(x=42.37 y=44.51),1,6,ip[width=23 height=11 bits=16 min=0.0 max=7487.0],ip[width=23 height=11 bits=16 min=1519.0 max=11555.0],1,1.4576411,0.034863543,5.1368318,6043.716
b405,0,Experiment 1,EM13604,2314.9575,(x=43.36 y=70.67),1,6,ip[width=18 height=12 bits=16 min=0.0 max=7487.0],ip[width=18 height=12 bits=16 min=1519.0 max=11555.0],1,1.2356089,0.114456005,5.32558,2394.9553
b406,0,Experiment 1,EM13604,2816.5427,(x=43.68 y=87.34),1,6,ip[width=24 height=10 bits=16 min=0.0 max=7487.0],ip[width=24 height=10 bits=16 min=1519.0 max=11555.0],1,1.5021709,0.009476887,4.770532,5031.487
b409,0,Experiment 1,EM13604,2385.358,(x=49.51 y=47.38),1,6,ip[width=21 height=12 bits=16 min=0.0 max=7487.0],ip[width=21 height=12 bits=16 min=1519.0 max=11555.0],1,1.4548041,0.011016958,5.247676,2221.8743
b410,0,Experiment 1,EM13604,2533.4153,(x=49.96 y=20.92),1,6,ip[width=31 height=11 bits=16 min=0.0 max=7487.0],ip[width=31 height=11 bits=16 min=1519.0 max=11555.0],1,2.1115568,0.21480943,5.0838375,6602.0776
b412,0,Experiment 1,EM13604,2707.8933,(x=52.36 y=62.29),1,6,ip[width=19 height=10 bits=16 min=0.0 max=7487.0],ip[width=19 height=10 bits=16 min=1519.0 max=11555.0],1,1.141862,5.75E-04,4.8907623,3549.862
b413,0,Experiment 1,EM13604,2464.513,(x=53.40 y=66.65),1,6,ip[width=22 height=11 bits=16 min=0.0 max=7487.0],ip[width=22 height=11 bits=16 min=1519.0 max=11555.0],1,1.4720732,0.003961951,5.160084,3527.3904
b414,0,Experiment 1,EM13604,3044.3384,(x=53.70 y=62.48),1,6,ip[width=19 height=9 bits=16 min=0.0 max=7487.0],ip[width=19 height=9 bits=16 min=1519.0 max=11555.0],1,1.0069158,0.029871356,4.518456,4232.23
b419,0,Experiment 1,EM13604,3230.9473,(x=60.38 y=75.70),1,6,ip[width=23 height=9 bits=16 min=0.0 max=7487.0],ip[width=23 height=9 bits=16 min=1519.0 max=11555.0],1,1.2752047,6.22E-04,4.311957,4931.9443
b420,0,Experiment 1,EM13604,2812.3394,(x=60.68 y=76.81),1,6,ip[width=21 height=10 bits=16 min=0.0 max=7487.0],ip[width=21 height=10 bits=16 min=1519.0 max=11555.0],1,1.2495477,0.05733079,4.7751837,4327.3945
b421,0,Experiment 1,EM13604,2643.324,(x=64.14 y=47.57),1,6,ip[width=31 height=10 bits=16 min=0.0 max=7487.0],ip[width=31 height=10 bits=16 min=1519.0 max=11555.0],1,1.9030623,0.045171626,4.962214,6754.9707
b422,0,Experiment 1,EM13604,2622.2053,(x=64.38 y=9.19),1,6,ip[width=36 height=10 bits=16 min=0.0 max=7487.0],ip[width=36 height=10 bits=16 min=1519.0 max=11555.0],1,2.3412676,0.025823476,4.985584,5929.5254
b423,0,Experiment 1,EM13604,2544.5193,(x=64.60 y=64.53),1,6,ip[width=33 height=12 bits=16 min=0.0 max=7487.0],ip[width=33 height=12 bits=16 min=1519.0 max=11555.0],1,2.389436,0.06480944,5.07155,3553.298
b424,0,Experiment 1,EM13604,2427.2559,(x=64.67 y=57.02),1,6,ip[width=20 height=11 bits=16 min=0.0 max=7487.0],ip[width=20 height=11 bits=16 min=1519.0 max=11555.0],1,1.2456005,0.019189907,5.201312,4231.7417
b425,0,Experiment 1,EM13604,2476.241,(x=65.31 y=35.57),1,6,ip[width=21 height=10 bits=16 min=0.0 max=7487.0],ip[width=21 height=10 bits=16 min=1519.0 max=11555.0],1,1.2613894,0.001638972,5.1471057,773.6375
b426,0,Experiment 1,EM13604,2477.6091,(x=67.75 y=88.39),1,6,ip[width=23 height=11 bits=16 min=0.0 max=7487.0],ip[width=23 height=11 bits=16 min=1519.0 max=11555.0],1,1.5019243,6.82E-04,5.1455917,7012.8525
b428,0,Experiment 1,EM13604,2998.7217,(x=69.05 y=67.19),1,6,ip[width=25 height=9 bits=16 min=0.0 max=7487.0],ip[width=25 height=9 bits=16 min=1519.0 max=11555.0],1,1.4597381,0.088654704,4.568935,4499.3115
b429,0,Experiment 1,EM13604,2468.9429,(x=70.90 y=27.82),1,6,ip[width=30 height=11 bits=16 min=0.0 max=7487.0],ip[width=30 height=11 bits=16 min=1519.0 max=11555.0],1,2.0328894,0.004575741,5.155182,5258.554
b434,0,Experiment 1,EM13604,2347.4211,(x=74.05 y=23.70),1,6,ip[width=20 height=12 bits=16 min=0.0 max=7487.0],ip[width=20 height=12 bits=16 min=1519.0 max=11555.0],1,1.4254465,0.008643479,5.2896566,3403.066
b436,0,Experiment 1,EM13604,2468.157,(x=75.72 y=2.78),1,6,ip[width=23 height=10 bits=16 min=0.0 max=7487.0],ip[width=23 height=10 bits=16 min=1519.0 max=11555.0],1,1.4365019,0.07140184,5.1560516,6175.791
b440,0,Experiment 1,EM13604,2448.0513,(x=79.27 y=12.97),1,6,ip[width=22 height=11 bits=16 min=0.0 max=7487.0],ip[width=22 height=11 bits=16 min=1519.0 max=11555.0],1,1.4984396,0.013879993,5.1783004,4245.537
b443,0,Experiment 1,EM13604,2524.8374,(x=83.04 y=10.44),1,6,ip[width=27 height=11 bits=16 min=0.0 max=7487.0],ip[width=27 height=11 bits=16 min=1519.0 max=11555.0],1,1.8561271,0.006539401,5.0933294,5404.18
b444,0,Experiment 1,EM13604,2623.8315,(x=86.65 y=45.56),1,6,ip[width=42 height=11 bits=16 min=0.0 max=7487.0],ip[width=42 height=11 bits=16 min=1519.0 max=11555.0],1,2.8677921,0.15590973,4.983784,7017.1587
b445,0,Experiment 1,EM13604,2691.412,(x=88.03 y=85.06),1,6,ip[width=37 height=11 bits=16 min=0.0 max=7487.0],ip[width=37 height=11 bits=16 min=1519.0 max=11555.0],1,2.4127495,0.048719797,4.909,2816.9705
b446,0,Experiment 1,EM13604,2586.6265,(x=88.64 y=72.86),1,6,ip[width=40 height=10 bits=16 min=0.0 max=7487.0],ip[width=40 height=10 bits=16 min=1519.0 max=11555.0],1,2.5735993,0.056060284,5.024955,4693.9443
b447,0,Experiment 1,EM13604,2546.2075,(x=88.97 y=6.35),1,6,ip[width=34 height=10 bits=16 min=0.0 max=7487.0],ip[width=34 height=10 bits=16 min=1519.0 max=11555.0],1,2.2346148,0.13552338,5.0696816,6582.099
b450,0,Experiment 1,EM13604,2948.1206,(x=30.69 y=56.22),1,6,ip[width=26 height=9 bits=16 min=0.0 max=7487.0],ip[width=26 height=9 bits=16 min=1519.0 max=11555.0],1,1.50766,0.0736701,4.6249294,6765.125
b451,0,Experiment 1,EM13604,2751.63,(x=31.26 y=57.19),1,6,ip[width=29 height=10 bits=16 min=0.0 max=7487.0],ip[width=29 height=10 bits=16 min=1519.0 max=11555.0],1,1.7250665,0.020149352,4.842364,4637.8843
b452,0,Experiment 1,EM13604,2754.173,(x=46.28 y=74.91),1,6,ip[width=23 height=9 bits=16 min=0.0 max=7487.0],ip[width=23 height=9 bits=16 min=1519.0 max=11555.0],1,1.3053024,0.063901104,4.8395495,5491.694
b454,0,Experiment 1,EM13604,2902.285,(x=48.74 y=75.50),1,6,ip[width=23 height=10 bits=16 min=0.0 max=7487.0],ip[width=23 height=10 bits=16 min=1519.0 max=11555.0],1,1.3830136,0.027748547,4.6756506,3719.7126
b455,0,Experiment 1,EM13604,2855.659,(x=53.28 y=30.20),1,6,ip[width=42 height=10 bits=16 min=0.0 max=7487.0],ip[width=42 height=10 bits=16 min=1519.0 max=11555.0],1,2.6471167,0.004846615,4.7272468,3729.1582
b456,0,Experiment 1,EM13604,2803.729,(x=55.20 y=31.20),1,6,ip[width=26 height=10 bits=16 min=0.0 max=7487.0],ip[width=26 height=10 bits=16 min=1519.0 max=11555.0],1,1.6393374,0.054455716,4.784712,5508.297
b458,0,Experiment 1,EM13604,2881.2917,(x=67.13 y=19.00),1,6,ip[width=28 height=9 bits=16 min=0.0 max=7487.0],ip[width=28 height=9 bits=16 min=1519.0 max=11555.0],1,1.6385974,0.1866687,4.6988816,2761.5886
b459,0,Experiment 1,EM13604,2778.6284,(x=67.60 y=19.79),1,6,ip[width=19 height=10 bits=16 min=0.0 max=7487.0],ip[width=19 height=10 bits=16 min=1519.0 max=11555.0],1,1.0956054,0.14984965,4.8124876,5580.8223
b462,0,Experiment 1,EM13604,2180.398,(x=1.57 y=89.34),1,7,ip[width=21 height=12 bits=16 min=0.0 max=7487.0],ip[width=21 height=12 bits=16 min=1519.0 max=11555.0],1,1.4445794,0.012655692,5.0429864,4329.88
b463,0,Experiment 1,EM13604,2177.0237,(x=3.74 y=81.26),1,7,ip[width=25 height=11 bits=16 min=0.0 max=7487.0],ip[width=25 height=11 bits=16 min=1519.0 max=11555.0],1,1.6242886,0.14045405,5.046418,5168.7837
b465,0,Experiment 1,EM13604,2314.064,(x=5.73 y=46.02),1,7,ip[width=31 height=11 bits=16 min=0.0 max=7487.0],ip[width=31 height=11 bits=16 min=1519.0 max=11555.0],1,2.1456246,0.022900034,4.907029,6645.3716
b466,0,Experiment 1,EM13604,2200.4028,(x=6.02 y=56.00),1,7,ip[width=23 height=11 bits=16 min=0.0 max=7487.0],ip[width=23 height=11 bits=16 min=1519.0 max=11555.0],1,1.5395155,0.003738674,5.0226383,6193.1685
b467,0,Experiment 1,EM13604,2434.134,(x=7.28 y=48.65),1,7,ip[width=33 height=10 bits=16 min=0.0 max=7487.0],ip[width=33 height=10 bits=16 min=1519.0 max=11555.0],1,2.1388943,0.05484872,4.7849007,4610.269
b468,0,Experiment 1,EM13604,2263.8254,(x=9.92 y=4.37),1,7,ip[width=27 height=11 bits=16 min=0.0 max=7487.0],ip[width=27 height=11 bits=16 min=1519.0 max=11555.0],1,1.8197483,0.07497845,4.9581285,3966.277
b469,0,Experiment 1,EM13604,2345.874,(x=10.76 y=73.10),1,7,ip[width=31 height=11 bits=16 min=0.0 max=7487.0],ip[width=31 height=11 bits=16 min=1519.0 max=11555.0],1,2.0591016,0.07139374,4.874674,4030.4653
b470,0,Experiment 1,EM13604,2228.7402,(x=10.30 y=43.17),1,7,ip[width=21 height=11 bits=16 min=0.0 max=7487.0],ip[width=21 height=11 bits=16 min=1519.0 max=11555.0],1,1.3504643,0.014936582,4.9938154,3165.6162
b471,0,Experiment 1,EM13604,2186.559,(x=13.00 y=65.67),1,7,ip[width=24 height=11 bits=16 min=0.0 max=7487.0],ip[width=24 height=11 bits=16 min=1519.0 max=11555.0],1,1.6692501,0.064717755,5.0367193,4301.905
b472,0,Experiment 1,EM13604,2205.4102,(x=14.19 y=46.06),1,7,ip[width=20 height=12 bits=16 min=0.0 max=7487.0],ip[width=20 height=12 bits=16 min=1519.0 max=11555.0],1,1.3447748,0.013825459,5.017545,846.84705
b473,0,Experiment 1,EM13604,3142.7815,(x=14.99 y=77.46),1,7,ip[width=35 height=9 bits=16 min=0.0 max=7487.0],ip[width=35 height=9 bits=16 min=1519.0 max=11555.0],1,1.8366994,0.105321154,4.064107,8889.261
b474,0,Experiment 1,EM13604,3292.4094,(x=15.22 y=78.46),1,7,ip[width=30 height=9 bits=16 min=0.0 max=7487.0],ip[width=30 height=9 bits=16 min=1519.0 max=11555.0],1,1.6346501,0.002557399,3.9119143,3563.889
b479,0,Experiment 1,EM13604,2338.9048,(x=17.82 y=52.82),1,7,ip[width=29 height=11 bits=16 min=0.0 max=7487.0],ip[width=29 height=11 bits=16 min=1519.0 max=11555.0],1,1.9385567,0.012178853,4.8817625,4484.3115
b480,0,Experiment 1,EM13604,2289.8604,(x=17.73 y=25.99),1,7,ip[width=21 height=10 bits=16 min=0.0 max=7487.0],ip[width=21 height=10 bits=16 min=1519.0 max=11555.0],1,1.2851962,0.001135015,4.9316473,6836.4697
b481,0,Experiment 1,EM13604,2285.8542,(x=25.34 y=53.74),1,7,ip[width=22 height=11 bits=16 min=0.0 max=7487.0],ip[width=22 height=11 bits=16 min=1519.0 max=11555.0],1,1.560516,0.047325473,4.9357224,2446.792
b483,0,Experiment 1,EM13604,2351.0122,(x=26.10 y=3.62),1,7,ip[width=19 height=12 bits=16 min=0.0 max=7487.0],ip[width=19 height=12 bits=16 min=1519.0 max=11555.0],1,1.2217783,0.047326494,4.869447,4213.8525
b484,0,Experiment 1,EM13604,2382.3533,(x=27.66 y=87.11),1,7,ip[width=29 height=10 bits=16 min=0.0 max=7487.0],ip[width=29 height=10 bits=16 min=1519.0 max=11555.0],1,1.9547465,0.04032575,4.837569,4701.652
b486,0,Experiment 1,EM13604,2878.901,(x=31.84 y=39.95),1,7,ip[width=28 height=9 bits=16 min=0.0 max=7487.0],ip[width=28 height=9 bits=16 min=1519.0 max=11555.0],1,1.5591592,0.06176223,4.3325105,6846.429
b487,0,Experiment 1,EM13604,2200.9622,(x=32.42 y=70.24),1,7,ip[width=30 height=11 bits=16 min=0.0 max=7487.0],ip[width=30 height=11 bits=16 min=1519.0 max=11555.0],1,2.0386252,0.009382063,5.0220695,6886.3867
b488,0,Experiment 1,EM13604,2472.3804,(x=33.06 y=46.06),1,7,ip[width=23 height=11 bits=16 min=0.0 max=7487.0],ip[width=23 height=11 bits=16 min=1519.0 max=11555.0],1,1.5267795,0.025005104,4.745999,5470.9385
b491,0,Experiment 1,EM13604,2533.2927,(x=40.63 y=55.27),1,7,ip[width=38 height=11 bits=16 min=0.0 max=7487.0],ip[width=38 height=11 bits=16 min=1519.0 max=11555.0],1,2.737163,0.042464368,4.684043,4343.5527
b492,0,Experiment 1,EM13604,2481.62,(x=40.77 y=33.25),1,7,ip[width=32 height=10 bits=16 min=0.0 max=7487.0],ip[width=32 height=10 bits=16 min=1519.0 max=11555.0],1,2.1521084,0.005411436,4.736601,6149.224
b493,0,Experiment 1,EM13604,2313.8506,(x=41.15 y=39.23),1,7,ip[width=26 height=10 bits=16 min=0.0 max=7487.0],ip[width=26 height=10 bits=16 min=1519.0 max=11555.0],1,1.6363153,0.05573012,4.907246,3689.5
b494,0,Experiment 1,EM13604,2191.4612,(x=43.02 y=73.70),1,7,ip[width=25 height=11 bits=16 min=0.0 max=7487.0],ip[width=25 height=11 bits=16 min=1519.0 max=11555.0],1,1.6730124,0.041777298,5.0317335,5637.481
b495,0,Experiment 1,EM13604,2463.1868,(x=45.27 y=78.62),1,7,ip[width=43 height=11 bits=16 min=0.0 max=7487.0],ip[width=43 height=11 bits=16 min=1519.0 max=11555.0],1,2.9336617,0.012180241,4.75535,5394.2905
b496,0,Experiment 1,EM13604,2270.555,(x=45.17 y=67.08),1,7,ip[width=24 height=11 bits=16 min=0.0 max=7487.0],ip[width=24 height=11 bits=16 min=1519.0 max=11555.0],1,1.5788953,0.043310072,4.951284,4786.5557
b497,0,Experiment 1,EM13604,2714.3914,(x=47.03 y=35.04),1,7,ip[width=19 height=9 bits=16 min=0.0 max=7487.0],ip[width=19 height=9 bits=16 min=1519.0 max=11555.0],1,1.0234449,0.2770799,4.49984,5632.789
b498,0,Experiment 1,EM13604,2866.3748,(x=49.24 y=36.09),1,7,ip[width=60 height=11 bits=16 min=0.0 max=7487.0],ip[width=60 height=11 bits=16 min=1519.0 max=11555.0],1,4.203007,0.13247891,4.3452516,4400.4473
b499,0,Experiment 1,EM13604,2330.86,(x=48.05 y=18.94),1,7,ip[width=21 height=11 bits=16 min=0.0 max=7487.0],ip[width=21 height=11 bits=16 min=1519.0 max=11555.0],1,1.4091024,0.021270135,4.889945,3108.8306
b500,0,Experiment 1,EM13604,2491.3118,(x=49.24 y=71.28),1,7,ip[width=47 height=11 bits=16 min=0.0 max=7487.0],ip[width=47 height=11 bits=16 min=1519.0 max=11555.0],1,3.2543747,0.008308818,4.726743,4823.366
b501,0,Experiment 1,EM13604,3223.3,(x=48.77 y=35.05),1,7,ip[width=18 height=8 bits=16 min=0.0 max=7487.0],ip[width=18 height=8 bits=16 min=1519.0 max=11555.0],1,0.878939,0.002009521,3.9822083,5467.057
b502,0,Experiment 1,EM13604,2453.8567,(x=51.21 y=25.54),1,7,ip[width=33 height=11 bits=16 min=0.0 max=7487.0],ip[width=33 height=11 bits=16 min=1519.0 max=11555.0],1,2.310183,0.09895878,4.76484,7213.7964
b504,0,Experiment 1,EM13604,2350.6924,(x=56.14 y=3.55),1,7,ip[width=25 height=11 bits=16 min=0.0 max=7487.0],ip[width=25 height=11 bits=16 min=1519.0 max=11555.0],1,1.6552266,0.15280935,4.869773,3664.7717
b505,0,Experiment 1,EM13604,2411.6973,(x=57.62 y=10.36),1,7,ip[width=25 height=11 bits=16 min=0.0 max=7487.0],ip[width=25 height=11 bits=16 min=1519.0 max=11555.0],1,1.6803209,0.023774242,4.807722,5970.8374
b506,0,Experiment 1,EM13604,2403.3298,(x=58.08 y=65.06),1,7,ip[width=22 height=11 bits=16 min=0.0 max=7487.0],ip[width=22 height=11 bits=16 min=1519.0 max=11555.0],1,1.3901681,0.011482572,4.816233,1791.4023
b510,0,Experiment 1,EM13604,2461.0474,(x=63.55 y=7.19),1,7,ip[width=34 height=10 bits=16 min=0.0 max=7487.0],ip[width=34 height=10 bits=16 min=1519.0 max=11555.0],1,2.1133916,0.03357633,4.7575264,5273.888
b512,0,Experiment 1,EM13604,2947.782,(x=66.27 y=85.60),1,7,ip[width=31 height=10 bits=16 min=0.0 max=7487.0],ip[width=31 height=10 bits=16 min=1519.0 max=11555.0],1,1.868524,0.11128462,4.262449,4420.712
b514,0,Experiment 1,EM13604,2495.4272,(x=68.31 y=49.72),1,7,ip[width=37 height=11 bits=16 min=0.0 max=7487.0],ip[width=37 height=11 bits=16 min=1519.0 max=11555.0],1,2.5872915,0.14875352,4.722557,5007.6055
b515,0,Experiment 1,EM13604,2987.872,(x=68.12 y=27.83),1,7,ip[width=22 height=10 bits=16 min=0.0 max=7487.0],ip[width=22 height=10 bits=16 min=1519.0 max=11555.0],1,1.2621912,0.1916208,4.2216716,5159.1064
b517,0,Experiment 1,EM13604,2791.9111,(x=69.01 y=60.91),1,7,ip[width=30 height=11 bits=16 min=0.0 max=7487.0],ip[width=30 height=11 bits=16 min=1519.0 max=11555.0],1,1.9831172,0.110769294,4.4209914,6881.092
b519,0,Experiment 1,EM13604,3249.2886,(x=70.50 y=25.55),1,7,ip[width=45 height=10 bits=16 min=0.0 max=7487.0],ip[width=45 height=10 bits=16 min=1519.0 max=11555.0],1,2.8085217,0.38404325,3.9557743,6656.5474
b520,0,Experiment 1,EM13604,3711.9695,(x=69.77 y=26.83),1,7,ip[width=20 height=9 bits=16 min=0.0 max=7487.0],ip[width=20 height=9 bits=16 min=1519.0 max=11555.0],1,0.9807037,0.018895945,3.4851627,5862.2583
b524,0,Experiment 1,EM13604,3059.234,(x=71.81 y=26.09),1,7,ip[width=23 height=10 bits=16 min=0.0 max=7487.0],ip[width=23 height=10 bits=16 min=1519.0 max=11555.0],1,1.2945092,9.50E-04,4.1490865,4278.2773
b525,0,Experiment 1,EM13604,2727.0442,(x=71.66 y=59.74),1,7,ip[width=25 height=9 bits=16 min=0.0 max=7487.0],ip[width=25 height=9 bits=16 min=1519.0 max=11555.0],1,1.3793131,0.007429182,4.48697,5851.367
b527,0,Experiment 1,EM13604,3139.7134,(x=75.84 y=30.66),1,7,ip[width=23 height=9 bits=16 min=0.0 max=7487.0],ip[width=23 height=9 bits=16 min=1519.0 max=11555.0],1,1.2250007,0.07041884,4.0672274,6394.3545
b529,0,Experiment 1,EM13604,3146.229,(x=77.79 y=30.41),1,7,ip[width=23 height=9 bits=16 min=0.0 max=7487.0],ip[width=23 height=9 bits=16 min=1519.0 max=11555.0],1,1.2610193,0.008105744,4.0606003,4621.0938
b530,0,Experiment 1,EM13604,3262.3928,(x=78.65 y=32.05),1,7,ip[width=31 height=9 bits=16 min=0.0 max=7487.0],ip[width=31 height=9 bits=16 min=1519.0 max=11555.0],1,1.7061938,0.15595073,3.9424453,5277.954
b532,0,Experiment 1,EM13604,2494.4453,(x=79.82 y=69.29),1,7,ip[width=39 height=11 bits=16 min=0.0 max=7487.0],ip[width=39 height=11 bits=16 min=1519.0 max=11555.0],1,2.7551725,0.055329558,4.7235556,6185.029
b533,0,Experiment 1,EM13604,2991.3486,(x=79.38 y=31.30),1,7,ip[width=16 height=9 bits=16 min=0.0 max=7487.0],ip[width=16 height=9 bits=16 min=1519.0 max=11555.0],1,0.8042498,0.016440356,4.2181354,4051.7273
b535,0,Experiment 1,EM13604,2656.3691,(x=80.61 y=32.22),1,7,ip[width=18 height=10 bits=16 min=0.0 max=7487.0],ip[width=18 height=10 bits=16 min=1519.0 max=11555.0],1,0.96497643,0.006450847,4.5588565,3364.6777
b536,0,Experiment 1,EM13604,2324.074,(x=81.96 y=12.97),1,7,ip[width=25 height=12 bits=16 min=0.0 max=7487.0],ip[width=25 height=12 bits=16 min=1519.0 max=11555.0],1,1.7787243,0.143154,4.8968477,4369.8984
b537,0,Experiment 1,EM13604,3127.8633,(x=83.16 y=4.34),1,7,ip[width=26 height=9 bits=16 min=0.0 max=7487.0],ip[width=26 height=9 bits=16 min=1519.0 max=11555.0],1,1.3971837,0.0723873,4.079281,2795.9028
b538,0,Experiment 1,EM13604,2835.012,(x=83.44 y=5.35),1,7,ip[width=20 height=11 bits=16 min=0.0 max=7487.0],ip[width=20 height=11 bits=16 min=1519.0 max=11555.0],1,1.2393403,0.05866345,4.377152,4887.3726
b540,0,Experiment 1,EM13604,2880.7961,(x=84.15 y=83.98),1,7,ip[width=27 height=10 bits=16 min=0.0 max=7487.0],ip[width=27 height=10 bits=16 min=1519.0 max=11555.0],1,1.5838294,0.022416415,4.3305826,4181.916
b543,0,Experiment 1,EM13604,3238.4534,(x=85.32 y=4.61),1,7,ip[width=22 height=9 bits=16 min=0.0 max=7487.0],ip[width=22 height=9 bits=16 min=1519.0 max=11555.0],1,1.2072228,0.004789317,3.966795,2852.2922
b544,0,Experiment 1,EM13604,3042.5588,(x=85.15 y=5.66),1,7,ip[width=18 height=10 bits=16 min=0.0 max=7487.0],ip[width=18 height=10 bits=16 min=1519.0 max=11555.0],1,0.9940411,0.06410267,4.1660476,4907.5195
b545,0,Experiment 1,EM13604,3087.2598,(x=86.78 y=83.29),1,7,ip[width=27 height=9 bits=16 min=0.0 max=7487.0],ip[width=27 height=9 bits=16 min=1519.0 max=11555.0],1,1.3724054,0.005692726,4.12058,2167.6667
b546,0,Experiment 1,EM13604,2656.5906,(x=86.65 y=5.49),1,7,ip[width=16 height=10 bits=16 min=0.0 max=7487.0],ip[width=16 height=10 bits=16 min=1519.0 max=11555.0],1,0.95048267,0.13006805,4.5586314,1765.8633
b547,0,Experiment 1,EM13604,2379.1377,(x=88.74 y=45.17),1,7,ip[width=30 height=12 bits=16 min=0.0 max=7487.0],ip[width=30 height=12 bits=16 min=1519.0 max=11555.0],1,2.1342225,0.042680047,4.84084,4115.384
b551,0,Experiment 1,EM13604,3024.6382,(x=27.09 y=19.05),1,7,ip[width=22 height=9 bits=16 min=0.0 max=7487.0],ip[width=22 height=9 bits=16 min=1519.0 max=11555.0],1,1.1517918,0.001919881,4.184275,3953.7634
b553,0,Experiment 1,EM13604,3441.503,(x=76.39 y=31.49),1,7,ip[width=25 height=9 bits=16 min=0.0 max=7487.0],ip[width=25 height=9 bits=16 min=1519.0 max=11555.0],1,1.3056724,0.056205872,3.7602654,6017.826
b554,0,Experiment 1,EM13604,2686.8254,(x=80.83 y=38.85),1,7,ip[width=32 height=10 bits=16 min=0.0 max=7487.0],ip[width=32 height=10 bits=16 min=1519.0 max=11555.0],1,1.9198381,0.015379173,4.5278783,4323.878
b555,0,Experiment 1,EM13604,2662.9211,(x=81.43 y=39.51),1,7,ip[width=20 height=11 bits=16 min=0.0 max=7487.0],ip[width=20 height=11 bits=16 min=1519.0 max=11555.0],1,1.2505344,0.02148064,4.552192,3559.6812
b3,0,Experiment 2,EM15551,2561.6455,(x=1.11 y=47.94),1,1,ip[width=27 height=11 bits=16 min=0.0 max=7487.0],ip[width=27 height=11 bits=16 min=1519.0 max=11555.0],1,1.7216648,0.08477396,5.6403046,209.21364
b7,0,Experiment 2,EM15551,2661.6206,(x=2.95 y=74.16),1,1,ip[width=33 height=11 bits=16 min=0.0 max=7487.0],ip[width=33 height=11 bits=16 min=1519.0 max=11555.0],1,2.1577246,0.015320812,5.5177164,197.875
b8,0,Experiment 2,EM15551,2795.261,(x=3.96 y=14.38),1,1,ip[width=30 height=10 bits=16 min=0.0 max=7487.0],ip[width=30 height=10 bits=16 min=1519.0 max=11555.0],1,1.9365753,0.05717357,5.3538485,202.2428
b11,0,Experiment 2,EM15551,2656.792,(x=4.93 y=42.08),1,1,ip[width=30 height=10 bits=16 min=0.0 max=7487.0],ip[width=30 height=10 bits=16 min=1519.0 max=11555.0],1,1.9064082,0.13528699,5.5236373,205.42735
b14,0,Experiment 2,EM15551,2553.1309,(x=12.76 y=17.54),1,1,ip[width=21 height=11 bits=16 min=0.0 max=7487.0],ip[width=21 height=11 bits=16 min=1519.0 max=11555.0],1,1.2996591,0.006163024,5.6507454,203.71951
b15,0,Experiment 2,EM15551,2597.433,(x=13.73 y=66.82),1,1,ip[width=29 height=11 bits=16 min=0.0 max=7487.0],ip[width=29 height=11 bits=16 min=1519.0 max=11555.0],1,1.920054,0.18293795,5.596422,208.2379
b16,0,Experiment 2,EM15551,2460.6533,(x=15.74 y=85.57),1,1,ip[width=26 height=11 bits=16 min=0.0 max=7487.0],ip[width=26 height=11 bits=16 min=1519.0 max=11555.0],1,1.707859,0.001104508,5.76414,205.53023
b17,0,Experiment 2,EM15551,2688.5786,(x=19.27 y=61.06),1,1,ip[width=35 height=10 bits=16 min=0.0 max=7487.0],ip[width=35 height=10 bits=16 min=1519.0 max=11555.0],1,2.1358876,0.03263139,5.4846606,238.31734
b18,0,Experiment 2,EM15551,2397.2415,(x=20.62 y=70.26),1,1,ip[width=21 height=11 bits=16 min=0.0 max=7487.0],ip[width=21 height=11 bits=16 min=1519.0 max=11555.0],1,1.3339199,0.012453556,5.841895,188.45615
b19,0,Experiment 2,EM15551,2658.3508,(x=23.09 y=8.05),1,1,ip[width=29 height=11 bits=16 min=0.0 max=7487.0],ip[width=29 height=11 bits=16 min=1519.0 max=11555.0],1,1.899462,0.01782067,5.5217257,221.37239
b20,0,Experiment 2,EM15551,2684.9692,(x=23.68 y=33.66),1,1,ip[width=27 height=11 bits=16 min=0.0 max=7487.0],ip[width=27 height=11 bits=16 min=1519.0 max=11555.0],1,1.7401154,0.018318517,5.4890866,216.45
b21,0,Experiment 2,EM15551,2537.9849,(x=25.81 y=10.85),1,1,ip[width=23 height=10 bits=16 min=0.0 max=7487.0],ip[width=23 height=10 bits=16 min=1519.0 max=11555.0],1,1.4871607,0.08535105,5.6693172,206.72432
b22,0,Experiment 2,EM15551,2655.9736,(x=27.57 y=42.43),1,1,ip[width=27 height=10 bits=16 min=0.0 max=7487.0],ip[width=27 height=10 bits=16 min=1519.0 max=11555.0],1,1.7467147,0.109969124,5.5246406,222.86426
b24,0,Experiment 2,EM15551,2438.5293,(x=28.21 y=53.55),1,1,ip[width=19 height=11 bits=16 min=0.0 max=7487.0],ip[width=19 height=11 bits=16 min=1519.0 max=11555.0],1,1.3024653,0.020246021,5.7912683,217.99402
b25,0,Experiment 2,EM15551,2656.375,(x=30.54 y=45.39),1,1,ip[width=18 height=11 bits=16 min=0.0 max=7487.0],ip[width=18 height=11 bits=16 min=1519.0 max=11555.0],1,1.1360029,0.016729783,5.5241485,200.41844
b26,0,Experiment 2,EM15551,2598.4978,(x=30.60 y=30.55),1,1,ip[width=26 height=11 bits=16 min=0.0 max=7487.0],ip[width=26 height=11 bits=16 min=1519.0 max=11555.0],1,1.6724265,0.04124326,5.595117,199.94812
b27,0,Experiment 2,EM15551,2635.4897,(x=32.51 y=36.30),1,1,ip[width=21 height=11 bits=16 min=0.0 max=7487.0],ip[width=21 height=11 bits=16 min=1519.0 max=11555.0],1,1.4582579,0.08863874,5.5497575,205.88649
b28,0,Experiment 2,EM15551,2569.311,(x=33.39 y=10.27),1,1,ip[width=26 height=11 bits=16 min=0.0 max=7487.0],ip[width=26 height=11 bits=16 min=1519.0 max=11555.0],1,1.8064166,0.053953003,5.6309056,186.72368
b29,0,Experiment 2,EM15551,2664.4092,(x=34.18 y=17.91),1,1,ip[width=32 height=11 bits=16 min=0.0 max=7487.0],ip[width=32 height=11 bits=16 min=1519.0 max=11555.0],1,2.1704261,0.010286767,5.514297,216.31636
b30,0,Experiment 2,EM15551,2555.6064,(x=35.74 y=60.53),1,1,ip[width=24 height=11 bits=16 min=0.0 max=7487.0],ip[width=24 height=11 bits=16 min=1519.0 max=11555.0],1,1.6313196,0.09180676,5.64771,205.6715
b31,0,Experiment 2,EM15551,2784.5576,(x=40.85 y=33.55),1,1,ip[width=36 height=10 bits=16 min=0.0 max=7487.0],ip[width=36 height=10 bits=16 min=1519.0 max=11555.0],1,2.1276848,0.03996234,5.3669724,200.66542
b32,0,Experiment 2,EM15551,2719.195,(x=40.77 y=50.71),1,1,ip[width=32 height=11 bits=16 min=0.0 max=7487.0],ip[width=32 height=11 bits=16 min=1519.0 max=11555.0],1,2.149148,0.07079091,5.447119,189.51282
b33,0,Experiment 2,EM15551,2375.1125,(x=44.42 y=81.59),1,1,ip[width=37 height=11 bits=16 min=0.0 max=7487.0],ip[width=37 height=11 bits=16 min=1519.0 max=11555.0],1,2.5183382,0.001135731,5.8690295,207.29062
b34,0,Experiment 2,EM15551,2772.202,(x=45.93 y=30.44),1,1,ip[width=24 height=11 bits=16 min=0.0 max=7487.0],ip[width=24 height=11 bits=16 min=1519.0 max=11555.0],1,1.617011,0.08235356,5.382123,216.65048
b35,0,Experiment 2,EM15551,2386.3296,(x=49.32 y=51.07),1,1,ip[width=21 height=11 bits=16 min=0.0 max=7487.0],ip[width=21 height=11 bits=16 min=1519.0 max=11555.0],1,1.339594,0.026762553,5.855275,208.78235
b36,0,Experiment 2,EM15551,2513.239,(x=51.92 y=53.57),1,1,ip[width=25 height=11 bits=16 min=0.0 max=7487.0],ip[width=25 height=11 bits=16 min=1519.0 max=11555.0],1,1.753684,0.010536348,5.69966,211.63348
b37,0,Experiment 2,EM15551,2462.0403,(x=53.33 y=60.04),1,1,ip[width=23 height=11 bits=16 min=0.0 max=7487.0],ip[width=23 height=11 bits=16 min=1519.0 max=11555.0],1,1.5193168,0.046884008,5.7624393,221
b38,0,Experiment 2,EM15551,2442.5586,(x=54.12 y=14.49),1,1,ip[width=22 height=11 bits=16 min=0.0 max=7487.0],ip[width=22 height=11 bits=16 min=1519.0 max=11555.0],1,1.4592447,0.032599047,5.786328,199.16402
b39,0,Experiment 2,EM15551,2388.232,(x=54.28 y=28.72),1,1,ip[width=21 height=11 bits=16 min=0.0 max=7487.0],ip[width=21 height=11 bits=16 min=1519.0 max=11555.0],1,1.3673481,0.012074147,5.8529425,233.12427
b40,0,Experiment 2,EM15551,2483.3784,(x=54.69 y=46.86),1,1,ip[width=17 height=11 bits=16 min=0.0 max=7487.0],ip[width=17 height=11 bits=16 min=1519.0 max=11555.0],1,1.1173152,0.013933709,5.7362747,228.28873
b41,0,Experiment 2,EM15551,2742.274,(x=55.13 y=58.09),1,1,ip[width=38 height=11 bits=16 min=0.0 max=7487.0],ip[width=38 height=11 bits=16 min=1519.0 max=11555.0],1,2.6012301,0.056749884,5.4188204,190.65257
b42,0,Experiment 2,EM15551,2823.911,(x=56.58 y=35.15),1,1,ip[width=32 height=10 bits=16 min=0.0 max=7487.0],ip[width=32 height=10 bits=16 min=1519.0 max=11555.0],1,1.9068862,0.14429851,5.318718,209.0083
b43,0,Experiment 2,EM15551,2397.589,(x=57.38 y=73.91),1,1,ip[width=25 height=11 bits=16 min=0.0 max=7487.0],ip[width=25 height=11 bits=16 min=1519.0 max=11555.0],1,1.6943521,0.001152923,5.841469,209.63762
b44,0,Experiment 2,EM15551,2744.061,(x=58.10 y=29.11),1,1,ip[width=35 height=10 bits=16 min=0.0 max=7487.0],ip[width=35 height=10 bits=16 min=1519.0 max=11555.0],1,2.2399962,0.036664065,5.416629,210.72954
b45,0,Experiment 2,EM15551,2756.0125,(x=58.35 y=36.06),1,1,ip[width=38 height=11 bits=16 min=0.0 max=7487.0],ip[width=38 height=11 bits=16 min=1519.0 max=11555.0],1,2.4876854,0.07224722,5.401974,210.05145
b47,0,Experiment 2,EM15551,2635.267,(x=61.48 y=6.21),1,1,ip[width=34 height=10 bits=16 min=0.0 max=7487.0],ip[width=34 height=10 bits=16 min=1519.0 max=11555.0],1,2.2326105,0.019669462,5.5500307,190.33333
b52,0,Experiment 2,EM15551,2380.9844,(x=73.03 y=57.51),1,1,ip[width=29 height=11 bits=16 min=0.0 max=7487.0],ip[width=29 height=11 bits=16 min=1519.0 max=11555.0],1,1.9526495,0.004815861,5.8618293,192.9796
b53,0,Experiment 2,EM15551,2424.7534,(x=73.18 y=27.53),1,1,ip[width=26 height=11 bits=16 min=0.0 max=7487.0],ip[width=26 height=11 bits=16 min=1519.0 max=11555.0],1,1.6954622,0.087950274,5.8081603,232.79535
b54,0,Experiment 2,EM15551,2473.7026,(x=73.89 y=12.45),1,1,ip[width=25 height=11 bits=16 min=0.0 max=7487.0],ip[width=25 height=11 bits=16 min=1519.0 max=11555.0],1,1.741904,0.09665058,5.7481394,193.24658
b58,0,Experiment 2,EM15551,2410.4836,(x=76.26 y=85.79),1,1,ip[width=32 height=11 bits=16 min=0.0 max=7487.0],ip[width=32 height=11 bits=16 min=1519.0 max=11555.0],1,2.1243544,0.041211028,5.8256574,208.1955
b59,0,Experiment 2,EM15551,2370.6086,(x=75.86 y=76.27),1,1,ip[width=21 height=11 bits=16 min=0.0 max=7487.0],ip[width=21 height=11 bits=16 min=1519.0 max=11555.0],1,1.3918949,5.30E-04,5.874552,193.82486
b60,0,Experiment 2,EM15551,2557.9216,(x=76.69 y=37.11),1,1,ip[width=35 height=11 bits=16 min=0.0 max=7487.0],ip[width=35 height=11 bits=16 min=1519.0 max=11555.0],1,2.3302276,0.024533333,5.6448708,208.96246
b61,0,Experiment 2,EM15551,2373.9092,(x=77.19 y=30.67),1,1,ip[width=22 height=11 bits=16 min=0.0 max=7487.0],ip[width=22 height=11 bits=16 min=1519.0 max=11555.0],1,1.5286914,0.011716146,5.870505,225.26942
b63,0,Experiment 2,EM15551,2399.4353,(x=82.62 y=67.87),1,1,ip[width=32 height=11 bits=16 min=0.0 max=7487.0],ip[width=32 height=11 bits=16 min=1519.0 max=11555.0],1,2.1542053,0.04356698,5.8392053,220.38661
b64,0,Experiment 2,EM15551,2546.32,(x=83.86 y=17.71),1,1,ip[width=31 height=11 bits=16 min=0.0 max=7487.0],ip[width=31 height=11 bits=16 min=1519.0 max=11555.0],1,2.1321256,0.0728648,5.6590967,200.19118
b67,0,Experiment 2,EM15551,2517.5227,(x=85.75 y=8.52),1,1,ip[width=30 height=11 bits=16 min=0.0 max=7487.0],ip[width=30 height=11 bits=16 min=1519.0 max=11555.0],1,2.0317175,0.047515735,5.6944075,208.20312
b71,0,Experiment 2,EM15551,2372.549,(x=87.97 y=79.10),1,1,ip[width=26 height=11 bits=16 min=0.0 max=7487.0],ip[width=26 height=11 bits=16 min=1519.0 max=11555.0],1,1.707674,0.034586675,5.8721724,190.07272
b73,0,Experiment 2,EM15551,2360.3564,(x=88.52 y=20.91),1,1,ip[width=23 height=11 bits=16 min=0.0 max=7487.0],ip[width=23 height=11 bits=16 min=1519.0 max=11555.0],1,1.5521898,0.005503655,5.887123,184.31313
b77,0,Experiment 2,EM15551,2865.2104,(x=79.16 y=24.27),1,1,ip[width=19 height=10 bits=16 min=0.0 max=7487.0],ip[width=19 height=10 bits=16 min=1519.0 max=11555.0],1,1.1353861,0.039748415,5.268077,216.137
b78,0,Experiment 2,EM15551,2668.1987,(x=79.60 y=25.55),1,1,ip[width=19 height=11 bits=16 min=0.0 max=7487.0],ip[width=19 height=11 bits=16 min=1519.0 max=11555.0],1,1.1189188,0.009581572,5.5096507,208.67375
b79,0,Experiment 2,EM15551,2744.6326,(x=80.11 y=23.92),1,1,ip[width=21 height=10 bits=16 min=0.0 max=7487.0],ip[width=21 height=10 bits=16 min=1519.0 max=11555.0],1,1.2499794,0.01058105,5.4159284,217.6218
b82,0,Experiment 2,EM15551,2151.9248,(x=2.98 y=17.86),1,2,ip[width=20 height=12 bits=16 min=0.0 max=7487.0],ip[width=20 height=12 bits=16 min=1519.0 max=11555.0],1,1.4578377,0.002246894,7.0437117,213.62567
b83,0,Experiment 2,EM15551,2207.532,(x=4.59 y=89.60),1,2,ip[width=22 height=11 bits=16 min=0.0 max=7487.0],ip[width=22 height=11 bits=16 min=1519.0 max=11555.0],1,1.4223936,0.005509161,6.964728,203.45198
b84,0,Experiment 2,EM15551,2327.026,(x=8.26 y=11.67),1,2,ip[width=26 height=11 bits=16 min=0.0 max=7487.0],ip[width=26 height=11 bits=16 min=1519.0 max=11555.0],1,1.7647008,0.17721406,6.7949996,200.7591
b85,0,Experiment 2,EM15551,2243.5586,(x=11.37 y=26.28),1,2,ip[width=23 height=10 bits=16 min=0.0 max=7487.0],ip[width=23 height=10 bits=16 min=1519.0 max=11555.0],1,1.4149925,0.11693353,6.913556,193.95604
b86,0,Experiment 2,EM15551,2320.4033,(x=12.22 y=4.66),1,2,ip[width=30 height=10 bits=16 min=0.0 max=7487.0],ip[width=30 height=10 bits=16 min=1519.0 max=11555.0],1,1.86343,0.115310445,6.804406,214.59227
b87,0,Experiment 2,EM15551,2445.9812,(x=12.72 y=36.73),1,2,ip[width=28 height=10 bits=16 min=0.0 max=7487.0],ip[width=28 height=10 bits=16 min=1519.0 max=11555.0],1,1.6447803,0.072058715,6.626036,194.88995
b88,0,Experiment 2,EM15551,2399.6306,(x=13.35 y=45.16),1,2,ip[width=33 height=11 bits=16 min=0.0 max=7487.0],ip[width=33 height=11 bits=16 min=1519.0 max=11555.0],1,2.2104843,0.12989752,6.691872,222.47311
b89,0,Experiment 2,EM15551,2238.2136,(x=15.18 y=68.31),1,2,ip[width=23 height=11 bits=16 min=0.0 max=7487.0],ip[width=23 height=11 bits=16 min=1519.0 max=11555.0],1,1.5347357,0.040947944,6.921148,235.30412
b90,0,Experiment 2,EM15551,2257.3284,(x=16.49 y=82.74),1,2,ip[width=32 height=11 bits=16 min=0.0 max=7487.0],ip[width=32 height=11 bits=16 min=1519.0 max=11555.0],1,2.009021,0.03661443,6.893997,187.07906
b91,0,Experiment 2,EM15551,2329.7976,(x=17.46 y=39.27),1,2,ip[width=27 height=11 bits=16 min=0.0 max=7487.0],ip[width=27 height=11 bits=16 min=1519.0 max=11555.0],1,1.8349416,0.011685099,6.791063,211.81938
b93,0,Experiment 2,EM15551,2193.4734,(x=23.92 y=62.89),1,2,ip[width=23 height=11 bits=16 min=0.0 max=7487.0],ip[width=23 height=11 bits=16 min=1519.0 max=11555.0],1,1.5901203,0.019267375,6.9846964,217.00497
b95,0,Experiment 2,EM15551,2135.9006,(x=25.08 y=71.17),1,2,ip[width=22 height=11 bits=16 min=0.0 max=7487.0],ip[width=22 height=11 bits=16 min=1519.0 max=11555.0],1,1.4683727,0.023830572,7.0664725,224.12637
b96,0,Experiment 2,EM15551,2599.7979,(x=27.07 y=53.96),1,2,ip[width=23 height=10 bits=16 min=0.0 max=7487.0],ip[width=23 height=10 bits=16 min=1519.0 max=11555.0],1,1.4166886,0.060544338,6.407556,246.16022
b98,0,Experiment 2,EM15551,2331.811,(x=33.44 y=52.21),1,2,ip[width=24 height=11 bits=16 min=0.0 max=7487.0],ip[width=24 height=11 bits=16 min=1519.0 max=11555.0],1,1.5468857,0.03694224,6.788203,189.97423
b99,0,Experiment 2,EM15551,2149.3376,(x=34.37 y=77.65),1,2,ip[width=19 height=11 bits=16 min=0.0 max=7487.0],ip[width=19 height=11 bits=16 min=1519.0 max=11555.0],1,1.1824446,0.009023044,7.0473866,208.26846
b100,0,Experiment 2,EM15551,2253.6,(x=36.87 y=16.19),1,2,ip[width=19 height=10 bits=16 min=0.0 max=7487.0],ip[width=19 height=10 bits=16 min=1519.0 max=11555.0],1,1.1517918,0.017938862,6.899293,200.42361
b101,0,Experiment 2,EM15551,2210.907,(x=41.04 y=86.27),1,2,ip[width=28 height=10 bits=16 min=0.0 max=7487.0],ip[width=28 height=10 bits=16 min=1519.0 max=11555.0],1,1.7596049,0.017336708,6.9599338,192.32735
b102,0,Experiment 2,EM15551,2291.354,(x=40.47 y=37.58),1,2,ip[width=20 height=11 bits=16 min=0.0 max=7487.0],ip[width=20 height=11 bits=16 min=1519.0 max=11555.0],1,1.3339815,0.010844382,6.845668,197.52663
b104,0,Experiment 2,EM15551,2187.079,(x=41.92 y=77.12),1,2,ip[width=33 height=11 bits=16 min=0.0 max=7487.0],ip[width=33 height=11 bits=16 min=1519.0 max=11555.0],1,2.2631245,0.039861716,6.993779,192.38542
b105,0,Experiment 2,EM15551,2209.6702,(x=43.73 y=17.10),1,2,ip[width=21 height=11 bits=16 min=0.0 max=7487.0],ip[width=21 height=11 bits=16 min=1519.0 max=11555.0],1,1.4198956,0.019847391,6.9616904,179.52272
b106,0,Experiment 2,EM15551,2277.5059,(x=47.03 y=54.87),1,2,ip[width=30 height=11 bits=16 min=0.0 max=7487.0],ip[width=30 height=11 bits=16 min=1519.0 max=11555.0],1,2.0119815,0.006574978,6.8653374,217.18651
b107,0,Experiment 2,EM15551,2227.9563,(x=51.19 y=37.22),1,2,ip[width=20 height=11 bits=16 min=0.0 max=7487.0],ip[width=20 height=11 bits=16 min=1519.0 max=11555.0],1,1.2122339,0.009897624,6.935717,191.55556
b108,0,Experiment 2,EM15551,2216.454,(x=52.02 y=44.56),1,2,ip[width=19 height=11 bits=16 min=0.0 max=7487.0],ip[width=19 height=11 bits=16 min=1519.0 max=11555.0],1,1.2356089,0.001113732,6.952055,203.46153
b109,0,Experiment 2,EM15551,2184.982,(x=51.95 y=19.83),1,2,ip[width=19 height=11 bits=16 min=0.0 max=7487.0],ip[width=19 height=11 bits=16 min=1519.0 max=11555.0],1,1.2738787,0.062720254,6.9967575,214.64597
b112,0,Experiment 2,EM15551,2434.3076,(x=58.79 y=24.26),1,2,ip[width=28 height=11 bits=16 min=0.0 max=7487.0],ip[width=28 height=11 bits=16 min=1519.0 max=11555.0],1,1.8051214,0.018947665,6.642617,246.0307
b113,0,Experiment 2,EM15551,2277.995,(x=60.26 y=35.63),1,2,ip[width=24 height=11 bits=16 min=0.0 max=7487.0],ip[width=24 height=11 bits=16 min=1519.0 max=11555.0],1,1.5619962,0.03381208,6.8646426,227.09547
b116,0,Experiment 2,EM15551,2286.7615,(x=65.91 y=76.45),1,2,ip[width=26 height=11 bits=16 min=0.0 max=7487.0],ip[width=26 height=11 bits=16 min=1519.0 max=11555.0],1,1.824611,0.20480326,6.8521905,201.9163
b117,0,Experiment 2,EM15551,2360.976,(x=69.93 y=25.53),1,2,ip[width=25 height=11 bits=16 min=0.0 max=7487.0],ip[width=25 height=11 bits=16 min=1519.0 max=11555.0],1,1.6162708,0.008214686,6.7467766,209.61577
b119,0,Experiment 2,EM15551,2419.415,(x=71.30 y=74.10),1,2,ip[width=23 height=11 bits=16 min=0.0 max=7487.0],ip[width=23 height=11 bits=16 min=1519.0 max=11555.0],1,1.5066116,0.011273789,6.6637707,203.81348
b120,0,Experiment 2,EM15551,2440.3208,(x=73.91 y=64.43),1,2,ip[width=33 height=11 bits=16 min=0.0 max=7487.0],ip[width=33 height=11 bits=16 min=1519.0 max=11555.0],1,2.2472122,0.011162645,6.6340766,213.30313
b123,0,Experiment 2,EM15551,2397.4836,(x=76.68 y=77.48),1,2,ip[width=29 height=10 bits=16 min=0.0 max=7487.0],ip[width=29 height=10 bits=16 min=1519.0 max=11555.0],1,1.8677839,0.114605255,6.694922,198.39655
b124,0,Experiment 2,EM15551,2197.746,(x=79.80 y=14.86),1,2,ip[width=21 height=12 bits=16 min=0.0 max=7487.0],ip[width=21 height=12 bits=16 min=1519.0 max=11555.0],1,1.4981003,0.022722358,6.978627,206.2042
b126,0,Experiment 2,EM15551,2415.434,(x=80.36 y=49.77),1,2,ip[width=24 height=10 bits=16 min=0.0 max=7487.0],ip[width=24 height=10 bits=16 min=1519.0 max=11555.0],1,1.5467007,0.005625475,6.669425,209.92308
b128,0,Experiment 2,EM15551,2339.344,(x=82.71 y=81.93),1,2,ip[width=27 height=11 bits=16 min=0.0 max=7487.0],ip[width=27 height=11 bits=16 min=1519.0 max=11555.0],1,1.8811058,0.07951742,6.777503,191.67932
b129,0,Experiment 2,EM15551,2224.2803,(x=83.84 y=71.75),1,2,ip[width=20 height=12 bits=16 min=0.0 max=7487.0],ip[width=20 height=12 bits=16 min=1519.0 max=11555.0],1,1.3608104,0.011850904,6.9409385,228.48538
b130,0,Experiment 2,EM15551,2328.6184,(x=86.20 y=41.61),1,2,ip[width=18 height=11 bits=16 min=0.0 max=7487.0],ip[width=18 height=11 bits=16 min=1519.0 max=11555.0],1,1.1238528,0.004329233,6.7927375,199.72223
b131,0,Experiment 2,EM15551,2310.483,(x=86.64 y=59.92),1,2,ip[width=21 height=11 bits=16 min=0.0 max=7487.0],ip[width=21 height=11 bits=16 min=1519.0 max=11555.0],1,1.3260254,0.011982636,6.8184967,195.45732
b134,0,Experiment 2,EM15551,2583.1887,(x=73.73 y=75.04),1,2,ip[width=20 height=10 bits=16 min=0.0 max=7487.0],ip[width=20 height=10 bits=16 min=1519.0 max=11555.0],1,1.2125423,0.002615716,6.4311476,205.46753
b139,0,Experiment 2,EM15551,2281.445,(x=3.84 y=76.10),1,3,ip[width=24 height=10 bits=16 min=0.0 max=7487.0],ip[width=24 height=10 bits=16 min=1519.0 max=11555.0],1,1.534805,0.05907056,6.230134,203.64102
b140,0,Experiment 2,EM15551,2277.493,(x=4.42 y=24.01),1,3,ip[width=25 height=10 bits=16 min=0.0 max=7487.0],ip[width=25 height=10 bits=16 min=1519.0 max=11555.0],1,1.5876688,0.064648755,6.235186,203.745
b141,0,Experiment 2,EM15551,2391.788,(x=5.15 y=15.25),1,3,ip[width=24 height=10 bits=16 min=0.0 max=7487.0],ip[width=24 height=10 bits=16 min=1519.0 max=11555.0],1,1.5047574,0.11648067,6.0890765,212.60318
b142,0,Experiment 2,EM15551,2091.1829,(x=5.99 y=82.12),1,3,ip[width=23 height=11 bits=16 min=0.0 max=7487.0],ip[width=23 height=11 bits=16 min=1519.0 max=11555.0],1,1.5032502,0.002480588,6.473356,205.56316
b147,0,Experiment 2,EM15551,2096.973,(x=11.27 y=79.88),1,3,ip[width=22 height=11 bits=16 min=0.0 max=7487.0],ip[width=22 height=11 bits=16 min=1519.0 max=11555.0],1,1.405587,0.16348253,6.465954,200.61017
b149,0,Experiment 2,EM15551,2270.095,(x=14.17 y=76.97),1,3,ip[width=30 height=11 bits=16 min=0.0 max=7487.0],ip[width=30 height=11 bits=16 min=1519.0 max=11555.0],1,2.0143251,0.018277334,6.244643,193.30153
b150,0,Experiment 2,EM15551,2668.1821,(x=14.37 y=36.16),1,3,ip[width=27 height=9 bits=16 min=0.0 max=7487.0],ip[width=27 height=9 bits=16 min=1519.0 max=11555.0],1,1.6266477,0.002556017,5.735748,219.85365
b151,0,Experiment 2,EM15551,2726.5825,(x=14.91 y=37.04),1,3,ip[width=24 height=10 bits=16 min=0.0 max=7487.0],ip[width=24 height=10 bits=16 min=1519.0 max=11555.0],1,1.4770381,0.11374167,5.661092,215.72873
b153,0,Experiment 2,EM15551,2146.4429,(x=17.51 y=80.88),1,3,ip[width=24 height=11 bits=16 min=0.0 max=7487.0],ip[width=24 height=11 bits=16 min=1519.0 max=11555.0],1,1.5917239,0.0485499,6.4027143,203.40686
b154,0,Experiment 2,EM15551,2228.8257,(x=17.95 y=77.58),1,3,ip[width=20 height=11 bits=16 min=0.0 max=7487.0],ip[width=20 height=11 bits=16 min=1519.0 max=11555.0],1,1.3122717,0.012262751,6.2974,182.68675
b158,0,Experiment 2,EM15551,2235.5776,(x=23.21 y=76.96),1,3,ip[width=18 height=11 bits=16 min=0.0 max=7487.0],ip[width=18 height=11 bits=16 min=1519.0 max=11555.0],1,1.1963216,0.018333552,6.288769,209.6536
b159,0,Experiment 2,EM15551,2201.6458,(x=23.04 y=66.70),1,3,ip[width=26 height=11 bits=16 min=0.0 max=7487.0],ip[width=26 height=11 bits=16 min=1519.0 max=11555.0],1,1.741719,0.06361682,6.3321457,211.00456
b161,0,Experiment 2,EM15551,2330.6978,(x=24.05 y=44.84),1,3,ip[width=27 height=10 bits=16 min=0.0 max=7487.0],ip[width=27 height=10 bits=16 min=1519.0 max=11555.0],1,1.7309257,0.051366188,6.1671715,203.76744
b163,0,Experiment 2,EM15551,2203.58,(x=26.14 y=65.72),1,3,ip[width=25 height=10 bits=16 min=0.0 max=7487.0],ip[width=25 height=10 bits=16 min=1519.0 max=11555.0],1,1.594006,0.14730282,6.3296723,195.38235
b171,0,Experiment 2,EM15551,2129.8792,(x=31.36 y=72.23),1,3,ip[width=21 height=11 bits=16 min=0.0 max=7487.0],ip[width=21 height=11 bits=16 min=1519.0 max=11555.0],1,1.3891813,0.004137166,6.423888,196.72
b172,0,Experiment 2,EM15551,2239.2295,(x=33.12 y=62.52),1,3,ip[width=32 height=11 bits=16 min=0.0 max=7487.0],ip[width=32 height=11 bits=16 min=1519.0 max=11555.0],1,2.1619148,0.021246834,6.2841005,202.62132
b173,0,Experiment 2,EM15551,2183.2732,(x=33.73 y=43.40),1,3,ip[width=20 height=11 bits=16 min=0.0 max=7487.0],ip[width=20 height=11 bits=16 min=1519.0 max=11555.0],1,1.2985798,0.008417979,6.355632,211.11043
b175,0,Experiment 2,EM15551,2321.757,(x=34.93 y=50.26),1,3,ip[width=28 height=11 bits=16 min=0.0 max=7487.0],ip[width=28 height=11 bits=16 min=1519.0 max=11555.0],1,1.917186,0.001311557,6.178601,207.95436
b176,0,Experiment 2,EM15551,2229.8108,(x=35.91 y=61.63),1,3,ip[width=25 height=11 bits=16 min=0.0 max=7487.0],ip[width=25 height=11 bits=16 min=1519.0 max=11555.0],1,1.6721488,0.002116991,6.2961407,201.16203
b177,0,Experiment 2,EM15551,2438.704,(x=36.99 y=27.53),1,3,ip[width=37 height=11 bits=16 min=0.0 max=7487.0],ip[width=37 height=11 bits=16 min=1519.0 max=11555.0],1,2.4433715,0.09193504,6.0291014,217.65033
b179,0,Experiment 2,EM15551,2218.1614,(x=37.57 y=5.87),1,3,ip[width=21 height=11 bits=16 min=0.0 max=7487.0],ip[width=21 height=11 bits=16 min=1519.0 max=11555.0],1,1.4079691,0.001098611,6.311033,204.02272
b181,0,Experiment 2,EM15551,2362.2644,(x=38.92 y=48.87),1,3,ip[width=25 height=10 bits=16 min=0.0 max=7487.0],ip[width=25 height=10 bits=16 min=1519.0 max=11555.0],1,1.5690889,0.06840016,6.126818,207.75757
b182,0,Experiment 2,EM15551,2389.0386,(x=39.48 y=61.79),1,3,ip[width=29 height=11 bits=16 min=0.0 max=7487.0],ip[width=29 height=11 bits=16 min=1519.0 max=11555.0],1,1.9786766,0.006487972,6.0925913,200.796
b183,0,Experiment 2,EM15551,2139.4587,(x=39.53 y=72.99),1,3,ip[width=19 height=11 bits=16 min=0.0 max=7487.0],ip[width=19 height=11 bits=16 min=1519.0 max=11555.0],1,1.2575655,0.031195166,6.411642,220.00621
b184,0,Experiment 2,EM15551,2216.918,(x=42.81 y=63.43),1,3,ip[width=23 height=11 bits=16 min=0.0 max=7487.0],ip[width=23 height=11 bits=16 min=1519.0 max=11555.0],1,1.5621196,0.015436734,6.312622,212.65306
b185,0,Experiment 2,EM15551,2141.4922,(x=45.10 y=74.69),1,3,ip[width=22 height=11 bits=16 min=0.0 max=7487.0],ip[width=22 height=11 bits=16 min=1519.0 max=11555.0],1,1.4866287,0.204617,6.409043,203.65968
b186,0,Experiment 2,EM15551,2592.522,(x=45.82 y=67.80),1,3,ip[width=26 height=10 bits=16 min=0.0 max=7487.0],ip[width=26 height=10 bits=16 min=1519.0 max=11555.0],1,1.5653267,0.07411584,5.832468,197.7789
b187,0,Experiment 2,EM15551,2543.5735,(x=46.11 y=66.78),1,3,ip[width=24 height=10 bits=16 min=0.0 max=7487.0],ip[width=24 height=10 bits=16 min=1519.0 max=11555.0],1,1.498347,0.007191558,5.8950415,195.59575
b190,0,Experiment 2,EM15551,2415.7239,(x=50.01 y=45.63),1,3,ip[width=27 height=10 bits=16 min=0.0 max=7487.0],ip[width=27 height=10 bits=16 min=1519.0 max=11555.0],1,1.7022465,0.009822192,6.0584784,216.2217
b192,0,Experiment 2,EM15551,2377.471,(x=52.87 y=3.37),1,3,ip[width=21 height=11 bits=16 min=0.0 max=7487.0],ip[width=21 height=11 bits=16 min=1519.0 max=11555.0],1,1.2799846,0.005220178,6.107379,189.08643
b193,0,Experiment 2,EM15551,2260.302,(x=53.08 y=41.07),1,3,ip[width=19 height=11 bits=16 min=0.0 max=7487.0],ip[width=19 height=11 bits=16 min=1519.0 max=11555.0],1,1.205758,0.012105762,6.257162,193.63637
b195,0,Experiment 2,EM15551,2207.201,(x=57.38 y=74.91),1,3,ip[width=24 height=11 bits=16 min=0.0 max=7487.0],ip[width=24 height=11 bits=16 min=1519.0 max=11555.0],1,1.6176276,0.027555438,6.325044,198.83092
b196,0,Experiment 2,EM15551,2272.105,(x=59.04 y=29.99),1,3,ip[width=22 height=11 bits=16 min=0.0 max=7487.0],ip[width=22 height=11 bits=16 min=1519.0 max=11555.0],1,1.5240041,9.01E-04,6.2420735,207.49738
b198,0,Experiment 2,EM15551,2442.3235,(x=62.73 y=33.75),1,3,ip[width=28 height=11 bits=16 min=0.0 max=7487.0],ip[width=28 height=11 bits=16 min=1519.0 max=11555.0],1,1.8214039,0.057194922,6.0244746,183.56956
b199,0,Experiment 2,EM15551,2216.4646,(x=62.78 y=11.72),1,3,ip[width=20 height=11 bits=16 min=0.0 max=7487.0],ip[width=20 height=11 bits=16 min=1519.0 max=11555.0],1,1.2937074,0.15797265,6.3132014,190.75777
b200,0,Experiment 2,EM15551,2371.8284,(x=63.76 y=4.64),1,3,ip[width=29 height=11 bits=16 min=0.0 max=7487.0],ip[width=29 height=11 bits=16 min=1519.0 max=11555.0],1,2.0994606,0.030665558,6.114592,200.5827
b201,0,Experiment 2,EM15551,2202.0452,(x=63.37 y=81.20),1,3,ip[width=25 height=11 bits=16 min=0.0 max=7487.0],ip[width=25 height=11 bits=16 min=1519.0 max=11555.0],1,1.6923785,0.00383153,6.331635,204.58018
b202,0,Experiment 2,EM15551,2290.5244,(x=63.72 y=62.25),1,3,ip[width=17 height=11 bits=16 min=0.0 max=7487.0],ip[width=17 height=11 bits=16 min=1519.0 max=11555.0],1,1.0798165,0.052488193,6.2185273,196.0365
b205,0,Experiment 2,EM15551,2293.456,(x=70.66 y=22.29),1,3,ip[width=19 height=12 bits=16 min=0.0 max=7487.0],ip[width=19 height=12 bits=16 min=1519.0 max=11555.0],1,1.2717509,0.013404836,6.2147794,203.60759
b206,0,Experiment 2,EM15551,2466.1104,(x=71.82 y=66.37),1,3,ip[width=19 height=10 bits=16 min=0.0 max=7487.0],ip[width=19 height=10 bits=16 min=1519.0 max=11555.0],1,1.1513602,0.023606488,5.9940667,202.42465
b207,0,Experiment 2,EM15551,2145.1636,(x=72.08 y=79.72),1,3,ip[width=18 height=12 bits=16 min=0.0 max=7487.0],ip[width=18 height=12 bits=16 min=1519.0 max=11555.0],1,1.2473273,0.05622491,6.4043493,196.47469
b208,0,Experiment 2,EM15551,2312.1453,(x=73.26 y=67.55),1,3,ip[width=20 height=11 bits=16 min=0.0 max=7487.0],ip[width=20 height=11 bits=16 min=1519.0 max=11555.0],1,1.3003683,0.1636234,6.190888,193.63637
b212,0,Experiment 2,EM15551,2315.0894,(x=76.86 y=12.08),1,3,ip[width=22 height=11 bits=16 min=0.0 max=7487.0],ip[width=22 height=11 bits=16 min=1519.0 max=11555.0],1,1.4258165,0.003962295,6.1871243,220.72528
b217,0,Experiment 2,EM15551,2336.9226,(x=83.09 y=44.55),1,3,ip[width=17 height=11 bits=16 min=0.0 max=7487.0],ip[width=17 height=11 bits=16 min=1519.0 max=11555.0],1,1.063534,0.032432485,6.159214,222.02222
b218,0,Experiment 2,EM15551,2249.3457,(x=84.51 y=87.87),1,3,ip[width=24 height=11 bits=16 min=0.0 max=7487.0],ip[width=24 height=11 bits=16 min=1519.0 max=11555.0],1,1.6200947,0.13726771,6.271168,185.49751
b222,0,Experiment 2,EM15551,2140.428,(x=87.92 y=4.70),1,3,ip[width=23 height=11 bits=16 min=0.0 max=7487.0],ip[width=23 height=11 bits=16 min=1519.0 max=11555.0],1,1.5729283,0.09543406,6.4104033,211.58292
b228,0,Experiment 2,EM15551,2215.4343,(x=1.46 y=46.13),1,4,ip[width=21 height=10 bits=16 min=0.0 max=7487.0],ip[width=21 height=10 bits=16 min=1519.0 max=11555.0],1,1.3187891,0.0426936,4.3906584,226.80724
b229,0,Experiment 2,EM15551,2245.5754,(x=1.82 y=42.56),1,4,ip[width=25 height=11 bits=16 min=0.0 max=7487.0],ip[width=25 height=11 bits=16 min=1519.0 max=11555.0],1,1.6769943,0.07458888,4.3639684,234.21396
b230,0,Experiment 2,EM15551,2102.4924,(x=2.51 y=83.36),1,4,ip[width=18 height=10 bits=16 min=0.0 max=7487.0],ip[width=18 height=10 bits=16 min=1519.0 max=11555.0],1,1.0024135,0.06282967,4.490668,192.29033
b233,0,Experiment 2,EM15551,2426.8909,(x=5.36 y=14.87),1,4,ip[width=34 height=10 bits=16 min=0.0 max=7487.0],ip[width=34 height=10 bits=16 min=1519.0 max=11555.0],1,2.0543044,0.123263545,4.203414,215.98085
b237,0,Experiment 2,EM15551,2304.188,(x=8.44 y=41.45),1,4,ip[width=17 height=10 bits=16 min=0.0 max=7487.0],ip[width=17 height=10 bits=16 min=1519.0 max=11555.0],1,1.0038475,1.85E-07,4.312067,265.8231
b238,0,Experiment 2,EM15551,2126.524,(x=9.00 y=76.47),1,4,ip[width=22 height=11 bits=16 min=0.0 max=7487.0],ip[width=22 height=11 bits=16 min=1519.0 max=11555.0],1,1.4391077,0.009956739,4.469388,216.20442
b239,0,Experiment 2,EM15551,2116.8708,(x=10.63 y=27.07),1,4,ip[width=21 height=11 bits=16 min=0.0 max=7487.0],ip[width=21 height=11 bits=16 min=1519.0 max=11555.0],1,1.4086553,0.006609297,4.477936,225.94943
b240,0,Experiment 2,EM15551,2203.3252,(x=11.99 y=60.31),1,4,ip[width=29 height=11 bits=16 min=0.0 max=7487.0],ip[width=29 height=11 bits=16 min=1519.0 max=11555.0],1,1.9144415,0.12647563,4.4013805,227.72017
b241,0,Experiment 2,EM15551,2154.0625,(x=12.10 y=84.50),1,4,ip[width=26 height=11 bits=16 min=0.0 max=7487.0],ip[width=26 height=11 bits=16 min=1519.0 max=11555.0],1,1.7221986,0.14690949,4.4450026,207.2557
b242,0,Experiment 2,EM15551,2347.4128,(x=13.36 y=4.29),1,4,ip[width=16 height=10 bits=16 min=0.0 max=7487.0],ip[width=16 height=10 bits=16 min=1519.0 max=11555.0],1,0.82112,0.013442242,4.273792,200.98077
b243,0,Experiment 2,EM15551,2244.007,(x=14.27 y=4.72),1,4,ip[width=17 height=10 bits=16 min=0.0 max=7487.0],ip[width=17 height=10 bits=16 min=1519.0 max=11555.0],1,1.0479513,0.039781645,4.365357,225.51492
b244,0,Experiment 2,EM15551,2223.1658,(x=14.64 y=48.38),1,4,ip[width=23 height=11 bits=16 min=0.0 max=7487.0],ip[width=23 height=11 bits=16 min=1519.0 max=11555.0],1,1.4751261,0.13373843,4.383812,216.80107
b245,0,Experiment 2,EM15551,2152.063,(x=15.74 y=84.31),1,4,ip[width=24 height=11 bits=16 min=0.0 max=7487.0],ip[width=24 height=11 bits=16 min=1519.0 max=11555.0],1,1.5615028,0.064605504,4.446773,199.385
b246,0,Experiment 2,EM15551,2108.5615,(x=16.40 y=34.87),1,4,ip[width=18 height=11 bits=16 min=0.0 max=7487.0],ip[width=18 height=11 bits=16 min=1519.0 max=11555.0],1,1.1097599,0.052192274,4.4852934,205.07246
b247,0,Experiment 2,EM15551,2217.4595,(x=17.05 y=50.10),1,4,ip[width=21 height=11 bits=16 min=0.0 max=7487.0],ip[width=21 height=11 bits=16 min=1519.0 max=11555.0],1,1.4021022,0.005615118,4.388865,206.24138
b248,0,Experiment 2,EM15551,2095.6667,(x=18.14 y=83.61),1,4,ip[width=18 height=11 bits=16 min=0.0 max=7487.0],ip[width=18 height=11 bits=16 min=1519.0 max=11555.0],1,1.1028831,0.002297845,4.4967117,230.25362
b249,0,Experiment 2,EM15551,2305.45,(x=20.21 y=56.34),1,4,ip[width=29 height=11 bits=16 min=0.0 max=7487.0],ip[width=29 height=11 bits=16 min=1519.0 max=11555.0],1,1.8208487,0.021394115,4.31095,223.19737
b250,0,Experiment 2,EM15551,2072.9,(x=20.67 y=61.20),1,4,ip[width=16 height=11 bits=16 min=0.0 max=7487.0],ip[width=16 height=11 bits=16 min=1519.0 max=11555.0],1,0.9803337,0.03801056,4.516872,244.424
b251,0,Experiment 2,EM15551,2153.1265,(x=21.87 y=81.45),1,4,ip[width=30 height=11 bits=16 min=0.0 max=7487.0],ip[width=30 height=11 bits=16 min=1519.0 max=11555.0],1,2.0243783,0.054332886,4.445832,221.25296
b252,0,Experiment 2,EM15551,2198.87,(x=23.20 y=56.62),1,4,ip[width=17 height=10 bits=16 min=0.0 max=7487.0],ip[width=17 height=10 bits=16 min=1519.0 max=11555.0],1,0.96164596,0.03457563,4.4053254,202.81967
b254,0,Experiment 2,EM15551,2235.776,(x=24.85 y=57.24),1,4,ip[width=17 height=9 bits=16 min=0.0 max=7487.0],ip[width=17 height=9 bits=16 min=1519.0 max=11555.0],1,0.8781372,0.030901909,4.372646,202.62727
b256,0,Experiment 2,EM15551,2178.3523,(x=29.14 y=61.57),1,4,ip[width=26 height=11 bits=16 min=0.0 max=7487.0],ip[width=26 height=11 bits=16 min=1519.0 max=11555.0],1,1.870991,0.018444998,4.4234943,239.43645
b257,0,Experiment 2,EM15551,2282.0356,(x=30.43 y=80.07),1,4,ip[width=24 height=10 bits=16 min=0.0 max=7487.0],ip[width=24 height=10 bits=16 min=1519.0 max=11555.0],1,1.4895891,0.047792215,4.3316827,191.43011
b258,0,Experiment 2,EM15551,2317.7202,(x=32.72 y=43.99),1,4,ip[width=26 height=10 bits=16 min=0.0 max=7487.0],ip[width=26 height=10 bits=16 min=1519.0 max=11555.0],1,1.6538312,0.013144167,4.3000846,214.57211
b259,0,Experiment 2,EM15551,2310.0635,(x=33.25 y=38.97),1,4,ip[width=35 height=11 bits=16 min=0.0 max=7487.0],ip[width=35 height=11 bits=16 min=1519.0 max=11555.0],1,2.5367174,0.072645344,4.3068643,202.8359
b260,0,Experiment 2,EM15551,2163.0334,(x=32.75 y=80.83),1,4,ip[width=27 height=11 bits=16 min=0.0 max=7487.0],ip[width=27 height=11 bits=16 min=1519.0 max=11555.0],1,1.8344791,0.1108663,4.437059,218.99135
b261,0,Experiment 2,EM15551,2334.1328,(x=34.78 y=45.13),1,4,ip[width=20 height=10 bits=16 min=0.0 max=7487.0],ip[width=20 height=10 bits=16 min=1519.0 max=11555.0],1,1.2000221,0.003145059,4.285551,225.87582
b262,0,Experiment 2,EM15551,2009.6466,(x=35.01 y=75.26),1,4,ip[width=18 height=11 bits=16 min=0.0 max=7487.0],ip[width=18 height=11 bits=16 min=1519.0 max=11555.0],1,1.1516068,7.66E-05,4.572882,261.68277
b263,0,Experiment 2,EM15551,2551.007,(x=35.10 y=43.61),1,4,ip[width=18 height=10 bits=16 min=0.0 max=7487.0],ip[width=18 height=10 bits=16 min=1519.0 max=11555.0],1,1.095112,0.002111195,4.0935097,214.31206
b264,0,Experiment 2,EM15551,2310.1838,(x=36.06 y=55.65),1,4,ip[width=36 height=11 bits=16 min=0.0 max=7487.0],ip[width=36 height=11 bits=16 min=1519.0 max=11555.0],1,2.3321395,0.05747375,4.306758,219.1297
b265,0,Experiment 2,EM15551,2157.7612,(x=35.50 y=76.79),1,4,ip[width=18 height=11 bits=16 min=0.0 max=7487.0],ip[width=18 height=11 bits=16 min=1519.0 max=11555.0],1,1.1448225,4.56E-06,4.441727,266.16553
b266,0,Experiment 2,EM15551,2402.3032,(x=36.72 y=49.62),1,4,ip[width=43 height=11 bits=16 min=0.0 max=7487.0],ip[width=43 height=11 bits=16 min=1519.0 max=11555.0],1,2.9969409,0.061827768,4.225187,244.87071
b267,0,Experiment 2,EM15551,2330.9324,(x=36.45 y=41.84),1,4,ip[width=24 height=11 bits=16 min=0.0 max=7487.0],ip[width=24 height=11 bits=16 min=1519.0 max=11555.0],1,1.4805845,0.038913127,4.2883854,234.22995
b268,0,Experiment 2,EM15551,2322.9697,(x=37.37 y=8.35),1,4,ip[width=43 height=11 bits=16 min=0.0 max=7487.0],ip[width=43 height=11 bits=16 min=1519.0 max=11555.0],1,3.0844507,0.16495088,4.295436,200.62308
b269,0,Experiment 2,EM15551,2506.7056,(x=37.17 y=43.88),1,4,ip[width=30 height=9 bits=16 min=0.0 max=7487.0],ip[width=30 height=9 bits=16 min=1519.0 max=11555.0],1,1.7859404,0.005779394,4.1327386,234.86546
b270,0,Experiment 2,EM15551,2236.266,(x=38.17 y=87.48),1,4,ip[width=31 height=10 bits=16 min=0.0 max=7487.0],ip[width=31 height=10 bits=16 min=1519.0 max=11555.0],1,1.8997319,0.031093765,4.3722115,204.75519
b272,0,Experiment 2,EM15551,2163.1003,(x=40.01 y=73.87),1,4,ip[width=28 height=11 bits=16 min=0.0 max=7487.0],ip[width=28 height=11 bits=16 min=1519.0 max=11555.0],1,1.8288049,0.037435994,4.437,222.3077
b274,0,Experiment 2,EM15551,2209.2302,(x=42.18 y=2.15),1,4,ip[width=21 height=11 bits=16 min=0.0 max=7487.0],ip[width=21 height=11 bits=16 min=1519.0 max=11555.0],1,1.3381312,0.007334865,4.3961515,218.5848
b275,0,Experiment 2,EM15551,2322.301,(x=42.12 y=41.69),1,4,ip[width=25 height=10 bits=16 min=0.0 max=7487.0],ip[width=25 height=10 bits=16 min=1519.0 max=11555.0],1,1.6337867,0.051737875,4.296028,226.27403
b276,0,Experiment 2,EM15551,2226.161,(x=43.40 y=29.45),1,4,ip[width=24 height=12 bits=16 min=0.0 max=7487.0],ip[width=24 height=12 bits=16 min=1519.0 max=11555.0],1,1.7210577,0.04195495,4.38116,223.79439
b277,0,Experiment 2,EM15551,2483.099,(x=43.44 y=42.34),1,4,ip[width=14 height=10 bits=16 min=0.0 max=7487.0],ip[width=14 height=10 bits=16 min=1519.0 max=11555.0],1,0.8095539,0.027425254,4.153642,223.5577
b278,0,Experiment 2,EM15551,2364.8176,(x=44.82 y=21.70),1,4,ip[width=34 height=11 bits=16 min=0.0 max=7487.0],ip[width=34 height=11 bits=16 min=1519.0 max=11555.0],1,2.2574196,0.026618913,4.25838,214.06316
b279,0,Experiment 2,EM15551,2529.7112,(x=44.39 y=44.15),1,4,ip[width=27 height=10 bits=16 min=0.0 max=7487.0],ip[width=27 height=10 bits=16 min=1519.0 max=11555.0],1,1.7005197,0.056238133,4.112367,282.82324
b280,0,Experiment 2,EM15551,2328.754,(x=45.37 y=45.93),1,4,ip[width=23 height=11 bits=16 min=0.0 max=7487.0],ip[width=23 height=11 bits=16 min=1519.0 max=11555.0],1,1.4919327,0.13268687,4.290314,211.01047
b281,0,Experiment 2,EM15551,2330.2268,(x=45.43 y=75.82),1,4,ip[width=16 height=10 bits=16 min=0.0 max=7487.0],ip[width=16 height=10 bits=16 min=1519.0 max=11555.0],1,0.86666554,0.010704232,4.2890096,206.30357
b282,0,Experiment 2,EM15551,2321.471,(x=45.75 y=85.32),1,4,ip[width=24 height=10 bits=16 min=0.0 max=7487.0],ip[width=24 height=10 bits=16 min=1519.0 max=11555.0],1,1.5594059,0.003870617,4.2967634,224.04082
b283,0,Experiment 2,EM15551,2374.6682,(x=46.01 y=40.84),1,4,ip[width=25 height=10 bits=16 min=0.0 max=7487.0],ip[width=25 height=10 bits=16 min=1519.0 max=11555.0],1,1.562613,0.10569411,4.249657,240.91919
b284,0,Experiment 2,EM15551,2153.5833,(x=45.67 y=79.28),1,4,ip[width=18 height=11 bits=16 min=0.0 max=7487.0],ip[width=18 height=11 bits=16 min=1519.0 max=11555.0],1,1.1772639,0.02340031,4.445427,194.11487
b285,0,Experiment 2,EM15551,2106.8293,(x=46.64 y=56.46),1,4,ip[width=19 height=11 bits=16 min=0.0 max=7487.0],ip[width=19 height=11 bits=16 min=1519.0 max=11555.0],1,1.2808789,0.017571101,4.4868274,225.4606
b286,0,Experiment 2,EM15551,2110.4229,(x=47.05 y=69.68),1,4,ip[width=18 height=11 bits=16 min=0.0 max=7487.0],ip[width=18 height=11 bits=16 min=1519.0 max=11555.0],1,1.1149715,0.007215714,4.4836454,203.9507
b287,0,Experiment 2,EM15551,2457.3672,(x=47.67 y=83.07),1,4,ip[width=28 height=10 bits=16 min=0.0 max=7487.0],ip[width=28 height=10 bits=16 min=1519.0 max=11555.0],1,1.7314808,0.098293215,4.1764274,223.84753
b288,0,Experiment 2,EM15551,2151.503,(x=48.06 y=84.48),1,4,ip[width=19 height=11 bits=16 min=0.0 max=7487.0],ip[width=19 height=11 bits=16 min=1519.0 max=11555.0],1,1.2532482,0.058396127,4.447269,207.48734
b289,0,Experiment 2,EM15551,2195.8962,(x=47.86 y=41.72),1,4,ip[width=20 height=11 bits=16 min=0.0 max=7487.0],ip[width=20 height=11 bits=16 min=1519.0 max=11555.0],1,1.2575655,0.014464444,4.407959,208.55128
b291,0,Experiment 2,EM15551,2235.0525,(x=48.43 y=22.39),1,4,ip[width=25 height=11 bits=16 min=0.0 max=7487.0],ip[width=25 height=11 bits=16 min=1519.0 max=11555.0],1,1.6095481,0.020337185,4.3732862,207.57211
b292,0,Experiment 2,EM15551,2110.7334,(x=50.47 y=72.22),1,4,ip[width=17 height=11 bits=16 min=0.0 max=7487.0],ip[width=17 height=11 bits=16 min=1519.0 max=11555.0],1,1.1268132,0.049676135,4.4833703,209.97917
b293,0,Experiment 2,EM15551,2242.1294,(x=52.15 y=82.49),1,4,ip[width=27 height=10 bits=16 min=0.0 max=7487.0],ip[width=27 height=10 bits=16 min=1519.0 max=11555.0],1,1.6756027,0.10056274,4.3670197,218.6256
b294,0,Experiment 2,EM15551,2232.3464,(x=52.33 y=71.95),1,4,ip[width=19 height=11 bits=16 min=0.0 max=7487.0],ip[width=19 height=11 bits=16 min=1519.0 max=11555.0],1,1.1754136,0.06039423,4.3756824,205.60544
b295,0,Experiment 2,EM15551,2110.2551,(x=52.40 y=21.65),1,4,ip[width=17 height=11 bits=16 min=0.0 max=7487.0],ip[width=17 height=11 bits=16 min=1519.0 max=11555.0],1,1.1329191,1.90E-04,4.483794,219.85715
b296,0,Experiment 2,EM15551,2240.0356,(x=52.79 y=33.36),1,4,ip[width=25 height=11 bits=16 min=0.0 max=7487.0],ip[width=25 height=11 bits=16 min=1519.0 max=11555.0],1,1.7016298,0.00628778,4.3688736,220.03271
b297,0,Experiment 2,EM15551,2184.7043,(x=52.77 y=4.64),1,4,ip[width=24 height=11 bits=16 min=0.0 max=7487.0],ip[width=24 height=11 bits=16 min=1519.0 max=11555.0],1,1.5437557,0.14377126,4.4178696,193.40703
b299,0,Experiment 2,EM15551,2117.04,(x=54.07 y=57.95),1,4,ip[width=17 height=11 bits=16 min=0.0 max=7487.0],ip[width=17 height=11 bits=16 min=1519.0 max=11555.0],1,1.1310072,0.001548347,4.477786,213.53622
b300,0,Experiment 2,EM15551,2304.9954,(x=54.43 y=25.18),1,4,ip[width=25 height=11 bits=16 min=0.0 max=7487.0],ip[width=25 height=11 bits=16 min=1519.0 max=11555.0],1,1.6310729,0.12976521,4.3113523,205.91263
b301,0,Experiment 2,EM15551,2193.1042,(x=54.67 y=87.57),1,4,ip[width=19 height=11 bits=16 min=0.0 max=7487.0],ip[width=19 height=11 bits=16 min=1519.0 max=11555.0],1,1.2312917,0.008133968,4.4104314,216.66037
b302,0,Experiment 2,EM15551,2221,(x=55.94 y=81.80),1,4,ip[width=16 height=11 bits=16 min=0.0 max=7487.0],ip[width=16 height=11 bits=16 min=1519.0 max=11555.0],1,1.0092596,0.018787118,4.38573,192.1875
b303,0,Experiment 2,EM15551,2147.322,(x=56.34 y=89.06),1,4,ip[width=20 height=11 bits=16 min=0.0 max=7487.0],ip[width=20 height=11 bits=16 min=1519.0 max=11555.0],1,1.3405808,0.041759465,4.450971,213.46153
b304,0,Experiment 2,EM15551,2254.8635,(x=56.62 y=33.52),1,4,ip[width=26 height=10 bits=16 min=0.0 max=7487.0],ip[width=26 height=10 bits=16 min=1519.0 max=11555.0],1,1.6919467,0.109995574,4.355744,216.2465
b305,0,Experiment 2,EM15551,2347.831,(x=56.04 y=84.67),1,4,ip[width=20 height=10 bits=16 min=0.0 max=7487.0],ip[width=20 height=10 bits=16 min=1519.0 max=11555.0],1,1.159748,0.037277758,4.2734213,232.78523
b306,0,Experiment 2,EM15551,2322.2654,(x=57.34 y=38.75),1,4,ip[width=30 height=11 bits=16 min=0.0 max=7487.0],ip[width=30 height=11 bits=16 min=1519.0 max=11555.0],1,1.9874345,0.05771196,4.2960596,219.18726
b307,0,Experiment 2,EM15551,2249.25,(x=57.03 y=21.94),1,4,ip[width=19 height=10 bits=16 min=0.0 max=7487.0],ip[width=19 height=10 bits=16 min=1519.0 max=11555.0],1,1.1356329,0.004791942,4.3607144,222.56165
b308,0,Experiment 2,EM15551,2209.422,(x=57.74 y=84.69),1,4,ip[width=18 height=11 bits=16 min=0.0 max=7487.0],ip[width=18 height=11 bits=16 min=1519.0 max=11555.0],1,1.1567875,0.016629009,4.395982,219.91667
b309,0,Experiment 2,EM15551,2329.0793,(x=58.82 y=57.83),1,4,ip[width=32 height=10 bits=16 min=0.0 max=7487.0],ip[width=32 height=10 bits=16 min=1519.0 max=11555.0],1,2.0461497,0.07075943,4.290026,242.66536
b310,0,Experiment 2,EM15551,2231.9312,(x=60.01 y=79.74),1,4,ip[width=24 height=11 bits=16 min=0.0 max=7487.0],ip[width=24 height=11 bits=16 min=1519.0 max=11555.0],1,1.5465773,0.007593883,4.3760505,209.27179
b311,0,Experiment 2,EM15551,2465.2068,(x=60.64 y=44.68),1,4,ip[width=26 height=10 bits=16 min=0.0 max=7487.0],ip[width=26 height=10 bits=16 min=1519.0 max=11555.0],1,1.5896269,0.008032759,4.1694856,247.44
b312,0,Experiment 2,EM15551,2213.2283,(x=60.22 y=47.44),1,4,ip[width=24 height=11 bits=16 min=0.0 max=7487.0],ip[width=24 height=11 bits=16 min=1519.0 max=11555.0],1,1.5835828,0.00608047,4.3926115,217.80612
b313,0,Experiment 2,EM15551,2177.3904,(x=60.44 y=21.49),1,4,ip[width=17 height=11 bits=16 min=0.0 max=7487.0],ip[width=17 height=11 bits=16 min=1519.0 max=11555.0],1,1.1047333,0.001064936,4.424346,213.83942
b314,0,Experiment 2,EM15551,2324.2751,(x=61.08 y=50.49),1,4,ip[width=34 height=11 bits=16 min=0.0 max=7487.0],ip[width=34 height=11 bits=16 min=1519.0 max=11555.0],1,2.3975773,0.002353281,4.29428,223.34552
b315,0,Experiment 2,EM15551,2363.8362,(x=61.54 y=59.36),1,4,ip[width=33 height=10 bits=16 min=0.0 max=7487.0],ip[width=33 height=10 bits=16 min=1519.0 max=11555.0],1,2.1733248,0.19944772,4.2592487,242.93115
b316,0,Experiment 2,EM15551,2401.495,(x=62.55 y=43.59),1,4,ip[width=24 height=11 bits=16 min=0.0 max=7487.0],ip[width=24 height=11 bits=16 min=1519.0 max=11555.0],1,1.5469474,0.016115187,4.225902,244.685
b317,0,Experiment 2,EM15551,2333.3267,(x=62.73 y=1.09),1,4,ip[width=19 height=10 bits=16 min=0.0 max=7487.0],ip[width=19 height=10 bits=16 min=1519.0 max=11555.0],1,1.1364558,0.020873372,4.286265,215.16551
b318,0,Experiment 2,EM15551,2215.5046,(x=63.65 y=52.53),1,4,ip[width=24 height=11 bits=16 min=0.0 max=7487.0],ip[width=24 height=11 bits=16 min=1519.0 max=11555.0],1,1.624782,0.00139397,4.390596,220.46117
b319,0,Experiment 2,EM15551,2458.0715,(x=63.61 y=2.01),1,4,ip[width=17 height=10 bits=16 min=0.0 max=7487.0],ip[width=17 height=10 bits=16 min=1519.0 max=11555.0],1,0.93969715,0.02413866,4.175804,209.23967
b320,0,Experiment 2,EM15551,2328.763,(x=65.42 y=24.83),1,4,ip[width=28 height=10 bits=16 min=0.0 max=7487.0],ip[width=28 height=10 bits=16 min=1519.0 max=11555.0],1,1.7737286,0.010727854,4.290306,203.6592
b321,0,Experiment 2,EM15551,2309.8403,(x=65.27 y=1.61),1,4,ip[width=14 height=11 bits=16 min=0.0 max=7487.0],ip[width=14 height=11 bits=16 min=1519.0 max=11555.0],1,0.86663854,0.051739577,4.307062,207.43243
b323,0,Experiment 2,EM15551,2353.703,(x=67.02 y=54.25),1,4,ip[width=26 height=10 bits=16 min=0.0 max=7487.0],ip[width=26 height=10 bits=16 min=1519.0 max=11555.0],1,1.6163942,0.04755111,4.268222,213.61353
b324,0,Experiment 2,EM15551,2187.0613,(x=67.15 y=34.24),1,4,ip[width=28 height=11 bits=16 min=0.0 max=7487.0],ip[width=28 height=11 bits=16 min=1519.0 max=11555.0],1,1.9005953,0.03559892,4.4157825,228.04979
b326,0,Experiment 2,EM15551,2386.8535,(x=68.09 y=52.48),1,4,ip[width=23 height=10 bits=16 min=0.0 max=7487.0],ip[width=23 height=10 bits=16 min=1519.0 max=11555.0],1,1.4495,0.045075636,4.2388673,213.2033
b327,0,Experiment 2,EM15551,2392.2847,(x=68.47 y=69.84),1,4,ip[width=17 height=11 bits=16 min=0.0 max=7487.0],ip[width=17 height=11 bits=16 min=1519.0 max=11555.0],1,1.0257885,9.38E-04,4.234058,205.42424
b328,0,Experiment 2,EM15551,2287.581,(x=68.67 y=3.10),1,4,ip[width=20 height=10 bits=16 min=0.0 max=7487.0],ip[width=20 height=10 bits=16 min=1519.0 max=11555.0],1,1.1134528,0.06421937,4.3267727,185.67133
b329,0,Experiment 2,EM15551,2393.3208,(x=68.70 y=71.10),1,4,ip[width=17 height=10 bits=16 min=0.0 max=7487.0],ip[width=17 height=10 bits=16 min=1519.0 max=11555.0],1,1.0001315,0.004987932,4.2331405,213.47287
b330,0,Experiment 2,EM15551,2208.5037,(x=69.31 y=5.35),1,4,ip[width=18 height=10 bits=16 min=0.0 max=7487.0],ip[width=18 height=10 bits=16 min=1519.0 max=11555.0],1,1.0800015,0.002017931,4.3967953,191.69118
b332,0,Experiment 2,EM15551,2216.4956,(x=71.13 y=58.80),1,4,ip[width=25 height=11 bits=16 min=0.0 max=7487.0],ip[width=25 height=11 bits=16 min=1519.0 max=11555.0],1,1.7409788,0.060570348,4.3897185,213.84822
b333,0,Experiment 2,EM15551,2179.7908,(x=71.74 y=28.48),1,4,ip[width=23 height=11 bits=16 min=0.0 max=7487.0],ip[width=23 height=11 bits=16 min=1519.0 max=11555.0],1,1.5153078,0.030329268,4.42222,187.27748
b334,0,Experiment 2,EM15551,2339.2534,(x=72.08 y=41.59),1,4,ip[width=17 height=11 bits=16 min=0.0 max=7487.0],ip[width=17 height=11 bits=16 min=1519.0 max=11555.0],1,1.0493487,0.009183253,4.281017,210.88637
b335,0,Experiment 2,EM15551,2266.5886,(x=72.31 y=11.68),1,4,ip[width=22 height=10 bits=16 min=0.0 max=7487.0],ip[width=22 height=10 bits=16 min=1519.0 max=11555.0],1,1.3492463,0.012637848,4.345361,209.93529
b337,0,Experiment 2,EM15551,2367.4556,(x=73.36 y=43.39),1,4,ip[width=23 height=10 bits=16 min=0.0 max=7487.0],ip[width=23 height=10 bits=16 min=1519.0 max=11555.0],1,1.454434,0.09482558,4.256044,216.65761
b338,0,Experiment 2,EM15551,2190.9214,(x=73.65 y=22.12),1,4,ip[width=16 height=12 bits=16 min=0.0 max=7487.0],ip[width=16 height=12 bits=16 min=1519.0 max=11555.0],1,1.0603269,0.017526573,4.412364,216.94029
b340,0,Experiment 2,EM15551,2408.2834,(x=74.78 y=38.38),1,4,ip[width=38 height=10 bits=16 min=0.0 max=7487.0],ip[width=38 height=10 bits=16 min=1519.0 max=11555.0],1,2.4861434,0.09765954,4.219891,209.75555
b341,0,Experiment 2,EM15551,2231.7021,(x=74.21 y=64.00),1,4,ip[width=17 height=11 bits=16 min=0.0 max=7487.0],ip[width=17 height=11 bits=16 min=1519.0 max=11555.0],1,1.037877,0.047737896,4.376253,211.64615
b342,0,Experiment 2,EM15551,2239.638,(x=74.84 y=59.11),1,4,ip[width=26 height=11 bits=16 min=0.0 max=7487.0],ip[width=26 height=11 bits=16 min=1519.0 max=11555.0],1,1.6756027,0.054723278,4.369226,203.96729
b343,0,Experiment 2,EM15551,2286.8333,(x=74.61 y=71.12),1,4,ip[width=26 height=11 bits=16 min=0.0 max=7487.0],ip[width=26 height=11 bits=16 min=1519.0 max=11555.0],1,1.7274102,0.010768213,4.3274345,225.43982
b344,0,Experiment 2,EM15551,2418.0203,(x=74.76 y=74.36),1,4,ip[width=24 height=11 bits=16 min=0.0 max=7487.0],ip[width=24 height=11 bits=16 min=1519.0 max=11555.0],1,1.525361,0.0907366,4.2112694,204.27835
b346,0,Experiment 2,EM15551,2331.4783,(x=75.44 y=75.64),1,4,ip[width=23 height=10 bits=16 min=0.0 max=7487.0],ip[width=23 height=10 bits=16 min=1519.0 max=11555.0],1,1.4007763,0.15877281,4.287902,239.78409
b348,0,Experiment 2,EM15551,2377.9678,(x=75.50 y=41.92),1,4,ip[width=22 height=11 bits=16 min=0.0 max=7487.0],ip[width=22 height=11 bits=16 min=1519.0 max=11555.0],1,1.4117545,0.073398516,4.2467356,205.05028
b349,0,Experiment 2,EM15551,2610.791,(x=76.15 y=10.74),1,4,ip[width=28 height=9 bits=16 min=0.0 max=7487.0],ip[width=28 height=9 bits=16 min=1519.0 max=11555.0],1,1.6826645,0.0871582,4.040571,228.58685
b350,0,Experiment 2,EM15551,2314.5178,(x=76.54 y=6.64),1,4,ip[width=17 height=10 bits=16 min=0.0 max=7487.0],ip[width=17 height=10 bits=16 min=1519.0 max=11555.0],1,1.0616221,0.01600556,4.3029203,243.68182
b351,0,Experiment 2,EM15551,2455.832,(x=76.29 y=21.29),1,4,ip[width=32 height=10 bits=16 min=0.0 max=7487.0],ip[width=32 height=10 bits=16 min=1519.0 max=11555.0],1,1.9804652,0.037906483,4.177787,281.70447
b352,0,Experiment 2,EM15551,2372.2583,(x=76.99 y=5.36),1,4,ip[width=26 height=11 bits=16 min=0.0 max=7487.0],ip[width=26 height=11 bits=16 min=1519.0 max=11555.0],1,1.5904441,0.03168239,4.251791,226.63184
b353,0,Experiment 2,EM15551,2310.525,(x=77.29 y=88.72),1,4,ip[width=20 height=10 bits=16 min=0.0 max=7487.0],ip[width=20 height=10 bits=16 min=1519.0 max=11555.0],1,1.2256175,0.011468308,4.3064556,197.52287
b354,0,Experiment 2,EM15551,2574.7397,(x=78.35 y=10.41),1,4,ip[width=38 height=10 bits=16 min=0.0 max=7487.0],ip[width=38 height=10 bits=16 min=1519.0 max=11555.0],1,2.4558606,0.13402006,4.0724945,218.68608
b355,0,Experiment 2,EM15551,2299.4612,(x=77.62 y=60.56),1,4,ip[width=29 height=11 bits=16 min=0.0 max=7487.0],ip[width=29 height=11 bits=16 min=1519.0 max=11555.0],1,1.8904805,0.089842305,4.3162527,229.18182
b356,0,Experiment 2,EM15551,2397.0847,(x=77.82 y=20.94),1,4,ip[width=28 height=11 bits=16 min=0.0 max=7487.0],ip[width=28 height=11 bits=16 min=1519.0 max=11555.0],1,1.9336535,0.004364874,4.2298074,220.23578
b357,0,Experiment 2,EM15551,2450.8525,(x=77.82 y=18.56),1,4,ip[width=21 height=9 bits=16 min=0.0 max=7487.0],ip[width=21 height=9 bits=16 min=1519.0 max=11555.0],1,1.2018107,0.15953933,4.182196,214.15033
b360,0,Experiment 2,EM15551,2305.5088,(x=78.62 y=67.12),1,4,ip[width=32 height=11 bits=16 min=0.0 max=7487.0],ip[width=32 height=11 bits=16 min=1519.0 max=11555.0],1,2.1704876,0.027518794,4.3108974,221.57509
b361,0,Experiment 2,EM15551,2348.494,(x=79.29 y=72.63),1,4,ip[width=19 height=11 bits=16 min=0.0 max=7487.0],ip[width=19 height=11 bits=16 min=1519.0 max=11555.0],1,1.2337587,0.006191397,4.2728343,190.51299
b362,0,Experiment 2,EM15551,2473.8645,(x=79.67 y=46.32),1,4,ip[width=36 height=10 bits=16 min=0.0 max=7487.0],ip[width=36 height=10 bits=16 min=1519.0 max=11555.0],1,2.208233,0.14454024,4.161819,225.14696
b363,0,Experiment 2,EM15551,2297.835,(x=80.16 y=1.37),1,4,ip[width=25 height=11 bits=16 min=0.0 max=7487.0],ip[width=25 height=11 bits=16 min=1519.0 max=11555.0],1,1.5227166,0.001691066,4.3176928,212.5204
b364,0,Experiment 2,EM15551,2309.1865,(x=80.22 y=70.23),1,4,ip[width=24 height=10 bits=16 min=0.0 max=7487.0],ip[width=24 height=10 bits=16 min=1519.0 max=11555.0],1,1.4782408,0.15230101,4.307641,201.6631
b367,0,Experiment 2,EM15551,2353.2434,(x=80.86 y=31.03),1,4,ip[width=23 height=11 bits=16 min=0.0 max=7487.0],ip[width=23 height=11 bits=16 min=1519.0 max=11555.0],1,1.4628218,0.17641075,4.2686286,207.5082
b368,0,Experiment 2,EM15551,2294.6426,(x=81.58 y=11.21),1,4,ip[width=32 height=10 bits=16 min=0.0 max=7487.0],ip[width=32 height=10 bits=16 min=1519.0 max=11555.0],1,2.1249712,0.12498366,4.3205194,236.78358
b369,0,Experiment 2,EM15551,2359.5,(x=81.24 y=65.21),1,4,ip[width=20 height=11 bits=16 min=0.0 max=7487.0],ip[width=20 height=11 bits=16 min=1519.0 max=11555.0],1,1.274958,0.003277615,4.2630887,226.76875
b370,0,Experiment 2,EM15551,2210.8096,(x=81.88 y=28.76),1,4,ip[width=24 height=11 bits=16 min=0.0 max=7487.0],ip[width=24 height=11 bits=16 min=1519.0 max=11555.0],1,1.6113367,0.006446286,4.3947535,211.74019
b372,0,Experiment 2,EM15551,2393.1875,(x=82.25 y=31.70),1,4,ip[width=19 height=10 bits=16 min=0.0 max=7487.0],ip[width=19 height=10 bits=16 min=1519.0 max=11555.0],1,1.0909181,0.03970601,4.2332582,235.5036
b373,0,Experiment 2,EM15551,2371.2803,(x=82.28 y=75.93),1,4,ip[width=17 height=10 bits=16 min=0.0 max=7487.0],ip[width=17 height=10 bits=16 min=1519.0 max=11555.0],1,0.99470407,0.004419297,4.252657,205.54688
b374,0,Experiment 2,EM15551,2156.3777,(x=83.01 y=35.17),1,4,ip[width=22 height=11 bits=16 min=0.0 max=7487.0],ip[width=22 height=11 bits=16 min=1519.0 max=11555.0],1,1.4271734,0.027554989,4.4429526,191.84782
b376,0,Experiment 2,EM15551,2412.4302,(x=83.75 y=89.39),1,4,ip[width=32 height=11 bits=16 min=0.0 max=7487.0],ip[width=32 height=11 bits=16 min=1519.0 max=11555.0],1,2.1695008,0.08546786,4.216219,245.55882
b377,0,Experiment 2,EM15551,2357.0337,(x=84.08 y=75.47),1,4,ip[width=24 height=11 bits=16 min=0.0 max=7487.0],ip[width=24 height=11 bits=16 min=1519.0 max=11555.0],1,1.582596,0.006493772,4.2652726,235.41089
b378,0,Experiment 2,EM15551,2336.1013,(x=84.05 y=56.71),1,4,ip[width=30 height=11 bits=16 min=0.0 max=7487.0],ip[width=30 height=11 bits=16 min=1519.0 max=11555.0],1,1.8695108,0.2917007,4.283808,236.65958
b380,0,Experiment 2,EM15551,2266.3933,(x=86.10 y=11.43),1,4,ip[width=25 height=10 bits=16 min=0.0 max=7487.0],ip[width=25 height=10 bits=16 min=1519.0 max=11555.0],1,1.5704458,0.010260373,4.3455343,208.51256
b382,0,Experiment 2,EM15551,2277.2573,(x=89.23 y=76.42),1,4,ip[width=23 height=11 bits=16 min=0.0 max=7487.0],ip[width=23 height=11 bits=16 min=1519.0 max=11555.0],1,1.5608861,0.1928394,4.335914,195.78172
b383,0,Experiment 2,EM15551,2339.5454,(x=89.81 y=85.57),1,4,ip[width=21 height=11 bits=16 min=0.0 max=7487.0],ip[width=21 height=11 bits=16 min=1519.0 max=11555.0],1,1.343788,0.0938609,4.2807584,210.59302
b384,0,Experiment 2,EM15551,2322.5322,(x=90.22 y=66.19),1,4,ip[width=26 height=11 bits=16 min=0.0 max=7487.0],ip[width=26 height=11 bits=16 min=1519.0 max=11555.0],1,1.7762573,0.054090284,4.2958236,201.3516
b391,0,Experiment 2,EM15551,2192.2188,(x=0.74 y=7.28),1,5,ip[width=16 height=11 bits=16 min=0.0 max=7487.0],ip[width=16 height=11 bits=16 min=1519.0 max=11555.0],1,0.96284664,1.06E-06,3.932773,201.20168
b392,0,Experiment 2,EM15551,2093.4119,(x=0.73 y=66.66),1,5,ip[width=22 height=11 bits=16 min=0.0 max=7487.0],ip[width=22 height=11 bits=16 min=1519.0 max=11555.0],1,1.4083806,0.12570988,4.01007,200.41243
b393,0,Experiment 2,EM15551,2230.3005,(x=0.95 y=60.88),1,5,ip[width=19 height=11 bits=16 min=0.0 max=7487.0],ip[width=19 height=11 bits=16 min=1519.0 max=11555.0],1,1.165703,0.01957589,3.9029815,236.35617
b394,0,Experiment 2,EM15551,2037.9943,(x=2.10 y=73.56),1,5,ip[width=20 height=12 bits=16 min=0.0 max=7487.0],ip[width=20 height=12 bits=16 min=1519.0 max=11555.0],1,1.3341011,0.002333751,4.053423,199.59172
b395,0,Experiment 2,EM15551,2202,(x=1.86 y=55.94),1,5,ip[width=18 height=11 bits=16 min=0.0 max=7487.0],ip[width=18 height=11 bits=16 min=1519.0 max=11555.0],1,1.0999342,0.024211207,3.9251213,208.28261
b396,0,Experiment 2,EM15551,2368.8364,(x=3.35 y=18.78),1,5,ip[width=35 height=11 bits=16 min=0.0 max=7487.0],ip[width=35 height=11 bits=16 min=1519.0 max=11555.0],1,2.4008846,0.088113144,3.7946048,258.53488
b397,0,Experiment 2,EM15551,2482.1946,(x=2.58 y=60.81),1,5,ip[width=18 height=11 bits=16 min=0.0 max=7487.0],ip[width=18 height=11 bits=16 min=1519.0 max=11555.0],1,1.1181285,0.03564861,3.7059247,250.15715
b398,0,Experiment 2,EM15551,2328.4265,(x=3.24 y=58.24),1,5,ip[width=27 height=10 bits=16 min=0.0 max=7487.0],ip[width=27 height=10 bits=16 min=1519.0 max=11555.0],1,1.6154536,0.10753614,3.8262177,198.97572
b400,0,Experiment 2,EM15551,2195.6619,(x=3.07 y=23.59),1,5,ip[width=18 height=10 bits=16 min=0.0 max=7487.0],ip[width=18 height=10 bits=16 min=1519.0 max=11555.0],1,1.0577905,0.032345176,3.9300795,253.43939
b401,0,Experiment 2,EM15551,2268.2073,(x=3.42 y=21.20),1,5,ip[width=22 height=11 bits=16 min=0.0 max=7487.0],ip[width=22 height=11 bits=16 min=1519.0 max=11555.0],1,1.467249,0.074850686,3.8733273,233.20107
b402,0,Experiment 2,EM15551,2242.8538,(x=3.70 y=37.30),1,5,ip[width=33 height=11 bits=16 min=0.0 max=7487.0],ip[width=33 height=11 bits=16 min=1519.0 max=11555.0],1,2.2821052,0.14322034,3.8931613,233.73868
b403,0,Experiment 2,EM15551,2251.1758,(x=4.32 y=14.99),1,5,ip[width=28 height=11 bits=16 min=0.0 max=7487.0],ip[width=28 height=11 bits=16 min=1519.0 max=11555.0],1,1.8408413,0.01928797,3.886651,246.16309
b404,0,Experiment 2,EM15551,2120.1206,(x=4.10 y=61.47),1,5,ip[width=23 height=11 bits=16 min=0.0 max=7487.0],ip[width=23 height=11 bits=16 min=1519.0 max=11555.0],1,1.5386366,0.103691354,3.9891756,211.90816
b405,0,Experiment 2,EM15551,2336.62,(x=4.69 y=6.36),1,5,ip[width=30 height=11 bits=16 min=0.0 max=7487.0],ip[width=30 height=11 bits=16 min=1519.0 max=11555.0],1,1.9636827,0.05459462,3.8198078,211.08467
b406,0,Experiment 2,EM15551,2365.7612,(x=4.52 y=56.15),1,5,ip[width=20 height=10 bits=16 min=0.0 max=7487.0],ip[width=20 height=10 bits=16 min=1519.0 max=11555.0],1,1.1547908,0.19558997,3.7970107,200.27333
b407,0,Experiment 2,EM15551,2018.9463,(x=5.53 y=89.30),1,5,ip[width=18 height=11 bits=16 min=0.0 max=7487.0],ip[width=18 height=11 bits=16 min=1519.0 max=11555.0],1,1.1305754,0.014801326,4.068324,188.18182
b408,0,Experiment 2,EM15551,2297.105,(x=5.85 y=49.20),1,5,ip[width=23 height=10 bits=16 min=0.0 max=7487.0],ip[width=23 height=10 bits=16 min=1519.0 max=11555.0],1,1.4046233,0.121513,3.8507206,203.04918
b409,0,Experiment 2,EM15551,2258.3738,(x=7.25 y=16.91),1,5,ip[width=34 height=11 bits=16 min=0.0 max=7487.0],ip[width=34 height=11 bits=16 min=1519.0 max=11555.0],1,2.247482,0.12705986,3.88102,225.95714
b411,0,Experiment 2,EM15551,2306.247,(x=7.45 y=2.27),1,5,ip[width=20 height=11 bits=16 min=0.0 max=7487.0],ip[width=20 height=11 bits=16 min=1519.0 max=11555.0],1,1.3291656,7.56E-04,3.8435686,228.3869
b412,0,Experiment 2,EM15551,2349.8286,(x=7.64 y=78.60),1,5,ip[width=26 height=10 bits=16 min=0.0 max=7487.0],ip[width=26 height=10 bits=16 min=1519.0 max=11555.0],1,1.5908296,0.005089605,3.8094747,210.55446
b413,0,Experiment 2,EM15551,2344.4736,(x=8.64 y=79.70),1,5,ip[width=27 height=10 bits=16 min=0.0 max=7487.0],ip[width=27 height=10 bits=16 min=1519.0 max=11555.0],1,1.632214,0.15664653,3.813664,212.79904
b414,0,Experiment 2,EM15551,2159.5046,(x=9.20 y=47.36),1,5,ip[width=26 height=10 bits=16 min=0.0 max=7487.0],ip[width=26 height=10 bits=16 min=1519.0 max=11555.0],1,1.6978521,0.10557969,3.9583654,221.96262
b415,0,Experiment 2,EM15551,2162.075,(x=8.92 y=34.70),1,5,ip[width=19 height=11 bits=16 min=0.0 max=7487.0],ip[width=19 height=11 bits=16 min=1519.0 max=11555.0],1,1.221917,0.003440766,3.9563546,235.42581
b416,0,Experiment 2,EM15551,2142.4434,(x=9.55 y=54.58),1,5,ip[width=22 height=11 bits=16 min=0.0 max=7487.0],ip[width=22 height=11 bits=16 min=1519.0 max=11555.0],1,1.4843004,0.003246842,3.9717124,241.37566
b417,0,Experiment 2,EM15551,2211.8572,(x=9.75 y=24.14),1,5,ip[width=25 height=11 bits=16 min=0.0 max=7487.0],ip[width=25 height=11 bits=16 min=1519.0 max=11555.0],1,1.651981,0.005731939,3.91741,225.8057
b418,0,Experiment 2,EM15551,2181.0383,(x=10.60 y=15.15),1,5,ip[width=25 height=11 bits=16 min=0.0 max=7487.0],ip[width=25 height=11 bits=16 min=1519.0 max=11555.0],1,1.6168952,0.20932826,3.9415195,196.60869
b420,0,Experiment 2,EM15551,2169.8867,(x=10.81 y=37.10),1,5,ip[width=18 height=11 bits=16 min=0.0 max=7487.0],ip[width=18 height=11 bits=16 min=1519.0 max=11555.0],1,1.2022425,8.27E-04,3.9502435,238.2078
b421,0,Experiment 2,EM15551,2042.3544,(x=11.95 y=88.55),1,5,ip[width=23 height=11 bits=16 min=0.0 max=7487.0],ip[width=23 height=11 bits=16 min=1519.0 max=11555.0],1,1.5830585,0.035095956,4.050012,187.61194
b422,0,Experiment 2,EM15551,2261.2588,(x=13.83 y=8.70),1,5,ip[width=27 height=11 bits=16 min=0.0 max=7487.0],ip[width=27 height=11 bits=16 min=1519.0 max=11555.0],1,1.7434921,0.04123053,3.878763,207.61884
b423,0,Experiment 2,EM15551,2315.7898,(x=14.57 y=43.27),1,5,ip[width=29 height=11 bits=16 min=0.0 max=7487.0],ip[width=29 height=11 bits=16 min=1519.0 max=11555.0],1,1.9773506,0.07294644,3.8361032,209.45782
b425,0,Experiment 2,EM15551,2117.9778,(x=14.92 y=68.03),1,5,ip[width=21 height=11 bits=16 min=0.0 max=7487.0],ip[width=21 height=11 bits=16 min=1519.0 max=11555.0],1,1.3970449,0.058387313,3.9908519,212.98296
b426,0,Experiment 2,EM15551,2340.339,(x=15.45 y=24.74),1,5,ip[width=22 height=10 bits=16 min=0.0 max=7487.0],ip[width=22 height=10 bits=16 min=1519.0 max=11555.0],1,1.3316534,0.012155008,3.8168983,213.49707
b428,0,Experiment 2,EM15551,2129.4272,(x=16.52 y=66.81),1,5,ip[width=22 height=11 bits=16 min=0.0 max=7487.0],ip[width=22 height=11 bits=16 min=1519.0 max=11555.0],1,1.5116073,0.009401667,3.981895,221.60527
b430,0,Experiment 2,EM15551,2278.9507,(x=17.98 y=41.73),1,5,ip[width=29 height=11 bits=16 min=0.0 max=7487.0],ip[width=29 height=11 bits=16 min=1519.0 max=11555.0],1,2.0236998,0.073861025,3.8649228,224.31007
b431,0,Experiment 2,EM15551,2100.1921,(x=17.79 y=73.58),1,5,ip[width=22 height=11 bits=16 min=0.0 max=7487.0],ip[width=22 height=11 bits=16 min=1519.0 max=11555.0],1,1.364696,0.013118492,4.0047655,214.96552
b432,0,Experiment 2,EM15551,2425.9763,(x=18.35 y=25.11),1,5,ip[width=21 height=10 bits=16 min=0.0 max=7487.0],ip[width=21 height=10 bits=16 min=1519.0 max=11555.0],1,1.2669402,0.05021548,3.7499044,195.7375
b433,0,Experiment 2,EM15551,2084.1963,(x=18.50 y=56.64),1,5,ip[width=18 height=11 bits=16 min=0.0 max=7487.0],ip[width=18 height=11 bits=16 min=1519.0 max=11555.0],1,1.1919427,0.005717653,4.017279,210.34
b435,0,Experiment 2,EM15551,2205.2266,(x=18.97 y=35.11),1,5,ip[width=21 height=11 bits=16 min=0.0 max=7487.0],ip[width=21 height=11 bits=16 min=1519.0 max=11555.0],1,1.3690133,0.011524914,3.9225972,209.94887
b436,0,Experiment 2,EM15551,2184.1,(x=19.10 y=54.60),1,5,ip[width=24 height=11 bits=16 min=0.0 max=7487.0],ip[width=24 height=11 bits=16 min=1519.0 max=11555.0],1,1.6076053,0.038531788,3.9391243,209.1884
b437,0,Experiment 2,EM15551,2308.319,(x=19.37 y=3.14),1,5,ip[width=19 height=11 bits=16 min=0.0 max=7487.0],ip[width=19 height=11 bits=16 min=1519.0 max=11555.0],1,1.2342424,9.45E-04,3.8419478,212.89102
b439,0,Experiment 2,EM15551,2351.39,(x=20.75 y=47.31),1,5,ip[width=27 height=11 bits=16 min=0.0 max=7487.0],ip[width=27 height=11 bits=16 min=1519.0 max=11555.0],1,1.8020685,0.27544963,3.8082535,222.56769
b440,0,Experiment 2,EM15551,2273.9282,(x=21.07 y=67.84),1,5,ip[width=26 height=11 bits=16 min=0.0 max=7487.0],ip[width=26 height=11 bits=16 min=1519.0 max=11555.0],1,1.7042202,0.08002482,3.8688517,241.33644
b441,0,Experiment 2,EM15551,2392.8125,(x=21.19 y=2.06),1,5,ip[width=29 height=10 bits=16 min=0.0 max=7487.0],ip[width=29 height=10 bits=16 min=1519.0 max=11555.0],1,1.8335251,0.042770658,3.7758484,208.47864
b444,0,Experiment 2,EM15551,2284.7085,(x=23.25 y=5.36),1,5,ip[width=27 height=10 bits=16 min=0.0 max=7487.0],ip[width=27 height=10 bits=16 min=1519.0 max=11555.0],1,1.709848,0.28333464,3.8604183,210.0685
b445,0,Experiment 2,EM15551,2335.9668,(x=24.39 y=67.84),1,5,ip[width=35 height=10 bits=16 min=0.0 max=7487.0],ip[width=35 height=10 bits=16 min=1519.0 max=11555.0],1,2.3066058,0.15495326,3.820319,216.69072
b446,0,Experiment 2,EM15551,2357.2686,(x=25.19 y=21.06),1,5,ip[width=32 height=10 bits=16 min=0.0 max=7487.0],ip[width=32 height=10 bits=16 min=1519.0 max=11555.0],1,2.0310082,0.001368166,3.8036544,232.56126
b447,0,Experiment 2,EM15551,2241.028,(x=24.93 y=39.58),1,5,ip[width=28 height=11 bits=16 min=0.0 max=7487.0],ip[width=28 height=11 bits=16 min=1519.0 max=11555.0],1,1.9283185,0.09551899,3.8945897,204.18146
b448,0,Experiment 2,EM15551,2310.626,(x=24.58 y=48.83),1,5,ip[width=27 height=11 bits=16 min=0.0 max=7487.0],ip[width=27 height=11 bits=16 min=1519.0 max=11555.0],1,1.7412872,0.10998743,3.840143,207.77376
b449,0,Experiment 2,EM15551,2243.8547,(x=25.06 y=34.66),1,5,ip[width=15 height=10 bits=16 min=0.0 max=7487.0],ip[width=15 height=10 bits=16 min=1519.0 max=11555.0],1,0.87711954,0.04145968,3.8923783,233.77876
b450,0,Experiment 2,EM15551,2457.6338,(x=27.02 y=53.69),1,5,ip[width=46 height=11 bits=16 min=0.0 max=7487.0],ip[width=46 height=11 bits=16 min=1519.0 max=11555.0],1,3.408502,0.12197519,3.7251387,237.77959
b451,0,Experiment 2,EM15551,2384.4626,(x=26.20 y=35.26),1,5,ip[width=17 height=10 bits=16 min=0.0 max=7487.0],ip[width=17 height=10 bits=16 min=1519.0 max=11555.0],1,0.9797478,0.07808595,3.7823806,222.696
b452,0,Experiment 2,EM15551,2299.4775,(x=27.76 y=60.72),1,5,ip[width=32 height=11 bits=16 min=0.0 max=7487.0],ip[width=32 height=11 bits=16 min=1519.0 max=11555.0],1,2.03659,0.05817906,3.8488646,216.06923
b453,0,Experiment 2,EM15551,2350.6726,(x=28.09 y=70.92),1,5,ip[width=33 height=10 bits=16 min=0.0 max=7487.0],ip[width=33 height=10 bits=16 min=1519.0 max=11555.0],1,2.1897304,0.029931322,3.8088145,219.19495
b454,0,Experiment 2,EM15551,2398.8376,(x=29.83 y=70.22),1,5,ip[width=27 height=10 bits=16 min=0.0 max=7487.0],ip[width=27 height=10 bits=16 min=1519.0 max=11555.0],1,1.7203792,0.12292145,3.7711349,213.7783
b455,0,Experiment 2,EM15551,2272.9497,(x=29.91 y=39.78),1,5,ip[width=22 height=11 bits=16 min=0.0 max=7487.0],ip[width=22 height=11 bits=16 min=1519.0 max=11555.0],1,1.3487837,0.00578249,3.8696172,193.4386
b456,0,Experiment 2,EM15551,2232,(x=30.94 y=15.08),1,5,ip[width=20 height=11 bits=16 min=0.0 max=7487.0],ip[width=20 height=11 bits=16 min=1519.0 max=11555.0],1,1.2757598,0.012001804,3.901652,207.26752
b457,0,Experiment 2,EM15551,2647.353,(x=32.11 y=47.37),1,5,ip[width=43 height=10 bits=16 min=0.0 max=7487.0],ip[width=43 height=10 bits=16 min=1519.0 max=11555.0],1,2.8043895,0.07421816,3.5767212,204.09296
b458,0,Experiment 2,EM15551,2139.5186,(x=31.64 y=71.48),1,5,ip[width=17 height=10 bits=16 min=0.0 max=7487.0],ip[width=17 height=10 bits=16 min=1519.0 max=11555.0],1,1.0330663,0.013699972,3.9740005,214.35606
b459,0,Experiment 2,EM15551,2598.215,(x=32.00 y=45.96),1,5,ip[width=25 height=9 bits=16 min=0.0 max=7487.0],ip[width=25 height=9 bits=16 min=1519.0 max=11555.0],1,1.4100893,0.1399146,3.615162,202.96068
b460,0,Experiment 2,EM15551,2183.555,(x=32.21 y=16.13),1,5,ip[width=18 height=11 bits=16 min=0.0 max=7487.0],ip[width=18 height=11 bits=16 min=1519.0 max=11555.0],1,1.1530561,0.03000069,3.9395509,216.49315
b461,0,Experiment 2,EM15551,2132.3613,(x=32.27 y=25.77),1,5,ip[width=20 height=11 bits=16 min=0.0 max=7487.0],ip[width=20 height=11 bits=16 min=1519.0 max=11555.0],1,1.2794294,0.003037027,3.9795995,209.74535
b462,0,Experiment 2,EM15551,2229.7983,(x=32.07 y=69.93),1,5,ip[width=16 height=10 bits=16 min=0.0 max=7487.0],ip[width=16 height=10 bits=16 min=1519.0 max=11555.0],1,0.86284167,0.03774087,3.9033747,196.64546
b463,0,Experiment 2,EM15551,2045.6813,(x=33.12 y=85.31),1,5,ip[width=17 height=12 bits=16 min=0.0 max=7487.0],ip[width=17 height=12 bits=16 min=1519.0 max=11555.0],1,1.1726998,0.001817964,4.0474095,216.72603
b465,0,Experiment 2,EM15551,2200.0925,(x=34.59 y=41.98),1,5,ip[width=26 height=11 bits=16 min=0.0 max=7487.0],ip[width=26 height=11 bits=16 min=1519.0 max=11555.0],1,1.686581,0.11211426,3.9266133,204.96227
b466,0,Experiment 2,EM15551,2192.4236,(x=34.44 y=18.71),1,5,ip[width=23 height=11 bits=16 min=0.0 max=7487.0],ip[width=23 height=11 bits=16 min=1519.0 max=11555.0],1,1.5265019,7.48E-04,3.932613,205.67708
b467,0,Experiment 2,EM15551,2126.0183,(x=34.67 y=39.06),1,5,ip[width=20 height=11 bits=16 min=0.0 max=7487.0],ip[width=20 height=11 bits=16 min=1519.0 max=11555.0],1,1.2378293,0.003643431,3.9845617,189.65823
b468,0,Experiment 2,EM15551,2306.6892,(x=35.08 y=59.65),1,5,ip[width=31 height=10 bits=16 min=0.0 max=7487.0],ip[width=31 height=10 bits=16 min=1519.0 max=11555.0],1,2.0436828,0.12154623,3.8432229,234.05363
b469,0,Experiment 2,EM15551,2316.7595,(x=35.13 y=6.36),1,5,ip[width=31 height=11 bits=16 min=0.0 max=7487.0],ip[width=31 height=11 bits=16 min=1519.0 max=11555.0],1,2.0025914,0.044651642,3.8353448,210.0748
b470,0,Experiment 2,EM15551,2348.5881,(x=35.39 y=73.31),1,5,ip[width=18 height=10 bits=16 min=0.0 max=7487.0],ip[width=18 height=10 bits=16 min=1519.0 max=11555.0],1,1.0206078,0.03025256,3.810445,201.33594
b471,0,Experiment 2,EM15551,2246.9602,(x=35.62 y=72.29),1,5,ip[width=16 height=11 bits=16 min=0.0 max=7487.0],ip[width=16 height=11 bits=16 min=1519.0 max=11555.0],1,0.9266142,0.029899118,3.8899486,223.6017
b472,0,Experiment 2,EM15551,2369.5532,(x=36.54 y=23.29),1,5,ip[width=32 height=10 bits=16 min=0.0 max=7487.0],ip[width=32 height=10 bits=16 min=1519.0 max=11555.0],1,2.092468,0.06372884,3.7940443,222.10228
b473,0,Experiment 2,EM15551,2172.1848,(x=36.79 y=76.48),1,5,ip[width=23 height=11 bits=16 min=0.0 max=7487.0],ip[width=23 height=11 bits=16 min=1519.0 max=11555.0],1,1.5689039,0.07350675,3.9484456,197.799
b474,0,Experiment 2,EM15551,2337.0325,(x=37.44 y=68.91),1,5,ip[width=30 height=10 bits=16 min=0.0 max=7487.0],ip[width=30 height=10 bits=16 min=1519.0 max=11555.0],1,1.8989917,0.13095641,3.8194852,239.66527
b475,0,Experiment 2,EM15551,2243.0059,(x=37.50 y=50.36),1,5,ip[width=20 height=11 bits=16 min=0.0 max=7487.0],ip[width=20 height=11 bits=16 min=1519.0 max=11555.0],1,1.3036371,0.011287892,3.8930423,201.15152
b476,0,Experiment 2,EM15551,2309.4226,(x=38.57 y=2.54),1,5,ip[width=26 height=10 bits=16 min=0.0 max=7487.0],ip[width=26 height=10 bits=16 min=1519.0 max=11555.0],1,1.6362613,0.13504802,3.8410845,233.59406
b477,0,Experiment 2,EM15551,2267.2063,(x=38.57 y=66.82),1,5,ip[width=19 height=11 bits=16 min=0.0 max=7487.0],ip[width=19 height=11 bits=16 min=1519.0 max=11555.0],1,1.207485,0.002712886,3.8741102,209.06494
b478,0,Experiment 2,EM15551,2152.533,(x=39.50 y=88.79),1,5,ip[width=23 height=11 bits=16 min=0.0 max=7487.0],ip[width=23 height=11 bits=16 min=1519.0 max=11555.0],1,1.4925495,0.009674802,3.9638193,190.95187
b479,0,Experiment 2,EM15551,2220.8445,(x=39.78 y=78.04),1,5,ip[width=18 height=10 bits=16 min=0.0 max=7487.0],ip[width=18 height=10 bits=16 min=1519.0 max=11555.0],1,1.0889444,0.006068714,3.9103792,210.37878
b480,0,Experiment 2,EM15551,2019.396,(x=39.80 y=75.63),1,5,ip[width=18 height=11 bits=16 min=0.0 max=7487.0],ip[width=18 height=11 bits=16 min=1519.0 max=11555.0],1,1.1322407,0.025580922,4.0679727,235.3793
b481,0,Experiment 2,EM15551,2260.1987,(x=40.16 y=44.52),1,5,ip[width=20 height=10 bits=16 min=0.0 max=7487.0],ip[width=20 height=10 bits=16 min=1519.0 max=11555.0],1,1.1870703,0.046743482,3.8795922,189.13423
b482,0,Experiment 2,EM15551,2243.1687,(x=40.44 y=65.47),1,5,ip[width=22 height=10 bits=16 min=0.0 max=7487.0],ip[width=22 height=10 bits=16 min=1519.0 max=11555.0],1,1.3212147,0.30055755,3.892915,230.75449
b483,0,Experiment 2,EM15551,2174.7222,(x=40.72 y=79.38),1,5,ip[width=18 height=11 bits=16 min=0.0 max=7487.0],ip[width=18 height=11 bits=16 min=1519.0 max=11555.0],1,1.0957288,0.015815064,3.9464607,191.23239
b486,0,Experiment 2,EM15551,2205.2097,(x=44.10 y=0.78),1,5,ip[width=25 height=10 bits=16 min=0.0 max=7487.0],ip[width=25 height=10 bits=16 min=1519.0 max=11555.0],1,1.5665959,0.005227347,3.9226103,202.45685
b487,0,Experiment 2,EM15551,2146.929,(x=44.57 y=9.33),1,5,ip[width=19 height=12 bits=16 min=0.0 max=7487.0],ip[width=19 height=12 bits=16 min=1519.0 max=11555.0],1,1.26859,0.010239004,3.9682033,204.50314
b488,0,Experiment 2,EM15551,2280.2175,(x=44.52 y=23.18),1,5,ip[width=28 height=10 bits=16 min=0.0 max=7487.0],ip[width=28 height=10 bits=16 min=1519.0 max=11555.0],1,1.8288666,0.001601077,3.8639317,199.40611
b489,0,Experiment 2,EM15551,2442.094,(x=44.98 y=89.70),1,5,ip[width=23 height=10 bits=16 min=0.0 max=7487.0],ip[width=23 height=10 bits=16 min=1519.0 max=11555.0],1,1.3769695,0.014021301,3.7372956,214.17714
b490,0,Experiment 2,EM15551,2144.4792,(x=45.37 y=30.14),1,5,ip[width=18 height=11 bits=16 min=0.0 max=7487.0],ip[width=18 height=11 bits=16 min=1519.0 max=11555.0],1,1.0907947,0.003072757,3.9701197,239.25548
b491,0,Experiment 2,EM15551,2223.1738,(x=46.16 y=85.79),1,5,ip[width=25 height=11 bits=16 min=0.0 max=7487.0],ip[width=25 height=11 bits=16 min=1519.0 max=11555.0],1,1.615654,0.12092269,3.908557,191.70097
b492,0,Experiment 2,EM15551,2172.4365,(x=46.38 y=72.60),1,5,ip[width=22 height=10 bits=16 min=0.0 max=7487.0],ip[width=22 height=10 bits=16 min=1519.0 max=11555.0],1,1.3984326,0.029455645,3.9482489,199.93715
b493,0,Experiment 2,EM15551,2219.7,(x=46.36 y=41.80),1,5,ip[width=22 height=11 bits=16 min=0.0 max=7487.0],ip[width=22 height=11 bits=16 min=1519.0 max=11555.0],1,1.4595531,0.10770728,3.9112744,200.3871
b494,0,Experiment 2,EM15551,2132.5635,(x=46.32 y=71.13),1,5,ip[width=17 height=10 bits=16 min=0.0 max=7487.0],ip[width=17 height=10 bits=16 min=1519.0 max=11555.0],1,0.9517779,0.03266996,3.9794414,193.03279
b496,0,Experiment 2,EM15551,2183.008,(x=47.38 y=61.90),1,5,ip[width=29 height=11 bits=16 min=0.0 max=7487.0],ip[width=29 height=11 bits=16 min=1519.0 max=11555.0],1,1.9218117,0.117339924,3.9399786,197.42105
b497,0,Experiment 2,EM15551,2272.2373,(x=47.13 y=24.71),1,5,ip[width=23 height=11 bits=16 min=0.0 max=7487.0],ip[width=23 height=11 bits=16 min=1519.0 max=11555.0],1,1.4956334,0.04545673,3.8701744,213.48663
b498,0,Experiment 2,EM15551,2799.8489,(x=47.04 y=89.60),1,5,ip[width=19 height=9 bits=16 min=0.0 max=7487.0],ip[width=19 height=9 bits=16 min=1519.0 max=11555.0],1,1.0144403,0.005603076,3.4574237,227.00787
b499,0,Experiment 2,EM15551,2298.356,(x=47.07 y=30.85),1,5,ip[width=16 height=10 bits=16 min=0.0 max=7487.0],ip[width=16 height=10 bits=16 min=1519.0 max=11555.0],1,0.97145236,0.0066132,3.8497417,204.29366
b500,0,Experiment 2,EM15551,2325.841,(x=48.41 y=26.29),1,5,ip[width=19 height=10 bits=16 min=0.0 max=7487.0],ip[width=19 height=10 bits=16 min=1519.0 max=11555.0],1,1.1348927,0.001775568,3.8282402,209.5274
b503,0,Experiment 2,EM15551,2381.8364,(x=49.19 y=86.44),1,5,ip[width=30 height=11 bits=16 min=0.0 max=7487.0],ip[width=30 height=11 bits=16 min=1519.0 max=11555.0],1,2.002977,0.14693955,3.784435,197.47842
b504,0,Experiment 2,EM15551,2241.4875,(x=48.92 y=45.22),1,5,ip[width=20 height=11 bits=16 min=0.0 max=7487.0],ip[width=20 height=11 bits=16 min=1519.0 max=11555.0],1,1.2375826,0.006817013,3.89423,253.0258
b506,0,Experiment 2,EM15551,2319.2,(x=49.04 y=30.45),1,5,ip[width=15 height=11 bits=16 min=0.0 max=7487.0],ip[width=15 height=11 bits=16 min=1519.0 max=11555.0],1,0.8917675,0.03214615,3.8334355,237.0625
b507,0,Experiment 2,EM15551,2191.7559,(x=49.78 y=89.41),1,5,ip[width=25 height=11 bits=16 min=0.0 max=7487.0],ip[width=25 height=11 bits=16 min=1519.0 max=11555.0],1,1.663761,0.10284833,3.9331353,203.95775
b508,0,Experiment 2,EM15551,2203.9048,(x=50.59 y=26.41),1,5,ip[width=20 height=11 bits=16 min=0.0 max=7487.0],ip[width=20 height=11 bits=16 min=1519.0 max=11555.0],1,1.2726144,0.013459042,3.9236312,209.04968
b509,0,Experiment 2,EM15551,2178.3464,(x=50.75 y=70.16),1,5,ip[width=23 height=11 bits=16 min=0.0 max=7487.0],ip[width=23 height=11 bits=16 min=1519.0 max=11555.0],1,1.5608861,0.14495127,3.9436255,203.0829
b510,0,Experiment 2,EM15551,2308.5898,(x=51.03 y=45.39),1,5,ip[width=23 height=10 bits=16 min=0.0 max=7487.0],ip[width=23 height=10 bits=16 min=1519.0 max=11555.0],1,1.3717887,0.043235887,3.8417358,242.32948
b511,0,Experiment 2,EM15551,2477.1926,(x=50.97 y=21.90),1,5,ip[width=19 height=9 bits=16 min=0.0 max=7487.0],ip[width=19 height=9 bits=16 min=1519.0 max=11555.0],1,1.0111715,0.018148739,3.709838,221.60938
b514,0,Experiment 2,EM15551,2415.114,(x=52.76 y=38.13),1,5,ip[width=21 height=10 bits=16 min=0.0 max=7487.0],ip[width=21 height=10 bits=16 min=1519.0 max=11555.0],1,1.1973084,0.20091979,3.758402,215.22667
b515,0,Experiment 2,EM15551,2367.315,(x=53.15 y=36.20),1,5,ip[width=22 height=10 bits=16 min=0.0 max=7487.0],ip[width=22 height=10 bits=16 min=1519.0 max=11555.0],1,1.3716654,0.008624858,3.7957952,218.36842
b516,0,Experiment 2,EM15551,2344.7288,(x=53.56 y=70.06),1,5,ip[width=16 height=10 bits=16 min=0.0 max=7487.0],ip[width=16 height=10 bits=16 min=1519.0 max=11555.0],1,0.97583133,0.026866779,3.8134644,192.8943
b517,0,Experiment 2,EM15551,2247.2908,(x=53.98 y=29.99),1,5,ip[width=27 height=10 bits=16 min=0.0 max=7487.0],ip[width=27 height=10 bits=16 min=1519.0 max=11555.0],1,1.7351197,0.028439062,3.8896902,226.57603
b518,0,Experiment 2,EM15551,2317.509,(x=54.19 y=21.34),1,5,ip[width=20 height=10 bits=16 min=0.0 max=7487.0],ip[width=20 height=10 bits=16 min=1519.0 max=11555.0],1,1.2569487,0.011698753,3.8347583,211.66452
b519,0,Experiment 2,EM15551,2444.8462,(x=54.93 y=35.48),1,5,ip[width=27 height=10 bits=16 min=0.0 max=7487.0],ip[width=27 height=10 bits=16 min=1519.0 max=11555.0],1,1.7852002,0.036105122,3.7351425,223.74774
b520,0,Experiment 2,EM15551,2196.7048,(x=56.65 y=11.62),1,5,ip[width=21 height=11 bits=16 min=0.0 max=7487.0],ip[width=21 height=11 bits=16 min=1519.0 max=11555.0],1,1.3889345,0.00750868,3.9292636,234.92134
b521,0,Experiment 2,EM15551,2255.9226,(x=57.00 y=65.10),1,5,ip[width=22 height=11 bits=16 min=0.0 max=7487.0],ip[width=22 height=11 bits=16 min=1519.0 max=11555.0],1,1.4810779,0.00174136,3.8829374,207.23404
b522,0,Experiment 2,EM15551,2240.0881,(x=57.23 y=39.89),1,5,ip[width=18 height=11 bits=16 min=0.0 max=7487.0],ip[width=18 height=11 bits=16 min=1519.0 max=11555.0],1,1.0447847,0.021297304,3.8953247,190.59541
b523,0,Experiment 2,EM15551,2202.8562,(x=58.04 y=17.42),1,5,ip[width=19 height=11 bits=16 min=0.0 max=7487.0],ip[width=19 height=11 bits=16 min=1519.0 max=11555.0],1,1.2013791,0.022024073,3.9244514,248.7255
b524,0,Experiment 2,EM15551,2418.7534,(x=58.72 y=45.64),1,5,ip[width=27 height=10 bits=16 min=0.0 max=7487.0],ip[width=27 height=10 bits=16 min=1519.0 max=11555.0],1,1.6408176,0.16147946,3.755555,195.15459
b525,0,Experiment 2,EM15551,2202.812,(x=59.03 y=40.53),1,5,ip[width=20 height=11 bits=16 min=0.0 max=7487.0],ip[width=20 height=11 bits=16 min=1519.0 max=11555.0],1,1.2701473,0.001444472,3.924486,219.9632
b526,0,Experiment 2,EM15551,2271.9502,(x=59.18 y=15.61),1,5,ip[width=19 height=11 bits=16 min=0.0 max=7487.0],ip[width=19 height=11 bits=16 min=1519.0 max=11555.0],1,1.2251858,0.007534054,3.870399,224.94806
b527,0,Experiment 2,EM15551,2312.6013,(x=61.93 y=34.55),1,5,ip[width=34 height=11 bits=16 min=0.0 max=7487.0],ip[width=34 height=11 bits=16 min=1519.0 max=11555.0],1,2.2782967,0.08418934,3.8385978,231.72014
b528,0,Experiment 2,EM15551,2249.32,(x=61.61 y=69.12),1,5,ip[width=26 height=11 bits=16 min=0.0 max=7487.0],ip[width=26 height=11 bits=16 min=1519.0 max=11555.0],1,1.7419657,0.07165278,3.8881025,208.66516
b529,0,Experiment 2,EM15551,2380.961,(x=61.80 y=6.02),1,5,ip[width=27 height=10 bits=16 min=0.0 max=7487.0],ip[width=27 height=10 bits=16 min=1519.0 max=11555.0],1,1.7329918,0.08242094,3.78512,227.21172
b530,0,Experiment 2,EM15551,2151.8655,(x=62.25 y=84.89),1,5,ip[width=18 height=11 bits=16 min=0.0 max=7487.0],ip[width=18 height=11 bits=16 min=1519.0 max=11555.0],1,1.1770172,0.017129412,3.9643416,208.2953
b533,0,Experiment 2,EM15551,2270.507,(x=62.78 y=86.79),1,5,ip[width=19 height=10 bits=16 min=0.0 max=7487.0],ip[width=19 height=10 bits=16 min=1519.0 max=11555.0],1,1.0632874,0.29288098,3.871528,197.82222
b534,0,Experiment 2,EM15551,2337.848,(x=63.69 y=6.16),1,5,ip[width=22 height=11 bits=16 min=0.0 max=7487.0],ip[width=22 height=11 bits=16 min=1519.0 max=11555.0],1,1.3988335,0.013702419,3.8188474,223.97206
b536,0,Experiment 2,EM15551,2244.5771,(x=65.33 y=67.97),1,5,ip[width=26 height=11 bits=16 min=0.0 max=7487.0],ip[width=26 height=11 bits=16 min=1519.0 max=11555.0],1,1.7412256,0.066400506,3.891813,218.42009
b537,0,Experiment 2,EM15551,2244.5347,(x=66.33 y=49.74),1,5,ip[width=18 height=11 bits=16 min=0.0 max=7487.0],ip[width=18 height=11 bits=16 min=1519.0 max=11555.0],1,1.1839248,0.056288883,3.8918464,234.72484
b538,0,Experiment 2,EM15551,2441.242,(x=66.63 y=38.81),1,5,ip[width=19 height=10 bits=16 min=0.0 max=7487.0],ip[width=19 height=10 bits=16 min=1519.0 max=11555.0],1,1.1423554,0.029027496,3.7379622,226.1831
b539,0,Experiment 2,EM15551,2297.1707,(x=66.64 y=42.04),1,5,ip[width=20 height=11 bits=16 min=0.0 max=7487.0],ip[width=20 height=11 bits=16 min=1519.0 max=11555.0],1,1.2803855,0.001502896,3.8506691,190.93292
b540,0,Experiment 2,EM15551,2349.7488,(x=68.06 y=67.93),1,5,ip[width=26 height=10 bits=16 min=0.0 max=7487.0],ip[width=26 height=10 bits=16 min=1519.0 max=11555.0],1,1.6610472,0.04006886,3.8095372,222.99524
b541,0,Experiment 2,EM15551,2369.0464,(x=68.31 y=38.62),1,5,ip[width=18 height=11 bits=16 min=0.0 max=7487.0],ip[width=18 height=11 bits=16 min=1519.0 max=11555.0],1,1.1334742,0.03188298,3.7944407,227.73793
b544,0,Experiment 2,EM15551,2273.657,(x=69.13 y=32.66),1,5,ip[width=21 height=11 bits=16 min=0.0 max=7487.0],ip[width=21 height=11 bits=16 min=1519.0 max=11555.0],1,1.3082628,0.027984306,3.8690639,210.95181
b545,0,Experiment 2,EM15551,2185.7798,(x=69.15 y=82.47),1,5,ip[width=19 height=11 bits=16 min=0.0 max=7487.0],ip[width=19 height=11 bits=16 min=1519.0 max=11555.0],1,1.2813723,0.017977107,3.9378104,197.19019
b547,0,Experiment 2,EM15551,2212.6934,(x=71.12 y=53.99),1,5,ip[width=22 height=11 bits=16 min=0.0 max=7487.0],ip[width=22 height=11 bits=16 min=1519.0 max=11555.0],1,1.5131491,0.004729653,3.9167557,209.04167
b548,0,Experiment 2,EM15551,2402.6624,(x=71.10 y=82.44),1,5,ip[width=18 height=10 bits=16 min=0.0 max=7487.0],ip[width=18 height=10 bits=16 min=1519.0 max=11555.0],1,1.1062136,0.008163219,3.768143,181.13475
b550,0,Experiment 2,EM15551,2416.9119,(x=72.15 y=61.78),1,5,ip[width=36 height=10 bits=16 min=0.0 max=7487.0],ip[width=36 height=10 bits=16 min=1519.0 max=11555.0],1,2.2711422,0.099979885,3.7569954,217.2
b551,0,Experiment 2,EM15551,2258.4663,(x=72.48 y=15.46),1,5,ip[width=17 height=11 bits=16 min=0.0 max=7487.0],ip[width=17 height=11 bits=16 min=1519.0 max=11555.0],1,1.1059669,0.04096034,3.8809476,206.40845
b552,0,Experiment 2,EM15551,2301.8347,(x=72.57 y=84.39),1,5,ip[width=16 height=11 bits=16 min=0.0 max=7487.0],ip[width=16 height=11 bits=16 min=1519.0 max=11555.0],1,0.95967233,0.00199675,3.8470204,179.7317
b553,0,Experiment 2,EM15551,2339.7217,(x=73.68 y=89.11),1,5,ip[width=32 height=10 bits=16 min=0.0 max=7487.0],ip[width=32 height=10 bits=16 min=1519.0 max=11555.0],1,2.1041248,0.01078306,3.8173814,217.6692
b557,0,Experiment 2,EM15551,2396.6995,(x=75.66 y=60.35),1,5,ip[width=37 height=10 bits=16 min=0.0 max=7487.0],ip[width=37 height=10 bits=16 min=1519.0 max=11555.0],1,2.5087168,0.09941186,3.7728078,219.46855
b559,0,Experiment 2,EM15551,2194.5735,(x=75.50 y=54.37),1,5,ip[width=18 height=10 bits=16 min=0.0 max=7487.0],ip[width=18 height=10 bits=16 min=1519.0 max=11555.0],1,1.0737722,0.004538552,3.930931,228.78831
b560,0,Experiment 2,EM15551,2296.2034,(x=75.62 y=10.47),1,5,ip[width=22 height=11 bits=16 min=0.0 max=7487.0],ip[width=22 height=11 bits=16 min=1519.0 max=11555.0],1,1.3665771,0.022628583,3.851426,219.0117
b561,0,Experiment 2,EM15551,2230.7605,(x=76.26 y=23.73),1,5,ip[width=25 height=11 bits=16 min=0.0 max=7487.0],ip[width=25 height=11 bits=16 min=1519.0 max=11555.0],1,1.6238569,0.040130954,3.9026217,208.02438
b562,0,Experiment 2,EM15551,2328.304,(x=77.18 y=57.17),1,5,ip[width=16 height=10 bits=16 min=0.0 max=7487.0],ip[width=16 height=10 bits=16 min=1519.0 max=11555.0],1,0.9431433,7.95E-04,3.8263135,203.11864
b563,0,Experiment 2,EM15551,2283.7585,(x=77.21 y=83.86),1,5,ip[width=26 height=11 bits=16 min=0.0 max=7487.0],ip[width=26 height=11 bits=16 min=1519.0 max=11555.0],1,1.7555343,0.024009079,3.8611615,214.3077
b564,0,Experiment 2,EM15551,2265.5037,(x=78.58 y=48.83),1,5,ip[width=17 height=10 bits=16 min=0.0 max=7487.0],ip[width=17 height=10 bits=16 min=1519.0 max=11555.0],1,1.0109864,0.010599211,3.8754423,193.29688
b565,0,Experiment 2,EM15551,2377.3264,(x=79.35 y=1.88),1,5,ip[width=17 height=11 bits=16 min=0.0 max=7487.0],ip[width=17 height=11 bits=16 min=1519.0 max=11555.0],1,1.0951389,0.005190174,3.7879632,226.47101
b569,0,Experiment 2,EM15551,2268.2432,(x=80.92 y=15.76),1,5,ip[width=21 height=11 bits=16 min=0.0 max=7487.0],ip[width=21 height=11 bits=16 min=1519.0 max=11555.0],1,1.3697534,0.06802616,3.8732991,225.7907
b570,0,Experiment 2,EM15551,2388.2598,(x=80.65 y=2.06),1,5,ip[width=20 height=10 bits=16 min=0.0 max=7487.0],ip[width=20 height=10 bits=16 min=1519.0 max=11555.0],1,1.1642811,0.029712137,3.7794101,223.27702
b571,0,Experiment 2,EM15551,2356.076,(x=81.47 y=89.33),1,5,ip[width=25 height=10 bits=16 min=0.0 max=7487.0],ip[width=25 height=10 bits=16 min=1519.0 max=11555.0],1,1.5828426,0.07809045,3.8045876,234.56717
b573,0,Experiment 2,EM15551,2422.3757,(x=82.78 y=5.64),1,5,ip[width=22 height=10 bits=16 min=0.0 max=7487.0],ip[width=22 height=10 bits=16 min=1519.0 max=11555.0],1,1.2690834,0.010247863,3.752721,203.46913
b574,0,Experiment 2,EM15551,2324.75,(x=82.66 y=13.32),1,5,ip[width=18 height=11 bits=16 min=0.0 max=7487.0],ip[width=18 height=11 bits=16 min=1519.0 max=11555.0],1,1.1736866,0.014511677,3.8290937,218.10596
b576,0,Experiment 2,EM15551,2297.1768,(x=83.07 y=15.44),1,5,ip[width=18 height=10 bits=16 min=0.0 max=7487.0],ip[width=18 height=10 bits=16 min=1519.0 max=11555.0],1,1.1049801,0.002749562,3.8506644,225.59125
b577,0,Experiment 2,EM15551,2371.0422,(x=84.77 y=29.26),1,5,ip[width=26 height=10 bits=16 min=0.0 max=7487.0],ip[width=26 height=10 bits=16 min=1519.0 max=11555.0],1,1.6122001,0.023696616,3.7928793,209.40196
b578,0,Experiment 2,EM15551,2376.2458,(x=85.02 y=14.29),1,5,ip[width=30 height=10 bits=16 min=0.0 max=7487.0],ip[width=30 height=10 bits=16 min=1519.0 max=11555.0],1,1.9068862,0.003279833,3.7888086,205.10878
b579,0,Experiment 2,EM15551,2324.208,(x=85.13 y=41.62),1,5,ip[width=24 height=11 bits=16 min=0.0 max=7487.0],ip[width=24 height=11 bits=16 min=1519.0 max=11555.0],1,1.5120391,0.009354398,3.8295176,199.59163
b580,0,Experiment 2,EM15551,2159.7449,(x=85.75 y=5.27),1,5,ip[width=17 height=11 bits=16 min=0.0 max=7487.0],ip[width=17 height=11 bits=16 min=1519.0 max=11555.0],1,1.1358795,0.002384791,3.9581773,216.59027
b581,0,Experiment 2,EM15551,2345.135,(x=85.87 y=21.74),1,5,ip[width=16 height=10 bits=16 min=0.0 max=7487.0],ip[width=16 height=10 bits=16 min=1519.0 max=11555.0],1,0.934262,0.006163654,3.8131466,179.68645
b582,0,Experiment 2,EM15551,2335.9277,(x=87.02 y=9.91),1,5,ip[width=31 height=11 bits=16 min=0.0 max=7487.0],ip[width=31 height=11 bits=16 min=1519.0 max=11555.0],1,2.0421407,0.061620884,3.8203495,211.00781
b583,0,Experiment 2,EM15551,2314.9507,(x=88.01 y=11.79),1,5,ip[width=24 height=11 bits=16 min=0.0 max=7487.0],ip[width=24 height=11 bits=16 min=1519.0 max=11555.0],1,1.538868,0.13351077,3.8367598,220.05789
b584,0,Experiment 2,EM15551,2166.1052,(x=88.50 y=40.50),1,5,ip[width=25 height=11 bits=16 min=0.0 max=7487.0],ip[width=25 height=11 bits=16 min=1519.0 max=11555.0],1,1.7524505,0.006435254,3.9532018,212.7409
b585,0,Experiment 2,EM15551,2271.086,(x=88.91 y=86.44),1,5,ip[width=25 height=11 bits=16 min=0.0 max=7487.0],ip[width=25 height=11 bits=16 min=1519.0 max=11555.0],1,1.7032334,0.0688741,3.8710752,200.73395
b586,0,Experiment 2,EM15551,2233.6118,(x=89.27 y=57.12),1,5,ip[width=24 height=11 bits=16 min=0.0 max=7487.0],ip[width=24 height=11 bits=16 min=1519.0 max=11555.0],1,1.6531528,0.027658863,3.9003913,245.33333
b587,0,Experiment 2,EM15551,2271.4045,(x=89.33 y=2.03),1,5,ip[width=25 height=11 bits=16 min=0.0 max=7487.0],ip[width=25 height=11 bits=16 min=1519.0 max=11555.0],1,1.6507629,0.028199378,3.870826,214.17535
b599,0,Experiment 2,EM15551,2387.946,(x=0.88 y=12.07),1,6,ip[width=29 height=11 bits=16 min=0.0 max=7487.0],ip[width=29 height=11 bits=16 min=1519.0 max=11555.0],1,2.002057,7.27E-04,4.3085775,259.19354
b600,0,Experiment 2,EM15551,2097.8835,(x=1.14 y=85.19),1,6,ip[width=17 height=11 bits=16 min=0.0 max=7487.0],ip[width=17 height=11 bits=16 min=1519.0 max=11555.0],1,1.0895495,0.003988914,4.569467,204.66907
b601,0,Experiment 2,EM15551,2222.9182,(x=1.52 y=90.12),1,6,ip[width=22 height=10 bits=16 min=0.0 max=7487.0],ip[width=22 height=10 bits=16 min=1519.0 max=11555.0],1,1.3089336,0.013681077,4.457008,200.29518
b602,0,Experiment 2,EM15551,2271.102,(x=1.78 y=28.98),1,6,ip[width=24 height=11 bits=16 min=0.0 max=7487.0],ip[width=24 height=11 bits=16 min=1519.0 max=11555.0],1,1.5648854,0.21379802,4.41367,211.63776
b603,0,Experiment 2,EM15551,2162.432,(x=1.74 y=87.98),1,6,ip[width=15 height=11 bits=16 min=0.0 max=7487.0],ip[width=15 height=11 bits=16 min=1519.0 max=11555.0],1,0.94415706,0.02744581,4.51141,204.88333
b605,0,Experiment 2,EM15551,2266.0227,(x=4.06 y=88.07),1,6,ip[width=30 height=10 bits=16 min=0.0 max=7487.0],ip[width=30 height=10 bits=16 min=1519.0 max=11555.0],1,2.009391,0.034169562,4.418238,200.35521
b606,0,Experiment 2,EM15551,2324.9485,(x=5.38 y=38.36),1,6,ip[width=19 height=11 bits=16 min=0.0 max=7487.0],ip[width=19 height=11 bits=16 min=1519.0 max=11555.0],1,1.1607734,0.002735901,4.365239,209.38095
b607,0,Experiment 2,EM15551,2458.0752,(x=8.47 y=55.72),1,6,ip[width=29 height=11 bits=16 min=0.0 max=7487.0],ip[width=29 height=11 bits=16 min=1519.0 max=11555.0],1,1.8345253,0.01970062,4.2455015,225.34348
b608,0,Experiment 2,EM15551,2431.603,(x=9.49 y=28.58),1,6,ip[width=17 height=10 bits=16 min=0.0 max=7487.0],ip[width=17 height=10 bits=16 min=1519.0 max=11555.0],1,0.9850827,0.013303412,4.269311,186.96695
b609,0,Experiment 2,EM15551,2539.377,(x=9.80 y=29.93),1,6,ip[width=24 height=10 bits=16 min=0.0 max=7487.0],ip[width=24 height=10 bits=16 min=1519.0 max=11555.0],1,1.4499625,0.04939904,4.1723766,213.3296
b610,0,Experiment 2,EM15551,2475.8464,(x=9.98 y=87.71),1,6,ip[width=28 height=9 bits=16 min=0.0 max=7487.0],ip[width=28 height=9 bits=16 min=1519.0 max=11555.0],1,1.657871,0.23486438,4.2295175,215.09616
b611,0,Experiment 2,EM15551,2656.8909,(x=9.72 y=86.61),1,6,ip[width=22 height=10 bits=16 min=0.0 max=7487.0],ip[width=22 height=10 bits=16 min=1519.0 max=11555.0],1,1.3102056,0.005558375,4.0666814,201.15758
b614,0,Experiment 2,EM15551,2352.1155,(x=10.45 y=40.93),1,6,ip[width=24 height=10 bits=16 min=0.0 max=7487.0],ip[width=24 height=10 bits=16 min=1519.0 max=11555.0],1,1.3891504,0.06898435,4.3408046,202.86441
b615,0,Experiment 2,EM15551,2218.0178,(x=10.55 y=61.11),1,6,ip[width=19 height=11 bits=16 min=0.0 max=7487.0],ip[width=19 height=11 bits=16 min=1519.0 max=11555.0],1,1.2470498,0.011951423,4.4614153,203.86076
b616,0,Experiment 2,EM15551,2311.7698,(x=10.92 y=49.50),1,6,ip[width=28 height=11 bits=16 min=0.0 max=7487.0],ip[width=28 height=11 bits=16 min=1519.0 max=11555.0],1,1.834587,0.262175,4.3770924,197.17021
b617,0,Experiment 2,EM15551,2377.2114,(x=13.77 y=56.03),1,6,ip[width=21 height=10 bits=16 min=0.0 max=7487.0],ip[width=21 height=10 bits=16 min=1519.0 max=11555.0],1,1.3180385,0.002829589,4.3182325,199.30357
b618,0,Experiment 2,EM15551,2348.1392,(x=14.06 y=32.99),1,6,ip[width=26 height=11 bits=16 min=0.0 max=7487.0],ip[width=26 height=11 bits=16 min=1519.0 max=11555.0],1,1.804258,0.049432855,4.3443804,218.11842
b619,0,Experiment 2,EM15551,2367.6814,(x=14.51 y=48.10),1,6,ip[width=27 height=10 bits=16 min=0.0 max=7487.0],ip[width=27 height=10 bits=16 min=1519.0 max=11555.0],1,1.7451111,0.061410945,4.3268037,205.72273
b620,0,Experiment 2,EM15551,2346.5164,(x=14.79 y=54.40),1,6,ip[width=26 height=10 bits=16 min=0.0 max=7487.0],ip[width=26 height=10 bits=16 min=1519.0 max=11555.0],1,1.6369321,0.019914106,4.34584,215.15459
b621,0,Experiment 2,EM15551,2381.2976,(x=14.87 y=39.55),1,6,ip[width=33 height=10 bits=16 min=0.0 max=7487.0],ip[width=33 height=10 bits=16 min=1519.0 max=11555.0],1,2.126513,0.056918483,4.314557,246.7048
b622,0,Experiment 2,EM15551,2170.1265,(x=14.46 y=78.35),1,6,ip[width=20 height=11 bits=16 min=0.0 max=7487.0],ip[width=20 height=11 bits=16 min=1519.0 max=11555.0],1,1.3028971,0.003235967,4.50449,216.06708
b623,0,Experiment 2,EM15551,2405.1697,(x=14.78 y=5.53),1,6,ip[width=28 height=10 bits=16 min=0.0 max=7487.0],ip[width=28 height=10 bits=16 min=1519.0 max=11555.0],1,1.722401,0.026225688,4.293086,208.56944
b624,0,Experiment 2,EM15551,2281.1848,(x=16.61 y=7.07),1,6,ip[width=19 height=11 bits=16 min=0.0 max=7487.0],ip[width=19 height=11 bits=16 min=1519.0 max=11555.0],1,1.196337,4.54E-04,4.404601,208.32214
b625,0,Experiment 2,EM15551,2316.4797,(x=17.39 y=44.04),1,6,ip[width=25 height=11 bits=16 min=0.0 max=7487.0],ip[width=25 height=11 bits=16 min=1519.0 max=11555.0],1,1.6798583,0.01993497,4.372856,202.08571
b626,0,Experiment 2,EM15551,2287.9111,(x=17.05 y=81.96),1,6,ip[width=30 height=11 bits=16 min=0.0 max=7487.0],ip[width=30 height=11 bits=16 min=1519.0 max=11555.0],1,1.9809586,0.10765694,4.3985515,225.92885
b627,0,Experiment 2,EM15551,2229.1216,(x=17.53 y=85.45),1,6,ip[width=23 height=10 bits=16 min=0.0 max=7487.0],ip[width=23 height=10 bits=16 min=1519.0 max=11555.0],1,1.4362397,0.006153513,4.451428,190.13661
b628,0,Experiment 2,EM15551,2211.056,(x=18.04 y=72.25),1,6,ip[width=26 height=11 bits=16 min=0.0 max=7487.0],ip[width=26 height=11 bits=16 min=1519.0 max=11555.0],1,1.8204787,0.0031853,4.467677,193.1502
b629,0,Experiment 2,EM15551,2151.7085,(x=18.34 y=49.44),1,6,ip[width=18 height=11 bits=16 min=0.0 max=7487.0],ip[width=18 height=11 bits=16 min=1519.0 max=11555.0],1,1.1372056,0.034725722,4.521055,205.75352
b630,0,Experiment 2,EM15551,2459.107,(x=18.88 y=83.88),1,6,ip[width=31 height=11 bits=16 min=0.0 max=7487.0],ip[width=31 height=11 bits=16 min=1519.0 max=11555.0],1,2.073102,0.032040194,4.2445736,234.875
b631,0,Experiment 2,EM15551,2442.371,(x=18.38 y=23.11),1,6,ip[width=17 height=10 bits=16 min=0.0 max=7487.0],ip[width=17 height=10 bits=16 min=1519.0 max=11555.0],1,0.95594096,0.010009578,4.259626,205.7
b632,0,Experiment 2,EM15551,2234.869,(x=18.75 y=24.57),1,6,ip[width=16 height=10 bits=16 min=0.0 max=7487.0],ip[width=16 height=10 bits=16 min=1519.0 max=11555.0],1,0.9280173,0.015407283,4.446259,215.85593
b633,0,Experiment 2,EM15551,2382.883,(x=19.12 y=63.49),1,6,ip[width=20 height=11 bits=16 min=0.0 max=7487.0],ip[width=20 height=11 bits=16 min=1519.0 max=11555.0],1,1.2920421,0.006024908,4.3131313,201.4908
b634,0,Experiment 2,EM15551,2343.9766,(x=19.29 y=61.79),1,6,ip[width=20 height=11 bits=16 min=0.0 max=7487.0],ip[width=20 height=11 bits=16 min=1519.0 max=11555.0],1,1.3004917,0.003429746,4.3481245,210.31708
b635,0,Experiment 2,EM15551,2331.326,(x=19.46 y=66.38),1,6,ip[width=26 height=11 bits=16 min=0.0 max=7487.0],ip[width=26 height=11 bits=16 min=1519.0 max=11555.0],1,1.741904,0.044913653,4.359503,199.11009
b636,0,Experiment 2,EM15551,2408.4375,(x=19.94 y=55.40),1,6,ip[width=29 height=11 bits=16 min=0.0 max=7487.0],ip[width=29 height=11 bits=16 min=1519.0 max=11555.0],1,1.9488873,0.002428431,4.290147,223.21284
b637,0,Experiment 2,EM15551,2380.3796,(x=20.74 y=21.18),1,6,ip[width=32 height=10 bits=16 min=0.0 max=7487.0],ip[width=32 height=10 bits=16 min=1519.0 max=11555.0],1,2.0498347,0.15576036,4.315383,217.96924
b639,0,Experiment 2,EM15551,2612.2642,(x=24.17 y=37.15),1,6,ip[width=23 height=10 bits=16 min=0.0 max=7487.0],ip[width=23 height=10 bits=16 min=1519.0 max=11555.0],1,1.4570861,0.17929858,4.1068196,224.66129
b642,0,Experiment 2,EM15551,2351.7324,(x=25.50 y=53.04),1,6,ip[width=31 height=11 bits=16 min=0.0 max=7487.0],ip[width=31 height=11 bits=16 min=1519.0 max=11555.0],1,2.0939484,0.006279302,4.341149,213.00381
b643,0,Experiment 2,EM15551,2478.7517,(x=25.28 y=37.74),1,6,ip[width=18 height=10 bits=16 min=0.0 max=7487.0],ip[width=18 height=10 bits=16 min=1519.0 max=11555.0],1,1.0472517,0.007130547,4.2269044,212.29851
b644,0,Experiment 2,EM15551,2302.0483,(x=25.85 y=8.78),1,6,ip[width=29 height=11 bits=16 min=0.0 max=7487.0],ip[width=29 height=11 bits=16 min=1519.0 max=11555.0],1,1.9194218,0.08199369,4.385836,210.03719
b645,0,Experiment 2,EM15551,2450.3408,(x=26.57 y=18.67),1,6,ip[width=31 height=11 bits=16 min=0.0 max=7487.0],ip[width=31 height=11 bits=16 min=1519.0 max=11555.0],1,2.079871,0.039543144,4.252458,202.9697
b646,0,Experiment 2,EM15551,2226.0417,(x=26.62 y=3.57),1,6,ip[width=20 height=11 bits=16 min=0.0 max=7487.0],ip[width=20 height=11 bits=16 min=1519.0 max=11555.0],1,1.2327296,0.018644378,4.4541984,216.77707
b647,0,Experiment 2,EM15551,2111.5608,(x=28.47 y=83.28),1,6,ip[width=29 height=11 bits=16 min=0.0 max=7487.0],ip[width=29 height=11 bits=16 min=1519.0 max=11555.0],1,1.9664649,0.06494206,4.557165,209.5259
b648,0,Experiment 2,EM15551,2345.3386,(x=28.58 y=49.95),1,6,ip[width=24 height=9 bits=16 min=0.0 max=7487.0],ip[width=24 height=9 bits=16 min=1519.0 max=11555.0],1,1.4121245,0.038997527,4.3468995,184.84659
b650,0,Experiment 2,EM15551,2229.976,(x=28.78 y=11.69),1,6,ip[width=25 height=10 bits=16 min=0.0 max=7487.0],ip[width=25 height=10 bits=16 min=1519.0 max=11555.0],1,1.5873141,0.011781299,4.4506593,222.91
b651,0,Experiment 2,EM15551,2482.0576,(x=29.82 y=19.31),1,6,ip[width=27 height=10 bits=16 min=0.0 max=7487.0],ip[width=27 height=10 bits=16 min=1519.0 max=11555.0],1,1.7038502,0.042589147,4.2239313,214.61215
b652,0,Experiment 2,EM15551,2571.3428,(x=29.34 y=64.35),1,6,ip[width=22 height=10 bits=16 min=0.0 max=7487.0],ip[width=22 height=10 bits=16 min=1519.0 max=11555.0],1,1.3244835,0.031357113,4.1436257,211.1437
b653,0,Experiment 2,EM15551,2620.1736,(x=30.14 y=62.13),1,6,ip[width=29 height=10 bits=16 min=0.0 max=7487.0],ip[width=29 height=10 bits=16 min=1519.0 max=11555.0],1,1.7085992,0.018551297,4.099706,223.89047
b654,0,Experiment 2,EM15551,2364.823,(x=30.29 y=24.71),1,6,ip[width=22 height=11 bits=16 min=0.0 max=7487.0],ip[width=22 height=11 bits=16 min=1519.0 max=11555.0],1,1.4338036,0.005878056,4.329375,216.34807
b655,0,Experiment 2,EM15551,2889.8625,(x=30.46 y=63.36),1,6,ip[width=22 height=9 bits=16 min=0.0 max=7487.0],ip[width=22 height=9 bits=16 min=1519.0 max=11555.0],1,1.2077932,0.011447337,3.8571408,233.98065
b656,0,Experiment 2,EM15551,2328.5308,(x=30.61 y=34.79),1,6,ip[width=20 height=11 bits=16 min=0.0 max=7487.0],ip[width=20 height=11 bits=16 min=1519.0 max=11555.0],1,1.2245691,0.005876576,4.3620167,210.649
b657,0,Experiment 2,EM15551,2093.2168,(x=31.87 y=80.00),1,6,ip[width=23 height=11 bits=16 min=0.0 max=7487.0],ip[width=23 height=11 bits=16 min=1519.0 max=11555.0],1,1.5634764,0.019478152,4.573664,217.0404
b658,0,Experiment 2,EM15551,2578.182,(x=32.10 y=63.38),1,6,ip[width=18 height=11 bits=16 min=0.0 max=7487.0],ip[width=18 height=11 bits=16 min=1519.0 max=11555.0],1,1.0754374,0.00265999,4.1374745,277.6791
b659,0,Experiment 2,EM15551,2191.142,(x=32.77 y=46.74),1,6,ip[width=22 height=11 bits=16 min=0.0 max=7487.0],ip[width=22 height=11 bits=16 min=1519.0 max=11555.0],1,1.4043534,0.056117218,4.485588,194.88202
b661,0,Experiment 2,EM15551,2357.1787,(x=33.30 y=60.66),1,6,ip[width=19 height=11 bits=16 min=0.0 max=7487.0],ip[width=19 height=11 bits=16 min=1519.0 max=11555.0],1,1.1583911,0.01132341,4.3362503,270.10275
b662,0,Experiment 2,EM15551,2229.0562,(x=33.21 y=16.76),1,6,ip[width=20 height=12 bits=16 min=0.0 max=7487.0],ip[width=20 height=12 bits=16 min=1519.0 max=11555.0],1,1.3694758,0.008423017,4.451487,196.81976
b664,0,Experiment 2,EM15551,2515.5881,(x=33.63 y=62.09),1,6,ip[width=23 height=10 bits=16 min=0.0 max=7487.0],ip[width=23 height=10 bits=16 min=1519.0 max=11555.0],1,1.4155167,0.011983356,4.193773,207.55933
b665,0,Experiment 2,EM15551,2219.6685,(x=34.65 y=59.47),1,6,ip[width=22 height=11 bits=16 min=0.0 max=7487.0],ip[width=22 height=11 bits=16 min=1519.0 max=11555.0],1,1.3867759,0.001365811,4.4599304,192.85876
b667,0,Experiment 2,EM15551,2067.086,(x=38.08 y=77.78),1,6,ip[width=21 height=11 bits=16 min=0.0 max=7487.0],ip[width=21 height=11 bits=16 min=1519.0 max=11555.0],1,1.410891,0.012067436,4.597167,192.84358
b669,0,Experiment 2,EM15551,2277.5557,(x=39.51 y=29.18),1,6,ip[width=18 height=11 bits=16 min=0.0 max=7487.0],ip[width=18 height=11 bits=16 min=1519.0 max=11555.0],1,1.1567875,0.048536085,4.4078655,214.02055
b671,0,Experiment 2,EM15551,2179.3445,(x=40.57 y=4.88),1,6,ip[width=17 height=12 bits=16 min=0.0 max=7487.0],ip[width=17 height=12 bits=16 min=1519.0 max=11555.0],1,1.1252944,0.010634033,4.4961987,192.63945
b672,0,Experiment 2,EM15551,2447.8606,(x=42.05 y=26.83),1,6,ip[width=28 height=9 bits=16 min=0.0 max=7487.0],ip[width=28 height=9 bits=16 min=1519.0 max=11555.0],1,1.6185528,0.037601024,4.2546887,204.51724
b673,0,Experiment 2,EM15551,2210.2302,(x=42.88 y=74.17),1,6,ip[width=28 height=11 bits=16 min=0.0 max=7487.0],ip[width=28 height=11 bits=16 min=1519.0 max=11555.0],1,1.8281882,0.027170597,4.4684196,198.79825
b674,0,Experiment 2,EM15551,2434.037,(x=42.57 y=25.16),1,6,ip[width=21 height=10 bits=16 min=0.0 max=7487.0],ip[width=21 height=10 bits=16 min=1519.0 max=11555.0],1,1.2395562,0.0460419,4.267122,195.18355
b676,0,Experiment 2,EM15551,2347.178,(x=43.23 y=69.32),1,6,ip[width=19 height=10 bits=16 min=0.0 max=7487.0],ip[width=19 height=10 bits=16 min=1519.0 max=11555.0],1,1.1195354,0.061128397,4.345245,197.26207
b677,0,Experiment 2,EM15551,2335.6055,(x=43.63 y=10.14),1,6,ip[width=22 height=10 bits=16 min=0.0 max=7487.0],ip[width=22 height=10 bits=16 min=1519.0 max=11555.0],1,1.3819652,0.16819684,4.355654,184.21143
b678,0,Experiment 2,EM15551,2340.4844,(x=45.40 y=32.80),1,6,ip[width=29 height=11 bits=16 min=0.0 max=7487.0],ip[width=29 height=11 bits=16 min=1519.0 max=11555.0],1,1.9786766,0.014468573,4.3512654,224.11111
b679,0,Experiment 2,EM15551,2140.0244,(x=45.69 y=75.44),1,6,ip[width=20 height=11 bits=16 min=0.0 max=7487.0],ip[width=20 height=11 bits=16 min=1519.0 max=11555.0],1,1.2379527,0.015630424,4.531564,215.77707
b680,0,Experiment 2,EM15551,2259.5908,(x=47.53 y=21.56),1,6,ip[width=31 height=11 bits=16 min=0.0 max=7487.0],ip[width=31 height=11 bits=16 min=1519.0 max=11555.0],1,2.1881578,0.13753073,4.424023,227
b681,0,Experiment 2,EM15551,2156.0225,(x=50.45 y=69.76),1,6,ip[width=25 height=11 bits=16 min=0.0 max=7487.0],ip[width=25 height=11 bits=16 min=1519.0 max=11555.0],1,1.7006431,0.07730494,4.517175,210.17674
b685,0,Experiment 2,EM15551,2337.936,(x=56.03 y=5.48),1,6,ip[width=20 height=11 bits=16 min=0.0 max=7487.0],ip[width=20 height=11 bits=16 min=1519.0 max=11555.0],1,1.298441,0.005886519,4.3535576,211.62048
b686,0,Experiment 2,EM15551,2866.2488,(x=56.65 y=47.47),1,6,ip[width=26 height=9 bits=16 min=0.0 max=7487.0],ip[width=26 height=9 bits=16 min=1519.0 max=11555.0],1,1.4434557,0.00242413,3.8783798,222.48914
b689,0,Experiment 2,EM15551,2219.6487,(x=60.53 y=21.77),1,6,ip[width=21 height=11 bits=16 min=0.0 max=7487.0],ip[width=21 height=11 bits=16 min=1519.0 max=11555.0],1,1.406142,0.015781164,4.4599485,206.43182
b691,0,Experiment 2,EM15551,2499.9685,(x=61.07 y=38.64),1,6,ip[width=23 height=10 bits=16 min=0.0 max=7487.0],ip[width=23 height=10 bits=16 min=1519.0 max=11555.0],1,1.4495,0.0093031,4.2078214,203.70653
b692,0,Experiment 2,EM15551,2396.869,(x=61.56 y=52.90),1,6,ip[width=27 height=11 bits=16 min=0.0 max=7487.0],ip[width=27 height=11 bits=16 min=1519.0 max=11555.0],1,1.7489967,0.11776348,4.300552,196.61711
b693,0,Experiment 2,EM15551,2365.7393,(x=62.25 y=39.66),1,6,ip[width=22 height=11 bits=16 min=0.0 max=7487.0],ip[width=22 height=11 bits=16 min=1519.0 max=11555.0],1,1.4370415,0.006018781,4.328551,233.44199
b694,0,Experiment 2,EM15551,2295.2761,(x=63.70 y=54.32),1,6,ip[width=23 height=11 bits=16 min=0.0 max=7487.0],ip[width=23 height=11 bits=16 min=1519.0 max=11555.0],1,1.6226851,0.08388372,4.391927,202.13171
b696,0,Experiment 2,EM15551,2403.7021,(x=64.04 y=7.11),1,6,ip[width=23 height=10 bits=16 min=0.0 max=7487.0],ip[width=23 height=10 bits=16 min=1519.0 max=11555.0],1,1.4346824,0.09009954,4.294406,200.82222
b700,0,Experiment 2,EM15551,2631.9524,(x=68.25 y=41.31),1,6,ip[width=24 height=10 bits=16 min=0.0 max=7487.0],ip[width=24 height=10 bits=16 min=1519.0 max=11555.0],1,1.4441959,0.015364676,4.089112,219.00555
b701,0,Experiment 2,EM15551,2654.9163,(x=68.91 y=42.11),1,6,ip[width=32 height=10 bits=16 min=0.0 max=7487.0],ip[width=32 height=10 bits=16 min=1519.0 max=11555.0],1,1.9546231,0.021923352,4.0684576,245.17268
b702,0,Experiment 2,EM15551,2598.4238,(x=69.98 y=45.14),1,6,ip[width=24 height=9 bits=16 min=0.0 max=7487.0],ip[width=24 height=9 bits=16 min=1519.0 max=11555.0],1,1.4097809,0.007222007,4.1192684,205.88
b703,0,Experiment 2,EM15551,2482.4253,(x=70.12 y=46.20),1,6,ip[width=27 height=10 bits=16 min=0.0 max=7487.0],ip[width=27 height=10 bits=16 min=1519.0 max=11555.0],1,1.6446415,0.010735048,4.2236004,208.0577
b706,0,Experiment 2,EM15551,2172.3704,(x=72.84 y=62.52),1,6,ip[width=19 height=11 bits=16 min=0.0 max=7487.0],ip[width=19 height=11 bits=16 min=1519.0 max=11555.0],1,1.226851,0.06686483,4.5024714,208.22728
b708,0,Experiment 2,EM15551,2256.2852,(x=73.15 y=71.82),1,6,ip[width=26 height=11 bits=16 min=0.0 max=7487.0],ip[width=26 height=11 bits=16 min=1519.0 max=11555.0],1,1.785632,0.1311173,4.4269967,237.9241
b709,0,Experiment 2,EM15551,2378.2263,(x=75.17 y=30.68),1,6,ip[width=32 height=11 bits=16 min=0.0 max=7487.0],ip[width=32 height=11 bits=16 min=1519.0 max=11555.0],1,2.0734103,0.04192598,4.3173194,248.65134
b711,0,Experiment 2,EM15551,2271.0745,(x=75.68 y=53.61),1,6,ip[width=23 height=10 bits=16 min=0.0 max=7487.0],ip[width=23 height=10 bits=16 min=1519.0 max=11555.0],1,1.42631,0.10728919,4.413695,193.18994
b712,0,Experiment 2,EM15551,2106.354,(x=76.01 y=14.81),1,6,ip[width=19 height=11 bits=16 min=0.0 max=7487.0],ip[width=19 height=11 bits=16 min=1519.0 max=11555.0],1,1.2284546,0.013650014,4.561848,204.62581
b714,0,Experiment 2,EM15551,2177.299,(x=78.08 y=8.39),1,6,ip[width=24 height=11 bits=16 min=0.0 max=7487.0],ip[width=24 height=11 bits=16 min=1519.0 max=11555.0],1,1.5924948,0.14557454,4.498039,195.355
b715,0,Experiment 2,EM15551,2351.841,(x=79.31 y=58.49),1,6,ip[width=26 height=11 bits=16 min=0.0 max=7487.0],ip[width=26 height=11 bits=16 min=1519.0 max=11555.0],1,1.827818,0.028367462,4.341051,196.23044
b717,0,Experiment 2,EM15551,2289.0112,(x=80.02 y=21.45),1,6,ip[width=20 height=11 bits=16 min=0.0 max=7487.0],ip[width=20 height=11 bits=16 min=1519.0 max=11555.0],1,1.3375587,0.006559823,4.397562,211.7076
b719,0,Experiment 2,EM15551,2203.7673,(x=81.83 y=49.15),1,6,ip[width=28 height=11 bits=16 min=0.0 max=7487.0],ip[width=28 height=11 bits=16 min=1519.0 max=11555.0],1,1.8739514,0.06889979,4.474232,229.46443
b720,0,Experiment 2,EM15551,2368.8896,(x=82.15 y=2.75),1,6,ip[width=32 height=11 bits=16 min=0.0 max=7487.0],ip[width=32 height=11 bits=16 min=1519.0 max=11555.0],1,2.1424484,0.060817376,4.325717,213.3694
b721,0,Experiment 2,EM15551,2149.8298,(x=82.14 y=68.77),1,6,ip[width=21 height=12 bits=16 min=0.0 max=7487.0],ip[width=21 height=12 bits=16 min=1519.0 max=11555.0],1,1.47232,0.005300064,4.522745,211.41899
b722,0,Experiment 2,EM15551,2209.223,(x=82.17 y=22.77),1,6,ip[width=19 height=10 bits=16 min=0.0 max=7487.0],ip[width=19 height=10 bits=16 min=1519.0 max=11555.0],1,1.1212007,0.00564326,4.4693255,187.80142
b723,0,Experiment 2,EM15551,3049.1694,(x=82.96 y=78.24),1,6,ip[width=29 height=10 bits=16 min=0.0 max=7487.0],ip[width=29 height=10 bits=16 min=1519.0 max=11555.0],1,1.8944278,0.007579438,3.7138562,156.7866
b724,0,Experiment 2,EM15551,2347.132,(x=85.21 y=43.90),1,6,ip[width=36 height=11 bits=16 min=0.0 max=7487.0],ip[width=36 height=11 bits=16 min=1519.0 max=11555.0],1,2.4591296,0.021707047,4.3452864,216.98392
b725,0,Experiment 2,EM15551,2324.2705,(x=87.00 y=30.05),1,6,ip[width=30 height=11 bits=16 min=0.0 max=7487.0],ip[width=30 height=11 bits=16 min=1519.0 max=11555.0],1,1.9933554,0.03987408,4.3658485,201.084
b726,0,Experiment 2,EM15551,2587.5637,(x=87.60 y=89.53),1,6,ip[width=28 height=10 bits=16 min=0.0 max=7487.0],ip[width=28 height=10 bits=16 min=1519.0 max=11555.0],1,1.6751093,0.024917714,4.1290364,216.35266
b727,0,Experiment 2,EM15551,2992.37,(x=87.93 y=88.23),1,6,ip[width=29 height=9 bits=16 min=0.0 max=7487.0],ip[width=29 height=9 bits=16 min=1519.0 max=11555.0],1,1.5396696,0.054566074,3.764943,205.20103
b728,0,Experiment 2,EM15551,2675.6992,(x=88.08 y=87.05),1,6,ip[width=28 height=11 bits=16 min=0.0 max=7487.0],ip[width=28 height=11 bits=16 min=1519.0 max=11555.0],1,1.7306174,2.73E-04,4.049765,208.08257
b729,0,Experiment 2,EM15551,2345.229,(x=89.68 y=65.51),1,6,ip[width=31 height=10 bits=16 min=0.0 max=7487.0],ip[width=31 height=10 bits=16 min=1519.0 max=11555.0],1,1.9060228,0.025083104,4.346998,213.01234
b730,0,Experiment 2,EM15551,2096.932,(x=89.97 y=23.96),1,6,ip[width=17 height=12 bits=16 min=0.0 max=7487.0],ip[width=17 height=12 bits=16 min=1519.0 max=11555.0],1,1.1191654,0.020843353,4.570323,219.05594
b1,0,Experiment 3,EM15552,2264.3132,(x=1.53 y=53.54),1,1,ip[width=27 height=11 bits=16 min=0.0 max=7487.0],ip[width=27 height=11 bits=16 min=1519.0 max=11555.0],1,1.7869956,0.14751872,5.8922663,210.23009
b2,0,Experiment 3,EM15552,2183.558,(x=2.02 y=41.55),1,1,ip[width=25 height=11 bits=16 min=0.0 max=7487.0],ip[width=25 height=11 bits=16 min=1519.0 max=11555.0],1,1.754694,0.008647307,5.9899616,241.99551
b3,0,Experiment 3,EM15552,2338.2585,(x=2.53 y=64.91),1,1,ip[width=22 height=11 bits=16 min=0.0 max=7487.0],ip[width=22 height=11 bits=16 min=1519.0 max=11555.0],1,1.328901,0.021056185,5.8028097,207.16766
b4,0,Experiment 3,EM15552,2488.5552,(x=3.32 y=62.75),1,1,ip[width=30 height=11 bits=16 min=0.0 max=7487.0],ip[width=30 height=11 bits=16 min=1519.0 max=11555.0],1,2.0287802,0.03043224,5.620986,241.51738
b5,0,Experiment 3,EM15552,2299.4463,(x=7.54 y=71.67),1,1,ip[width=21 height=11 bits=16 min=0.0 max=7487.0],ip[width=21 height=11 bits=16 min=1519.0 max=11555.0],1,1.4093492,0.017981151,5.849764,240.44382
b6,0,Experiment 3,EM15552,2268.0967,(x=8.33 y=73.87),1,1,ip[width=24 height=11 bits=16 min=0.0 max=7487.0],ip[width=24 height=11 bits=16 min=1519.0 max=11555.0],1,1.59342,0.0215405,5.8876896,198.0739
b7,0,Experiment 3,EM15552,2141.4304,(x=8.93 y=3.51),1,1,ip[width=17 height=12 bits=16 min=0.0 max=7487.0],ip[width=17 height=12 bits=16 min=1519.0 max=11555.0],1,1.1397651,0.017895311,6.040926,208.41429
b8,0,Experiment 3,EM15552,2292.6787,(x=13.12 y=55.01),1,1,ip[width=20 height=11 bits=16 min=0.0 max=7487.0],ip[width=20 height=11 bits=16 min=1519.0 max=11555.0],1,1.2458471,0.020871365,5.8579507,219.25807
b9,0,Experiment 3,EM15552,2395.34,(x=13.82 y=34.87),1,1,ip[width=29 height=11 bits=16 min=0.0 max=7487.0],ip[width=29 height=11 bits=16 min=1519.0 max=11555.0],1,1.8921766,0.009691106,5.7337546,259.39584
b11,0,Experiment 3,EM15552,2249.486,(x=16.12 y=24.27),1,1,ip[width=22 height=11 bits=16 min=0.0 max=7487.0],ip[width=22 height=11 bits=16 min=1519.0 max=11555.0],1,1.3514049,0.09264572,5.910204,232.04733
b12,0,Experiment 3,EM15552,2409.6523,(x=17.47 y=41.31),1,1,ip[width=29 height=11 bits=16 min=0.0 max=7487.0],ip[width=29 height=11 bits=16 min=1519.0 max=11555.0],1,1.948178,0.14027691,5.71644,221.20732
b13,0,Experiment 3,EM15552,2213.5173,(x=19.06 y=48.33),1,1,ip[width=20 height=11 bits=16 min=0.0 max=7487.0],ip[width=20 height=11 bits=16 min=1519.0 max=11555.0],1,1.3375587,0.006761021,5.9537177,233.80606
b14,0,Experiment 3,EM15552,2391.9556,(x=20.95 y=35.76),1,1,ip[width=20 height=11 bits=16 min=0.0 max=7487.0],ip[width=20 height=11 bits=16 min=1519.0 max=11555.0],1,1.3279682,0.016927877,5.737849,233.53893
b15,0,Experiment 3,EM15552,2150.027,(x=20.89 y=16.31),1,1,ip[width=16 height=12 bits=16 min=0.0 max=7487.0],ip[width=16 height=12 bits=16 min=1519.0 max=11555.0],1,1.1079867,0.001765179,6.030526,208.67625
b16,0,Experiment 3,EM15552,2239.7466,(x=21.03 y=3.96),1,1,ip[width=18 height=11 bits=16 min=0.0 max=7487.0],ip[width=18 height=11 bits=16 min=1519.0 max=11555.0],1,1.133852,0.003821263,5.921986,200.74825
b17,0,Experiment 3,EM15552,2368.4177,(x=24.53 y=34.28),1,1,ip[width=25 height=11 bits=16 min=0.0 max=7487.0],ip[width=25 height=11 bits=16 min=1519.0 max=11555.0],1,1.7303398,0.0967298,5.7663245,210.3318
b18,0,Experiment 3,EM15552,2291.8564,(x=25.37 y=55.99),1,1,ip[width=22 height=11 bits=16 min=0.0 max=7487.0],ip[width=22 height=11 bits=16 min=1519.0 max=11555.0],1,1.472875,0.014790699,5.858946,213.45744
b19,0,Experiment 3,EM15552,2443.1233,(x=26.39 y=79.98),1,1,ip[width=19 height=10 bits=16 min=0.0 max=7487.0],ip[width=19 height=10 bits=16 min=1519.0 max=11555.0],1,1.141307,0.007450484,5.675948,215.61905
b20,0,Experiment 3,EM15552,2502.6387,(x=27.37 y=79.71),1,1,ip[width=27 height=10 bits=16 min=0.0 max=7487.0],ip[width=27 height=10 bits=16 min=1519.0 max=11555.0],1,1.5611328,0.23561619,5.6039486,230.145
b21,0,Experiment 3,EM15552,2331.663,(x=28.66 y=27.41),1,1,ip[width=21 height=11 bits=16 min=0.0 max=7487.0],ip[width=21 height=11 bits=16 min=1519.0 max=11555.0],1,1.4248606,0.21229883,5.810789,216.65143
b22,0,Experiment 3,EM15552,2183.0288,(x=29.15 y=7.78),1,1,ip[width=25 height=11 bits=16 min=0.0 max=7487.0],ip[width=25 height=11 bits=16 min=1519.0 max=11555.0],1,1.6248513,0.032314345,5.9906015,222.95122
b23,0,Experiment 3,EM15552,2302.8035,(x=29.59 y=49.79),1,1,ip[width=20 height=11 bits=16 min=0.0 max=7487.0],ip[width=20 height=11 bits=16 min=1519.0 max=11555.0],1,1.3432329,0.05773286,5.845702,229.82425
b24,0,Experiment 3,EM15552,2347.0505,(x=29.95 y=24.57),1,1,ip[width=18 height=11 bits=16 min=0.0 max=7487.0],ip[width=18 height=11 bits=16 min=1519.0 max=11555.0],1,1.2075775,0.024296626,5.7921734,202.9742
b25,0,Experiment 3,EM15552,2517.9521,(x=30.89 y=30.23),1,1,ip[width=31 height=11 bits=16 min=0.0 max=7487.0],ip[width=31 height=11 bits=16 min=1519.0 max=11555.0],1,2.0786219,0.10969075,5.5854225,255.86974
b26,0,Experiment 3,EM15552,2237.1414,(x=31.89 y=86.24),1,1,ip[width=21 height=11 bits=16 min=0.0 max=7487.0],ip[width=21 height=11 bits=16 min=1519.0 max=11555.0],1,1.3482286,0.2331867,5.9251385,196.7
b27,0,Experiment 3,EM15552,2328.2625,(x=32.85 y=44.55),1,1,ip[width=26 height=11 bits=16 min=0.0 max=7487.0],ip[width=26 height=11 bits=16 min=1519.0 max=11555.0],1,1.6907749,0.037692197,5.814903,232.26047
b28,0,Experiment 3,EM15552,2189.2285,(x=35.39 y=87.07),1,1,ip[width=21 height=11 bits=16 min=0.0 max=7487.0],ip[width=21 height=11 bits=16 min=1519.0 max=11555.0],1,1.3178842,0.14864731,5.9831014,189.93373
b29,0,Experiment 3,EM15552,2471.2786,(x=35.72 y=17.08),1,1,ip[width=38 height=11 bits=16 min=0.0 max=7487.0],ip[width=38 height=11 bits=16 min=1519.0 max=11555.0],1,2.6325305,0.053545598,5.6418867,213.997
b31,0,Experiment 3,EM15552,2199.142,(x=37.01 y=59.13),1,1,ip[width=19 height=11 bits=16 min=0.0 max=7487.0],ip[width=19 height=11 bits=16 min=1519.0 max=11555.0],1,1.2965444,0.017384024,5.9711084,214.07831
b32,0,Experiment 3,EM15552,2319.8345,(x=41.58 y=24.70),1,1,ip[width=16 height=11 bits=16 min=0.0 max=7487.0],ip[width=16 height=11 bits=16 min=1519.0 max=11555.0],1,0.9908185,0.091494046,5.8250985,196.9758
b33,0,Experiment 3,EM15552,2122.9937,(x=45.12 y=80.94),1,1,ip[width=17 height=12 bits=16 min=0.0 max=7487.0],ip[width=17 height=12 bits=16 min=1519.0 max=11555.0],1,1.1995904,0.035080712,6.06323,221.09271
b34,0,Experiment 3,EM15552,2295.971,(x=46.75 y=14.99),1,1,ip[width=20 height=11 bits=16 min=0.0 max=7487.0],ip[width=20 height=11 bits=16 min=1519.0 max=11555.0],1,1.2800462,0.006815403,5.853968,198.22981
b35,0,Experiment 3,EM15552,2162.3582,(x=48.15 y=62.74),1,1,ip[width=17 height=11 bits=16 min=0.0 max=7487.0],ip[width=17 height=11 bits=16 min=1519.0 max=11555.0],1,1.1220025,0.001064988,6.0156083,194.17241
b36,0,Experiment 3,EM15552,2374.6924,(x=49.49 y=5.63),1,1,ip[width=21 height=12 bits=16 min=0.0 max=7487.0],ip[width=21 height=12 bits=16 min=1519.0 max=11555.0],1,1.4639937,0.002874558,5.7587337,241.19681
b37,0,Experiment 3,EM15552,2174.4382,(x=51.67 y=71.76),1,1,ip[width=17 height=12 bits=16 min=0.0 max=7487.0],ip[width=17 height=12 bits=16 min=1519.0 max=11555.0],1,1.2002072,0.004365682,6.000994,182.73509
b38,0,Experiment 3,EM15552,2403.6196,(x=52.20 y=45.20),1,1,ip[width=27 height=10 bits=16 min=0.0 max=7487.0],ip[width=27 height=10 bits=16 min=1519.0 max=11555.0],1,1.6542629,0.0043955,5.723738,208.63593
b39,0,Experiment 3,EM15552,2229.1968,(x=51.78 y=43.24),1,1,ip[width=16 height=11 bits=16 min=0.0 max=7487.0],ip[width=16 height=11 bits=16 min=1519.0 max=11555.0],1,0.9632495,0.015454445,5.934749,210.84554
b40,0,Experiment 3,EM15552,2466.8625,(x=52.70 y=5.36),1,1,ip[width=30 height=11 bits=16 min=0.0 max=7487.0],ip[width=30 height=11 bits=16 min=1519.0 max=11555.0],1,2.0636115,0.12725185,5.647229,215.74046
b41,0,Experiment 3,EM15552,2346.811,(x=52.85 y=49.91),1,1,ip[width=23 height=11 bits=16 min=0.0 max=7487.0],ip[width=23 height=11 bits=16 min=1519.0 max=11555.0],1,1.6585803,0.002416719,5.7924633,234.19617
b42,0,Experiment 3,EM15552,2346.1462,(x=53.28 y=29.98),1,1,ip[width=24 height=11 bits=16 min=0.0 max=7487.0],ip[width=24 height=11 bits=16 min=1519.0 max=11555.0],1,1.5782169,0.10995744,5.7932677,205.555
b43,0,Experiment 3,EM15552,2291.3281,(x=54.99 y=43.89),1,1,ip[width=17 height=10 bits=16 min=0.0 max=7487.0],ip[width=17 height=10 bits=16 min=1519.0 max=11555.0],1,0.9643597,0.049659453,5.859585,219.19328
b44,0,Experiment 3,EM15552,2519.7883,(x=56.69 y=16.73),1,1,ip[width=29 height=11 bits=16 min=0.0 max=7487.0],ip[width=29 height=11 bits=16 min=1519.0 max=11555.0],1,1.9816679,0.09947806,5.5832014,202.73494
b45,0,Experiment 3,EM15552,2248.1626,(x=56.55 y=45.90),1,1,ip[width=15 height=11 bits=16 min=0.0 max=7487.0],ip[width=15 height=11 bits=16 min=1519.0 max=11555.0],1,0.91871977,0.046050653,5.911805,196.44067
b46,0,Experiment 3,EM15552,2289.889,(x=56.75 y=36.79),1,1,ip[width=20 height=12 bits=16 min=0.0 max=7487.0],ip[width=20 height=12 bits=16 min=1519.0 max=11555.0],1,1.3698151,0.005510461,5.8613257,203.32558
b47,0,Experiment 3,EM15552,2143.7239,(x=58.73 y=77.41),1,1,ip[width=22 height=12 bits=16 min=0.0 max=7487.0],ip[width=22 height=12 bits=16 min=1519.0 max=11555.0],1,1.627249,0.004149992,6.0381517,209.74147
b48,0,Experiment 3,EM15552,2345.5562,(x=59.38 y=52.55),1,1,ip[width=22 height=11 bits=16 min=0.0 max=7487.0],ip[width=22 height=11 bits=16 min=1519.0 max=11555.0],1,1.4729366,0.02696542,5.7939816,243.20967
b49,0,Experiment 3,EM15552,2272.9722,(x=59.64 y=40.92),1,1,ip[width=17 height=11 bits=16 min=0.0 max=7487.0],ip[width=17 height=11 bits=16 min=1519.0 max=11555.0],1,1.1009095,0.004280834,5.881791,209.28873
b51,0,Experiment 3,EM15552,2161.3767,(x=61.26 y=87.50),1,1,ip[width=20 height=10 bits=16 min=0.0 max=7487.0],ip[width=20 height=10 bits=16 min=1519.0 max=11555.0],1,1.1851584,0.001795958,6.0167956,205.26846
b52,0,Experiment 3,EM15552,2285.1348,(x=63.02 y=61.70),1,1,ip[width=22 height=11 bits=16 min=0.0 max=7487.0],ip[width=22 height=11 bits=16 min=1519.0 max=11555.0],1,1.3516824,0.10829471,5.8670774,196.7193
b53,0,Experiment 3,EM15552,2450.2205,(x=64.12 y=8.97),1,1,ip[width=20 height=12 bits=16 min=0.0 max=7487.0],ip[width=20 height=12 bits=16 min=1519.0 max=11555.0],1,1.3533477,0.008762458,5.667362,203.98795
b54,0,Experiment 3,EM15552,2259.4934,(x=64.40 y=71.47),1,1,ip[width=18 height=11 bits=16 min=0.0 max=7487.0],ip[width=18 height=11 bits=16 min=1519.0 max=11555.0],1,1.1296504,0.07412079,5.8980975,222.13986
b56,0,Experiment 3,EM15552,2257.0657,(x=67.14 y=46.07),1,1,ip[width=18 height=11 bits=16 min=0.0 max=7487.0],ip[width=18 height=11 bits=16 min=1519.0 max=11555.0],1,1.1701095,0.005129263,5.9010344,207.31973
b57,0,Experiment 3,EM15552,2636.1387,(x=68.24 y=15.10),1,1,ip[width=39 height=11 bits=16 min=0.0 max=7487.0],ip[width=39 height=11 bits=16 min=1519.0 max=11555.0],1,2.6366627,0.048071053,5.4424443,234.41264
b58,0,Experiment 3,EM15552,2962.1667,(x=68.75 y=5.72),1,1,ip[width=31 height=10 bits=16 min=0.0 max=7487.0],ip[width=31 height=10 bits=16 min=1519.0 max=11555.0],1,1.8251044,0.11387707,5.0480266,238.92274
b60,0,Experiment 3,EM15552,2545.1785,(x=69.64 y=24.12),1,1,ip[width=27 height=10 bits=16 min=0.0 max=7487.0],ip[width=27 height=10 bits=16 min=1519.0 max=11555.0],1,1.7024933,0.00675247,5.552485,189.16203
b61,0,Experiment 3,EM15552,2439.8323,(x=71.63 y=8.16),1,1,ip[width=17 height=11 bits=16 min=0.0 max=7487.0],ip[width=17 height=11 bits=16 min=1519.0 max=11555.0],1,1.069609,0.013434564,5.6799297,202.94737
b62,0,Experiment 3,EM15552,2249.503,(x=73.43 y=61.04),1,1,ip[width=21 height=11 bits=16 min=0.0 max=7487.0],ip[width=21 height=11 bits=16 min=1519.0 max=11555.0],1,1.3319463,0.002675708,5.9101834,214.24551
b63,0,Experiment 3,EM15552,2384.1228,(x=75.54 y=86.00),1,1,ip[width=27 height=11 bits=16 min=0.0 max=7487.0],ip[width=27 height=11 bits=16 min=1519.0 max=11555.0],1,1.781438,0.06972134,5.747325,199.44298
b64,0,Experiment 3,EM15552,2521.863,(x=75.65 y=2.81),1,1,ip[width=22 height=11 bits=16 min=0.0 max=7487.0],ip[width=22 height=11 bits=16 min=1519.0 max=11555.0],1,1.4828819,0.0724146,5.5806913,209.51892
b65,0,Experiment 3,EM15552,2397.075,(x=76.45 y=79.96),1,1,ip[width=21 height=11 bits=16 min=0.0 max=7487.0],ip[width=21 height=11 bits=16 min=1519.0 max=11555.0],1,1.4269267,0.004551719,5.731656,217.16484
b67,0,Experiment 3,EM15552,2488.4326,(x=77.98 y=78.91),1,1,ip[width=24 height=11 bits=16 min=0.0 max=7487.0],ip[width=24 height=11 bits=16 min=1519.0 max=11555.0],1,1.5793887,0.00314936,5.6211343,224.30807
b68,0,Experiment 3,EM15552,2280.093,(x=78.80 y=85.21),1,1,ip[width=18 height=12 bits=16 min=0.0 max=7487.0],ip[width=18 height=12 bits=16 min=1519.0 max=11555.0],1,1.2682971,0.024924053,5.8731766,197.2236
b69,0,Experiment 3,EM15552,2356.5142,(x=78.96 y=34.67),1,1,ip[width=17 height=11 bits=16 min=0.0 max=7487.0],ip[width=17 height=11 bits=16 min=1519.0 max=11555.0],1,1.0763626,0.0162279,5.780725,220.42647
b70,0,Experiment 3,EM15552,2315.9104,(x=80.62 y=59.76),1,1,ip[width=23 height=11 bits=16 min=0.0 max=7487.0],ip[width=23 height=11 bits=16 min=1519.0 max=11555.0],1,1.5367093,0.008442012,5.829846,222.09645
b71,0,Experiment 3,EM15552,2429.9146,(x=83.62 y=16.31),1,1,ip[width=18 height=11 bits=16 min=0.0 max=7487.0],ip[width=18 height=11 bits=16 min=1519.0 max=11555.0],1,1.1372981,0.01695431,5.6919274,215.56644
b72,0,Experiment 3,EM15552,2421.0137,(x=84.79 y=34.08),1,1,ip[width=25 height=11 bits=16 min=0.0 max=7487.0],ip[width=25 height=11 bits=16 min=1519.0 max=11555.0],1,1.6640077,0.053726934,5.702696,196.78972
b73,0,Experiment 3,EM15552,2434.425,(x=85.40 y=78.85),1,1,ip[width=33 height=11 bits=16 min=0.0 max=7487.0],ip[width=33 height=11 bits=16 min=1519.0 max=11555.0],1,2.2198281,0.1257457,5.686471,195.24823
b74,0,Experiment 3,EM15552,2578.377,(x=88.05 y=60.61),1,1,ip[width=31 height=11 bits=16 min=0.0 max=7487.0],ip[width=31 height=11 bits=16 min=1519.0 max=11555.0],1,2.0700798,0.07085277,5.512323,218.4943
b75,0,Experiment 3,EM15552,2352.734,(x=89.58 y=46.88),1,1,ip[width=18 height=11 bits=16 min=0.0 max=7487.0],ip[width=18 height=11 bits=16 min=1519.0 max=11555.0],1,1.1580211,0.003899333,5.7852983,204.56462
b76,0,Experiment 3,EM15552,2272.096,(x=89.93 y=66.42),1,1,ip[width=21 height=11 bits=16 min=0.0 max=7487.0],ip[width=21 height=11 bits=16 min=1519.0 max=11555.0],1,1.3664846,0.106287114,5.882851,203.18497
b77,0,Experiment 3,EM15552,2586.367,(x=89.68 y=61.74),1,1,ip[width=34 height=10 bits=16 min=0.0 max=7487.0],ip[width=34 height=10 bits=16 min=1519.0 max=11555.0],1,2.2940857,0.09406867,5.5026565,237.78049
b84,0,Experiment 3,EM15552,2654.6553,(x=73.80 y=21.97),1,1,ip[width=22 height=10 bits=16 min=0.0 max=7487.0],ip[width=22 height=10 bits=16 min=1519.0 max=11555.0],1,1.3373737,0.11422068,5.4200435,188.42352
b85,0,Experiment 3,EM15552,2787.6306,(x=74.66 y=22.49),1,1,ip[width=23 height=11 bits=16 min=0.0 max=7487.0],ip[width=23 height=11 bits=16 min=1519.0 max=11555.0],1,1.5310351,0.031721804,5.259175,193.78061
b89,0,Experiment 3,EM15552,2245.6667,(x=1.96 y=46.01),1,2,ip[width=24 height=10 bits=16 min=0.0 max=7487.0],ip[width=24 height=10 bits=16 min=1519.0 max=11555.0],1,1.5129198,0.13580847,5.7328954,213.9323
b90,0,Experiment 3,EM15552,2315.45,(x=3.07 y=16.38),1,2,ip[width=27 height=11 bits=16 min=0.0 max=7487.0],ip[width=27 height=11 bits=16 min=1519.0 max=11555.0],1,1.8380929,0.120472,5.650646,214.61374
b91,0,Experiment 3,EM15552,2079.7104,(x=2.83 y=79.29),1,2,ip[width=17 height=11 bits=16 min=0.0 max=7487.0],ip[width=17 height=11 bits=16 min=1519.0 max=11555.0],1,1.0744199,0,5.9284964,205.2782
b92,0,Experiment 3,EM15552,2318.0293,(x=4.50 y=8.65),1,2,ip[width=33 height=11 bits=16 min=0.0 max=7487.0],ip[width=33 height=11 bits=16 min=1519.0 max=11555.0],1,2.1234486,0.040097084,5.6476064,219.26492
b93,0,Experiment 3,EM15552,2183.6724,(x=5.45 y=62.34),1,2,ip[width=26 height=11 bits=16 min=0.0 max=7487.0],ip[width=26 height=11 bits=16 min=1519.0 max=11555.0],1,1.7764115,0.08626257,5.8059635,209.76106
b94,0,Experiment 3,EM15552,2140.6738,(x=5.98 y=51.81),1,2,ip[width=22 height=11 bits=16 min=0.0 max=7487.0],ip[width=22 height=11 bits=16 min=1519.0 max=11555.0],1,1.4316757,0.015786756,5.856643,195.55495
b95,0,Experiment 3,EM15552,2132.6355,(x=7.33 y=58.95),1,2,ip[width=23 height=11 bits=16 min=0.0 max=7487.0],ip[width=23 height=11 bits=16 min=1519.0 max=11555.0],1,1.5338259,0.018874986,5.8661175,211.11052
b96,0,Experiment 3,EM15552,2126.6636,(x=10.82 y=78.15),1,2,ip[width=23 height=12 bits=16 min=0.0 max=7487.0],ip[width=23 height=12 bits=16 min=1519.0 max=11555.0],1,1.5882084,0.045964036,5.873156,194.4824
b97,0,Experiment 3,EM15552,2141.2922,(x=11.82 y=36.52),1,2,ip[width=20 height=12 bits=16 min=0.0 max=7487.0],ip[width=20 height=12 bits=16 min=1519.0 max=11555.0],1,1.3667622,8.51E-05,5.855914,226.02312
b98,0,Experiment 3,EM15552,2555.3877,(x=12.69 y=27.23),1,2,ip[width=28 height=11 bits=16 min=0.0 max=7487.0],ip[width=28 height=11 bits=16 min=1519.0 max=11555.0],1,1.8778216,0.17600355,5.367848,239.39575
b100,0,Experiment 3,EM15552,2552.596,(x=13.48 y=28.48),1,2,ip[width=27 height=9 bits=16 min=0.0 max=7487.0],ip[width=27 height=9 bits=16 min=1519.0 max=11555.0],1,1.4670312,0.002113715,5.3711386,223.68085
b101,0,Experiment 3,EM15552,2096.164,(x=13.70 y=84.62),1,2,ip[width=22 height=12 bits=16 min=0.0 max=7487.0],ip[width=22 height=12 bits=16 min=1519.0 max=11555.0],1,1.4709631,0.1240723,5.909104,196.60962
b102,0,Experiment 3,EM15552,2151.8672,(x=13.65 y=63.96),1,2,ip[width=15 height=11 bits=16 min=0.0 max=7487.0],ip[width=15 height=11 bits=16 min=1519.0 max=11555.0],1,0.9696329,0.05932928,5.84345,217.41463
b103,0,Experiment 3,EM15552,2273.1653,(x=13.94 y=59.10),1,2,ip[width=29 height=11 bits=16 min=0.0 max=7487.0],ip[width=29 height=11 bits=16 min=1519.0 max=11555.0],1,1.922521,0.105821684,5.7004843,250.79752
b104,0,Experiment 3,EM15552,2210.4297,(x=14.56 y=88.92),1,2,ip[width=26 height=11 bits=16 min=0.0 max=7487.0],ip[width=26 height=11 bits=16 min=1519.0 max=11555.0],1,1.8275098,0.023062747,5.7744265,198.10527
b105,0,Experiment 3,EM15552,2306.7393,(x=15.21 y=54.21),1,2,ip[width=24 height=11 bits=16 min=0.0 max=7487.0],ip[width=24 height=11 bits=16 min=1519.0 max=11555.0],1,1.6019621,0.022068528,5.660913,197.62686
b106,0,Experiment 3,EM15552,2414.9846,(x=15.63 y=18.49),1,2,ip[width=15 height=11 bits=16 min=0.0 max=7487.0],ip[width=15 height=11 bits=16 min=1519.0 max=11555.0],1,0.9407996,0.002469782,5.533332,194.20168
b107,0,Experiment 3,EM15552,2347.6,(x=17.35 y=19.84),1,2,ip[width=22 height=11 bits=16 min=0.0 max=7487.0],ip[width=22 height=11 bits=16 min=1519.0 max=11555.0],1,1.5335792,0.03356024,5.6127534,199.15979
b108,0,Experiment 3,EM15552,2279.844,(x=17.33 y=48.55),1,2,ip[width=17 height=11 bits=16 min=0.0 max=7487.0],ip[width=17 height=11 bits=16 min=1519.0 max=11555.0],1,1.0614988,0.00532974,5.6926126,198.82964
b109,0,Experiment 3,EM15552,2009.382,(x=18.03 y=89.83),1,2,ip[width=22 height=12 bits=16 min=0.0 max=7487.0],ip[width=22 height=12 bits=16 min=1519.0 max=11555.0],1,1.5368326,0.041386932,6.011388,212.91753
b110,0,Experiment 3,EM15552,2328.9653,(x=18.39 y=34.69),1,2,ip[width=18 height=11 bits=16 min=0.0 max=7487.0],ip[width=18 height=11 bits=16 min=1519.0 max=11555.0],1,1.0810499,0.049489338,5.634717,202.55556
b111,0,Experiment 3,EM15552,2401.3726,(x=20.15 y=21.98),1,2,ip[width=23 height=11 bits=16 min=0.0 max=7487.0],ip[width=23 height=11 bits=16 min=1519.0 max=11555.0],1,1.4898359,0.066007935,5.5493755,225.10106
b112,0,Experiment 3,EM15552,2363.5874,(x=20.61 y=28.46),1,2,ip[width=23 height=11 bits=16 min=0.0 max=7487.0],ip[width=23 height=11 bits=16 min=1519.0 max=11555.0],1,1.561472,0.105379656,5.59391,207.78787
b113,0,Experiment 3,EM15552,2292.0256,(x=20.53 y=44.11),1,2,ip[width=18 height=11 bits=16 min=0.0 max=7487.0],ip[width=18 height=11 bits=16 min=1519.0 max=11555.0],1,1.1813961,0.026421092,5.678255,210.36734
b114,0,Experiment 3,EM15552,2109.9092,(x=20.85 y=65.49),1,2,ip[width=21 height=11 bits=16 min=0.0 max=7487.0],ip[width=21 height=11 bits=16 min=1519.0 max=11555.0],1,1.3659912,0.027657416,5.8929033,196.79651
b116,0,Experiment 3,EM15552,2156.2026,(x=22.92 y=78.35),1,2,ip[width=18 height=11 bits=16 min=0.0 max=7487.0],ip[width=18 height=11 bits=16 min=1519.0 max=11555.0],1,1.2077932,0.03227152,5.8383403,191.90067
b117,0,Experiment 3,EM15552,2423.8594,(x=23.61 y=17.95),1,2,ip[width=24 height=11 bits=16 min=0.0 max=7487.0],ip[width=24 height=11 bits=16 min=1519.0 max=11555.0],1,1.5329933,0.13564089,5.5228715,209.65128
b118,0,Experiment 3,EM15552,2327.2593,(x=23.64 y=40.73),1,2,ip[width=16 height=11 bits=16 min=0.0 max=7487.0],ip[width=16 height=11 bits=16 min=1519.0 max=11555.0],1,1.0084269,0.003240977,5.6367273,199.10484
b119,0,Experiment 3,EM15552,2333.5,(x=23.67 y=33.63),1,2,ip[width=15 height=11 bits=16 min=0.0 max=7487.0],ip[width=15 height=11 bits=16 min=1519.0 max=11555.0],1,0.9292046,0.007861693,5.629372,210.96521
b121,0,Experiment 3,EM15552,2334.6143,(x=25.79 y=22.12),1,2,ip[width=16 height=11 bits=16 min=0.0 max=7487.0],ip[width=16 height=11 bits=16 min=1519.0 max=11555.0],1,0.95439905,0.00798721,5.628059,214.89915
b122,0,Experiment 3,EM15552,2334.5098,(x=26.36 y=36.22),1,2,ip[width=18 height=11 bits=16 min=0.0 max=7487.0],ip[width=18 height=11 bits=16 min=1519.0 max=11555.0],1,1.1767088,0.0476035,5.628182,232.38255
b123,0,Experiment 3,EM15552,2304.9546,(x=26.61 y=44.16),1,2,ip[width=18 height=11 bits=16 min=0.0 max=7487.0],ip[width=18 height=11 bits=16 min=1519.0 max=11555.0],1,1.1780657,0.0609105,5.663017,195.92157
b124,0,Experiment 3,EM15552,2364.0754,(x=26.75 y=18.02),1,2,ip[width=18 height=11 bits=16 min=0.0 max=7487.0],ip[width=18 height=11 bits=16 min=1519.0 max=11555.0],1,1.2070994,0.018471913,5.5933347,209.76624
b125,0,Experiment 3,EM15552,2493.7744,(x=27.46 y=26.36),1,2,ip[width=24 height=10 bits=16 min=0.0 max=7487.0],ip[width=24 height=10 bits=16 min=1519.0 max=11555.0],1,1.5423834,0.012885938,5.4404674,211.90816
b127,0,Experiment 3,EM15552,2301.4805,(x=32.85 y=60.19),1,2,ip[width=27 height=10 bits=16 min=0.0 max=7487.0],ip[width=27 height=10 bits=16 min=1519.0 max=11555.0],1,1.7671909,0.057123702,5.6671114,198.91556
b128,0,Experiment 3,EM15552,2175.392,(x=33.21 y=72.33),1,2,ip[width=24 height=10 bits=16 min=0.0 max=7487.0],ip[width=24 height=10 bits=16 min=1519.0 max=11555.0],1,1.561873,0.006274495,5.815723,208.62122
b129,0,Experiment 3,EM15552,2470.089,(x=34.73 y=35.96),1,2,ip[width=26 height=10 bits=16 min=0.0 max=7487.0],ip[width=26 height=10 bits=16 min=1519.0 max=11555.0],1,1.6194162,0.23499608,5.468384,202.4686
b130,0,Experiment 3,EM15552,2462.866,(x=35.71 y=83.68),1,2,ip[width=24 height=11 bits=16 min=0.0 max=7487.0],ip[width=24 height=11 bits=16 min=1519.0 max=11555.0],1,1.5964112,0.07853085,5.4768972,201.82674
b131,0,Experiment 3,EM15552,2330.8333,(x=36.41 y=54.60),1,2,ip[width=24 height=10 bits=16 min=0.0 max=7487.0],ip[width=24 height=10 bits=16 min=1519.0 max=11555.0],1,1.4683727,0.016916644,5.632515,200.48648
b132,0,Experiment 3,EM15552,2328.116,(x=37.48 y=45.01),1,2,ip[width=17 height=11 bits=16 min=0.0 max=7487.0],ip[width=17 height=11 bits=16 min=1519.0 max=11555.0],1,1.028934,2.69E-06,5.635718,232.5
b134,0,Experiment 3,EM15552,2455.0977,(x=39.37 y=16.16),1,2,ip[width=27 height=11 bits=16 min=0.0 max=7487.0],ip[width=27 height=11 bits=16 min=1519.0 max=11555.0],1,1.7283045,0.043905642,5.486053,201.68808
b135,0,Experiment 3,EM15552,2296.9531,(x=40.76 y=13.67),1,2,ip[width=18 height=11 bits=16 min=0.0 max=7487.0],ip[width=18 height=11 bits=16 min=1519.0 max=11555.0],1,1.1677659,0.0212223,5.672447,217.63448
b136,0,Experiment 3,EM15552,2396.754,(x=40.62 y=28.19),1,2,ip[width=17 height=10 bits=16 min=0.0 max=7487.0],ip[width=17 height=10 bits=16 min=1519.0 max=11555.0],1,0.97132903,0.003266871,5.554819,200.52846
b137,0,Experiment 3,EM15552,2413.1287,(x=42.21 y=5.72),1,2,ip[width=24 height=11 bits=16 min=0.0 max=7487.0],ip[width=24 height=11 bits=16 min=1519.0 max=11555.0],1,1.5326155,0.008487929,5.535519,210.94388
b139,0,Experiment 3,EM15552,2422.7058,(x=42.96 y=30.49),1,2,ip[width=25 height=10 bits=16 min=0.0 max=7487.0],ip[width=25 height=10 bits=16 min=1519.0 max=11555.0],1,1.572296,0.035091385,5.524231,203.56061
b140,0,Experiment 3,EM15552,2107.5264,(x=43.12 y=87.27),1,2,ip[width=16 height=11 bits=16 min=0.0 max=7487.0],ip[width=16 height=11 bits=16 min=1519.0 max=11555.0],1,0.99371725,0.010835259,5.895712,177.86179
b141,0,Experiment 3,EM15552,2243.115,(x=43.97 y=77.80),1,2,ip[width=32 height=11 bits=16 min=0.0 max=7487.0],ip[width=32 height=11 bits=16 min=1519.0 max=11555.0],1,2.211317,0.10278107,5.735903,197.53572
b142,0,Experiment 3,EM15552,2215.82,(x=46.17 y=65.02),1,2,ip[width=18 height=11 bits=16 min=0.0 max=7487.0],ip[width=18 height=11 bits=16 min=1519.0 max=11555.0],1,1.1339676,0.02349764,5.7680736,188.37064
b143,0,Experiment 3,EM15552,2442.1646,(x=46.78 y=20.61),1,2,ip[width=20 height=10 bits=16 min=0.0 max=7487.0],ip[width=20 height=10 bits=16 min=1519.0 max=11555.0],1,1.254235,0.16172792,5.5012965,191.98077
b144,0,Experiment 3,EM15552,2185.237,(x=48.54 y=70.38),1,2,ip[width=16 height=11 bits=16 min=0.0 max=7487.0],ip[width=16 height=11 bits=16 min=1519.0 max=11555.0],1,1.0032153,0.023200015,5.8041196,194.99207
b145,0,Experiment 3,EM15552,2386.6667,(x=50.51 y=5.97),1,2,ip[width=22 height=10 bits=16 min=0.0 max=7487.0],ip[width=22 height=10 bits=16 min=1519.0 max=11555.0],1,1.3629074,0.08575441,5.566708,203.40805
b146,0,Experiment 3,EM15552,2123.5662,(x=50.84 y=80.21),1,2,ip[width=19 height=12 bits=16 min=0.0 max=7487.0],ip[width=19 height=12 bits=16 min=1519.0 max=11555.0],1,1.2520146,0.026707156,5.8768067,217.5912
b147,0,Experiment 3,EM15552,2421.4795,(x=51.08 y=23.68),1,2,ip[width=21 height=11 bits=16 min=0.0 max=7487.0],ip[width=21 height=11 bits=16 min=1519.0 max=11555.0],1,1.3061042,0.008105867,5.5256767,212.71085
b148,0,Experiment 3,EM15552,2376.9814,(x=51.61 y=48.96),1,2,ip[width=24 height=11 bits=16 min=0.0 max=7487.0],ip[width=24 height=11 bits=16 min=1519.0 max=11555.0],1,1.6382273,0.10431932,5.5781236,218.50241
b149,0,Experiment 3,EM15552,2355.0293,(x=52.42 y=45.86),1,2,ip[width=20 height=11 bits=16 min=0.0 max=7487.0],ip[width=20 height=11 bits=16 min=1519.0 max=11555.0],1,1.2734778,0.01524097,5.6039968,195.55215
b150,0,Experiment 3,EM15552,2344.5562,(x=53.07 y=62.95),1,2,ip[width=22 height=11 bits=16 min=0.0 max=7487.0],ip[width=22 height=11 bits=16 min=1519.0 max=11555.0],1,1.4725666,0.017419716,5.616341,205.33153
b151,0,Experiment 3,EM15552,2504.3826,(x=54.44 y=2.69),1,2,ip[width=23 height=10 bits=16 min=0.0 max=7487.0],ip[width=23 height=10 bits=16 min=1519.0 max=11555.0],1,1.486062,0.017956216,5.427964,204.59894
b152,0,Experiment 3,EM15552,2321.218,(x=54.95 y=66.61),1,2,ip[width=18 height=11 bits=16 min=0.0 max=7487.0],ip[width=18 height=11 bits=16 min=1519.0 max=11555.0],1,1.1586379,0.02595816,5.643848,201.92413
b153,0,Experiment 3,EM15552,2509.2727,(x=55.40 y=5.59),1,2,ip[width=19 height=11 bits=16 min=0.0 max=7487.0],ip[width=19 height=11 bits=16 min=1519.0 max=11555.0],1,1.2334812,0.023556555,5.4222007,190.14557
b154,0,Experiment 3,EM15552,2249.2563,(x=55.59 y=64.79),1,2,ip[width=18 height=11 bits=16 min=0.0 max=7487.0],ip[width=18 height=11 bits=16 min=1519.0 max=11555.0],1,1.1752902,0.010267432,5.7286644,203.18
b156,0,Experiment 3,EM15552,2472.2275,(x=57.38 y=13.08),1,2,ip[width=18 height=11 bits=16 min=0.0 max=7487.0],ip[width=18 height=11 bits=16 min=1519.0 max=11555.0],1,1.0834553,0.001992573,5.465863,202.84782
b157,0,Experiment 3,EM15552,2656.304,(x=58.46 y=41.00),1,2,ip[width=37 height=10 bits=16 min=0.0 max=7487.0],ip[width=37 height=10 bits=16 min=1519.0 max=11555.0],1,2.2073698,0.06953674,5.248905,198.45357
b158,0,Experiment 3,EM15552,2292.4866,(x=57.59 y=67.54),1,2,ip[width=20 height=11 bits=16 min=0.0 max=7487.0],ip[width=20 height=11 bits=16 min=1519.0 max=11555.0],1,1.4148383,0.011972989,5.677712,199.2191
b159,0,Experiment 3,EM15552,2593.938,(x=60.67 y=3.74),1,2,ip[width=27 height=11 bits=16 min=0.0 max=7487.0],ip[width=27 height=11 bits=16 min=1519.0 max=11555.0],1,1.8681924,0.004194363,5.3224115,200.75949
b160,0,Experiment 3,EM15552,2365.6206,(x=60.40 y=72.88),1,2,ip[width=14 height=11 bits=16 min=0.0 max=7487.0],ip[width=14 height=11 bits=16 min=1519.0 max=11555.0],1,0.86641884,0.061546504,5.5915136,207.94595
b161,0,Experiment 3,EM15552,2455.7268,(x=61.92 y=51.83),1,2,ip[width=24 height=11 bits=16 min=0.0 max=7487.0],ip[width=24 height=11 bits=16 min=1519.0 max=11555.0],1,1.6457517,0.27894098,5.4853115,237.89952
b162,0,Experiment 3,EM15552,2539.1287,(x=63.39 y=62.11),1,2,ip[width=40 height=11 bits=16 min=0.0 max=7487.0],ip[width=40 height=11 bits=16 min=1519.0 max=11555.0],1,2.8142576,0.09955873,5.3870115,200.64972
b163,0,Experiment 3,EM15552,2397.581,(x=64.47 y=44.44),1,2,ip[width=18 height=11 bits=16 min=0.0 max=7487.0],ip[width=18 height=11 bits=16 min=1519.0 max=11555.0],1,1.1110243,0.017532036,5.553844,204.27142
b164,0,Experiment 3,EM15552,2352.5925,(x=64.56 y=47.76),1,2,ip[width=16 height=11 bits=16 min=0.0 max=7487.0],ip[width=16 height=11 bits=16 min=1519.0 max=11555.0],1,1.040714,0.055776823,5.6068687,197.5923
b165,0,Experiment 3,EM15552,2110.5671,(x=64.84 y=77.87),1,2,ip[width=17 height=11 bits=16 min=0.0 max=7487.0],ip[width=17 height=11 bits=16 min=1519.0 max=11555.0],1,1.0112331,1.21E-06,5.8921275,202.22308
b166,0,Experiment 3,EM15552,2260.9377,(x=65.11 y=70.63),1,2,ip[width=24 height=11 bits=16 min=0.0 max=7487.0],ip[width=24 height=11 bits=16 min=1519.0 max=11555.0],1,1.6023321,8.62E-04,5.714896,198.44
b168,0,Experiment 3,EM15552,2420.905,(x=66.28 y=27.97),1,2,ip[width=19 height=11 bits=16 min=0.0 max=7487.0],ip[width=19 height=11 bits=16 min=1519.0 max=11555.0],1,1.1797309,0.02128391,5.526354,194.48648
b169,0,Experiment 3,EM15552,2314.2017,(x=69.07 y=73.38),1,2,ip[width=27 height=11 bits=16 min=0.0 max=7487.0],ip[width=27 height=11 bits=16 min=1519.0 max=11555.0],1,1.8640833,0.1194991,5.6521177,204.33194
b170,0,Experiment 3,EM15552,2312.2666,(x=70.41 y=57.76),1,2,ip[width=17 height=11 bits=16 min=0.0 max=7487.0],ip[width=17 height=11 bits=16 min=1519.0 max=11555.0],1,1.1264431,0.02101737,5.6543984,200.13475
b171,0,Experiment 3,EM15552,2562.4775,(x=71.86 y=4.06),1,2,ip[width=16 height=11 bits=16 min=0.0 max=7487.0],ip[width=16 height=11 bits=16 min=1519.0 max=11555.0],1,1.0127827,0.014302999,5.359492,183.12308
b174,0,Experiment 3,EM15552,2469.2876,(x=75.37 y=29.03),1,2,ip[width=20 height=10 bits=16 min=0.0 max=7487.0],ip[width=20 height=10 bits=16 min=1519.0 max=11555.0],1,1.2157494,0.015843151,5.4693284,215.88387
b175,0,Experiment 3,EM15552,2254.4255,(x=75.43 y=66.27),1,2,ip[width=17 height=11 bits=16 min=0.0 max=7487.0],ip[width=17 height=11 bits=16 min=1519.0 max=11555.0],1,1.0758692,0.028308775,5.722572,198.5
b176,0,Experiment 3,EM15552,2672.8032,(x=78.32 y=1.92),1,2,ip[width=23 height=10 bits=16 min=0.0 max=7487.0],ip[width=23 height=10 bits=16 min=1519.0 max=11555.0],1,1.4466745,0.051002573,5.2294583,208.41759
b177,0,Experiment 3,EM15552,2395.2856,(x=79.17 y=36.18),1,2,ip[width=18 height=11 bits=16 min=0.0 max=7487.0],ip[width=18 height=11 bits=16 min=1519.0 max=11555.0],1,1.2060047,0.003938404,5.5565495,200.71895
b179,0,Experiment 3,EM15552,2223.945,(x=80.18 y=81.49),1,2,ip[width=19 height=12 bits=16 min=0.0 max=7487.0],ip[width=19 height=12 bits=16 min=1519.0 max=11555.0],1,1.252508,0.07578481,5.7584968,193.559
b180,0,Experiment 3,EM15552,2253.6943,(x=82.10 y=77.51),1,2,ip[width=21 height=11 bits=16 min=0.0 max=7487.0],ip[width=21 height=11 bits=16 min=1519.0 max=11555.0],1,1.3672247,0.04318326,5.7234335,202.05295
b182,0,Experiment 3,EM15552,2385.0608,(x=84.46 y=53.01),1,2,ip[width=18 height=11 bits=16 min=0.0 max=7487.0],ip[width=18 height=11 bits=16 min=1519.0 max=11555.0],1,1.1284168,0.005281592,5.5686007,204.9155
b183,0,Experiment 3,EM15552,2371.801,(x=85.30 y=39.12),1,2,ip[width=22 height=12 bits=16 min=0.0 max=7487.0],ip[width=22 height=12 bits=16 min=1519.0 max=11555.0],1,1.5343655,0.06288718,5.584229,199.68687
b184,0,Experiment 3,EM15552,2426.5115,(x=86.33 y=52.95),1,2,ip[width=22 height=10 bits=16 min=0.0 max=7487.0],ip[width=22 height=10 bits=16 min=1519.0 max=11555.0],1,1.306536,0.058992267,5.519746,183.90244
b185,0,Experiment 3,EM15552,2442.358,(x=89.59 y=35.08),1,2,ip[width=21 height=11 bits=16 min=0.0 max=7487.0],ip[width=21 height=11 bits=16 min=1519.0 max=11555.0],1,1.3452682,0.002038733,5.5010686,202.30588
b190,0,Experiment 3,EM15552,2308.7239,(x=9.00 y=16.75),1,3,ip[width=25 height=10 bits=16 min=0.0 max=7487.0],ip[width=25 height=10 bits=16 min=1519.0 max=11555.0],1,1.56747,0.29476213,6.4014974,187.26396
b191,0,Experiment 3,EM15552,2382.865,(x=12.89 y=81.90),1,3,ip[width=28 height=10 bits=16 min=0.0 max=7487.0],ip[width=28 height=10 bits=16 min=1519.0 max=11555.0],1,1.8152363,0.06724281,6.302749,208.5614
b192,0,Experiment 3,EM15552,2375.8125,(x=13.42 y=79.64),1,3,ip[width=21 height=11 bits=16 min=0.0 max=7487.0],ip[width=21 height=11 bits=16 min=1519.0 max=11555.0],1,1.326303,0.006146655,6.3121424,242.02994
b193,0,Experiment 3,EM15552,2345.9128,(x=13.62 y=39.63),1,3,ip[width=30 height=11 bits=16 min=0.0 max=7487.0],ip[width=30 height=11 bits=16 min=1519.0 max=11555.0],1,2.0107942,0.05871984,6.3519654,228.93254
b194,0,Experiment 3,EM15552,2703.036,(x=13.90 y=80.84),1,3,ip[width=22 height=10 bits=16 min=0.0 max=7487.0],ip[width=22 height=10 bits=16 min=1519.0 max=11555.0],1,1.2340671,0.24423878,5.8763156,244.0191
b195,0,Experiment 3,EM15552,2202.1523,(x=13.78 y=16.20),1,3,ip[width=18 height=11 bits=16 min=0.0 max=7487.0],ip[width=18 height=11 bits=16 min=1519.0 max=11555.0],1,1.1202987,0.013484258,6.5434394,215.13986
b196,0,Experiment 3,EM15552,2307.641,(x=15.09 y=39.59),1,3,ip[width=16 height=11 bits=16 min=0.0 max=7487.0],ip[width=16 height=11 bits=16 min=1519.0 max=11555.0],1,0.9746595,0.001470865,6.4029393,237.76378
b197,0,Experiment 3,EM15552,2060.872,(x=15.84 y=27.07),1,3,ip[width=18 height=12 bits=16 min=0.0 max=7487.0],ip[width=18 height=12 bits=16 min=1519.0 max=11555.0],1,1.2459396,0.00565936,6.73161,191.70253
b200,0,Experiment 3,EM15552,2208.2666,(x=23.19 y=51.01),1,3,ip[width=23 height=11 bits=16 min=0.0 max=7487.0],ip[width=23 height=11 bits=16 min=1519.0 max=11555.0],1,1.4775007,0.17722362,6.5352955,205.76344
b202,0,Experiment 3,EM15552,2321.1946,(x=25.50 y=29.46),1,3,ip[width=39 height=11 bits=16 min=0.0 max=7487.0],ip[width=39 height=11 bits=16 min=1519.0 max=11555.0],1,2.8123765,0.042010766,6.3848877,198.0028
b205,0,Experiment 3,EM15552,2250.157,(x=26.10 y=12.11),1,3,ip[width=24 height=10 bits=16 min=0.0 max=7487.0],ip[width=24 height=10 bits=16 min=1519.0 max=11555.0],1,1.5674237,0.001038682,6.479502,220.4505
b206,0,Experiment 3,EM15552,2401.3567,(x=26.69 y=11.03),1,3,ip[width=17 height=10 bits=16 min=0.0 max=7487.0],ip[width=17 height=10 bits=16 min=1519.0 max=11555.0],1,0.98906076,0.012767576,6.2781205,212.77235
b209,0,Experiment 3,EM15552,2227.036,(x=28.46 y=66.85),1,3,ip[width=34 height=11 bits=16 min=0.0 max=7487.0],ip[width=34 height=11 bits=16 min=1519.0 max=11555.0],1,2.3572414,0.11233803,6.5102973,227.47137
b210,0,Experiment 3,EM15552,2189.682,(x=41.58 y=39.10),1,3,ip[width=20 height=11 bits=16 min=0.0 max=7487.0],ip[width=20 height=11 bits=16 min=1519.0 max=11555.0],1,1.3241751,0.014351294,6.5600486,215.77246
b211,0,Experiment 3,EM15552,2072.2666,(x=41.99 y=72.86),1,3,ip[width=24 height=11 bits=16 min=0.0 max=7487.0],ip[width=24 height=11 bits=16 min=1519.0 max=11555.0],1,1.6136804,0.25546223,6.716433,204.28218
b212,0,Experiment 3,EM15552,2086.5544,(x=43.50 y=86.30),1,3,ip[width=25 height=11 bits=16 min=0.0 max=7487.0],ip[width=25 height=11 bits=16 min=1519.0 max=11555.0],1,1.6746159,0.18128452,6.6974034,196.97653
b213,0,Experiment 3,EM15552,2131.7717,(x=47.61 y=57.66),1,3,ip[width=26 height=12 bits=16 min=0.0 max=7487.0],ip[width=26 height=12 bits=16 min=1519.0 max=11555.0],1,1.8296684,0.010711073,6.637179,189.62231
b214,0,Experiment 3,EM15552,2264.487,(x=49.25 y=6.53),1,3,ip[width=26 height=11 bits=16 min=0.0 max=7487.0],ip[width=26 height=11 bits=16 min=1519.0 max=11555.0],1,1.7631358,0.005936642,6.4604163,193.94618
b215,0,Experiment 3,EM15552,2248.7686,(x=51.35 y=53.22),1,3,ip[width=33 height=10 bits=16 min=0.0 max=7487.0],ip[width=33 height=10 bits=16 min=1519.0 max=11555.0],1,2.2695386,0.013807718,6.481352,221.8077
b216,0,Experiment 3,EM15552,2072.717,(x=55.48 y=58.70),1,3,ip[width=18 height=11 bits=16 min=0.0 max=7487.0],ip[width=18 height=11 bits=16 min=1519.0 max=11555.0],1,1.2131591,0.022918282,6.7158337,191.03947
b217,0,Experiment 3,EM15552,2189.4084,(x=56.84 y=39.57),1,3,ip[width=19 height=11 bits=16 min=0.0 max=7487.0],ip[width=19 height=11 bits=16 min=1519.0 max=11555.0],1,1.2320318,0.008413834,6.560413,199.78572
b218,0,Experiment 3,EM15552,2233.4768,(x=57.55 y=8.87),1,3,ip[width=21 height=12 bits=16 min=0.0 max=7487.0],ip[width=21 height=12 bits=16 min=1519.0 max=11555.0],1,1.486937,0.014292225,6.5017185,209.57292
b219,0,Experiment 3,EM15552,2157.0103,(x=59.82 y=59.30),1,3,ip[width=22 height=11 bits=16 min=0.0 max=7487.0],ip[width=22 height=11 bits=16 min=1519.0 max=11555.0],1,1.484655,0.007715981,6.603564,232.16216
b220,0,Experiment 3,EM15552,2148.7974,(x=60.95 y=37.82),1,3,ip[width=18 height=11 bits=16 min=0.0 max=7487.0],ip[width=18 height=11 bits=16 min=1519.0 max=11555.0],1,1.1624618,0.12608925,6.6145024,210.44897
b223,0,Experiment 3,EM15552,2194.753,(x=69.09 y=45.48),1,3,ip[width=19 height=11 bits=16 min=0.0 max=7487.0],ip[width=19 height=11 bits=16 min=1519.0 max=11555.0],1,1.2175997,0.004063764,6.5532947,195.9026
b224,0,Experiment 3,EM15552,2190.4583,(x=71.53 y=47.28),1,3,ip[width=25 height=11 bits=16 min=0.0 max=7487.0],ip[width=25 height=11 bits=16 min=1519.0 max=11555.0],1,1.6568533,0.061293934,6.5590143,201.01923
b226,0,Experiment 3,EM15552,2201.1443,(x=75.31 y=48.61),1,3,ip[width=25 height=11 bits=16 min=0.0 max=7487.0],ip[width=25 height=11 bits=16 min=1519.0 max=11555.0],1,1.6457517,0.108604506,6.544782,199.76555
b227,0,Experiment 3,EM15552,2080.8325,(x=74.89 y=75.87),1,3,ip[width=22 height=11 bits=16 min=0.0 max=7487.0],ip[width=22 height=11 bits=16 min=1519.0 max=11555.0],1,1.5014309,0.003815753,6.7050247,196.2932
b228,0,Experiment 3,EM15552,2138.8599,(x=75.25 y=79.19),1,3,ip[width=25 height=11 bits=16 min=0.0 max=7487.0],ip[width=25 height=11 bits=16 min=1519.0 max=11555.0],1,1.6635143,0.004277996,6.6277385,187.85782
b230,0,Experiment 3,EM15552,2091.889,(x=76.62 y=65.80),1,3,ip[width=18 height=11 bits=16 min=0.0 max=7487.0],ip[width=18 height=11 bits=16 min=1519.0 max=11555.0],1,1.2130357,0.027864017,6.6902986,196.05844
b231,0,Experiment 3,EM15552,2187.4175,(x=78.81 y=47.06),1,3,ip[width=25 height=11 bits=16 min=0.0 max=7487.0],ip[width=25 height=11 bits=16 min=1519.0 max=11555.0],1,1.6610472,0.11140503,6.5630646,187.1923
b232,0,Experiment 3,EM15552,2202.8313,(x=79.63 y=75.41),1,3,ip[width=27 height=11 bits=16 min=0.0 max=7487.0],ip[width=27 height=11 bits=16 min=1519.0 max=11555.0],1,1.8241175,0.17072035,6.5425353,206.47414
b233,0,Experiment 3,EM15552,2141.1643,(x=79.65 y=81.21),1,3,ip[width=25 height=11 bits=16 min=0.0 max=7487.0],ip[width=25 height=11 bits=16 min=1519.0 max=11555.0],1,1.6738758,0.07829214,6.6246686,179.70284
b236,0,Experiment 3,EM15552,2085.9639,(x=81.59 y=68.14),1,3,ip[width=23 height=12 bits=16 min=0.0 max=7487.0],ip[width=23 height=12 bits=16 min=1519.0 max=11555.0],1,1.6760961,0.022286268,6.69819,218.39523
b237,0,Experiment 3,EM15552,2157.6853,(x=84.28 y=59.34),1,3,ip[width=22 height=11 bits=16 min=0.0 max=7487.0],ip[width=22 height=11 bits=16 min=1519.0 max=11555.0],1,1.4710864,0.014219059,6.602665,217.2139
b240,0,Experiment 3,EM15552,2104.0461,(x=87.73 y=51.35),1,3,ip[width=15 height=12 bits=16 min=0.0 max=7487.0],ip[width=15 height=12 bits=16 min=1519.0 max=11555.0],1,0.9663333,0.006716542,6.674106,190.67769
b241,0,Experiment 3,EM15552,2172.0063,(x=88.49 y=30.23),1,3,ip[width=18 height=11 bits=16 min=0.0 max=7487.0],ip[width=18 height=11 bits=16 min=1519.0 max=11555.0],1,1.1681359,0.0617217,6.5835905,215.80556
b245,0,Experiment 3,EM15552,2455.7534,(x=51.67 y=66.43),1,3,ip[width=18 height=10 bits=16 min=0.0 max=7487.0],ip[width=18 height=10 bits=16 min=1519.0 max=11555.0],1,1.083887,0.006204075,6.20567,189.48201
b248,0,Experiment 3,EM15552,2453.5166,(x=1.65 y=20.62),1,4,ip[width=18 height=11 bits=16 min=0.0 max=7487.0],ip[width=18 height=11 bits=16 min=1519.0 max=11555.0],1,1.1293429,0.04116476,7.5627017,255.13043
b249,0,Experiment 3,EM15552,2135.1497,(x=11.02 y=39.81),1,4,ip[width=17 height=11 bits=16 min=0.0 max=7487.0],ip[width=17 height=11 bits=16 min=1519.0 max=11555.0],1,1.1059823,6.15E-04,8.083881,192.64789
b250,0,Experiment 3,EM15552,2164.2664,(x=16.62 y=66.08),1,4,ip[width=25 height=11 bits=16 min=0.0 max=7487.0],ip[width=25 height=11 bits=16 min=1519.0 max=11555.0],1,1.7573537,0.004491189,8.036216,210.69778
b251,0,Experiment 3,EM15552,2128.9788,(x=21.75 y=7.02),1,4,ip[width=26 height=11 bits=16 min=0.0 max=7487.0],ip[width=26 height=11 bits=16 min=1519.0 max=11555.0],1,1.7941548,0.007533243,8.093984,197.80974
b252,0,Experiment 3,EM15552,2131.1555,(x=22.05 y=33.52),1,4,ip[width=21 height=11 bits=16 min=0.0 max=7487.0],ip[width=21 height=11 bits=16 min=1519.0 max=11555.0],1,1.4484206,0.001031994,8.09042,205.45108
b253,0,Experiment 3,EM15552,2122.5032,(x=23.59 y=25.26),1,4,ip[width=17 height=12 bits=16 min=0.0 max=7487.0],ip[width=17 height=12 bits=16 min=1519.0 max=11555.0],1,1.1971543,0.01252427,8.104584,191.03226
b254,0,Experiment 3,EM15552,2224.3022,(x=24.40 y=83.58),1,4,ip[width=29 height=11 bits=16 min=0.0 max=7487.0],ip[width=29 height=11 bits=16 min=1519.0 max=11555.0],1,1.9619008,0.093738206,7.937935,236.90361
b255,0,Experiment 3,EM15552,2103.8564,(x=25.11 y=75.60),1,4,ip[width=21 height=11 bits=16 min=0.0 max=7487.0],ip[width=21 height=11 bits=16 min=1519.0 max=11555.0],1,1.3751808,0.001204917,8.13511,209.14452
b256,0,Experiment 3,EM15552,2088.98,(x=26.45 y=44.81),1,4,ip[width=17 height=11 bits=16 min=0.0 max=7487.0],ip[width=17 height=11 bits=16 min=1519.0 max=11555.0],1,1.1217558,0.00297859,8.159463,241.24648
b257,0,Experiment 3,EM15552,2128.529,(x=27.40 y=36.02),1,4,ip[width=20 height=12 bits=16 min=0.0 max=7487.0],ip[width=20 height=12 bits=16 min=1519.0 max=11555.0],1,1.4165343,0.015797768,8.094719,205.93182
b258,0,Experiment 3,EM15552,2105.6833,(x=29.13 y=59.94),1,4,ip[width=27 height=11 bits=16 min=0.0 max=7487.0],ip[width=27 height=11 bits=16 min=1519.0 max=11555.0],1,1.8399682,0.018667664,8.132119,217.67949
b260,0,Experiment 3,EM15552,2041.8589,(x=29.60 y=66.33),1,4,ip[width=19 height=11 bits=16 min=0.0 max=7487.0],ip[width=19 height=11 bits=16 min=1519.0 max=11555.0],1,1.2541733,0.013300739,8.236602,204.89308
b261,0,Experiment 3,EM15552,2277.634,(x=31.75 y=71.02),1,4,ip[width=41 height=11 bits=16 min=0.0 max=7487.0],ip[width=41 height=11 bits=16 min=1519.0 max=11555.0],1,2.8685322,0.10075273,7.8506284,204.93094
b262,0,Experiment 3,EM15552,2195.1755,(x=33.42 y=4.98),1,4,ip[width=23 height=11 bits=16 min=0.0 max=7487.0],ip[width=23 height=11 bits=16 min=1519.0 max=11555.0],1,1.5123242,0.12156866,7.985616,203.06282
b263,0,Experiment 3,EM15552,2131.5576,(x=34.86 y=14.88),1,4,ip[width=20 height=10 bits=16 min=0.0 max=7487.0],ip[width=20 height=10 bits=16 min=1519.0 max=11555.0],1,1.1976784,0.007821089,8.089762,200.07237
b264,0,Experiment 3,EM15552,2209.8667,(x=37.06 y=26.10),1,4,ip[width=25 height=11 bits=16 min=0.0 max=7487.0],ip[width=25 height=11 bits=16 min=1519.0 max=11555.0],1,1.7277802,0.014735968,7.9615664,229.38182
b265,0,Experiment 3,EM15552,2110.7144,(x=37.21 y=48.07),1,4,ip[width=19 height=11 bits=16 min=0.0 max=7487.0],ip[width=19 height=11 bits=16 min=1519.0 max=11555.0],1,1.2176614,0.01741893,8.123883,196.22437
b266,0,Experiment 3,EM15552,2077.5083,(x=37.56 y=36.84),1,4,ip[width=21 height=11 bits=16 min=0.0 max=7487.0],ip[width=21 height=11 bits=16 min=1519.0 max=11555.0],1,1.3910931,0.006797468,8.178243,199.50282
b267,0,Experiment 3,EM15552,2144.3147,(x=41.14 y=12.07),1,4,ip[width=20 height=11 bits=16 min=0.0 max=7487.0],ip[width=20 height=11 bits=16 min=1519.0 max=11555.0],1,1.3295717,0.001744916,8.068878,212.38235
b268,0,Experiment 3,EM15552,2077.961,(x=44.46 y=86.81),1,4,ip[width=23 height=12 bits=16 min=0.0 max=7487.0],ip[width=23 height=12 bits=16 min=1519.0 max=11555.0],1,1.5785253,0.020231415,8.177502,199.07071
b269,0,Experiment 3,EM15552,2186.8333,(x=44.79 y=9.92),1,4,ip[width=24 height=11 bits=16 min=0.0 max=7487.0],ip[width=24 height=11 bits=16 min=1519.0 max=11555.0],1,1.5530533,0.106693506,7.999273,229.49246
b270,0,Experiment 3,EM15552,2070.2207,(x=47.24 y=77.48),1,4,ip[width=17 height=12 bits=16 min=0.0 max=7487.0],ip[width=17 height=12 bits=16 min=1519.0 max=11555.0],1,1.1580211,0.029681507,8.190172,218.62837
b271,0,Experiment 3,EM15552,2083.2307,(x=51.10 y=12.87),1,4,ip[width=20 height=11 bits=16 min=0.0 max=7487.0],ip[width=20 height=11 bits=16 min=1519.0 max=11555.0],1,1.2876323,0.002838174,8.168875,220.64024
b272,0,Experiment 3,EM15552,2171.1848,(x=55.48 y=51.80),1,4,ip[width=23 height=11 bits=16 min=0.0 max=7487.0],ip[width=23 height=11 bits=16 min=1519.0 max=11555.0],1,1.603689,0.1067951,8.02489,211.49756
b273,0,Experiment 3,EM15552,2243.0127,(x=56.01 y=4.31),1,4,ip[width=27 height=11 bits=16 min=0.0 max=7487.0],ip[width=27 height=11 bits=16 min=1519.0 max=11555.0],1,1.8602287,0.007650754,7.9073052,201.87083
b274,0,Experiment 3,EM15552,2138.1284,(x=67.87 y=36.36),1,4,ip[width=20 height=12 bits=16 min=0.0 max=7487.0],ip[width=20 height=12 bits=16 min=1519.0 max=11555.0],1,1.350819,0.00552461,8.079005,190.78947
b276,0,Experiment 3,EM15552,2132.674,(x=77.40 y=52.48),1,4,ip[width=26 height=11 bits=16 min=0.0 max=7487.0],ip[width=26 height=11 bits=16 min=1519.0 max=11555.0],1,1.7427058,0.02544791,8.087934,189.35875
b277,0,Experiment 3,EM15552,2349.4722,(x=78.93 y=14.46),1,4,ip[width=30 height=11 bits=16 min=0.0 max=7487.0],ip[width=30 height=11 bits=16 min=1519.0 max=11555.0],1,2.0427575,0.10056357,7.7330265,218.22353
b278,0,Experiment 3,EM15552,2633.4187,(x=84.23 y=6.60),1,4,ip[width=20 height=11 bits=16 min=0.0 max=7487.0],ip[width=20 height=11 bits=16 min=1519.0 max=11555.0],1,1.21982,0.07481487,7.2681947,247.78206
b280,0,Experiment 3,EM15552,2107.577,(x=85.68 y=86.49),1,4,ip[width=18 height=12 bits=16 min=0.0 max=7487.0],ip[width=18 height=12 bits=16 min=1519.0 max=11555.0],1,1.1784973,3.84E-04,8.129019,195.15541
b281,0,Experiment 3,EM15552,2180.822,(x=87.47 y=15.16),1,4,ip[width=19 height=11 bits=16 min=0.0 max=7487.0],ip[width=19 height=11 bits=16 min=1519.0 max=11555.0],1,1.2399262,0.014532371,8.009113,226.82468
b282,0,Experiment 3,EM15552,2107.455,(x=88.24 y=22.37),1,4,ip[width=16 height=12 bits=16 min=0.0 max=7487.0],ip[width=16 height=12 bits=16 min=1519.0 max=11555.0],1,1.1049801,0.002724754,8.129218,193.22694
b285,0,Experiment 3,EM15552,2489.3872,(x=1.03 y=32.38),1,5,ip[width=30 height=10 bits=16 min=0.0 max=7487.0],ip[width=30 height=10 bits=16 min=1519.0 max=11555.0],1,1.9166918,0.006258867,4.524308,211.36214
b286,0,Experiment 3,EM15552,2423.5425,(x=1.65 y=46.99),1,5,ip[width=21 height=11 bits=16 min=0.0 max=7487.0],ip[width=21 height=11 bits=16 min=1519.0 max=11555.0],1,1.4296732,0.004381883,4.5874214,204.03314
b287,0,Experiment 3,EM15552,2240.6687,(x=1.55 y=59.76),1,5,ip[width=20 height=11 bits=16 min=0.0 max=7487.0],ip[width=20 height=11 bits=16 min=1519.0 max=11555.0],1,1.239165,0.07054632,4.7627106,187.21794
b288,0,Experiment 3,EM15552,2366.9753,(x=2.68 y=20.97),1,5,ip[width=18 height=11 bits=16 min=0.0 max=7487.0],ip[width=18 height=11 bits=16 min=1519.0 max=11555.0],1,1.2383381,0.001403014,4.6416426,214.1274
b289,0,Experiment 3,EM15552,2403.006,(x=3.21 y=5.35),1,5,ip[width=19 height=12 bits=16 min=0.0 max=7487.0],ip[width=19 height=12 bits=16 min=1519.0 max=11555.0],1,1.27407,0.013522308,4.607106,197.54659
b290,0,Experiment 3,EM15552,2248.9397,(x=4.05 y=83.12),1,5,ip[width=25 height=11 bits=16 min=0.0 max=7487.0],ip[width=25 height=11 bits=16 min=1519.0 max=11555.0],1,1.7744842,0.10180862,4.7547827,201.24553
b292,0,Experiment 3,EM15552,2911,(x=5.37 y=24.66),1,5,ip[width=31 height=10 bits=16 min=0.0 max=7487.0],ip[width=31 height=10 bits=16 min=1519.0 max=11555.0],1,1.9398942,0.1731894,4.1201825,227.09274
b296,0,Experiment 3,EM15552,2452.724,(x=7.11 y=48.63),1,5,ip[width=20 height=11 bits=16 min=0.0 max=7487.0],ip[width=20 height=11 bits=16 min=1519.0 max=11555.0],1,1.3042077,0.015481787,4.55945,203.98788
b297,0,Experiment 3,EM15552,2504.9524,(x=7.99 y=50.70),1,5,ip[width=20 height=11 bits=16 min=0.0 max=7487.0],ip[width=20 height=11 bits=16 min=1519.0 max=11555.0],1,1.2694689,0.003837599,4.5093884,211.1118
b298,0,Experiment 3,EM15552,2508.5679,(x=11.59 y=31.95),1,5,ip[width=19 height=11 bits=16 min=0.0 max=7487.0],ip[width=19 height=11 bits=16 min=1519.0 max=11555.0],1,1.2394483,0.002507605,4.505923,223.53459
b299,0,Experiment 3,EM15552,2252.1548,(x=12.00 y=83.73),1,5,ip[width=18 height=12 bits=16 min=0.0 max=7487.0],ip[width=18 height=12 bits=16 min=1519.0 max=11555.0],1,1.2419616,0.03498513,4.751701,219.4
b301,0,Experiment 3,EM15552,2425.4937,(x=12.20 y=59.04),1,5,ip[width=17 height=12 bits=16 min=0.0 max=7487.0],ip[width=17 height=12 bits=16 min=1519.0 max=11555.0],1,1.1626468,3.07E-04,4.5855513,194.10811
b302,0,Experiment 3,EM15552,2990.5073,(x=14.23 y=20.95),1,5,ip[width=25 height=10 bits=16 min=0.0 max=7487.0],ip[width=25 height=10 bits=16 min=1519.0 max=11555.0],1,1.5559521,0.08167962,4.043973,230.40816
b304,0,Experiment 3,EM15552,2530,(x=14.17 y=28.23),1,5,ip[width=22 height=11 bits=16 min=0.0 max=7487.0],ip[width=22 height=11 bits=16 min=1519.0 max=11555.0],1,1.4486365,0.007341244,4.4853797,218.35359
b306,0,Experiment 3,EM15552,2774.593,(x=16.56 y=81.50),1,5,ip[width=21 height=11 bits=16 min=0.0 max=7487.0],ip[width=21 height=11 bits=16 min=1519.0 max=11555.0],1,1.284456,0.030719075,4.2509317,218.775
b307,0,Experiment 3,EM15552,2503.325,(x=17.29 y=45.86),1,5,ip[width=22 height=11 bits=16 min=0.0 max=7487.0],ip[width=22 height=11 bits=16 min=1519.0 max=11555.0],1,1.5162638,0.04654719,4.510948,189.04167
b311,0,Experiment 3,EM15552,2580.241,(x=18.17 y=34.61),1,5,ip[width=19 height=11 bits=16 min=0.0 max=7487.0],ip[width=19 height=11 bits=16 min=1519.0 max=11555.0],1,1.2577505,0.003663493,4.4372225,223.43312
b313,0,Experiment 3,EM15552,2608.4028,(x=19.91 y=28.33),1,5,ip[width=17 height=11 bits=16 min=0.0 max=7487.0],ip[width=17 height=11 bits=16 min=1519.0 max=11555.0],1,1.1027288,0.039092775,4.4102287,183.57343
b314,0,Experiment 3,EM15552,2568.5662,(x=20.52 y=9.28),1,5,ip[width=25 height=11 bits=16 min=0.0 max=7487.0],ip[width=25 height=11 bits=16 min=1519.0 max=11555.0],1,1.6803749,0.12376024,4.448413,211.98605
b315,0,Experiment 3,EM15552,2672.8909,(x=21.74 y=38.73),1,5,ip[width=18 height=12 bits=16 min=0.0 max=7487.0],ip[width=18 height=12 bits=16 min=1519.0 max=11555.0],1,1.2557153,0.001631861,4.3484154,203.3625
b316,0,Experiment 3,EM15552,2570.705,(x=22.39 y=24.28),1,5,ip[width=19 height=10 bits=16 min=0.0 max=7487.0],ip[width=19 height=10 bits=16 min=1519.0 max=11555.0],1,1.17657,0.002284725,4.446363,204.76
b318,0,Experiment 3,EM15552,2629.6824,(x=25.00 y=13.55),1,5,ip[width=21 height=11 bits=16 min=0.0 max=7487.0],ip[width=21 height=11 bits=16 min=1519.0 max=11555.0],1,1.4465549,0.005759329,4.389832,194.25
b319,0,Experiment 3,EM15552,2345.4602,(x=25.40 y=77.22),1,5,ip[width=20 height=13 bits=16 min=0.0 max=7487.0],ip[width=20 height=13 bits=16 min=1519.0 max=11555.0],1,1.4497466,0.015969988,4.6622653,201.97238
b320,0,Experiment 3,EM15552,2625.3992,(x=27.82 y=59.34),1,5,ip[width=32 height=11 bits=16 min=0.0 max=7487.0],ip[width=32 height=11 bits=16 min=1519.0 max=11555.0],1,2.1153498,0.020573355,4.393937,196.14285
b321,0,Experiment 3,EM15552,2754.0613,(x=27.73 y=28.05),1,5,ip[width=27 height=10 bits=16 min=0.0 max=7487.0],ip[width=27 height=10 bits=16 min=1519.0 max=11555.0],1,1.632584,0.23977564,4.270612,202.65533
b323,0,Experiment 3,EM15552,2595.9543,(x=30.80 y=66.69),1,5,ip[width=26 height=10 bits=16 min=0.0 max=7487.0],ip[width=26 height=10 bits=16 min=1519.0 max=11555.0],1,1.6431613,0.23306616,4.422161,204.40866
b324,0,Experiment 3,EM15552,2653.2446,(x=32.21 y=13.37),1,5,ip[width=26 height=11 bits=16 min=0.0 max=7487.0],ip[width=26 height=11 bits=16 min=1519.0 max=11555.0],1,1.7995398,0.11371791,4.3672466,215.81166
b325,0,Experiment 3,EM15552,2830.6545,(x=32.48 y=18.26),1,5,ip[width=33 height=10 bits=16 min=0.0 max=7487.0],ip[width=33 height=10 bits=16 min=1519.0 max=11555.0],1,2.1324646,0.024076624,4.1971955,211.07664
b326,0,Experiment 3,EM15552,2524.3562,(x=32.60 y=52.92),1,5,ip[width=18 height=11 bits=16 min=0.0 max=7487.0],ip[width=18 height=11 bits=16 min=1519.0 max=11555.0],1,1.094927,0.003790184,4.4907894,231.52174
b327,0,Experiment 3,EM15552,2344.825,(x=32.86 y=70.18),1,5,ip[width=20 height=11 bits=16 min=0.0 max=7487.0],ip[width=20 height=11 bits=16 min=1519.0 max=11555.0],1,1.3582201,0.003542242,4.662874,185.77058
b328,0,Experiment 3,EM15552,2608.0393,(x=33.00 y=23.08),1,5,ip[width=20 height=12 bits=16 min=0.0 max=7487.0],ip[width=20 height=12 bits=16 min=1519.0 max=11555.0],1,1.3517749,0.004727194,4.4105773,189.97647
b329,0,Experiment 3,EM15552,2511.658,(x=33.45 y=66.99),1,5,ip[width=21 height=11 bits=16 min=0.0 max=7487.0],ip[width=21 height=11 bits=16 min=1519.0 max=11555.0],1,1.4363014,0.0116831,4.502961,186.38419
b330,0,Experiment 3,EM15552,2693.5022,(x=34.32 y=35.68),1,5,ip[width=28 height=11 bits=16 min=0.0 max=7487.0],ip[width=28 height=11 bits=16 min=1519.0 max=11555.0],1,1.792848,0.13058187,4.328659,206.0393
b333,0,Experiment 3,EM15552,2653.289,(x=35.98 y=50.72),1,5,ip[width=20 height=11 bits=16 min=0.0 max=7487.0],ip[width=20 height=11 bits=16 min=1519.0 max=11555.0],1,1.3168974,0.008366796,4.367204,193.53987
b334,0,Experiment 3,EM15552,2372.3953,(x=36.99 y=74.40),1,5,ip[width=19 height=11 bits=16 min=0.0 max=7487.0],ip[width=19 height=11 bits=16 min=1519.0 max=11555.0],1,1.2557153,0.019842548,4.6364474,182.62894
b336,0,Experiment 3,EM15552,2401.9832,(x=38.08 y=64.55),1,5,ip[width=20 height=11 bits=16 min=0.0 max=7487.0],ip[width=20 height=11 bits=16 min=1519.0 max=11555.0],1,1.3731456,0.004711269,4.6080866,199.63068
b339,0,Experiment 3,EM15552,2620.4944,(x=40.89 y=1.11),1,5,ip[width=20 height=11 bits=16 min=0.0 max=7487.0],ip[width=20 height=11 bits=16 min=1519.0 max=11555.0],1,1.3429992,0.03250635,4.3986387,203.90588
b341,0,Experiment 3,EM15552,2727.382,(x=42.25 y=11.70),1,5,ip[width=20 height=11 bits=16 min=0.0 max=7487.0],ip[width=20 height=11 bits=16 min=1519.0 max=11555.0],1,1.3385609,0.008888274,4.2961845,180.18343
b342,0,Experiment 3,EM15552,2801.368,(x=44.19 y=18.25),1,5,ip[width=22 height=12 bits=16 min=0.0 max=7487.0],ip[width=22 height=12 bits=16 min=1519.0 max=11555.0],1,1.4997964,0.06756302,4.2252674,193.14894
b343,0,Experiment 3,EM15552,2663.0374,(x=45.06 y=2.77),1,5,ip[width=21 height=11 bits=16 min=0.0 max=7487.0],ip[width=21 height=11 bits=16 min=1519.0 max=11555.0],1,1.4283183,0.030406699,4.3578606,191.05495
b344,0,Experiment 3,EM15552,2890.0747,(x=45.94 y=7.50),1,5,ip[width=41 height=11 bits=16 min=0.0 max=7487.0],ip[width=41 height=11 bits=16 min=1519.0 max=11555.0],1,2.9423425,0.1238788,4.1402397,193.19519
b345,0,Experiment 3,EM15552,2853.772,(x=46.42 y=18.42),1,5,ip[width=20 height=11 bits=16 min=0.0 max=7487.0],ip[width=20 height=11 bits=16 min=1519.0 max=11555.0],1,1.3111616,0.003473616,4.175037,211.11516
b347,0,Experiment 3,EM15552,3054.448,(x=48.25 y=23.81),1,5,ip[width=24 height=10 bits=16 min=0.0 max=7487.0],ip[width=24 height=10 bits=16 min=1519.0 max=11555.0],1,1.4550507,0.18143018,3.9826841,204.31522
b349,0,Experiment 3,EM15552,3129.8484,(x=50.11 y=24.49),1,5,ip[width=27 height=10 bits=16 min=0.0 max=7487.0],ip[width=27 height=10 bits=16 min=1519.0 max=11555.0],1,1.6306412,0.05395749,3.9104111,218.0577
b351,0,Experiment 3,EM15552,2755.18,(x=49.61 y=14.98),1,5,ip[width=18 height=12 bits=16 min=0.0 max=7487.0],ip[width=18 height=12 bits=16 min=1519.0 max=11555.0],1,1.1371131,0.06152241,4.2695394,193.89726
b352,0,Experiment 3,EM15552,2712.7307,(x=51.65 y=17.46),1,5,ip[width=19 height=12 bits=16 min=0.0 max=7487.0],ip[width=19 height=12 bits=16 min=1519.0 max=11555.0],1,1.3723438,0.006693664,4.310228,210.01163
b355,0,Experiment 3,EM15552,2744.8706,(x=53.20 y=43.13),1,5,ip[width=27 height=10 bits=16 min=0.0 max=7487.0],ip[width=27 height=10 bits=16 min=1519.0 max=11555.0],1,1.7074273,0.01596707,4.2794213,199.76389
b356,0,Experiment 3,EM15552,2580.392,(x=53.11 y=45.87),1,5,ip[width=18 height=11 bits=16 min=0.0 max=7487.0],ip[width=18 height=11 bits=16 min=1519.0 max=11555.0],1,1.1282934,0.001532098,4.4370775,200.03473
b357,0,Experiment 3,EM15552,2631.7544,(x=54.66 y=7.22),1,5,ip[width=20 height=11 bits=16 min=0.0 max=7487.0],ip[width=20 height=11 bits=16 min=1519.0 max=11555.0],1,1.2866918,0.052243996,4.3878455,202.78125
b359,0,Experiment 3,EM15552,2467.2205,(x=55.21 y=62.37),1,5,ip[width=21 height=11 bits=16 min=0.0 max=7487.0],ip[width=21 height=11 bits=16 min=1519.0 max=11555.0],1,1.4326009,0.01140077,4.545555,205.67403
b360,0,Experiment 3,EM15552,2783.9604,(x=55.40 y=36.58),1,5,ip[width=26 height=11 bits=16 min=0.0 max=7487.0],ip[width=26 height=11 bits=16 min=1519.0 max=11555.0],1,1.732961,0.001826538,4.241953,190.35046
b361,0,Experiment 3,EM15552,2404.0164,(x=57.07 y=81.21),1,5,ip[width=27 height=12 bits=16 min=0.0 max=7487.0],ip[width=27 height=12 bits=16 min=1519.0 max=11555.0],1,1.8633432,0.12484976,4.6061378,205.25533
b363,0,Experiment 3,EM15552,2780.9958,(x=58.26 y=6.01),1,5,ip[width=28 height=11 bits=16 min=0.0 max=7487.0],ip[width=28 height=11 bits=16 min=1519.0 max=11555.0],1,1.8943969,0.16370247,4.2447944,204.9752
b364,0,Experiment 3,EM15552,2622.5579,(x=59.37 y=58.14),1,5,ip[width=27 height=11 bits=16 min=0.0 max=7487.0],ip[width=27 height=11 bits=16 min=1519.0 max=11555.0],1,1.8501446,0.021963106,4.396661,213.2383
b365,0,Experiment 3,EM15552,2533.774,(x=58.95 y=51.76),1,5,ip[width=20 height=11 bits=16 min=0.0 max=7487.0],ip[width=20 height=11 bits=16 min=1519.0 max=11555.0],1,1.3598236,0.015553677,4.4817624,199.35057
b366,0,Experiment 3,EM15552,2704.02,(x=59.56 y=9.47),1,5,ip[width=18 height=11 bits=16 min=0.0 max=7487.0],ip[width=18 height=11 bits=16 min=1519.0 max=11555.0],1,1.1255181,0.09958729,4.3185773,220.85
b368,0,Experiment 3,EM15552,2516.4375,(x=60.04 y=55.75),1,5,ip[width=17 height=11 bits=16 min=0.0 max=7487.0],ip[width=17 height=11 bits=16 min=1519.0 max=11555.0],1,1.0861074,7.94E-04,4.4983797,218.54677
b369,0,Experiment 3,EM15552,2845.0564,(x=60.60 y=29.10),1,5,ip[width=28 height=11 bits=16 min=0.0 max=7487.0],ip[width=28 height=11 bits=16 min=1519.0 max=11555.0],1,1.9004719,0.099378526,4.1833906,210.3595
b370,0,Experiment 3,EM15552,2403.8508,(x=61.40 y=78.56),1,5,ip[width=22 height=11 bits=16 min=0.0 max=7487.0],ip[width=22 height=11 bits=16 min=1519.0 max=11555.0],1,1.5359691,0.06969448,4.6062965,228.97437
b376,0,Experiment 3,EM15552,2651.875,(x=68.19 y=51.17),1,5,ip[width=22 height=11 bits=16 min=0.0 max=7487.0],ip[width=22 height=11 bits=16 min=1519.0 max=11555.0],1,1.4309973,0.04779026,4.36856,198.41989
b377,0,Experiment 3,EM15552,2754.3281,(x=68.02 y=5.62),1,5,ip[width=22 height=11 bits=16 min=0.0 max=7487.0],ip[width=22 height=11 bits=16 min=1519.0 max=11555.0],1,1.4914702,0.018969819,4.2703557,195.36842
b378,0,Experiment 3,EM15552,2694.7693,(x=68.47 y=30.25),1,5,ip[width=18 height=11 bits=16 min=0.0 max=7487.0],ip[width=18 height=11 bits=16 min=1519.0 max=11555.0],1,1.176277,0.003326659,4.3274446,212.02
b379,0,Experiment 3,EM15552,2616.4585,(x=68.76 y=89.19),1,5,ip[width=21 height=11 bits=16 min=0.0 max=7487.0],ip[width=21 height=11 bits=16 min=1519.0 max=11555.0],1,1.3684583,0.044266615,4.4025073,190.49419
b380,0,Experiment 3,EM15552,2490.7021,(x=69.89 y=71.20),1,5,ip[width=24 height=11 bits=16 min=0.0 max=7487.0],ip[width=24 height=11 bits=16 min=1519.0 max=11555.0],1,1.7281504,0.012333348,4.5230474,199.33937
b381,0,Experiment 3,EM15552,3004.0505,(x=70.36 y=88.10),1,5,ip[width=24 height=10 bits=16 min=0.0 max=7487.0],ip[width=24 height=10 bits=16 min=1519.0 max=11555.0],1,1.5103121,0.005342042,4.030991,202.21243
b382,0,Experiment 3,EM15552,2882.3037,(x=70.62 y=2.47),1,5,ip[width=24 height=11 bits=16 min=0.0 max=7487.0],ip[width=24 height=11 bits=16 min=1519.0 max=11555.0],1,1.6290761,0.04919091,4.1476884,193.2823
b384,0,Experiment 3,EM15552,2710.7349,(x=71.27 y=13.53),1,5,ip[width=19 height=12 bits=16 min=0.0 max=7487.0],ip[width=19 height=12 bits=16 min=1519.0 max=11555.0],1,1.2665393,0.001490907,4.312141,199.23418
b385,0,Experiment 3,EM15552,2723.3323,(x=71.64 y=89.19),1,5,ip[width=32 height=11 bits=16 min=0.0 max=7487.0],ip[width=32 height=11 bits=16 min=1519.0 max=11555.0],1,2.1645668,0.027951574,4.3000665,225.56363
b387,0,Experiment 3,EM15552,2863.7341,(x=74.29 y=10.28),1,5,ip[width=27 height=11 bits=16 min=0.0 max=7487.0],ip[width=27 height=11 bits=16 min=1519.0 max=11555.0],1,1.8428053,0.17361002,4.165488,193.89743
b389,0,Experiment 3,EM15552,2451.1064,(x=74.80 y=62.56),1,5,ip[width=22 height=11 bits=16 min=0.0 max=7487.0],ip[width=22 height=11 bits=16 min=1519.0 max=11555.0],1,1.438275,0.004611901,4.561001,207.87363
b390,0,Experiment 3,EM15552,2411.9788,(x=74.85 y=82.47),1,5,ip[width=16 height=12 bits=16 min=0.0 max=7487.0],ip[width=16 height=12 bits=16 min=1519.0 max=11555.0],1,1.0738956,0.041678555,4.598506,195.75735
b391,0,Experiment 3,EM15552,2741.2168,(x=75.37 y=88.62),1,5,ip[width=25 height=10 bits=16 min=0.0 max=7487.0],ip[width=25 height=10 bits=16 min=1519.0 max=11555.0],1,1.5487977,0.001143055,4.2829237,188.6927
b394,0,Experiment 3,EM15552,2725.2512,(x=76.08 y=14.50),1,5,ip[width=24 height=10 bits=16 min=0.0 max=7487.0],ip[width=24 height=10 bits=16 min=1519.0 max=11555.0],1,1.5336255,0.02185835,4.298227,181.16837
b396,0,Experiment 3,EM15552,2703.164,(x=77.49 y=88.43),1,5,ip[width=22 height=11 bits=16 min=0.0 max=7487.0],ip[width=22 height=11 bits=16 min=1519.0 max=11555.0],1,1.4286536,0.017220786,4.319398,206.37222
b397,0,Experiment 3,EM15552,2691.0498,(x=78.75 y=41.52),1,5,ip[width=19 height=11 bits=16 min=0.0 max=7487.0],ip[width=19 height=11 bits=16 min=1519.0 max=11555.0],1,1.2118022,0.00714471,4.33101,205.19608
b398,0,Experiment 3,EM15552,2516.983,(x=79.46 y=65.60),1,5,ip[width=21 height=11 bits=16 min=0.0 max=7487.0],ip[width=21 height=11 bits=16 min=1519.0 max=11555.0],1,1.3208447,0.01423754,4.4978566,192.30302
b399,0,Experiment 3,EM15552,2756.6274,(x=79.48 y=4.64),1,5,ip[width=19 height=10 bits=16 min=0.0 max=7487.0],ip[width=19 height=10 bits=16 min=1519.0 max=11555.0],1,1.1674728,0.001070922,4.2681518,181.66891
b403,0,Experiment 3,EM15552,2568.216,(x=81.97 y=35.22),1,5,ip[width=19 height=11 bits=16 min=0.0 max=7487.0],ip[width=19 height=11 bits=16 min=1519.0 max=11555.0],1,1.21945,0.005842132,4.4487486,196.9671
b404,0,Experiment 3,EM15552,2496.601,(x=83.46 y=74.45),1,5,ip[width=20 height=11 bits=16 min=0.0 max=7487.0],ip[width=20 height=11 bits=16 min=1519.0 max=11555.0],1,1.2628696,0.010551118,4.517393,203.15823
b405,0,Experiment 3,EM15552,2544.9902,(x=83.87 y=51.40),1,5,ip[width=23 height=11 bits=16 min=0.0 max=7487.0],ip[width=23 height=11 bits=16 min=1519.0 max=11555.0],1,1.569274,0.014357381,4.471011,197.93034
b406,0,Experiment 3,EM15552,2874.3333,(x=84.21 y=3.76),1,5,ip[width=19 height=11 bits=16 min=0.0 max=7487.0],ip[width=19 height=11 bits=16 min=1519.0 max=11555.0],1,1.2459859,0.028836284,4.1553283,204.47134
b407,0,Experiment 3,EM15552,2697.6406,(x=84.11 y=45.23),1,5,ip[width=27 height=11 bits=16 min=0.0 max=7487.0],ip[width=27 height=11 bits=16 min=1519.0 max=11555.0],1,1.7594815,0.16251834,4.3246922,197.04955
b409,0,Experiment 3,EM15552,2754.967,(x=86.65 y=82.80),1,5,ip[width=27 height=10 bits=16 min=0.0 max=7487.0],ip[width=27 height=10 bits=16 min=1519.0 max=11555.0],1,1.5951778,0.14234737,4.2697434,209.74129
b410,0,Experiment 3,EM15552,2521.6099,(x=86.30 y=57.73),1,5,ip[width=19 height=11 bits=16 min=0.0 max=7487.0],ip[width=19 height=11 bits=16 min=1519.0 max=11555.0],1,1.212789,4.77E-04,4.493422,205.09933
b411,0,Experiment 3,EM15552,2820.6262,(x=87.21 y=19.33),1,5,ip[width=32 height=11 bits=16 min=0.0 max=7487.0],ip[width=32 height=11 bits=16 min=1519.0 max=11555.0],1,2.1847348,0.056793597,4.2068076,203.21223
b413,0,Experiment 3,EM15552,2730.2954,(x=87.60 y=25.09),1,5,ip[width=18 height=11 bits=16 min=0.0 max=7487.0],ip[width=18 height=11 bits=16 min=1519.0 max=11555.0],1,1.12743,0.037970982,4.293392,200.75525
b414,0,Experiment 3,EM15552,2838.0225,(x=87.39 y=81.46),1,5,ip[width=27 height=10 bits=16 min=0.0 max=7487.0],ip[width=27 height=10 bits=16 min=1519.0 max=11555.0],1,1.6746159,0.003633778,4.190133,211.49295
b417,0,Experiment 3,EM15552,2923.8325,(x=27.32 y=9.26),1,5,ip[width=26 height=10 bits=16 min=0.0 max=7487.0],ip[width=26 height=10 bits=16 min=1519.0 max=11555.0],1,1.5869517,0.051233392,4.107882,207.19403
b418,0,Experiment 3,EM15552,2969.029,(x=28.21 y=9.50),1,5,ip[width=24 height=11 bits=16 min=0.0 max=7487.0],ip[width=24 height=11 bits=16 min=1519.0 max=11555.0],1,1.5879,0.0771564,4.06456,217.67981
b419,0,Experiment 3,EM15552,3075.0198,(x=29.27 y=18.53),1,5,ip[width=26 height=10 bits=16 min=0.0 max=7487.0],ip[width=26 height=10 bits=16 min=1519.0 max=11555.0],1,1.5419825,0.060216475,3.9629657,214.67004
b420,0,Experiment 3,EM15552,3072.5125,(x=29.90 y=19.25),1,5,ip[width=15 height=11 bits=16 min=0.0 max=7487.0],ip[width=15 height=11 bits=16 min=1519.0 max=11555.0],1,0.8880053,0.051792495,3.965369,273.03604
b422,0,Experiment 3,EM15552,2927.2236,(x=41.10 y=29.68),1,5,ip[width=18 height=11 bits=16 min=0.0 max=7487.0],ip[width=18 height=11 bits=16 min=1519.0 max=11555.0],1,1.15099,0.1378709,4.1046314,227.82759
b424,0,Experiment 3,EM15552,3285.438,(x=42.57 y=28.38),1,5,ip[width=16 height=10 bits=16 min=0.0 max=7487.0],ip[width=16 height=10 bits=16 min=1519.0 max=11555.0],1,0.89978534,0,3.7612748,228.46017
b425,0,Experiment 3,EM15552,3122.2856,(x=43.40 y=28.84),1,5,ip[width=21 height=11 bits=16 min=0.0 max=7487.0],ip[width=21 height=11 bits=16 min=1519.0 max=11555.0],1,1.3019103,0.079236105,3.91766,229.98181
b426,0,Experiment 3,EM15552,3041.319,(x=47.84 y=26.80),1,5,ip[width=26 height=10 bits=16 min=0.0 max=7487.0],ip[width=26 height=10 bits=16 min=1519.0 max=11555.0],1,1.5871599,0.006183934,3.9952686,238.94472
b427,0,Experiment 3,EM15552,3214.1926,(x=48.79 y=26.66),1,5,ip[width=15 height=10 bits=16 min=0.0 max=7487.0],ip[width=15 height=10 bits=16 min=1519.0 max=11555.0],1,0.80017924,0.008344074,3.829565,206.44661
b429,0,Experiment 3,EM15552,2826.1868,(x=63.56 y=73.31),1,5,ip[width=25 height=10 bits=16 min=0.0 max=7487.0],ip[width=25 height=10 bits=16 min=1519.0 max=11555.0],1,1.4984704,0.052801423,4.2014775,206.72487
b430,0,Experiment 3,EM15552,2775.5027,(x=63.89 y=74.31),1,5,ip[width=23 height=10 bits=16 min=0.0 max=7487.0],ip[width=23 height=10 bits=16 min=1519.0 max=11555.0],1,1.4740468,0.003305385,4.2500596,227.6524
b441,0,Experiment 3,EM15552,2935.1404,(x=1.99 y=38.32),1,6,ip[width=16 height=10 bits=16 min=0.0 max=7487.0],ip[width=16 height=10 bits=16 min=1519.0 max=11555.0],1,0.8506665,0.029361263,3.3141098,244.63963
b443,0,Experiment 3,EM15552,2298.9944,(x=4.22 y=75.98),1,6,ip[width=21 height=11 bits=16 min=0.0 max=7487.0],ip[width=21 height=11 bits=16 min=1519.0 max=11555.0],1,1.3882561,0.004515032,3.7981694,194.29213
b445,0,Experiment 3,EM15552,2273.4106,(x=7.68 y=68.00),1,6,ip[width=22 height=11 bits=16 min=0.0 max=7487.0],ip[width=22 height=11 bits=16 min=1519.0 max=11555.0],1,1.5700141,0.04561758,3.8176367,205.39899
b447,0,Experiment 3,EM15552,2392.4087,(x=8.30 y=32.50),1,6,ip[width=30 height=11 bits=16 min=0.0 max=7487.0],ip[width=30 height=11 bits=16 min=1519.0 max=11555.0],1,2.1142628,0.028049236,3.7270882,222.85283
b449,0,Experiment 3,EM15552,2295.2273,(x=10.51 y=50.99),1,6,ip[width=18 height=11 bits=16 min=0.0 max=7487.0],ip[width=18 height=11 bits=16 min=1519.0 max=11555.0],1,1.1530716,0.001805162,3.801036,215.04082
b450,0,Experiment 3,EM15552,2269.13,(x=13.38 y=87.86),1,6,ip[width=19 height=12 bits=16 min=0.0 max=7487.0],ip[width=19 height=12 bits=16 min=1519.0 max=11555.0],1,1.3443431,0.12448575,3.820894,203.51163
b451,0,Experiment 3,EM15552,2389.2332,(x=13.17 y=40.97),1,6,ip[width=31 height=11 bits=16 min=0.0 max=7487.0],ip[width=31 height=11 bits=16 min=1519.0 max=11555.0],1,2.1695318,0.0379158,3.7295043,239.23572
b454,0,Experiment 3,EM15552,2259.6147,(x=16.97 y=51.49),1,6,ip[width=23 height=12 bits=16 min=0.0 max=7487.0],ip[width=23 height=12 bits=16 min=1519.0 max=11555.0],1,1.6754794,0.008955432,3.8281343,185.10378
b456,0,Experiment 3,EM15552,3030.961,(x=17.26 y=27.96),1,6,ip[width=24 height=9 bits=16 min=0.0 max=7487.0],ip[width=24 height=9 bits=16 min=1519.0 max=11555.0],1,1.3340124,0.04994199,3.2411976,238.11377
b457,0,Experiment 3,EM15552,2298.0625,(x=17.35 y=2.05),1,6,ip[width=16 height=12 bits=16 min=0.0 max=7487.0],ip[width=16 height=12 bits=16 min=1519.0 max=11555.0],1,1.0897886,0.02992247,3.7988784,211.30435
b459,0,Experiment 3,EM15552,3195.8347,(x=18.04 y=25.28),1,6,ip[width=18 height=9 bits=16 min=0.0 max=7487.0],ip[width=18 height=9 bits=16 min=1519.0 max=11555.0],1,0.89361775,0.002343467,3.1157408,213.1842
b460,0,Experiment 3,EM15552,2298.26,(x=18.02 y=66.61),1,6,ip[width=17 height=11 bits=16 min=0.0 max=7487.0],ip[width=17 height=11 bits=16 min=1519.0 max=11555.0],1,1.1174386,0.011809428,3.7987282,213.85106
b461,0,Experiment 3,EM15552,2205.0693,(x=18.59 y=87.22),1,6,ip[width=23 height=12 bits=16 min=0.0 max=7487.0],ip[width=23 height=12 bits=16 min=1519.0 max=11555.0],1,1.6565449,0.04939944,3.8696392,194.23558
b462,0,Experiment 3,EM15552,2412.4104,(x=19.88 y=7.13),1,6,ip[width=26 height=11 bits=16 min=0.0 max=7487.0],ip[width=26 height=11 bits=16 min=1519.0 max=11555.0],1,1.7454504,0.09302122,3.7118683,202.14932
b464,0,Experiment 3,EM15552,2301.8088,(x=20.12 y=59.10),1,6,ip[width=25 height=11 bits=16 min=0.0 max=7487.0],ip[width=25 height=11 bits=16 min=1519.0 max=11555.0],1,1.7123613,0.0613164,3.7960277,212.6895
b466,0,Experiment 3,EM15552,2434.3154,(x=20.66 y=75.82),1,6,ip[width=26 height=11 bits=16 min=0.0 max=7487.0],ip[width=26 height=11 bits=16 min=1519.0 max=11555.0],1,1.813201,0.050818447,3.6952002,199.92577
b467,0,Experiment 3,EM15552,2298.15,(x=21.17 y=9.07),1,6,ip[width=18 height=11 bits=16 min=0.0 max=7487.0],ip[width=18 height=11 bits=16 min=1519.0 max=11555.0],1,1.1941398,0.03804234,3.798812,200.94702
b468,0,Experiment 3,EM15552,2374.881,(x=21.50 y=20.32),1,6,ip[width=17 height=11 bits=16 min=0.0 max=7487.0],ip[width=17 height=11 bits=16 min=1519.0 max=11555.0],1,1.0533421,0.013901319,3.7404253,232.7803
b469,0,Experiment 3,EM15552,3095.4316,(x=23.39 y=14.21),1,6,ip[width=46 height=11 bits=16 min=0.0 max=7487.0],ip[width=46 height=11 bits=16 min=1519.0 max=11555.0],1,3.2002697,0.11911874,3.19214,207.4642
b470,0,Experiment 3,EM15552,2215.3508,(x=22.75 y=39.75),1,6,ip[width=24 height=12 bits=16 min=0.0 max=7487.0],ip[width=24 height=12 bits=16 min=1519.0 max=11555.0],1,1.7465913,0.051761914,3.861816,223.44843
b471,0,Experiment 3,EM15552,2378.8462,(x=24.77 y=22.02),1,6,ip[width=29 height=11 bits=16 min=0.0 max=7487.0],ip[width=29 height=11 bits=16 min=1519.0 max=11555.0],1,1.9845049,0.014030729,3.7374082,224.69048
b474,0,Experiment 3,EM15552,2346.3728,(x=25.39 y=77.06),1,6,ip[width=19 height=12 bits=16 min=0.0 max=7487.0],ip[width=19 height=12 bits=16 min=1519.0 max=11555.0],1,1.329726,0.00990604,3.7621179,207.45454
b475,0,Experiment 3,EM15552,2466.2214,(x=25.84 y=13.77),1,6,ip[width=17 height=11 bits=16 min=0.0 max=7487.0],ip[width=17 height=11 bits=16 min=1519.0 max=11555.0],1,1.1102071,0.001191182,3.670922,241.34532
b477,0,Experiment 3,EM15552,2338.6177,(x=28.45 y=36.20),1,6,ip[width=20 height=11 bits=16 min=0.0 max=7487.0],ip[width=20 height=11 bits=16 min=1519.0 max=11555.0],1,1.3006767,0.013551629,3.768019,229.91304
b478,0,Experiment 3,EM15552,2360.2544,(x=28.89 y=1.64),1,6,ip[width=20 height=12 bits=16 min=0.0 max=7487.0],ip[width=20 height=12 bits=16 min=1519.0 max=11555.0],1,1.3074003,0.05288828,3.7515552,207.6747
b480,0,Experiment 3,EM15552,2429.4963,(x=30.96 y=69.24),1,6,ip[width=40 height=12 bits=16 min=0.0 max=7487.0],ip[width=40 height=12 bits=16 min=1519.0 max=11555.0],1,3.1521783,0.11156554,3.698867,196.32413
b481,0,Experiment 3,EM15552,2526.8298,(x=32.33 y=45.51),1,6,ip[width=34 height=10 bits=16 min=0.0 max=7487.0],ip[width=34 height=10 bits=16 min=1519.0 max=11555.0],1,2.214894,0.005700517,3.6248035,203.681
b482,0,Experiment 3,EM15552,2141.3203,(x=32.38 y=87.11),1,6,ip[width=19 height=13 bits=16 min=0.0 max=7487.0],ip[width=19 height=13 bits=16 min=1519.0 max=11555.0],1,1.353656,0.002333751,3.9181476,212.11627
b484,0,Experiment 3,EM15552,2381.132,(x=32.95 y=1.27),1,6,ip[width=20 height=11 bits=16 min=0.0 max=7487.0],ip[width=20 height=11 bits=16 min=1519.0 max=11555.0],1,1.3000504,0.01023219,3.7356687,197.78313
b486,0,Experiment 3,EM15552,2319.7166,(x=32.97 y=80.05),1,6,ip[width=27 height=11 bits=16 min=0.0 max=7487.0],ip[width=27 height=11 bits=16 min=1519.0 max=11555.0],1,1.8828328,0.02463419,3.7824013,216.46443
b487,0,Experiment 3,EM15552,2284.8303,(x=34.07 y=19.70),1,6,ip[width=20 height=11 bits=16 min=0.0 max=7487.0],ip[width=20 height=11 bits=16 min=1519.0 max=11555.0],1,1.3082628,0.014937922,3.808947,209.55487
b491,0,Experiment 3,EM15552,2189.5178,(x=34.93 y=12.64),1,6,ip[width=19 height=11 bits=16 min=0.0 max=7487.0],ip[width=19 height=11 bits=16 min=1519.0 max=11555.0],1,1.2757443,0.015257221,3.8814728,228.15625
b495,0,Experiment 3,EM15552,2319.6792,(x=36.87 y=65.20),1,6,ip[width=25 height=12 bits=16 min=0.0 max=7487.0],ip[width=25 height=12 bits=16 min=1519.0 max=11555.0],1,1.8242409,0.06428121,3.78243,205.39302
b496,0,Experiment 3,EM15552,2311.408,(x=37.94 y=79.76),1,6,ip[width=25 height=11 bits=16 min=0.0 max=7487.0],ip[width=25 height=11 bits=16 min=1519.0 max=11555.0],1,1.739622,0.16591433,3.7887237,202.28506
b497,0,Experiment 3,EM15552,2309.0615,(x=37.99 y=22.49),1,6,ip[width=23 height=11 bits=16 min=0.0 max=7487.0],ip[width=23 height=11 bits=16 min=1519.0 max=11555.0],1,1.579173,0.05167676,3.790509,205.8731
b499,0,Experiment 3,EM15552,2265.5571,(x=38.78 y=37.43),1,6,ip[width=22 height=12 bits=16 min=0.0 max=7487.0],ip[width=22 height=12 bits=16 min=1519.0 max=11555.0],1,1.5914772,0.017473485,3.8236127,200.80807
b500,0,Experiment 3,EM15552,2367.0886,(x=38.79 y=49.40),1,6,ip[width=16 height=10 bits=16 min=0.0 max=7487.0],ip[width=16 height=10 bits=16 min=1519.0 max=11555.0],1,0.9213718,0.0975672,3.7463546,204.38792
b502,0,Experiment 3,EM15552,2249.9128,(x=40.79 y=6.13),1,6,ip[width=16 height=12 bits=16 min=0.0 max=7487.0],ip[width=16 height=12 bits=16 min=1519.0 max=11555.0],1,1.1021122,0.03880828,3.835517,191.47517
b503,0,Experiment 3,EM15552,2370.7456,(x=40.75 y=43.90),1,6,ip[width=20 height=11 bits=16 min=0.0 max=7487.0],ip[width=20 height=11 bits=16 min=1519.0 max=11555.0],1,1.2722443,0.02130909,3.743572,221.8742
b504,0,Experiment 3,EM15552,3078.814,(x=41.44 y=38.99),1,6,ip[width=37 height=10 bits=16 min=0.0 max=7487.0],ip[width=37 height=10 bits=16 min=1519.0 max=11555.0],1,2.176532,0.002015607,3.2047849,209.11765
b505,0,Experiment 3,EM15552,2320.6067,(x=41.46 y=48.59),1,6,ip[width=23 height=11 bits=16 min=0.0 max=7487.0],ip[width=23 height=11 bits=16 min=1519.0 max=11555.0],1,1.5608244,0.009033577,3.781724,237.605
b506,0,Experiment 3,EM15552,3163.4846,(x=42.21 y=39.75),1,6,ip[width=18 height=10 bits=16 min=0.0 max=7487.0],ip[width=18 height=10 bits=16 min=1519.0 max=11555.0],1,0.9567736,9.09E-04,3.1403568,235.08333
b507,0,Experiment 3,EM15552,2535.7527,(x=43.02 y=52.51),1,6,ip[width=30 height=11 bits=16 min=0.0 max=7487.0],ip[width=30 height=11 bits=16 min=1519.0 max=11555.0],1,2.0491102,0.032285832,3.6180139,226.1628
b508,0,Experiment 3,EM15552,3327.7056,(x=42.80 y=38.07),1,6,ip[width=21 height=9 bits=16 min=0.0 max=7487.0],ip[width=21 height=9 bits=16 min=1519.0 max=11555.0],1,1.1075704,0.07032132,3.015397,239.97144
b509,0,Experiment 3,EM15552,2400.1978,(x=43.24 y=83.47),1,6,ip[width=20 height=11 bits=16 min=0.0 max=7487.0],ip[width=20 height=11 bits=16 min=1519.0 max=11555.0],1,1.2988881,0.007890342,3.7211614,205.08643
b510,0,Experiment 3,EM15552,2316.889,(x=43.39 y=68.42),1,6,ip[width=22 height=11 bits=16 min=0.0 max=7487.0],ip[width=22 height=11 bits=16 min=1519.0 max=11555.0],1,1.3720354,0.00202529,3.784553,204.77907
b511,0,Experiment 3,EM15552,3139.93,(x=43.82 y=38.24),1,6,ip[width=22 height=10 bits=16 min=0.0 max=7487.0],ip[width=22 height=10 bits=16 min=1519.0 max=11555.0],1,1.1961982,0.054021526,3.1582801,213.4
b512,0,Experiment 3,EM15552,2859.8267,(x=44.41 y=39.43),1,6,ip[width=27 height=10 bits=16 min=0.0 max=7487.0],ip[width=27 height=10 bits=16 min=1519.0 max=11555.0],1,1.5188234,0.12221552,3.3714178,211.54404
b513,0,Experiment 3,EM15552,2371.3389,(x=44.86 y=46.65),1,6,ip[width=26 height=11 bits=16 min=0.0 max=7487.0],ip[width=26 height=11 bits=16 min=1519.0 max=11555.0],1,1.8215889,0.014761807,3.7431207,213.76855
b514,0,Experiment 3,EM15552,2272.128,(x=47.11 y=57.02),1,6,ip[width=24 height=11 bits=16 min=0.0 max=7487.0],ip[width=24 height=11 bits=16 min=1519.0 max=11555.0],1,1.6233017,0.2135618,3.8186128,213.40976
b515,0,Experiment 3,EM15552,2281.0186,(x=47.57 y=1.41),1,6,ip[width=24 height=11 bits=16 min=0.0 max=7487.0],ip[width=24 height=11 bits=16 min=1519.0 max=11555.0],1,1.6522894,0.06567638,3.8118477,209.97156
b516,0,Experiment 3,EM15552,2265.141,(x=48.00 y=12.43),1,6,ip[width=18 height=12 bits=16 min=0.0 max=7487.0],ip[width=18 height=12 bits=16 min=1519.0 max=11555.0],1,1.2240757,0.14718361,3.8239293,191.2258
b517,0,Experiment 3,EM15552,2264.642,(x=49.45 y=16.37),1,6,ip[width=23 height=11 bits=16 min=0.0 max=7487.0],ip[width=23 height=11 bits=16 min=1519.0 max=11555.0],1,1.5586349,0.010257053,3.8243089,208.7347
b518,0,Experiment 3,EM15552,2390.9548,(x=49.02 y=39.42),1,6,ip[width=26 height=11 bits=16 min=0.0 max=7487.0],ip[width=26 height=11 bits=16 min=1519.0 max=11555.0],1,1.7018149,0.21761757,3.7281945,197.48372
b519,0,Experiment 3,EM15552,2423.7036,(x=49.40 y=56.14),1,6,ip[width=25 height=11 bits=16 min=0.0 max=7487.0],ip[width=25 height=11 bits=16 min=1519.0 max=11555.0],1,1.6104733,0.11768387,3.703275,200.83092
b520,0,Experiment 3,EM15552,2275.6,(x=49.78 y=9.31),1,6,ip[width=20 height=11 bits=16 min=0.0 max=7487.0],ip[width=20 height=11 bits=16 min=1519.0 max=11555.0],1,1.3150318,0.007189948,3.8159707,206.89221
b521,0,Experiment 3,EM15552,2291.4216,(x=51.48 y=5.92),1,6,ip[width=23 height=11 bits=16 min=0.0 max=7487.0],ip[width=23 height=11 bits=16 min=1519.0 max=11555.0],1,1.5469782,0.012865664,3.8039317,217.91327
b524,0,Experiment 3,EM15552,2365.75,(x=52.59 y=32.88),1,6,ip[width=26 height=11 bits=16 min=0.0 max=7487.0],ip[width=26 height=11 bits=16 min=1519.0 max=11555.0],1,1.7665125,0.010861728,3.7473733,212.47368
b525,0,Experiment 3,EM15552,2249.9634,(x=52.67 y=60.99),1,6,ip[width=18 height=12 bits=16 min=0.0 max=7487.0],ip[width=18 height=12 bits=16 min=1519.0 max=11555.0],1,1.2439969,0.026893042,3.8354783,197.51282
b526,0,Experiment 3,EM15552,2296.7363,(x=55.45 y=55.79),1,6,ip[width=23 height=11 bits=16 min=0.0 max=7487.0],ip[width=23 height=11 bits=16 min=1519.0 max=11555.0],1,1.6563599,0.00437251,3.7998877,207.30188
b527,0,Experiment 3,EM15552,2246.2341,(x=56.65 y=2.32),1,6,ip[width=18 height=11 bits=16 min=0.0 max=7487.0],ip[width=18 height=11 bits=16 min=1519.0 max=11555.0],1,1.2128854,0.003243852,3.838316,210.71613
b529,0,Experiment 3,EM15552,2312.867,(x=59.05 y=30.28),1,6,ip[width=21 height=11 bits=16 min=0.0 max=7487.0],ip[width=21 height=11 bits=16 min=1519.0 max=11555.0],1,1.4602932,0.003070458,3.7876134,221.12834
b530,0,Experiment 3,EM15552,2264.235,(x=59.92 y=50.39),1,6,ip[width=24 height=11 bits=16 min=0.0 max=7487.0],ip[width=24 height=11 bits=16 min=1519.0 max=11555.0],1,1.6712854,0.01089726,3.8246186,205.78302
b532,0,Experiment 3,EM15552,2319.5132,(x=60.62 y=43.38),1,6,ip[width=18 height=11 bits=16 min=0.0 max=7487.0],ip[width=18 height=11 bits=16 min=1519.0 max=11555.0],1,1.1250863,0.002811733,3.782556,208.62675
b533,0,Experiment 3,EM15552,2280.7917,(x=61.62 y=84.29),1,6,ip[width=23 height=12 bits=16 min=0.0 max=7487.0],ip[width=23 height=12 bits=16 min=1519.0 max=11555.0],1,1.6573467,0.022238083,3.81202,191.42105
b534,0,Experiment 3,EM15552,2444.0525,(x=61.92 y=28.64),1,6,ip[width=24 height=11 bits=16 min=0.0 max=7487.0],ip[width=24 height=11 bits=16 min=1519.0 max=11555.0],1,1.5960412,0.042441398,3.687791,202.89655
b542,0,Experiment 3,EM15552,2338.2239,(x=64.24 y=53.85),1,6,ip[width=15 height=12 bits=16 min=0.0 max=7487.0],ip[width=15 height=12 bits=16 min=1519.0 max=11555.0],1,1.0067925,0.004426732,3.7683187,215.65355
b543,0,Experiment 3,EM15552,3461.6936,(x=64.45 y=37.57),1,6,ip[width=17 height=8 bits=16 min=0.0 max=7487.0],ip[width=17 height=8 bits=16 min=1519.0 max=11555.0],1,0.8179418,0.061905045,2.913442,243.9
b545,0,Experiment 3,EM15552,3388.1035,(x=64.70 y=36.15),1,6,ip[width=21 height=9 bits=16 min=0.0 max=7487.0],ip[width=21 height=9 bits=16 min=1519.0 max=11555.0],1,1.0795697,0.03996881,2.9694388,223.75
b546,0,Experiment 3,EM15552,2495.9207,(x=67.19 y=32.99),1,6,ip[width=38 height=11 bits=16 min=0.0 max=7487.0],ip[width=38 height=11 bits=16 min=1519.0 max=11555.0],1,2.7390134,0.08379722,3.6483233,191.9104
b547,0,Experiment 3,EM15552,2432.746,(x=67.05 y=15.68),1,6,ip[width=29 height=11 bits=16 min=0.0 max=7487.0],ip[width=29 height=11 bits=16 min=1519.0 max=11555.0],1,2.0243783,0.003193707,3.6963942,230.07843
b548,0,Experiment 3,EM15552,2212.0542,(x=67.55 y=56.60),1,6,ip[width=22 height=12 bits=16 min=0.0 max=7487.0],ip[width=22 height=12 bits=16 min=1519.0 max=11555.0],1,1.553115,0.003735297,3.8643243,208.86935
b550,0,Experiment 3,EM15552,2284.1348,(x=68.38 y=50.61),1,6,ip[width=20 height=12 bits=16 min=0.0 max=7487.0],ip[width=20 height=12 bits=16 min=1519.0 max=11555.0],1,1.4453061,0.016347736,3.8094766,208.30055
b551,0,Experiment 3,EM15552,2340.194,(x=69.23 y=47.13),1,6,ip[width=19 height=12 bits=16 min=0.0 max=7487.0],ip[width=19 height=12 bits=16 min=1519.0 max=11555.0],1,1.2864296,0.006314717,3.7668195,202.88484
b552,0,Experiment 3,EM15552,2251.0464,(x=71.10 y=17.44),1,6,ip[width=18 height=11 bits=16 min=0.0 max=7487.0],ip[width=18 height=11 bits=16 min=1519.0 max=11555.0],1,1.1363113,0.024240552,3.8346543,214
b553,0,Experiment 3,EM15552,2276.5938,(x=71.64 y=65.55),1,6,ip[width=19 height=11 bits=16 min=0.0 max=7487.0],ip[width=19 height=11 bits=16 min=1519.0 max=11555.0],1,1.2159961,0.021026852,3.8152146,223.3613
b554,0,Experiment 3,EM15552,2242.2788,(x=71.63 y=84.09),1,6,ip[width=18 height=12 bits=16 min=0.0 max=7487.0],ip[width=18 height=12 bits=16 min=1519.0 max=11555.0],1,1.2611427,0.003465334,3.8413258,210.27673
b555,0,Experiment 3,EM15552,2420.135,(x=71.92 y=6.59),1,6,ip[width=29 height=11 bits=16 min=0.0 max=7487.0],ip[width=29 height=11 bits=16 min=1519.0 max=11555.0],1,1.9229989,0.04801807,3.7059906,212.225
b556,0,Experiment 3,EM15552,2337.1592,(x=72.10 y=0.94),1,6,ip[width=22 height=12 bits=16 min=0.0 max=7487.0],ip[width=22 height=12 bits=16 min=1519.0 max=11555.0],1,1.5084512,0.03366184,3.7691288,196.6178
b557,0,Experiment 3,EM15552,2398.7163,(x=72.68 y=38.69),1,6,ip[width=24 height=12 bits=16 min=0.0 max=7487.0],ip[width=24 height=12 bits=16 min=1519.0 max=11555.0],1,1.7090309,0.00279725,3.7222886,233.48148
b558,0,Experiment 3,EM15552,2426.6995,(x=73.68 y=45.35),1,6,ip[width=35 height=11 bits=16 min=0.0 max=7487.0],ip[width=35 height=11 bits=16 min=1519.0 max=11555.0],1,2.4390233,5.22E-04,3.7009954,226.32362
b560,0,Experiment 3,EM15552,2287.6685,(x=73.74 y=64.98),1,6,ip[width=21 height=12 bits=16 min=0.0 max=7487.0],ip[width=21 height=12 bits=16 min=1519.0 max=11555.0],1,1.4624518,0.120372996,3.8067877,199.57065
b561,0,Experiment 3,EM15552,2318.9385,(x=74.28 y=11.53),1,6,ip[width=17 height=11 bits=16 min=0.0 max=7487.0],ip[width=17 height=11 bits=16 min=1519.0 max=11555.0],1,1.1063986,9.55E-06,3.7829936,195.39436
b562,0,Experiment 3,EM15552,2292.8542,(x=74.44 y=25.33),1,6,ip[width=21 height=12 bits=16 min=0.0 max=7487.0],ip[width=21 height=12 bits=16 min=1519.0 max=11555.0],1,1.4565927,0.006784459,3.8028417,194.11476
b566,0,Experiment 3,EM15552,2377.9087,(x=75.96 y=14.98),1,6,ip[width=21 height=11 bits=16 min=0.0 max=7487.0],ip[width=21 height=11 bits=16 min=1519.0 max=11555.0],1,1.3943003,0.010887638,3.7381215,222.41899
b568,0,Experiment 3,EM15552,2208.3333,(x=76.07 y=28.75),1,6,ip[width=18 height=12 bits=16 min=0.0 max=7487.0],ip[width=18 height=12 bits=16 min=1519.0 max=11555.0],1,1.2733544,0.001263973,3.8671558,192.65244
b571,0,Experiment 3,EM15552,2289.6204,(x=77.60 y=8.31),1,6,ip[width=16 height=11 bits=16 min=0.0 max=7487.0],ip[width=16 height=11 bits=16 min=1519.0 max=11555.0],1,1.029119,0.051715318,3.8053024,215.89313
b572,0,Experiment 3,EM15552,2287.7664,(x=78.00 y=5.86),1,6,ip[width=16 height=12 bits=16 min=0.0 max=7487.0],ip[width=16 height=12 bits=16 min=1519.0 max=11555.0],1,1.0503663,0.03779481,3.806713,189.21538
b573,0,Experiment 3,EM15552,2309.923,(x=78.42 y=68.29),1,6,ip[width=22 height=12 bits=16 min=0.0 max=7487.0],ip[width=22 height=12 bits=16 min=1519.0 max=11555.0],1,1.4686193,0.004372102,3.7898536,194.61171
b576,0,Experiment 3,EM15552,2173.5977,(x=79.50 y=79.09),1,6,ip[width=19 height=12 bits=16 min=0.0 max=7487.0],ip[width=19 height=12 bits=16 min=1519.0 max=11555.0],1,1.3312062,0.003382244,3.8935869,211.753
b577,0,Experiment 3,EM15552,2270.2676,(x=79.72 y=84.29),1,6,ip[width=22 height=12 bits=16 min=0.0 max=7487.0],ip[width=22 height=12 bits=16 min=1519.0 max=11555.0],1,1.507105,0.017433157,3.8200283,179.74345
b578,0,Experiment 3,EM15552,2382.8892,(x=79.91 y=73.74),1,6,ip[width=32 height=11 bits=16 min=0.0 max=7487.0],ip[width=32 height=11 bits=16 min=1519.0 max=11555.0],1,2.2269826,0.002891096,3.7343316,195.0071
b579,0,Experiment 3,EM15552,2174.591,(x=79.93 y=61.49),1,6,ip[width=21 height=12 bits=16 min=0.0 max=7487.0],ip[width=21 height=12 bits=16 min=1519.0 max=11555.0],1,1.5450971,0.002504173,3.892831,220.2932
b580,0,Experiment 3,EM15552,2362.1926,(x=80.00 y=22.15),1,6,ip[width=29 height=11 bits=16 min=0.0 max=7487.0],ip[width=29 height=11 bits=16 min=1519.0 max=11555.0],1,2.063789,0.004232843,3.7500803,196.22137
b583,0,Experiment 3,EM15552,2212.3088,(x=84.13 y=78.02),1,6,ip[width=22 height=12 bits=16 min=0.0 max=7487.0],ip[width=22 height=12 bits=16 min=1519.0 max=11555.0],1,1.5663135,0.019535838,3.8641307,214.62122
b584,0,Experiment 3,EM15552,2428.8071,(x=84.31 y=46.80),1,6,ip[width=25 height=11 bits=16 min=0.0 max=7487.0],ip[width=25 height=11 bits=16 min=1519.0 max=11555.0],1,1.7010131,0.063911445,3.6993916,202.90698
b585,0,Experiment 3,EM15552,2436.186,(x=84.95 y=2.01),1,6,ip[width=17 height=11 bits=16 min=0.0 max=7487.0],ip[width=17 height=11 bits=16 min=1519.0 max=11555.0],1,0.98274285,0.16951595,3.6937768,194.75807
b586,0,Experiment 3,EM15552,2241.9775,(x=85.55 y=41.63),1,6,ip[width=19 height=12 bits=16 min=0.0 max=7487.0],ip[width=19 height=12 bits=16 min=1519.0 max=11555.0],1,1.3550129,0.008480633,3.8415549,234.42442
b587,0,Experiment 3,EM15552,2228.7827,(x=85.49 y=21.00),1,6,ip[width=21 height=12 bits=16 min=0.0 max=7487.0],ip[width=21 height=12 bits=16 min=1519.0 max=11555.0],1,1.4224243,0.02305203,3.8515954,221.53038
b590,0,Experiment 3,EM15552,2298.9775,(x=87.94 y=68.31),1,6,ip[width=26 height=11 bits=16 min=0.0 max=7487.0],ip[width=26 height=11 bits=16 min=1519.0 max=11555.0],1,1.6923785,0.049480982,3.7981822,204.09346
b592,0,Experiment 3,EM15552,2378.1587,(x=89.28 y=23.83),1,6,ip[width=31 height=12 bits=16 min=0.0 max=7487.0],ip[width=31 height=12 bits=16 min=1519.0 max=11555.0],1,2.2146475,0.030806921,3.7379313,207.16846
b593,0,Experiment 3,EM15552,2416.4905,(x=89.14 y=81.53),1,6,ip[width=24 height=11 bits=16 min=0.0 max=7487.0],ip[width=24 height=11 bits=16 min=1519.0 max=11555.0],1,1.6126935,0.018059762,3.7087636,217.16832
b594,0,Experiment 3,EM15552,2409.3289,(x=89.33 y=32.87),1,6,ip[width=34 height=11 bits=16 min=0.0 max=7487.0],ip[width=34 height=11 bits=16 min=1519.0 max=11555.0],1,2.3096278,0.016337873,3.7142131,237.22298
b603,0,Experiment 3,EM15552,2463.1516,(x=36.88 y=58.09),1,6,ip[width=22 height=12 bits=16 min=0.0 max=7487.0],ip[width=22 height=12 bits=16 min=1519.0 max=11555.0],1,1.5101887,0.012744012,3.673258,221.38744
b606,0,Experiment 3,EM15552,2599.7217,(x=38.03 y=28.04),1,6,ip[width=15 height=11 bits=16 min=0.0 max=7487.0],ip[width=15 height=11 bits=16 min=1519.0 max=11555.0],1,0.88381135,0.10910841,3.5693383,224.23215
b607,0,Experiment 3,EM15552,3222.936,(x=43.45 y=33.25),1,6,ip[width=17 height=10 bits=16 min=0.0 max=7487.0],ip[width=17 height=10 bits=16 min=1519.0 max=11555.0],1,0.9322267,0.093332864,3.0951188,230.81416
b608,0,Experiment 3,EM15552,2996.979,(x=43.92 y=32.47),1,6,ip[width=24 height=10 bits=16 min=0.0 max=7487.0],ip[width=24 height=10 bits=16 min=1519.0 max=11555.0],1,1.4481431,0.20023063,3.2670553,209.15846
b618,0,Experiment 3,EM15552,2637.8623,(x=69.21 y=43.00),1,6,ip[width=21 height=10 bits=16 min=0.0 max=7487.0],ip[width=21 height=10 bits=16 min=1519.0 max=11555.0],1,1.2645965,0.035580073,3.540316,224.875
b619,0,Experiment 3,EM15552,2518.6157,(x=70.21 y=42.76),1,6,ip[width=21 height=11 bits=16 min=0.0 max=7487.0],ip[width=21 height=11 bits=16 min=1519.0 max=11555.0],1,1.4346979,0.004431029,3.631054,203.47223
b620,0,Experiment 3,EM15552,2625.375,(x=76.44 y=32.04),1,6,ip[width=16 height=11 bits=16 min=0.0 max=7487.0],ip[width=16 height=11 bits=16 min=1519.0 max=11555.0],1,1.0244317,2.44E-06,3.549818,221.32825
b621,0,Experiment 3,EM15552,2824.5063,(x=76.71 y=31.07),1,6,ip[width=20 height=10 bits=16 min=0.0 max=7487.0],ip[width=20 height=10 bits=16 min=1519.0 max=11555.0],1,1.1522236,0.022127872,3.398294,218.26897
b623,0,Experiment 3,EM15552,2578.141,(x=85.52 y=83.39),1,6,ip[width=19 height=12 bits=16 min=0.0 max=7487.0],ip[width=19 height=12 bits=16 min=1519.0 max=11555.0],1,1.233512,0.08914937,3.5857596,204.52904
b1,0,Experiment 4,EM15553,2332.5444,(x=1.43 y=67.01),1,1,ip[width=21 height=11 bits=16 min=0.0 max=7487.0],ip[width=21 height=11 bits=16 min=1519.0 max=11555.0],1,1.3819401,0.006179021,5.1981783,179.14452
b5,0,Experiment 4,EM15553,2389.6262,(x=5.80 y=30.02),1,1,ip[width=24 height=11 bits=16 min=0.0 max=7487.0],ip[width=24 height=11 bits=16 min=1519.0 max=11555.0],1,1.577685,0.02079109,5.137349,202.93
b6,0,Experiment 4,EM15553,2780.3892,(x=5.87 y=60.78),1,1,ip[width=34 height=10 bits=16 min=0.0 max=7487.0],ip[width=34 height=10 bits=16 min=1519.0 max=11555.0],1,2.1276386,0.10678174,4.720935,217.29546
b9,0,Experiment 4,EM15553,2288.3098,(x=12.59 y=27.08),1,1,ip[width=21 height=11 bits=16 min=0.0 max=7487.0],ip[width=21 height=11 bits=16 min=1519.0 max=11555.0],1,1.4143294,0.17436898,5.2453165,192.39444
b10,0,Experiment 4,EM15553,2399.8535,(x=12.60 y=72.48),1,1,ip[width=18 height=12 bits=16 min=0.0 max=7487.0],ip[width=18 height=12 bits=16 min=1519.0 max=11555.0],1,1.1811495,0.04647472,5.1264505,207.06757
b11,0,Experiment 4,EM15553,2510.8018,(x=16.84 y=81.98),1,1,ip[width=26 height=11 bits=16 min=0.0 max=7487.0],ip[width=26 height=11 bits=16 min=1519.0 max=11555.0],1,1.7100177,0.038855705,5.0082192,225.34563
b12,0,Experiment 4,EM15553,3273.4036,(x=18.20 y=79.91),1,1,ip[width=29 height=9 bits=16 min=0.0 max=7487.0],ip[width=29 height=9 bits=16 min=1519.0 max=11555.0],1,1.6437165,0.04560186,4.195556,247.51923
b14,0,Experiment 4,EM15553,2762.9863,(x=20.15 y=81.79),1,1,ip[width=27 height=11 bits=16 min=0.0 max=7487.0],ip[width=27 height=11 bits=16 min=1519.0 max=11555.0],1,1.696264,0.10943202,4.73948,190.49057
b15,0,Experiment 4,EM15553,2480.7295,(x=21.58 y=47.66),1,1,ip[width=20 height=11 bits=16 min=0.0 max=7487.0],ip[width=20 height=11 bits=16 min=1519.0 max=11555.0],1,1.3043464,0.03402925,5.0402656,190.01234
b16,0,Experiment 4,EM15553,2310.8713,(x=22.47 y=17.96),1,1,ip[width=22 height=11 bits=16 min=0.0 max=7487.0],ip[width=22 height=11 bits=16 min=1519.0 max=11555.0],1,1.5285989,0.013385514,5.2212744,210.91795
b17,0,Experiment 4,EM15553,2346.5786,(x=23.19 y=76.88),1,1,ip[width=17 height=11 bits=16 min=0.0 max=7487.0],ip[width=17 height=11 bits=16 min=1519.0 max=11555.0],1,1.0537893,0.082729325,5.183223,216.17911
b18,0,Experiment 4,EM15553,2514.503,(x=23.38 y=37.69),1,1,ip[width=20 height=11 bits=16 min=0.0 max=7487.0],ip[width=20 height=11 bits=16 min=1519.0 max=11555.0],1,1.2553452,0.001520622,5.0042753,195.76582
b20,0,Experiment 4,EM15553,2610.3416,(x=25.84 y=48.14),1,1,ip[width=23 height=11 bits=16 min=0.0 max=7487.0],ip[width=23 height=11 bits=16 min=1519.0 max=11555.0],1,1.5420134,0.09672634,4.9021454,205.72775
b21,0,Experiment 4,EM15553,2785.6506,(x=26.09 y=25.57),1,1,ip[width=27 height=10 bits=16 min=0.0 max=7487.0],ip[width=27 height=10 bits=16 min=1519.0 max=11555.0],1,1.5994333,0.00851206,4.7153277,200.57072
b22,0,Experiment 4,EM15553,2457.8372,(x=26.02 y=42.33),1,1,ip[width=21 height=11 bits=16 min=0.0 max=7487.0],ip[width=21 height=11 bits=16 min=1519.0 max=11555.0],1,1.353286,2.98E-04,5.064661,193.06937
b24,0,Experiment 4,EM15553,2254.515,(x=26.66 y=69.08),1,1,ip[width=19 height=11 bits=16 min=0.0 max=7487.0],ip[width=19 height=11 bits=16 min=1519.0 max=11555.0],1,1.2733544,0.005570134,5.28133,221.11111
b26,0,Experiment 4,EM15553,2292.0386,(x=29.92 y=20.33),1,1,ip[width=21 height=11 bits=16 min=0.0 max=7487.0],ip[width=21 height=11 bits=16 min=1519.0 max=11555.0],1,1.3874851,0.008785048,5.2413435,196.69142
b27,0,Experiment 4,EM15553,2675.0378,(x=31.73 y=26.59),1,1,ip[width=30 height=10 bits=16 min=0.0 max=7487.0],ip[width=30 height=10 bits=16 min=1519.0 max=11555.0],1,1.8261837,0.015485999,4.833202,210.95671
b30,0,Experiment 4,EM15553,2481.6233,(x=39.41 y=6.40),1,1,ip[width=35 height=11 bits=16 min=0.0 max=7487.0],ip[width=35 height=11 bits=16 min=1519.0 max=11555.0],1,2.3552601,0.06861264,5.039313,206.85185
b31,0,Experiment 4,EM15553,2518.4749,(x=40.20 y=45.49),1,1,ip[width=23 height=10 bits=16 min=0.0 max=7487.0],ip[width=23 height=10 bits=16 min=1519.0 max=11555.0],1,1.4918094,0.01191505,5.0000424,196.50803
b32,0,Experiment 4,EM15553,2405.0125,(x=40.39 y=47.82),1,1,ip[width=18 height=11 bits=16 min=0.0 max=7487.0],ip[width=18 height=11 bits=16 min=1519.0 max=11555.0],1,1.2264193,0.029389165,5.120953,188.45454
b33,0,Experiment 4,EM15553,2564.2961,(x=41.78 y=69.29),1,1,ip[width=18 height=11 bits=16 min=0.0 max=7487.0],ip[width=18 height=11 bits=16 min=1519.0 max=11555.0],1,1.1504966,0.002759835,4.9512134,190.71724
b34,0,Experiment 4,EM15553,2356.8433,(x=42.07 y=65.38),1,1,ip[width=21 height=11 bits=16 min=0.0 max=7487.0],ip[width=21 height=11 bits=16 min=1519.0 max=11555.0],1,1.4044768,0.05621781,5.1722846,195.75555
b35,0,Experiment 4,EM15553,2289.7603,(x=43.95 y=10.23),1,1,ip[width=17 height=11 bits=16 min=0.0 max=7487.0],ip[width=17 height=11 bits=16 min=1519.0 max=11555.0],1,1.0811578,7.00E-05,5.243771,202.26086
b36,0,Experiment 4,EM15553,2334.6628,(x=45.05 y=54.40),1,1,ip[width=18 height=12 bits=16 min=0.0 max=7487.0],ip[width=18 height=12 bits=16 min=1519.0 max=11555.0],1,1.2662001,0.007165493,5.195921,194.58643
b37,0,Experiment 4,EM15553,2364.426,(x=45.50 y=58.53),1,1,ip[width=25 height=11 bits=16 min=0.0 max=7487.0],ip[width=25 height=11 bits=16 min=1519.0 max=11555.0],1,1.7177888,0.006897834,5.1642036,191.5
b39,0,Experiment 4,EM15553,2304.4294,(x=46.65 y=25.76),1,1,ip[width=19 height=11 bits=16 min=0.0 max=7487.0],ip[width=19 height=11 bits=16 min=1519.0 max=11555.0],1,1.2051412,0.00907693,5.228139,201.40666
b41,0,Experiment 4,EM15553,2397.4143,(x=47.99 y=79.67),1,1,ip[width=27 height=11 bits=16 min=0.0 max=7487.0],ip[width=27 height=11 bits=16 min=1519.0 max=11555.0],1,1.9174944,0.054534115,5.12905,192.37704
b42,0,Experiment 4,EM15553,2448.603,(x=49.69 y=35.71),1,1,ip[width=23 height=11 bits=16 min=0.0 max=7487.0],ip[width=23 height=11 bits=16 min=1519.0 max=11555.0],1,1.4556675,0.060825743,5.074501,194.28342
b44,0,Experiment 4,EM15553,2179.2644,(x=51.56 y=63.67),1,1,ip[width=19 height=11 bits=16 min=0.0 max=7487.0],ip[width=19 height=11 bits=16 min=1519.0 max=11555.0],1,1.1961366,0.015497509,5.3615203,189.86755
b45,0,Experiment 4,EM15553,2292.8792,(x=51.94 y=9.00),1,1,ip[width=23 height=12 bits=16 min=0.0 max=7487.0],ip[width=23 height=12 bits=16 min=1519.0 max=11555.0],1,1.5763204,0.11845668,5.2404475,189.0796
b46,0,Experiment 4,EM15553,2435.136,(x=54.25 y=27.97),1,1,ip[width=26 height=11 bits=16 min=0.0 max=7487.0],ip[width=26 height=11 bits=16 min=1519.0 max=11555.0],1,1.7572612,0.08260113,5.088852,198.65611
b47,0,Experiment 4,EM15553,2310.891,(x=54.44 y=75.06),1,1,ip[width=23 height=11 bits=16 min=0.0 max=7487.0],ip[width=23 height=11 bits=16 min=1519.0 max=11555.0],1,1.6078829,9.98E-04,5.221253,214.96078
b48,0,Experiment 4,EM15553,2382.0437,(x=55.15 y=41.46),1,1,ip[width=22 height=11 bits=16 min=0.0 max=7487.0],ip[width=22 height=11 bits=16 min=1519.0 max=11555.0],1,1.4074372,0.002105034,5.1454296,212.7542
b49,0,Experiment 4,EM15553,2382.102,(x=55.45 y=6.36),1,1,ip[width=27 height=11 bits=16 min=0.0 max=7487.0],ip[width=27 height=11 bits=16 min=1519.0 max=11555.0],1,1.8951833,0.061994363,5.1453676,203.9874
b50,0,Experiment 4,EM15553,2369.4778,(x=55.65 y=20.25),1,1,ip[width=23 height=11 bits=16 min=0.0 max=7487.0],ip[width=23 height=11 bits=16 min=1519.0 max=11555.0],1,1.5471325,0.004131887,5.15882,200.90909
b51,0,Experiment 4,EM15553,2439.7114,(x=56.07 y=59.76),1,1,ip[width=19 height=11 bits=16 min=0.0 max=7487.0],ip[width=19 height=11 bits=16 min=1519.0 max=11555.0],1,1.1522236,0.04900464,5.0839763,182
b52,0,Experiment 4,EM15553,2429.867,(x=56.79 y=11.51),1,1,ip[width=21 height=11 bits=16 min=0.0 max=7487.0],ip[width=21 height=11 bits=16 min=1519.0 max=11555.0],1,1.3200121,0.007640821,5.0944667,185.45782
b53,0,Experiment 4,EM15553,2305.8252,(x=57.26 y=80.42),1,1,ip[width=22 height=11 bits=16 min=0.0 max=7487.0],ip[width=22 height=11 bits=16 min=1519.0 max=11555.0],1,1.4005295,0.037841775,5.2266517,200.24858
b54,0,Experiment 4,EM15553,2429.8342,(x=57.52 y=29.72),1,1,ip[width=22 height=11 bits=16 min=0.0 max=7487.0],ip[width=22 height=11 bits=16 min=1519.0 max=11555.0],1,1.5081534,7.36E-04,5.094502,221.31958
b55,0,Experiment 4,EM15553,2612.0676,(x=58.62 y=7.96),1,1,ip[width=31 height=11 bits=16 min=0.0 max=7487.0],ip[width=31 height=11 bits=16 min=1519.0 max=11555.0],1,2.0601501,0.03308585,4.9003057,206.09811
b56,0,Experiment 4,EM15553,2242.839,(x=60.14 y=72.28),1,1,ip[width=23 height=11 bits=16 min=0.0 max=7487.0],ip[width=23 height=11 bits=16 min=1519.0 max=11555.0],1,1.5685339,0.026957054,5.293772,200.12627
b57,0,Experiment 4,EM15553,2361.4187,(x=62.29 y=49.95),1,1,ip[width=23 height=11 bits=16 min=0.0 max=7487.0],ip[width=23 height=11 bits=16 min=1519.0 max=11555.0],1,1.5384362,0.04788035,5.1674085,193.5641
b58,0,Experiment 4,EM15553,2332.2397,(x=63.83 y=24.53),1,1,ip[width=26 height=11 bits=16 min=0.0 max=7487.0],ip[width=26 height=11 bits=16 min=1519.0 max=11555.0],1,1.8431753,0.12546352,5.198503,191.21304
b59,0,Experiment 4,EM15553,2377.375,(x=66.04 y=72.71),1,1,ip[width=26 height=11 bits=16 min=0.0 max=7487.0],ip[width=26 height=11 bits=16 min=1519.0 max=11555.0],1,1.8105489,0.007208286,5.150405,182.90869
b60,0,Experiment 4,EM15553,2312.815,(x=66.32 y=66.99),1,1,ip[width=20 height=11 bits=16 min=0.0 max=7487.0],ip[width=20 height=11 bits=16 min=1519.0 max=11555.0],1,1.3033288,0.002943515,5.219203,210.80606
b61,0,Experiment 4,EM15553,2341.9146,(x=66.91 y=60.46),1,1,ip[width=22 height=11 bits=16 min=0.0 max=7487.0],ip[width=22 height=11 bits=16 min=1519.0 max=11555.0],1,1.5100654,0.037894387,5.188193,199.15979
b62,0,Experiment 4,EM15553,2321.3872,(x=67.02 y=87.08),1,1,ip[width=20 height=11 bits=16 min=0.0 max=7487.0],ip[width=20 height=11 bits=16 min=1519.0 max=11555.0],1,1.263363,4.40E-04,5.2100677,176.43478
b63,0,Experiment 4,EM15553,2282.3174,(x=67.65 y=33.95),1,1,ip[width=22 height=11 bits=16 min=0.0 max=7487.0],ip[width=22 height=11 bits=16 min=1519.0 max=11555.0],1,1.4425923,0.049928196,5.2517023,202.76111
b66,0,Experiment 4,EM15553,2188.2173,(x=71.44 y=81.62),1,1,ip[width=23 height=12 bits=16 min=0.0 max=7487.0],ip[width=23 height=12 bits=16 min=1519.0 max=11555.0],1,1.6166408,0.001333438,5.3519797,202.22705
b67,0,Experiment 4,EM15553,2376.4058,(x=72.73 y=3.12),1,1,ip[width=23 height=11 bits=16 min=0.0 max=7487.0],ip[width=23 height=11 bits=16 min=1519.0 max=11555.0],1,1.5992407,0.012270206,5.1514378,185.205
b69,0,Experiment 4,EM15553,2313.75,(x=75.66 y=39.68),1,1,ip[width=22 height=11 bits=16 min=0.0 max=7487.0],ip[width=22 height=11 bits=16 min=1519.0 max=11555.0],1,1.5201802,0.03668414,5.2182064,210.26804
b70,0,Experiment 4,EM15553,2385.6743,(x=77.16 y=46.63),1,1,ip[width=26 height=10 bits=16 min=0.0 max=7487.0],ip[width=26 height=10 bits=16 min=1519.0 max=11555.0],1,1.7034801,0.031239223,5.141561,194.46729
b73,0,Experiment 4,EM15553,2825.6946,(x=82.31 y=89.29),1,1,ip[width=18 height=10 bits=16 min=0.0 max=7487.0],ip[width=18 height=10 bits=16 min=1519.0 max=11555.0],1,0.9747212,0.003885987,4.672655,202.46721
b74,0,Experiment 4,EM15553,3192.936,(x=83.04 y=87.84),1,1,ip[width=17 height=9 bits=16 min=0.0 max=7487.0],ip[width=17 height=9 bits=16 min=1519.0 max=11555.0],1,0.92735434,0.03246437,4.2813063,214.63333
b76,0,Experiment 4,EM15553,2821.6804,(x=83.68 y=90.11),1,1,ip[width=17 height=10 bits=16 min=0.0 max=7487.0],ip[width=17 height=10 bits=16 min=1519.0 max=11555.0],1,0.9155126,0.039760336,4.6769333,198.03448
b78,0,Experiment 4,EM15553,2333.9116,(x=84.42 y=2.03),1,1,ip[width=23 height=12 bits=16 min=0.0 max=7487.0],ip[width=23 height=12 bits=16 min=1519.0 max=11555.0],1,1.6242925,0.001076708,5.1967216,192.86473
b81,0,Experiment 4,EM15553,2296.8115,(x=85.12 y=49.84),1,1,ip[width=23 height=11 bits=16 min=0.0 max=7487.0],ip[width=23 height=11 bits=16 min=1519.0 max=11555.0],1,1.5712476,5.82E-04,5.2362566,183.90355
b83,0,Experiment 4,EM15553,3279.72,(x=85.88 y=88.38),1,1,ip[width=26 height=8 bits=16 min=0.0 max=7487.0],ip[width=26 height=8 bits=16 min=1519.0 max=11555.0],1,1.3329331,0.056078278,4.1888256,195.19643
b84,0,Experiment 4,EM15553,2350.277,(x=86.01 y=22.03),1,1,ip[width=24 height=11 bits=16 min=0.0 max=7487.0],ip[width=24 height=11 bits=16 min=1519.0 max=11555.0],1,1.603504,0.0038532,5.1792817,207.20197
b85,0,Experiment 4,EM15553,2321.646,(x=86.31 y=82.12),1,1,ip[width=20 height=11 bits=16 min=0.0 max=7487.0],ip[width=20 height=11 bits=16 min=1519.0 max=11555.0],1,1.3398408,0.02241965,5.209792,210.22485
b86,0,Experiment 4,EM15553,2289.116,(x=89.46 y=31.28),1,1,ip[width=25 height=11 bits=16 min=0.0 max=7487.0],ip[width=25 height=11 bits=16 min=1519.0 max=11555.0],1,1.783535,0.030071119,5.2444577,194.52193
b91,0,Experiment 4,EM15553,2866.7817,(x=2.96 y=76.51),1,1,ip[width=29 height=10 bits=16 min=0.0 max=7487.0],ip[width=29 height=10 bits=16 min=1519.0 max=11555.0],1,1.7524967,0.062385015,4.628871,182.81651
b92,0,Experiment 4,EM15553,2771.9243,(x=4.35 y=77.39),1,1,ip[width=32 height=11 bits=16 min=0.0 max=7487.0],ip[width=32 height=11 bits=16 min=1519.0 max=11555.0],1,2.0405064,0.056477323,4.729955,192.81395
b94,0,Experiment 4,EM15553,2963.6843,(x=10.67 y=20.12),1,1,ip[width=21 height=9 bits=16 min=0.0 max=7487.0],ip[width=21 height=9 bits=16 min=1519.0 max=11555.0],1,1.1439822,0.005425145,4.525607,197.63448
b97,0,Experiment 4,EM15553,2982.5466,(x=21.73 y=35.99),1,1,ip[width=22 height=10 bits=16 min=0.0 max=7487.0],ip[width=22 height=10 bits=16 min=1519.0 max=11555.0],1,1.2230889,0.28734306,4.5055065,227.17532
b98,0,Experiment 4,EM15553,2793.574,(x=32.01 y=7.70),1,1,ip[width=21 height=10 bits=16 min=0.0 max=7487.0],ip[width=21 height=10 bits=16 min=1519.0 max=11555.0],1,1.2180545,0.009623931,4.7068844,228.01282
b100,0,Experiment 4,EM15553,2854.057,(x=33.35 y=6.63),1,1,ip[width=19 height=11 bits=16 min=0.0 max=7487.0],ip[width=19 height=11 bits=16 min=1519.0 max=11555.0],1,1.1650136,0.028206788,4.6424313,231.9726
b101,0,Experiment 4,EM15553,2582.5308,(x=33.96 y=8.25),1,1,ip[width=17 height=11 bits=16 min=0.0 max=7487.0],ip[width=17 height=11 bits=16 min=1519.0 max=11555.0],1,0.9906027,0.001606321,4.931782,200.04724
b103,0,Experiment 4,EM15553,2775.3333,(x=39.16 y=68.27),1,1,ip[width=18 height=10 bits=16 min=0.0 max=7487.0],ip[width=18 height=10 bits=16 min=1519.0 max=11555.0],1,1.1163284,0.009262768,4.7263227,198.42445
b105,0,Experiment 4,EM15553,2617.352,(x=51.16 y=54.04),1,1,ip[width=22 height=10 bits=16 min=0.0 max=7487.0],ip[width=22 height=10 bits=16 min=1519.0 max=11555.0],1,1.3474885,0.14241926,4.894675,198.34682
b106,0,Experiment 4,EM15553,2509.12,(x=51.18 y=55.14),1,1,ip[width=22 height=10 bits=16 min=0.0 max=7487.0],ip[width=22 height=10 bits=16 min=1519.0 max=11555.0],1,1.4000361,0.028460866,5.010011,203.61932
b107,0,Experiment 4,EM15553,2864.802,(x=64.37 y=58.74),1,1,ip[width=27 height=10 bits=16 min=0.0 max=7487.0],ip[width=27 height=10 bits=16 min=1519.0 max=11555.0],1,1.5935742,0.00877656,4.630981,193.41293
b108,0,Experiment 4,EM15553,2965.436,(x=65.34 y=58.52),1,1,ip[width=25 height=11 bits=16 min=0.0 max=7487.0],ip[width=25 height=11 bits=16 min=1519.0 max=11555.0],1,1.6123235,0.007288163,4.523741,197.03366
b109,0,Experiment 4,EM15553,2857.6575,(x=69.84 y=23.82),1,1,ip[width=29 height=10 bits=16 min=0.0 max=7487.0],ip[width=29 height=10 bits=16 min=1519.0 max=11555.0],1,1.6905282,0.10532581,4.638594,199.80734
b110,0,Experiment 4,EM15553,2492.5068,(x=70.20 y=25.34),1,1,ip[width=25 height=11 bits=16 min=0.0 max=7487.0],ip[width=25 height=11 bits=16 min=1519.0 max=11555.0],1,1.6918851,0.03544436,5.027715,203.67741
b112,0,Experiment 4,EM15553,2508.4785,(x=5.41 y=65.49),1,2,ip[width=25 height=10 bits=16 min=0.0 max=7487.0],ip[width=25 height=10 bits=16 min=1519.0 max=11555.0],1,1.5722035,0.044303883,5.0872726,197.61194
b113,0,Experiment 4,EM15553,2535.0063,(x=6.77 y=24.38),1,2,ip[width=37 height=10 bits=16 min=0.0 max=7487.0],ip[width=37 height=10 bits=16 min=1519.0 max=11555.0],1,2.417668,0.109810844,5.058522,224.6039
b114,0,Experiment 4,EM15553,2527.5437,(x=6.76 y=25.84),1,2,ip[width=19 height=10 bits=16 min=0.0 max=7487.0],ip[width=19 height=10 bits=16 min=1519.0 max=11555.0],1,1.1090891,0.007927883,5.0666103,241.14789
b115,0,Experiment 4,EM15553,2590.1846,(x=6.87 y=66.07),1,2,ip[width=31 height=10 bits=16 min=0.0 max=7487.0],ip[width=31 height=10 bits=16 min=1519.0 max=11555.0],1,2.0185192,0.08650785,4.9987216,197.26172
b117,0,Experiment 4,EM15553,2666.4734,(x=9.18 y=83.33),1,2,ip[width=29 height=10 bits=16 min=0.0 max=7487.0],ip[width=29 height=10 bits=16 min=1519.0 max=11555.0],1,1.7181588,0.03536368,4.9160414,213.4409
b121,0,Experiment 4,EM15553,2910.233,(x=10.76 y=82.43),1,2,ip[width=25 height=9 bits=16 min=0.0 max=7487.0],ip[width=25 height=9 bits=16 min=1519.0 max=11555.0],1,1.3380522,0.036109276,4.65186,197.9349
b125,0,Experiment 4,EM15553,2176.375,(x=16.93 y=29.03),1,2,ip[width=19 height=11 bits=16 min=0.0 max=7487.0],ip[width=19 height=11 bits=16 min=1519.0 max=11555.0],1,1.2711033,0.001977996,5.447199,196.8589
b128,0,Experiment 4,EM15553,2104.2134,(x=20.61 y=79.69),1,2,ip[width=19 height=11 bits=16 min=0.0 max=7487.0],ip[width=19 height=11 bits=16 min=1519.0 max=11555.0],1,1.2287014,0.001544548,5.525406,236.07742
b130,0,Experiment 4,EM15553,2334.4705,(x=21.52 y=46.95),1,2,ip[width=26 height=11 bits=16 min=0.0 max=7487.0],ip[width=26 height=11 bits=16 min=1519.0 max=11555.0],1,1.8024077,0.14704463,5.275859,202.1535
b131,0,Experiment 4,EM15553,2185.2964,(x=22.82 y=66.81),1,2,ip[width=20 height=10 bits=16 min=0.0 max=7487.0],ip[width=20 height=10 bits=16 min=1519.0 max=11555.0],1,1.2209918,0.003434934,5.43753,191.21794
b132,0,Experiment 4,EM15553,2252.097,(x=23.95 y=38.92),1,2,ip[width=18 height=11 bits=16 min=0.0 max=7487.0],ip[width=18 height=11 bits=16 min=1519.0 max=11555.0],1,1.2321552,0.020979874,5.365133,218.2745
b133,0,Experiment 4,EM15553,2224.5125,(x=25.02 y=60.95),1,2,ip[width=24 height=10 bits=16 min=0.0 max=7487.0],ip[width=24 height=10 bits=16 min=1519.0 max=11555.0],1,1.5121623,0.00799669,5.3950286,203.89175
b134,0,Experiment 4,EM15553,2421.925,(x=26.66 y=76.60),1,2,ip[width=18 height=11 bits=16 min=0.0 max=7487.0],ip[width=18 height=11 bits=16 min=1519.0 max=11555.0],1,1.193978,0.007513678,5.1810775,225.62666
b136,0,Experiment 4,EM15553,2251.1675,(x=28.23 y=30.06),1,2,ip[width=25 height=11 bits=16 min=0.0 max=7487.0],ip[width=25 height=11 bits=16 min=1519.0 max=11555.0],1,1.6770829,0.039631356,5.3661404,216.03317
b137,0,Experiment 4,EM15553,2208.9443,(x=28.68 y=39.75),1,2,ip[width=18 height=12 bits=16 min=0.0 max=7487.0],ip[width=18 height=12 bits=16 min=1519.0 max=11555.0],1,1.2225955,0.006818537,5.4119005,201.34839
b138,0,Experiment 4,EM15553,2506.2866,(x=30.19 y=50.52),1,2,ip[width=20 height=11 bits=16 min=0.0 max=7487.0],ip[width=20 height=11 bits=16 min=1519.0 max=11555.0],1,1.3334265,0.1171027,5.0896482,197.28235
b139,0,Experiment 4,EM15553,2350.646,(x=30.63 y=33.62),1,2,ip[width=26 height=11 bits=16 min=0.0 max=7487.0],ip[width=26 height=11 bits=16 min=1519.0 max=11555.0],1,1.7203792,0.14347078,5.258328,227.62444
b140,0,Experiment 4,EM15553,2440.7,(x=31.32 y=51.79),1,2,ip[width=22 height=11 bits=16 min=0.0 max=7487.0],ip[width=22 height=11 bits=16 min=1519.0 max=11555.0],1,1.4559143,0.0429084,5.1607294,229.92778
b141,0,Experiment 4,EM15553,2564.0337,(x=33.39 y=29.77),1,2,ip[width=26 height=10 bits=16 min=0.0 max=7487.0],ip[width=26 height=10 bits=16 min=1519.0 max=11555.0],1,1.6065569,0.1468018,5.0270634,221.57426
b142,0,Experiment 4,EM15553,2447.3218,(x=34.63 y=71.73),1,2,ip[width=32 height=11 bits=16 min=0.0 max=7487.0],ip[width=32 height=11 bits=16 min=1519.0 max=11555.0],1,2.1928144,0.11519299,5.153553,188.78853
b143,0,Experiment 4,EM15553,2152.071,(x=34.56 y=1.99),1,2,ip[width=18 height=12 bits=16 min=0.0 max=7487.0],ip[width=18 height=12 bits=16 min=1519.0 max=11555.0],1,1.1668118,4.88E-04,5.473539,200.49306
b144,0,Experiment 4,EM15553,2359.8293,(x=35.51 y=30.41),1,2,ip[width=20 height=11 bits=16 min=0.0 max=7487.0],ip[width=20 height=11 bits=16 min=1519.0 max=11555.0],1,1.226481,0.039401654,5.2483754,223.31169
b148,0,Experiment 4,EM15553,2314.0784,(x=39.85 y=19.26),1,2,ip[width=25 height=11 bits=16 min=0.0 max=7487.0],ip[width=25 height=11 bits=16 min=1519.0 max=11555.0],1,1.6535537,0.09501613,5.297959,210.83098
b149,0,Experiment 4,EM15553,2494.7104,(x=41.09 y=49.91),1,2,ip[width=22 height=11 bits=16 min=0.0 max=7487.0],ip[width=22 height=11 bits=16 min=1519.0 max=11555.0],1,1.3868376,0.001169176,5.1021943,197.48572
b150,0,Experiment 4,EM15553,2434.7656,(x=41.68 y=51.30),1,2,ip[width=22 height=10 bits=16 min=0.0 max=7487.0],ip[width=22 height=10 bits=16 min=1519.0 max=11555.0],1,1.3403342,0.020176537,5.167161,202.87425
b152,0,Experiment 4,EM15553,2246.1606,(x=42.18 y=80.64),1,2,ip[width=29 height=11 bits=16 min=0.0 max=7487.0],ip[width=29 height=11 bits=16 min=1519.0 max=11555.0],1,1.9038024,0.1029155,5.371567,199.58264
b153,0,Experiment 4,EM15553,2511.0596,(x=42.25 y=1.73),1,2,ip[width=21 height=10 bits=16 min=0.0 max=7487.0],ip[width=21 height=10 bits=16 min=1519.0 max=11555.0],1,1.289072,0.010486635,5.0844755,216.3394
b154,0,Experiment 4,EM15553,2297.2322,(x=42.94 y=58.91),1,2,ip[width=19 height=11 bits=16 min=0.0 max=7487.0],ip[width=19 height=11 bits=16 min=1519.0 max=11555.0],1,1.1703562,0.005230476,5.3162165,196.43835
b155,0,Experiment 4,EM15553,2556.44,(x=43.76 y=0.74),1,2,ip[width=19 height=10 bits=16 min=0.0 max=7487.0],ip[width=19 height=10 bits=16 min=1519.0 max=11555.0],1,1.125239,0.018977514,5.035293,207.8881
b156,0,Experiment 4,EM15553,2354.0808,(x=43.69 y=68.14),1,2,ip[width=34 height=11 bits=16 min=0.0 max=7487.0],ip[width=34 height=11 bits=16 min=1519.0 max=11555.0],1,2.3188791,0.20652083,5.2546053,193.42712
b157,0,Experiment 4,EM15553,2172.0518,(x=44.39 y=61.62),1,2,ip[width=22 height=11 bits=16 min=0.0 max=7487.0],ip[width=22 height=11 bits=16 min=1519.0 max=11555.0],1,1.4580112,0.011680796,5.4518843,237.84865
b159,0,Experiment 4,EM15553,2193.0664,(x=45.87 y=58.69),1,2,ip[width=22 height=11 bits=16 min=0.0 max=7487.0],ip[width=22 height=11 bits=16 min=1519.0 max=11555.0],1,1.3946087,0.0086847,5.429109,187.15428
b161,0,Experiment 4,EM15553,2314.4778,(x=45.74 y=43.22),1,2,ip[width=19 height=11 bits=16 min=0.0 max=7487.0],ip[width=19 height=11 bits=16 min=1519.0 max=11555.0],1,1.1574659,0.005288045,5.2975264,219.64626
b162,0,Experiment 4,EM15553,2455.3264,(x=46.60 y=13.75),1,2,ip[width=30 height=10 bits=16 min=0.0 max=7487.0],ip[width=30 height=10 bits=16 min=1519.0 max=11555.0],1,1.8566206,0.004625224,5.1448774,190.72766
b163,0,Experiment 4,EM15553,2483.435,(x=48.60 y=30.46),1,2,ip[width=33 height=11 bits=16 min=0.0 max=7487.0],ip[width=33 height=11 bits=16 min=1519.0 max=11555.0],1,2.1744967,0.009334515,5.114414,200.9104
b164,0,Experiment 4,EM15553,2266.4717,(x=48.84 y=7.35),1,2,ip[width=21 height=11 bits=16 min=0.0 max=7487.0],ip[width=21 height=11 bits=16 min=1519.0 max=11555.0],1,1.3360014,0.023879085,5.349554,206.55688
b165,0,Experiment 4,EM15553,2264.3477,(x=54.51 y=3.56),1,2,ip[width=24 height=11 bits=16 min=0.0 max=7487.0],ip[width=24 height=11 bits=16 min=1519.0 max=11555.0],1,1.7427597,0.06637178,5.351856,210.82805
b166,0,Experiment 4,EM15553,2342.1792,(x=55.88 y=62.08),1,2,ip[width=25 height=10 bits=16 min=0.0 max=7487.0],ip[width=25 height=10 bits=16 min=1519.0 max=11555.0],1,1.6066494,0.027425779,5.2675037,215.88177
b167,0,Experiment 4,EM15553,2309.3914,(x=56.61 y=47.78),1,2,ip[width=30 height=11 bits=16 min=0.0 max=7487.0],ip[width=30 height=11 bits=16 min=1519.0 max=11555.0],1,1.9706588,0.002301206,5.3030386,207.6693
b168,0,Experiment 4,EM15553,2381.783,(x=56.87 y=10.14),1,2,ip[width=21 height=11 bits=16 min=0.0 max=7487.0],ip[width=21 height=11 bits=16 min=1519.0 max=11555.0],1,1.2934299,0.012811758,5.2245827,202.33133
b169,0,Experiment 4,EM15553,2231.4683,(x=58.07 y=4.21),1,2,ip[width=20 height=11 bits=16 min=0.0 max=7487.0],ip[width=20 height=11 bits=16 min=1519.0 max=11555.0],1,1.2903769,0.010405993,5.38749,188.11516
b170,0,Experiment 4,EM15553,2325.6577,(x=58.29 y=11.68),1,2,ip[width=22 height=11 bits=16 min=0.0 max=7487.0],ip[width=22 height=11 bits=16 min=1519.0 max=11555.0],1,1.4064195,0.026387203,5.28541,204.25
b171,0,Experiment 4,EM15553,2271.4905,(x=58.81 y=17.69),1,2,ip[width=24 height=11 bits=16 min=0.0 max=7487.0],ip[width=24 height=11 bits=16 min=1519.0 max=11555.0],1,1.5893803,0.036485426,5.344115,183.31035
b173,0,Experiment 4,EM15553,2269.4453,(x=61.28 y=23.29),1,2,ip[width=16 height=11 bits=16 min=0.0 max=7487.0],ip[width=16 height=11 bits=16 min=1519.0 max=11555.0],1,0.93315184,0.029328283,5.346331,206.1017
b174,0,Experiment 4,EM15553,2383.2122,(x=63.48 y=60.55),1,2,ip[width=21 height=10 bits=16 min=0.0 max=7487.0],ip[width=21 height=10 bits=16 min=1519.0 max=11555.0],1,1.2824824,0.1275482,5.2230334,218.95032
b175,0,Experiment 4,EM15553,2396.0078,(x=63.48 y=23.50),1,2,ip[width=17 height=10 bits=16 min=0.0 max=7487.0],ip[width=17 height=10 bits=16 min=1519.0 max=11555.0],1,0.9355572,0.03789705,5.2091656,205.1453
b176,0,Experiment 4,EM15553,2575.5686,(x=63.75 y=62.29),1,2,ip[width=25 height=10 bits=16 min=0.0 max=7487.0],ip[width=25 height=10 bits=16 min=1519.0 max=11555.0],1,1.4998273,0.10076444,5.014562,193.23438
b179,0,Experiment 4,EM15553,2466.6614,(x=64.97 y=62.25),1,2,ip[width=25 height=10 bits=16 min=0.0 max=7487.0],ip[width=25 height=10 bits=16 min=1519.0 max=11555.0],1,1.4840384,0.12008635,5.132593,218.60106
b181,0,Experiment 4,EM15553,2279.5,(x=67.00 y=19.50),1,2,ip[width=19 height=11 bits=16 min=0.0 max=7487.0],ip[width=19 height=11 bits=16 min=1519.0 max=11555.0],1,1.17307,0.031108769,5.3354344,198.9726
b182,0,Experiment 4,EM15553,2393,(x=67.75 y=21.38),1,2,ip[width=18 height=11 bits=16 min=0.0 max=7487.0],ip[width=18 height=11 bits=16 min=1519.0 max=11555.0],1,1.1704179,0.04258455,5.2124257,195.30202
b183,0,Experiment 4,EM15553,2228.9016,(x=70.03 y=46.46),1,2,ip[width=23 height=10 bits=16 min=0.0 max=7487.0],ip[width=23 height=10 bits=16 min=1519.0 max=11555.0],1,1.4831748,0.029830629,5.3902717,192.72432
b184,0,Experiment 4,EM15553,2206.4114,(x=69.73 y=56.27),1,2,ip[width=22 height=11 bits=16 min=0.0 max=7487.0],ip[width=22 height=11 bits=16 min=1519.0 max=11555.0],1,1.4770073,0.001943968,5.414646,189.29507
b185,0,Experiment 4,EM15553,2283.9243,(x=72.38 y=43.16),1,2,ip[width=28 height=11 bits=16 min=0.0 max=7487.0],ip[width=28 height=11 bits=16 min=1519.0 max=11555.0],1,1.8460741,0.18513039,5.3306394,191.36363
b187,0,Experiment 4,EM15553,2404.078,(x=74.51 y=25.67),1,2,ip[width=21 height=11 bits=16 min=0.0 max=7487.0],ip[width=21 height=11 bits=16 min=1519.0 max=11555.0],1,1.3680881,0.052924763,5.20042,235.16667
b190,0,Experiment 4,EM15553,2296.0552,(x=76.28 y=19.11),1,2,ip[width=21 height=11 bits=16 min=0.0 max=7487.0],ip[width=21 height=11 bits=16 min=1519.0 max=11555.0],1,1.3687665,0.002402517,5.317492,195.70285
b191,0,Experiment 4,EM15553,2239.0735,(x=76.16 y=49.80),1,2,ip[width=27 height=11 bits=16 min=0.0 max=7487.0],ip[width=27 height=11 bits=16 min=1519.0 max=11555.0],1,1.8943044,0.15670778,5.3792477,232.71785
b192,0,Experiment 4,EM15553,2246.7717,(x=77.96 y=54.32),1,2,ip[width=23 height=11 bits=16 min=0.0 max=7487.0],ip[width=23 height=11 bits=16 min=1519.0 max=11555.0],1,1.5598993,0.08896773,5.3709044,197.97475
b194,0,Experiment 4,EM15553,2225.59,(x=79.00 y=50.20),1,2,ip[width=24 height=11 bits=16 min=0.0 max=7487.0],ip[width=24 height=11 bits=16 min=1519.0 max=11555.0],1,1.6978059,0.14927699,5.393861,195.1542
b195,0,Experiment 4,EM15553,2279.9463,(x=79.14 y=23.72),1,2,ip[width=26 height=10 bits=16 min=0.0 max=7487.0],ip[width=26 height=10 bits=16 min=1519.0 max=11555.0],1,1.7113129,0.03163699,5.334951,216.20187
b196,0,Experiment 4,EM15553,2280.7512,(x=79.58 y=62.28),1,2,ip[width=27 height=11 bits=16 min=0.0 max=7487.0],ip[width=27 height=11 bits=16 min=1519.0 max=11555.0],1,1.728397,0.15490738,5.3340783,184.25455
b198,0,Experiment 4,EM15553,2265.937,(x=82.18 y=56.30),1,2,ip[width=27 height=11 bits=16 min=0.0 max=7487.0],ip[width=27 height=11 bits=16 min=1519.0 max=11555.0],1,1.8423735,0.04088488,5.3501334,189.30472
b200,0,Experiment 4,EM15553,2532.468,(x=83.92 y=16.22),1,2,ip[width=20 height=10 bits=16 min=0.0 max=7487.0],ip[width=20 height=10 bits=16 min=1519.0 max=11555.0],1,1.166594,0.04407802,5.0612736,201.85617
b202,0,Experiment 4,EM15553,2242.6619,(x=85.12 y=18.60),1,2,ip[width=17 height=11 bits=16 min=0.0 max=7487.0],ip[width=17 height=11 bits=16 min=1519.0 max=11555.0],1,1.076671,0.0459851,5.3753586,229.45323
b205,0,Experiment 4,EM15553,2278.772,(x=86.14 y=34.03),1,2,ip[width=20 height=11 bits=16 min=0.0 max=7487.0],ip[width=20 height=11 bits=16 min=1519.0 max=11555.0],1,1.300245,0.003233771,5.336223,197.84756
b206,0,Experiment 4,EM15553,2374.8481,(x=89.89 y=8.45),1,2,ip[width=23 height=11 bits=16 min=0.0 max=7487.0],ip[width=23 height=11 bits=16 min=1519.0 max=11555.0],1,1.5481501,0.030995384,5.232098,205.76923
b211,0,Experiment 4,EM15553,2520.4443,(x=27.52 y=85.78),1,2,ip[width=26 height=10 bits=16 min=0.0 max=7487.0],ip[width=26 height=10 bits=16 min=1519.0 max=11555.0],1,1.5886401,0.18297794,5.074304,194.07
b212,0,Experiment 4,EM15553,2349.0132,(x=27.42 y=84.77),1,2,ip[width=17 height=12 bits=16 min=0.0 max=7487.0],ip[width=17 height=12 bits=16 min=1519.0 max=11555.0],1,1.1255797,1.77E-06,5.2600975,214.9927
b217,0,Experiment 4,EM15553,3421.1294,(x=2.62 y=32.48),1,3,ip[width=22 height=10 bits=16 min=0.0 max=7487.0],ip[width=22 height=10 bits=16 min=1519.0 max=11555.0],1,1.2982752,0.002701094,3.9517128,242.58434
b218,0,Experiment 4,EM15553,3282.8633,(x=2.80 y=33.71),1,3,ip[width=17 height=9 bits=16 min=0.0 max=7487.0],ip[width=17 height=9 bits=16 min=1519.0 max=11555.0],1,0.8834259,0.012932478,4.0892253,227.72322
b219,0,Experiment 4,EM15553,2626.371,(x=3.24 y=40.13),1,3,ip[width=26 height=11 bits=16 min=0.0 max=7487.0],ip[width=26 height=11 bits=16 min=1519.0 max=11555.0],1,1.744583,0.07667708,4.74214,205.41553
b222,0,Experiment 4,EM15553,3368.4758,(x=5.17 y=34.26),1,3,ip[width=21 height=10 bits=16 min=0.0 max=7487.0],ip[width=21 height=10 bits=16 min=1519.0 max=11555.0],1,1.2627,0.012661445,4.0040793,222.52438
b223,0,Experiment 4,EM15553,3348.7595,(x=7.18 y=53.13),1,3,ip[width=22 height=9 bits=16 min=0.0 max=7487.0],ip[width=22 height=9 bits=16 min=1519.0 max=11555.0],1,1.1893985,0.10725242,4.0236883,227.8808
b224,0,Experiment 4,EM15553,3734.7573,(x=7.48 y=52.01),1,3,ip[width=26 height=9 bits=16 min=0.0 max=7487.0],ip[width=26 height=9 bits=16 min=1519.0 max=11555.0],1,1.3080007,0.041975185,3.639794,269.8503
b227,0,Experiment 4,EM15553,3271.4678,(x=8.47 y=54.73),1,3,ip[width=22 height=9 bits=16 min=0.0 max=7487.0],ip[width=22 height=9 bits=16 min=1519.0 max=11555.0],1,1.2623453,0.12047138,4.1005588,239.12659
b228,0,Experiment 4,EM15553,3520.586,(x=8.66 y=51.73),1,3,ip[width=19 height=9 bits=16 min=0.0 max=7487.0],ip[width=19 height=9 bits=16 min=1519.0 max=11555.0],1,0.9407688,4.76E-04,3.8527982,228.75862
b231,0,Experiment 4,EM15553,2554.3716,(x=10.00 y=45.56),1,3,ip[width=17 height=12 bits=16 min=0.0 max=7487.0],ip[width=17 height=12 bits=16 min=1519.0 max=11555.0],1,1.0971781,0.039997216,4.813747,220.36232
b232,0,Experiment 4,EM15553,2627.443,(x=10.27 y=13.26),1,3,ip[width=19 height=11 bits=16 min=0.0 max=7487.0],ip[width=19 height=11 bits=16 min=1519.0 max=11555.0],1,1.260445,0.003912278,4.7410736,202.62263
b233,0,Experiment 4,EM15553,3310.0396,(x=11.99 y=52.06),1,3,ip[width=23 height=10 bits=16 min=0.0 max=7487.0],ip[width=23 height=10 bits=16 min=1519.0 max=11555.0],1,1.3260254,0.19472435,4.062197,224.27975
b234,0,Experiment 4,EM15553,2510.1438,(x=12.41 y=46.90),1,3,ip[width=20 height=12 bits=16 min=0.0 max=7487.0],ip[width=20 height=12 bits=16 min=1519.0 max=11555.0],1,1.3299419,0.020575339,4.8577337,208.1497
b236,0,Experiment 4,EM15553,2981.749,(x=13.21 y=54.83),1,3,ip[width=28 height=10 bits=16 min=0.0 max=7487.0],ip[width=28 height=10 bits=16 min=1519.0 max=11555.0],1,1.7802354,0.08912559,4.3886986,207.99559
b237,0,Experiment 4,EM15553,2571.5364,(x=13.21 y=38.28),1,3,ip[width=20 height=12 bits=16 min=0.0 max=7487.0],ip[width=20 height=12 bits=16 min=1519.0 max=11555.0],1,1.3480128,0.019000381,4.7966757,208.73685
b238,0,Experiment 4,EM15553,2671.8936,(x=15.68 y=30.84),1,3,ip[width=25 height=11 bits=16 min=0.0 max=7487.0],ip[width=25 height=11 bits=16 min=1519.0 max=11555.0],1,1.6666443,2.99E-06,4.6968656,240.94762
b240,0,Experiment 4,EM15553,2584.524,(x=16.97 y=40.36),1,3,ip[width=19 height=11 bits=16 min=0.0 max=7487.0],ip[width=19 height=11 bits=16 min=1519.0 max=11555.0],1,1.2644114,0.023969108,4.783759,206.77988
b241,0,Experiment 4,EM15553,2517.532,(x=16.78 y=19.75),1,3,ip[width=19 height=11 bits=16 min=0.0 max=7487.0],ip[width=19 height=11 bits=16 min=1519.0 max=11555.0],1,1.1719598,0.010876543,4.8503857,200.3557
b242,0,Experiment 4,EM15553,2448.2444,(x=16.97 y=5.53),1,3,ip[width=21 height=11 bits=16 min=0.0 max=7487.0],ip[width=21 height=11 bits=16 min=1519.0 max=11555.0],1,1.3400104,0.00120418,4.919296,204.1462
b244,0,Experiment 4,EM15553,2630.7273,(x=20.52 y=54.04),1,3,ip[width=26 height=11 bits=16 min=0.0 max=7487.0],ip[width=26 height=11 bits=16 min=1519.0 max=11555.0],1,1.7591732,0.032489896,4.7378073,190.73543
b245,0,Experiment 4,EM15553,2822.4473,(x=23.73 y=32.97),1,3,ip[width=25 height=10 bits=16 min=0.0 max=7487.0],ip[width=25 height=10 bits=16 min=1519.0 max=11555.0],1,1.5158321,0.14692067,4.5471325,197.32643
b246,0,Experiment 4,EM15553,2649.4717,(x=23.37 y=70.69),1,3,ip[width=19 height=11 bits=16 min=0.0 max=7487.0],ip[width=19 height=11 bits=16 min=1519.0 max=11555.0],1,1.2014407,0.008720156,4.7191653,200.649
b247,0,Experiment 4,EM15553,3045.8235,(x=24.11 y=43.85),1,3,ip[width=25 height=10 bits=16 min=0.0 max=7487.0],ip[width=25 height=10 bits=16 min=1519.0 max=11555.0],1,1.536956,0.002392552,4.324973,249.67526
b248,0,Experiment 4,EM15553,2541.772,(x=24.77 y=64.72),1,3,ip[width=22 height=11 bits=16 min=0.0 max=7487.0],ip[width=22 height=11 bits=16 min=1519.0 max=11555.0],1,1.4710864,0.0387018,4.8262777,193.16304
b249,0,Experiment 4,EM15553,2569.3855,(x=24.94 y=70.06),1,3,ip[width=22 height=11 bits=16 min=0.0 max=7487.0],ip[width=22 height=11 bits=16 min=1519.0 max=11555.0],1,1.3575417,0.10737967,4.798815,203.64497
b252,0,Experiment 4,EM15553,2508.779,(x=26.06 y=21.91),1,3,ip[width=19 height=12 bits=16 min=0.0 max=7487.0],ip[width=19 height=12 bits=16 min=1519.0 max=11555.0],1,1.2495477,0.016585687,4.859091,202.20512
b254,0,Experiment 4,EM15553,3118.069,(x=27.86 y=40.77),1,3,ip[width=24 height=10 bits=16 min=0.0 max=7487.0],ip[width=24 height=10 bits=16 min=1519.0 max=11555.0],1,1.4394468,0.15517016,4.2531214,202.91257
b255,0,Experiment 4,EM15553,3208.9753,(x=28.08 y=76.27),1,3,ip[width=22 height=9 bits=16 min=0.0 max=7487.0],ip[width=22 height=9 bits=16 min=1519.0 max=11555.0],1,1.2334503,0.02394477,4.1627107,195.8625
b256,0,Experiment 4,EM15553,2560.5764,(x=28.64 y=50.98),1,3,ip[width=18 height=11 bits=16 min=0.0 max=7487.0],ip[width=18 height=11 bits=16 min=1519.0 max=11555.0],1,1.1113327,0.001422438,4.807576,189.52518
b261,0,Experiment 4,EM15553,2747.7026,(x=30.47 y=86.34),1,3,ip[width=22 height=10 bits=16 min=0.0 max=7487.0],ip[width=22 height=10 bits=16 min=1519.0 max=11555.0],1,1.3868376,0.27428737,4.6214695,207.68571
b263,0,Experiment 4,EM15553,2466.7134,(x=32.42 y=36.33),1,3,ip[width=19 height=12 bits=16 min=0.0 max=7487.0],ip[width=19 height=12 bits=16 min=1519.0 max=11555.0],1,1.2986414,0.009454308,4.9009275,208.98795
b264,0,Experiment 4,EM15553,2495.894,(x=32.35 y=66.19),1,3,ip[width=22 height=11 bits=16 min=0.0 max=7487.0],ip[width=22 height=11 bits=16 min=1519.0 max=11555.0],1,1.4760205,0.09567275,4.871906,189.69519
b265,0,Experiment 4,EM15553,2496.4353,(x=34.96 y=61.28),1,3,ip[width=23 height=11 bits=16 min=0.0 max=7487.0],ip[width=23 height=11 bits=16 min=1519.0 max=11555.0],1,1.5816091,0.049248505,4.8713675,198.05556
b266,0,Experiment 4,EM15553,2477.6436,(x=35.42 y=55.22),1,3,ip[width=24 height=10 bits=16 min=0.0 max=7487.0],ip[width=24 height=10 bits=16 min=1519.0 max=11555.0],1,1.5398548,0.01064454,4.890057,220.01015
b267,0,Experiment 4,EM15553,2653.9148,(x=35.67 y=80.11),1,3,ip[width=31 height=11 bits=16 min=0.0 max=7487.0],ip[width=31 height=11 bits=16 min=1519.0 max=11555.0],1,1.971769,0.24151884,4.7147465,204.77075
b268,0,Experiment 4,EM15553,2827.3,(x=38.13 y=21.16),1,3,ip[width=30 height=11 bits=16 min=0.0 max=7487.0],ip[width=30 height=11 bits=16 min=1519.0 max=11555.0],1,2.163395,0.07593896,4.542306,212.51811
b270,0,Experiment 4,EM15553,2804.8394,(x=39.11 y=81.80),1,3,ip[width=22 height=10 bits=16 min=0.0 max=7487.0],ip[width=22 height=10 bits=16 min=1519.0 max=11555.0],1,1.2955576,0.007181457,4.5646443,207.725
b271,0,Experiment 4,EM15553,2434.3005,(x=39.18 y=77.59),1,3,ip[width=23 height=11 bits=16 min=0.0 max=7487.0],ip[width=23 height=11 bits=16 min=1519.0 max=11555.0],1,1.627249,0.0093272,4.9331636,194.0683
b275,0,Experiment 4,EM15553,2929.2144,(x=41.23 y=83.12),1,3,ip[width=20 height=10 bits=16 min=0.0 max=7487.0],ip[width=20 height=10 bits=16 min=1519.0 max=11555.0],1,1.2462171,7.96E-04,4.440947,221.67088
b276,0,Experiment 4,EM15553,2601.6765,(x=42.83 y=39.24),1,3,ip[width=23 height=11 bits=16 min=0.0 max=7487.0],ip[width=23 height=11 bits=16 min=1519.0 max=11555.0],1,1.5436169,0.050683923,4.7667,174.66837
b278,0,Experiment 4,EM15553,2925.0303,(x=43.69 y=73.72),1,3,ip[width=25 height=10 bits=16 min=0.0 max=7487.0],ip[width=25 height=10 bits=16 min=1519.0 max=11555.0],1,1.5020475,0.04535467,4.4451084,206.12834
b279,0,Experiment 4,EM15553,2384.5156,(x=44.07 y=84.66),1,3,ip[width=22 height=11 bits=16 min=0.0 max=7487.0],ip[width=22 height=11 bits=16 min=1519.0 max=11555.0],1,1.470593,0.005492176,4.9826775,166.05376
b281,0,Experiment 4,EM15553,2522.741,(x=44.72 y=75.62),1,3,ip[width=21 height=11 bits=16 min=0.0 max=7487.0],ip[width=21 height=11 bits=16 min=1519.0 max=11555.0],1,1.4657823,0.041849364,4.8452053,186.55789
b282,0,Experiment 4,EM15553,2572.7126,(x=45.46 y=60.53),1,3,ip[width=28 height=11 bits=16 min=0.0 max=7487.0],ip[width=28 height=11 bits=16 min=1519.0 max=11555.0],1,1.9188513,0.17321588,4.795506,216.54655
b284,0,Experiment 4,EM15553,2617.145,(x=45.51 y=44.30),1,3,ip[width=22 height=12 bits=16 min=0.0 max=7487.0],ip[width=22 height=12 bits=16 min=1519.0 max=11555.0],1,1.5281364,0.002402825,4.7513156,201.43523
b285,0,Experiment 4,EM15553,2615.6135,(x=46.39 y=21.31),1,3,ip[width=23 height=11 bits=16 min=0.0 max=7487.0],ip[width=23 height=11 bits=16 min=1519.0 max=11555.0],1,1.5757499,0.024118124,4.7528386,205.84422
b286,0,Experiment 4,EM15553,2429.7573,(x=46.44 y=3.92),1,3,ip[width=20 height=11 bits=16 min=0.0 max=7487.0],ip[width=20 height=11 bits=16 min=1519.0 max=11555.0],1,1.2740175,0.013572749,4.937682,198.45181
b287,0,Experiment 4,EM15553,2738.9636,(x=46.47 y=27.60),1,3,ip[width=21 height=11 bits=16 min=0.0 max=7487.0],ip[width=21 height=11 bits=16 min=1519.0 max=11555.0],1,1.4655973,0.008404887,4.630161,198.2742
b290,0,Experiment 4,EM15553,2523.9028,(x=48.15 y=86.89),1,3,ip[width=29 height=11 bits=16 min=0.0 max=7487.0],ip[width=29 height=11 bits=16 min=1519.0 max=11555.0],1,1.9066395,0.0897792,4.8440495,191.35124
b291,0,Experiment 4,EM15553,2562.5684,(x=48.49 y=55.97),1,3,ip[width=25 height=11 bits=16 min=0.0 max=7487.0],ip[width=25 height=11 bits=16 min=1519.0 max=11555.0],1,1.7867421,0.03829613,4.805595,200.25447
b292,0,Experiment 4,EM15553,2759.4854,(x=52.05 y=41.54),1,3,ip[width=25 height=10 bits=16 min=0.0 max=7487.0],ip[width=25 height=10 bits=16 min=1519.0 max=11555.0],1,1.5691506,0.011656554,4.609751,227.85149
b293,0,Experiment 4,EM15553,2511.1135,(x=52.29 y=62.73),1,3,ip[width=16 height=11 bits=16 min=0.0 max=7487.0],ip[width=16 height=11 bits=16 min=1519.0 max=11555.0],1,1.0429344,0.04283701,4.8567696,195.6124
b294,0,Experiment 4,EM15553,3017.7368,(x=52.86 y=42.24),1,3,ip[width=22 height=10 bits=16 min=0.0 max=7487.0],ip[width=22 height=10 bits=16 min=1519.0 max=11555.0],1,1.3055491,0.12491387,4.352907,219.0539
b295,0,Experiment 4,EM15553,2577.4683,(x=53.36 y=84.85),1,3,ip[width=22 height=10 bits=16 min=0.0 max=7487.0],ip[width=22 height=10 bits=16 min=1519.0 max=11555.0],1,1.3008617,0.082490325,4.7907763,195.83133
b296,0,Experiment 4,EM15553,2449.7874,(x=54.86 y=86.53),1,3,ip[width=22 height=12 bits=16 min=0.0 max=7487.0],ip[width=22 height=12 bits=16 min=1519.0 max=11555.0],1,1.5623664,0.009548579,4.9177613,200.49239
b298,0,Experiment 4,EM15553,2516.5798,(x=56.53 y=89.82),1,3,ip[width=25 height=11 bits=16 min=0.0 max=7487.0],ip[width=25 height=11 bits=16 min=1519.0 max=11555.0],1,1.6802901,0.019906066,4.8513327,191.73586
b299,0,Experiment 4,EM15553,2831.3271,(x=56.63 y=36.37),1,3,ip[width=19 height=11 bits=16 min=0.0 max=7487.0],ip[width=19 height=11 bits=16 min=1519.0 max=11555.0],1,1.1746734,0.01781595,4.538301,191.64
b300,0,Experiment 4,EM15553,2371.8342,(x=57.50 y=78.07),1,3,ip[width=21 height=11 bits=16 min=0.0 max=7487.0],ip[width=21 height=11 bits=16 min=1519.0 max=11555.0],1,1.3672247,0.32039744,4.9952893,204.36781
b301,0,Experiment 4,EM15553,2586.4,(x=58.42 y=6.16),1,3,ip[width=26 height=11 bits=16 min=0.0 max=7487.0],ip[width=26 height=11 bits=16 min=1519.0 max=11555.0],1,1.7223529,0.006525122,4.7818933,186.6129
b302,0,Experiment 4,EM15553,2811.1987,(x=58.13 y=36.35),1,3,ip[width=20 height=11 bits=16 min=0.0 max=7487.0],ip[width=20 height=11 bits=16 min=1519.0 max=11555.0],1,1.3204129,0.009326532,4.5583196,200.33537
b303,0,Experiment 4,EM15553,2555.7725,(x=58.54 y=55.59),1,3,ip[width=17 height=11 bits=16 min=0.0 max=7487.0],ip[width=17 height=11 bits=16 min=1519.0 max=11555.0],1,1.0761158,0.025600288,4.8123536,210.56522
b304,0,Experiment 4,EM15553,2530.1873,(x=60.06 y=65.34),1,3,ip[width=24 height=11 bits=16 min=0.0 max=7487.0],ip[width=24 height=11 bits=16 min=1519.0 max=11555.0],1,1.6712854,0.07874787,4.8377995,191.99529
b305,0,Experiment 4,EM15553,2495.803,(x=60.67 y=89.50),1,3,ip[width=22 height=11 bits=16 min=0.0 max=7487.0],ip[width=22 height=11 bits=16 min=1519.0 max=11555.0],1,1.4947698,0.018242123,4.8719964,208.19896
b307,0,Experiment 4,EM15553,2755.4026,(x=61.19 y=39.80),1,3,ip[width=26 height=11 bits=16 min=0.0 max=7487.0],ip[width=26 height=11 bits=16 min=1519.0 max=11555.0],1,1.7623186,0.15474577,4.6138115,201.1875
b308,0,Experiment 4,EM15553,2506.8296,(x=63.04 y=60.33),1,3,ip[width=22 height=10 bits=16 min=0.0 max=7487.0],ip[width=22 height=10 bits=16 min=1519.0 max=11555.0],1,1.3389773,0.015319596,4.86103,213.20238
b309,0,Experiment 4,EM15553,2631.1777,(x=66.14 y=77.74),1,3,ip[width=27 height=11 bits=16 min=0.0 max=7487.0],ip[width=27 height=11 bits=16 min=1519.0 max=11555.0],1,1.8226373,0.1666523,4.7373595,201.77826
b310,0,Experiment 4,EM15553,2552.9426,(x=66.63 y=65.04),1,3,ip[width=25 height=11 bits=16 min=0.0 max=7487.0],ip[width=25 height=11 bits=16 min=1519.0 max=11555.0],1,1.7089075,0.003024993,4.815168,191.0463
b311,0,Experiment 4,EM15553,2816.9888,(x=67.84 y=39.95),1,3,ip[width=29 height=11 bits=16 min=0.0 max=7487.0],ip[width=29 height=11 bits=16 min=1519.0 max=11555.0],1,2.0545375,0.04943489,4.552561,197.88235
b312,0,Experiment 4,EM15553,2631.2256,(x=68.52 y=19.41),1,3,ip[width=21 height=10 bits=16 min=0.0 max=7487.0],ip[width=21 height=10 bits=16 min=1519.0 max=11555.0],1,1.2569487,0.003582745,4.737312,198.20497
b313,0,Experiment 4,EM15553,2594.6,(x=68.49 y=16.16),1,3,ip[width=18 height=11 bits=16 min=0.0 max=7487.0],ip[width=18 height=11 bits=16 min=1519.0 max=11555.0],1,1.1300204,0.032412603,4.773738,181.62857
b314,0,Experiment 4,EM15553,2662.0042,(x=68.53 y=7.39),1,3,ip[width=28 height=11 bits=16 min=0.0 max=7487.0],ip[width=28 height=11 bits=16 min=1519.0 max=11555.0],1,1.8268621,0.17067061,4.706701,187.4762
b315,0,Experiment 4,EM15553,2447.4114,(x=68.62 y=72.34),1,3,ip[width=21 height=11 bits=16 min=0.0 max=7487.0],ip[width=21 height=11 bits=16 min=1519.0 max=11555.0],1,1.3467484,0.089227356,4.920124,204.19527
b316,0,Experiment 4,EM15553,2565.6533,(x=69.77 y=81.71),1,3,ip[width=29 height=11 bits=16 min=0.0 max=7487.0],ip[width=29 height=11 bits=16 min=1519.0 max=11555.0],1,1.9311864,0.14824016,4.8025265,206.40816
b317,0,Experiment 4,EM15553,2580.2705,(x=73.03 y=27.70),1,3,ip[width=26 height=12 bits=16 min=0.0 max=7487.0],ip[width=26 height=12 bits=16 min=1519.0 max=11555.0],1,1.8194919,0.034197677,4.787989,208.66216
b318,0,Experiment 4,EM15553,2503.8267,(x=73.50 y=65.44),1,3,ip[width=19 height=12 bits=16 min=0.0 max=7487.0],ip[width=19 height=12 bits=16 min=1519.0 max=11555.0],1,1.3196112,0.005519239,4.8640165,179.5119
b319,0,Experiment 4,EM15553,2542.2222,(x=74.11 y=58.06),1,3,ip[width=26 height=11 bits=16 min=0.0 max=7487.0],ip[width=26 height=11 bits=16 min=1519.0 max=11555.0],1,1.8695108,0.023455484,4.82583,224.61603
b320,0,Experiment 4,EM15553,2513.024,(x=74.96 y=2.54),1,3,ip[width=20 height=11 bits=16 min=0.0 max=7487.0],ip[width=20 height=11 bits=16 min=1519.0 max=11555.0],1,1.2599092,0.001577153,4.8548694,189.16875
b322,0,Experiment 4,EM15553,2724,(x=76.22 y=43.87),1,3,ip[width=24 height=11 bits=16 min=0.0 max=7487.0],ip[width=24 height=11 bits=16 min=1519.0 max=11555.0],1,1.5769217,0.014136447,4.645043,199.155
b323,0,Experiment 4,EM15553,2496.9382,(x=76.74 y=82.68),1,3,ip[width=21 height=12 bits=16 min=0.0 max=7487.0],ip[width=21 height=12 bits=16 min=1519.0 max=11555.0],1,1.4678793,0.033645216,4.8708673,202.04865
b324,0,Experiment 4,EM15553,2564.8938,(x=77.71 y=77.13),1,3,ip[width=24 height=12 bits=16 min=0.0 max=7487.0],ip[width=24 height=12 bits=16 min=1519.0 max=11555.0],1,1.7288904,5.55E-04,4.8032823,206.35909
b325,0,Experiment 4,EM15553,2536.193,(x=78.90 y=13.94),1,3,ip[width=18 height=10 bits=16 min=0.0 max=7487.0],ip[width=18 height=10 bits=16 min=1519.0 max=11555.0],1,1.074204,0.02065484,4.831826,186.21898
b330,0,Experiment 4,EM15553,2523.305,(x=83.27 y=6.51),1,3,ip[width=30 height=11 bits=16 min=0.0 max=7487.0],ip[width=30 height=11 bits=16 min=1519.0 max=11555.0],1,2.0687847,0.15338276,4.8446445,208.25482
b331,0,Experiment 4,EM15553,2588.2808,(x=83.94 y=45.93),1,3,ip[width=22 height=11 bits=16 min=0.0 max=7487.0],ip[width=22 height=11 bits=16 min=1519.0 max=11555.0],1,1.5284448,0.00740117,4.7800226,207.34375
b332,0,Experiment 4,EM15553,2633.0676,(x=87.79 y=52.73),1,3,ip[width=17 height=11 bits=16 min=0.0 max=7487.0],ip[width=17 height=11 bits=16 min=1519.0 max=11555.0],1,1.1089272,0.001833705,4.73548,201.10791
b345,0,Experiment 4,EM15553,2902.1025,(x=4.84 y=59.85),1,4,ip[width=27 height=9 bits=16 min=0.0 max=7487.0],ip[width=27 height=9 bits=16 min=1519.0 max=11555.0],1,1.554811,0.10395889,6.1980553,206.84616
b346,0,Experiment 4,EM15553,2809.1133,(x=5.28 y=58.90),1,4,ip[width=24 height=10 bits=16 min=0.0 max=7487.0],ip[width=24 height=10 bits=16 min=1519.0 max=11555.0],1,1.4818796,0.007145428,6.3274255,206.15508
b347,0,Experiment 4,EM15553,2380.9207,(x=6.55 y=69.13),1,4,ip[width=20 height=11 bits=16 min=0.0 max=7487.0],ip[width=20 height=11 bits=16 min=1519.0 max=11555.0],1,1.2395254,0.004725475,6.923144,182.79874
b348,0,Experiment 4,EM15553,2509.3237,(x=14.72 y=48.72),1,4,ip[width=20 height=11 bits=16 min=0.0 max=7487.0],ip[width=20 height=11 bits=16 min=1519.0 max=11555.0],1,1.3080469,0.004585411,6.744505,213.74846
b350,0,Experiment 4,EM15553,2404.8394,(x=16.74 y=6.91),1,4,ip[width=21 height=11 bits=16 min=0.0 max=7487.0],ip[width=21 height=11 bits=16 min=1519.0 max=11555.0],1,1.4626061,0.007837486,6.8898673,206.69893
b351,0,Experiment 4,EM15553,2263.801,(x=21.00 y=24.18),1,4,ip[width=21 height=12 bits=16 min=0.0 max=7487.0],ip[width=21 height=12 bits=16 min=1519.0 max=11555.0],1,1.53324,1.35E-04,7.086086,214.01546
b352,0,Experiment 4,EM15553,2464.7122,(x=21.43 y=51.85),1,4,ip[width=24 height=11 bits=16 min=0.0 max=7487.0],ip[width=24 height=11 bits=16 min=1519.0 max=11555.0],1,1.617936,0.13123842,6.80657,206.92574
b353,0,Experiment 4,EM15553,2500.9895,(x=21.65 y=45.62),1,4,ip[width=22 height=11 bits=16 min=0.0 max=7487.0],ip[width=22 height=11 bits=16 min=1519.0 max=11555.0],1,1.4488832,0.07717459,6.7560997,201.59259
b354,0,Experiment 4,EM15553,2614.3901,(x=22.08 y=8.45),1,4,ip[width=32 height=11 bits=16 min=0.0 max=7487.0],ip[width=32 height=11 bits=16 min=1519.0 max=11555.0],1,2.1805024,0.09037426,6.5983324,206.5511
b357,0,Experiment 4,EM15553,2376.5964,(x=23.70 y=80.22),1,4,ip[width=20 height=11 bits=16 min=0.0 max=7487.0],ip[width=20 height=11 bits=16 min=1519.0 max=11555.0],1,1.2808172,0.07374373,6.92916,191.03798
b358,0,Experiment 4,EM15553,2473.4202,(x=25.21 y=20.43),1,4,ip[width=21 height=11 bits=16 min=0.0 max=7487.0],ip[width=21 height=11 bits=16 min=1519.0 max=11555.0],1,1.423735,0.032784577,6.794455,198.97238
b360,0,Experiment 4,EM15553,2478.7048,(x=32.51 y=37.97),1,4,ip[width=24 height=11 bits=16 min=0.0 max=7487.0],ip[width=24 height=11 bits=16 min=1519.0 max=11555.0],1,1.594561,0.092526354,6.787103,232.10294
b362,0,Experiment 4,EM15553,2815.395,(x=36.73 y=20.76),1,4,ip[width=21 height=10 bits=16 min=0.0 max=7487.0],ip[width=21 height=10 bits=16 min=1519.0 max=11555.0],1,1.2042161,0.031230925,6.318686,215.1788
b364,0,Experiment 4,EM15553,2387.5803,(x=37.64 y=9.37),1,4,ip[width=18 height=12 bits=16 min=0.0 max=7487.0],ip[width=18 height=12 bits=16 min=1519.0 max=11555.0],1,1.2125423,0.053295474,6.913879,211.0974
b366,0,Experiment 4,EM15553,2528.543,(x=44.36 y=6.15),1,4,ip[width=21 height=11 bits=16 min=0.0 max=7487.0],ip[width=21 height=11 bits=16 min=1519.0 max=11555.0],1,1.3070139,0.01697242,6.7177663,195.81212
b367,0,Experiment 4,EM15553,2397.8647,(x=45.73 y=48.53),1,4,ip[width=17 height=11 bits=16 min=0.0 max=7487.0],ip[width=17 height=11 bits=16 min=1519.0 max=11555.0],1,1.1217558,0.003980531,6.899571,220.89655
b369,0,Experiment 4,EM15553,2475.5964,(x=47.31 y=34.38),1,4,ip[width=19 height=11 bits=16 min=0.0 max=7487.0],ip[width=19 height=11 bits=16 min=1519.0 max=11555.0],1,1.2306132,0.006208242,6.7914276,227.87975
b370,0,Experiment 4,EM15553,2524.6482,(x=47.43 y=41.37),1,4,ip[width=22 height=11 bits=16 min=0.0 max=7487.0],ip[width=22 height=11 bits=16 min=1519.0 max=11555.0],1,1.4987171,0.001292297,6.7231846,211.48691
b371,0,Experiment 4,EM15553,2475.209,(x=47.55 y=3.18),1,4,ip[width=20 height=11 bits=16 min=0.0 max=7487.0],ip[width=20 height=11 bits=16 min=1519.0 max=11555.0],1,1.3563428,0.022039227,6.7919664,217.70349
b373,0,Experiment 4,EM15553,2400.4094,(x=51.11 y=23.43),1,4,ip[width=19 height=11 bits=16 min=0.0 max=7487.0],ip[width=19 height=11 bits=16 min=1519.0 max=11555.0],1,1.3102981,7.73E-04,6.896031,211.54546
b374,0,Experiment 4,EM15553,2242.8972,(x=57.52 y=80.90),1,4,ip[width=21 height=11 bits=16 min=0.0 max=7487.0],ip[width=21 height=11 bits=16 min=1519.0 max=11555.0],1,1.4136047,0.013967309,7.1151676,193.12921
b375,0,Experiment 4,EM15553,2511.7856,(x=58.06 y=40.91),1,4,ip[width=26 height=11 bits=16 min=0.0 max=7487.0],ip[width=26 height=11 bits=16 min=1519.0 max=11555.0],1,1.7079207,0.002911244,6.7410793,196.15741
b376,0,Experiment 4,EM15553,2586.3503,(x=58.33 y=31.31),1,4,ip[width=22 height=12 bits=16 min=0.0 max=7487.0],ip[width=22 height=12 bits=16 min=1519.0 max=11555.0],1,1.484655,0.3438974,6.6373425,203.03175
b377,0,Experiment 4,EM15553,2485.0696,(x=59.88 y=1.43),1,4,ip[width=21 height=11 bits=16 min=0.0 max=7487.0],ip[width=21 height=11 bits=16 min=1519.0 max=11555.0],1,1.4109932,0.07858219,6.7782483,202.1017
b378,0,Experiment 4,EM15553,2334.99,(x=63.51 y=71.58),1,4,ip[width=22 height=12 bits=16 min=0.0 max=7487.0],ip[width=22 height=12 bits=16 min=1519.0 max=11555.0],1,1.5566921,0.004423527,6.987045,190.29442
b380,0,Experiment 4,EM15553,2402.9534,(x=70.58 y=68.75),1,4,ip[width=26 height=11 bits=16 min=0.0 max=7487.0],ip[width=26 height=11 bits=16 min=1519.0 max=11555.0],1,1.6674615,0.17965014,6.8924913,195.53522
b381,0,Experiment 4,EM15553,2566.9543,(x=74.54 y=19.51),1,4,ip[width=20 height=11 bits=16 min=0.0 max=7487.0],ip[width=20 height=11 bits=16 min=1519.0 max=11555.0],1,1.3449599,0.033072945,6.6643267,220.04167
b385,0,Experiment 4,EM15553,2545.0657,(x=80.29 y=42.38),1,4,ip[width=17 height=11 bits=16 min=0.0 max=7487.0],ip[width=17 height=11 bits=16 min=1519.0 max=11555.0],1,1.132364,0.038006198,6.694779,197.10417
b386,0,Experiment 4,EM15553,2459.1155,(x=83.21 y=67.53),1,4,ip[width=22 height=11 bits=16 min=0.0 max=7487.0],ip[width=22 height=11 bits=16 min=1519.0 max=11555.0],1,1.4886023,0.04937713,6.8143563,215.13979
b387,0,Experiment 4,EM15553,2436.9038,(x=87.40 y=83.66),1,4,ip[width=26 height=11 bits=16 min=0.0 max=7487.0],ip[width=26 height=11 bits=16 min=1519.0 max=11555.0],1,1.8268313,0.020911189,6.845258,180.40434
b388,0,Experiment 4,EM15553,2482.48,(x=89.66 y=5.41),1,4,ip[width=24 height=11 bits=16 min=0.0 max=7487.0],ip[width=24 height=11 bits=16 min=1519.0 max=11555.0],1,1.5259006,0.034206294,6.781851,198
b389,0,Experiment 4,EM15553,2483.8813,(x=90.03 y=26.89),1,4,ip[width=22 height=11 bits=16 min=0.0 max=7487.0],ip[width=22 height=11 bits=16 min=1519.0 max=11555.0],1,1.4677559,0.006639367,6.779901,208.13441
b391,0,Experiment 4,EM15553,2731.839,(x=2.18 y=11.06),1,4,ip[width=18 height=11 bits=16 min=0.0 max=7487.0],ip[width=18 height=11 bits=16 min=1519.0 max=11555.0],1,1.0770786,0.04510261,6.434932,206.97794
b393,0,Experiment 4,EM15553,2868.0337,(x=26.00 y=49.45),1,4,ip[width=19 height=10 bits=16 min=0.0 max=7487.0],ip[width=19 height=10 bits=16 min=1519.0 max=11555.0],1,1.117747,0.00278648,6.245453,223.41429
b395,0,Experiment 4,EM15553,2808.1738,(x=70.78 y=23.71),1,4,ip[width=27 height=10 bits=16 min=0.0 max=7487.0],ip[width=27 height=10 bits=16 min=1519.0 max=11555.0],1,1.7477015,0.12551868,6.3287325,217.67712
b396,0,Experiment 4,EM15553,2837.061,(x=71.98 y=24.42),1,4,ip[width=22 height=10 bits=16 min=0.0 max=7487.0],ip[width=22 height=10 bits=16 min=1519.0 max=11555.0],1,1.3621056,0.07661287,6.288543,221.25294
b400,0,Experiment 4,EM15553,2268.1533,(x=1.49 y=47.47),1,5,ip[width=20 height=11 bits=16 min=0.0 max=7487.0],ip[width=20 height=11 bits=16 min=1519.0 max=11555.0],1,1.3670012,0.01409437,4.3362975,220.46591
b402,0,Experiment 4,EM15553,2382.8445,(x=1.94 y=12.95),1,5,ip[width=17 height=12 bits=16 min=0.0 max=7487.0],ip[width=17 height=12 bits=16 min=1519.0 max=11555.0],1,1.090735,0.025169449,4.239433,218.62222
b405,0,Experiment 4,EM15553,2472.9436,(x=2.65 y=30.73),1,5,ip[width=17 height=11 bits=16 min=0.0 max=7487.0],ip[width=17 height=11 bits=16 min=1519.0 max=11555.0],1,1.0372294,0.005258374,4.1633377,246.03847
b406,0,Experiment 4,EM15553,2691.0728,(x=2.71 y=55.00),1,5,ip[width=25 height=10 bits=16 min=0.0 max=7487.0],ip[width=25 height=10 bits=16 min=1519.0 max=11555.0],1,1.575376,0.04111342,3.9791126,217.24226
b407,0,Experiment 4,EM15553,2358.5437,(x=3.71 y=10.59),1,5,ip[width=17 height=11 bits=16 min=0.0 max=7487.0],ip[width=17 height=11 bits=16 min=1519.0 max=11555.0],1,1.1164402,7.73E-04,4.2599564,211.07143
b408,0,Experiment 4,EM15553,2422.6558,(x=3.86 y=27.04),1,5,ip[width=25 height=11 bits=16 min=0.0 max=7487.0],ip[width=25 height=11 bits=16 min=1519.0 max=11555.0],1,1.6536462,0.002513147,4.2058096,238.51471
b409,0,Experiment 4,EM15553,2313.9058,(x=4.10 y=19.63),1,5,ip[width=22 height=11 bits=16 min=0.0 max=7487.0],ip[width=22 height=11 bits=16 min=1519.0 max=11555.0],1,1.4516779,0.015421801,4.2976565,205.78804
b412,0,Experiment 4,EM15553,2440.458,(x=7.13 y=13.76),1,5,ip[width=21 height=11 bits=16 min=0.0 max=7487.0],ip[width=21 height=11 bits=16 min=1519.0 max=11555.0],1,1.3722513,0.002978181,4.190774,213.67613
b413,0,Experiment 4,EM15553,2402.9097,(x=7.30 y=10.81),1,5,ip[width=23 height=11 bits=16 min=0.0 max=7487.0],ip[width=23 height=11 bits=16 min=1519.0 max=11555.0],1,1.5193284,0.012105978,4.2224865,220.8601
b414,0,Experiment 4,EM15553,2341.4932,(x=7.98 y=41.21),1,5,ip[width=16 height=12 bits=16 min=0.0 max=7487.0],ip[width=16 height=12 bits=16 min=1519.0 max=11555.0],1,1.0948807,0.0226641,4.274357,243.68346
b415,0,Experiment 4,EM15553,2369.125,(x=8.90 y=58.37),1,5,ip[width=16 height=11 bits=16 min=0.0 max=7487.0],ip[width=16 height=11 bits=16 min=1519.0 max=11555.0],1,1.0279781,0.009625301,4.25102,222.59055
b416,0,Experiment 4,EM15553,2869.6,(x=9.33 y=46.99),1,5,ip[width=21 height=10 bits=16 min=0.0 max=7487.0],ip[width=21 height=10 bits=16 min=1519.0 max=11555.0],1,1.3474885,0.018818146,3.8283339,236.69186
b417,0,Experiment 4,EM15553,2782.8787,(x=9.66 y=48.06),1,5,ip[width=25 height=10 bits=16 min=0.0 max=7487.0],ip[width=25 height=10 bits=16 min=1519.0 max=11555.0],1,1.5201647,0.006202057,3.901576,215.3089
b419,0,Experiment 4,EM15553,2384.089,(x=11.86 y=46.26),1,5,ip[width=23 height=10 bits=16 min=0.0 max=7487.0],ip[width=23 height=10 bits=16 min=1519.0 max=11555.0],1,1.518037,0.018315714,4.238382,218.88083
b420,0,Experiment 4,EM15553,2423.3594,(x=13.18 y=66.73),1,5,ip[width=19 height=11 bits=16 min=0.0 max=7487.0],ip[width=19 height=11 bits=16 min=1519.0 max=11555.0],1,1.153457,0.003062388,4.205215,217.59589
b423,0,Experiment 4,EM15553,2979.633,(x=13.31 y=77.57),1,5,ip[width=18 height=10 bits=16 min=0.0 max=7487.0],ip[width=18 height=10 bits=16 min=1519.0 max=11555.0],1,1.0267446,0.01302662,3.7354033,239.64844
b424,0,Experiment 4,EM15553,2334.3726,(x=14.17 y=27.21),1,5,ip[width=23 height=11 bits=16 min=0.0 max=7487.0],ip[width=23 height=11 bits=16 min=1519.0 max=11555.0],1,1.500444,0.016141584,4.2803707,214.31216
b427,0,Experiment 4,EM15553,2451.0776,(x=14.82 y=83.53),1,5,ip[width=29 height=11 bits=16 min=0.0 max=7487.0],ip[width=29 height=11 bits=16 min=1519.0 max=11555.0],1,1.9720156,0.07688911,4.181805,204.44841
b428,0,Experiment 4,EM15553,2926.284,(x=15.84 y=78.64),1,5,ip[width=31 height=10 bits=16 min=0.0 max=7487.0],ip[width=31 height=10 bits=16 min=1519.0 max=11555.0],1,1.8243643,0.022931015,3.7804604,221.27193
b430,0,Experiment 4,EM15553,3071.9167,(x=15.57 y=76.91),1,5,ip[width=21 height=10 bits=16 min=0.0 max=7487.0],ip[width=21 height=10 bits=16 min=1519.0 max=11555.0],1,1.2762532,0.031115899,3.6574633,216.39264
b432,0,Experiment 4,EM15553,2705.9124,(x=15.98 y=2.46),1,5,ip[width=18 height=10 bits=16 min=0.0 max=7487.0],ip[width=18 height=10 bits=16 min=1519.0 max=11555.0],1,1.0443991,0.01073901,3.9665794,215.7
b433,0,Experiment 4,EM15553,2315.359,(x=16.20 y=14.14),1,5,ip[width=18 height=12 bits=16 min=0.0 max=7487.0],ip[width=18 height=12 bits=16 min=1519.0 max=11555.0],1,1.287694,0.001502219,4.296429,226.77301
b434,0,Experiment 4,EM15553,2504.66,(x=16.91 y=68.54),1,5,ip[width=28 height=11 bits=16 min=0.0 max=7487.0],ip[width=28 height=11 bits=16 min=1519.0 max=11555.0],1,1.840955,0.004142697,4.1365514,192.95633
b436,0,Experiment 4,EM15553,2419.1895,(x=18.11 y=44.48),1,5,ip[width=23 height=11 bits=16 min=0.0 max=7487.0],ip[width=23 height=11 bits=16 min=1519.0 max=11555.0],1,1.6044291,8.94E-04,4.208737,211.40703
b437,0,Experiment 4,EM15553,2688.8875,(x=18.54 y=33.57),1,5,ip[width=27 height=11 bits=16 min=0.0 max=7487.0],ip[width=27 height=11 bits=16 min=1519.0 max=11555.0],1,1.8186901,0.08004551,3.9809582,209.46288
b438,0,Experiment 4,EM15553,2449.308,(x=18.52 y=82.92),1,5,ip[width=19 height=11 bits=16 min=0.0 max=7487.0],ip[width=19 height=11 bits=16 min=1519.0 max=11555.0],1,1.2043395,0.002440113,4.1832995,218.12245
b440,0,Experiment 4,EM15553,2398.637,(x=20.07 y=7.87),1,5,ip[width=18 height=11 bits=16 min=0.0 max=7487.0],ip[width=18 height=11 bits=16 min=1519.0 max=11555.0],1,1.1834776,0.032749392,4.226095,206.83444
b441,0,Experiment 4,EM15553,2466.3826,(x=20.68 y=84.04),1,5,ip[width=24 height=11 bits=16 min=0.0 max=7487.0],ip[width=24 height=11 bits=16 min=1519.0 max=11555.0],1,1.6194162,0.027541034,4.168879,214.55339
b443,0,Experiment 4,EM15553,2504.4077,(x=21.36 y=86.89),1,5,ip[width=26 height=11 bits=16 min=0.0 max=7487.0],ip[width=26 height=11 bits=16 min=1519.0 max=11555.0],1,1.73734,0.22214773,4.136764,189.0905
b444,0,Experiment 4,EM15553,2419.5605,(x=21.62 y=6.69),1,5,ip[width=23 height=11 bits=16 min=0.0 max=7487.0],ip[width=23 height=11 bits=16 min=1519.0 max=11555.0],1,1.4959224,0.17557871,4.2084236,197.01053
b445,0,Experiment 4,EM15553,2461.577,(x=22.94 y=36.28),1,5,ip[width=21 height=11 bits=16 min=0.0 max=7487.0],ip[width=21 height=11 bits=16 min=1519.0 max=11555.0],1,1.3796831,0.03042088,4.172938,214.35228
b446,0,Experiment 4,EM15553,2357.388,(x=24.21 y=84.70),1,5,ip[width=18 height=12 bits=16 min=0.0 max=7487.0],ip[width=18 height=12 bits=16 min=1519.0 max=11555.0],1,1.242825,5.25E-04,4.2609324,203.23567
b447,0,Experiment 4,EM15553,2606.7148,(x=25.07 y=34.03),1,5,ip[width=27 height=10 bits=16 min=0.0 max=7487.0],ip[width=27 height=10 bits=16 min=1519.0 max=11555.0],1,1.7885616,0.012348545,4.050359,246.40707
b448,0,Experiment 4,EM15553,2403.8118,(x=26.21 y=36.12),1,5,ip[width=18 height=11 bits=16 min=0.0 max=7487.0],ip[width=18 height=11 bits=16 min=1519.0 max=11555.0],1,1.1691843,0.039534044,4.2217245,209.68965
b449,0,Experiment 4,EM15553,2408.507,(x=26.45 y=66.93),1,5,ip[width=22 height=11 bits=16 min=0.0 max=7487.0],ip[width=22 height=11 bits=16 min=1519.0 max=11555.0],1,1.5661285,0.007931772,4.2177587,194.80597
b450,0,Experiment 4,EM15553,2373.7556,(x=28.54 y=35.39),1,5,ip[width=20 height=11 bits=16 min=0.0 max=7487.0],ip[width=20 height=11 bits=16 min=1519.0 max=11555.0],1,1.3743483,0.01285123,4.247109,234.86208
b451,0,Experiment 4,EM15553,2579.346,(x=29.82 y=47.07),1,5,ip[width=28 height=10 bits=16 min=0.0 max=7487.0],ip[width=28 height=10 bits=16 min=1519.0 max=11555.0],1,1.7910595,0.024563251,4.0734735,203.88052
b452,0,Experiment 4,EM15553,2524.8079,(x=30.31 y=43.40),1,5,ip[width=24 height=11 bits=16 min=0.0 max=7487.0],ip[width=24 height=11 bits=16 min=1519.0 max=11555.0],1,1.5415816,0.06722363,4.119535,202
b453,0,Experiment 4,EM15553,2415.6785,(x=30.42 y=28.14),1,5,ip[width=20 height=11 bits=16 min=0.0 max=7487.0],ip[width=20 height=11 bits=16 min=1519.0 max=11555.0],1,1.274403,0.006552273,4.2117023,214.80124
b454,0,Experiment 4,EM15553,2801.919,(x=33.61 y=44.69),1,5,ip[width=37 height=11 bits=16 min=0.0 max=7487.0],ip[width=37 height=11 bits=16 min=1519.0 max=11555.0],1,2.4963815,0.176107,3.8854952,202.94872
b455,0,Experiment 4,EM15553,2900.1118,(x=33.76 y=43.68),1,5,ip[width=23 height=9 bits=16 min=0.0 max=7487.0],ip[width=23 height=9 bits=16 min=1519.0 max=11555.0],1,1.2855046,0.10288093,3.8025646,241.57408
b464,0,Experiment 4,EM15553,2532.426,(x=39.45 y=7.90),1,5,ip[width=36 height=11 bits=16 min=0.0 max=7487.0],ip[width=36 height=11 bits=16 min=1519.0 max=11555.0],1,2.540418,0.009985249,4.113101,220.7125
b465,0,Experiment 4,EM15553,2399.156,(x=39.64 y=22.66),1,5,ip[width=23 height=11 bits=16 min=0.0 max=7487.0],ip[width=23 height=11 bits=16 min=1519.0 max=11555.0],1,1.577816,0.001593297,4.2256565,194.65326
b466,0,Experiment 4,EM15553,2417.892,(x=39.96 y=17.94),1,5,ip[width=23 height=11 bits=16 min=0.0 max=7487.0],ip[width=23 height=11 bits=16 min=1519.0 max=11555.0],1,1.5466082,0.11721346,4.2098327,250.75757
b469,0,Experiment 4,EM15553,2377.1814,(x=41.65 y=60.18),1,5,ip[width=24 height=11 bits=16 min=0.0 max=7487.0],ip[width=24 height=11 bits=16 min=1519.0 max=11555.0],1,1.6383506,0.012751455,4.2442155,194.03381
b470,0,Experiment 4,EM15553,2395.221,(x=41.83 y=36.35),1,5,ip[width=19 height=11 bits=16 min=0.0 max=7487.0],ip[width=19 height=11 bits=16 min=1519.0 max=11555.0],1,1.3082628,0.009855589,4.22898,214.28485
b472,0,Experiment 4,EM15553,2508.4685,(x=44.57 y=34.32),1,5,ip[width=25 height=11 bits=16 min=0.0 max=7487.0],ip[width=25 height=11 bits=16 min=1519.0 max=11555.0],1,1.6773913,0.002571559,4.1333346,212.50237
b473,0,Experiment 4,EM15553,2336.2456,(x=44.91 y=85.45),1,5,ip[width=18 height=12 bits=16 min=0.0 max=7487.0],ip[width=18 height=12 bits=16 min=1519.0 max=11555.0],1,1.2623762,0.019424008,4.278789,208.73125
b474,0,Experiment 4,EM15553,2375.8625,(x=45.23 y=68.12),1,5,ip[width=16 height=11 bits=16 min=0.0 max=7487.0],ip[width=16 height=11 bits=16 min=1519.0 max=11555.0],1,0.964483,0.002941367,4.2453294,199.96748
b475,0,Experiment 4,EM15553,2330.7576,(x=46.49 y=16.54),1,5,ip[width=16 height=11 bits=16 min=0.0 max=7487.0],ip[width=16 height=11 bits=16 min=1519.0 max=11555.0],1,1.0009025,0.001545003,4.283424,208.24193
b476,0,Experiment 4,EM15553,2456.8325,(x=47.88 y=6.12),1,5,ip[width=21 height=11 bits=16 min=0.0 max=7487.0],ip[width=21 height=11 bits=16 min=1519.0 max=11555.0],1,1.4477113,0.001406995,4.1769447,212.57143
b477,0,Experiment 4,EM15553,2320.057,(x=48.16 y=84.06),1,5,ip[width=20 height=11 bits=16 min=0.0 max=7487.0],ip[width=20 height=11 bits=16 min=1519.0 max=11555.0],1,1.3171442,2.17E-04,4.2924614,224.40964
b478,0,Experiment 4,EM15553,2473.454,(x=49.02 y=35.21),1,5,ip[width=24 height=11 bits=16 min=0.0 max=7487.0],ip[width=24 height=11 bits=16 min=1519.0 max=11555.0],1,1.5777235,0.04259255,4.1629066,237.10396
b479,0,Experiment 4,EM15553,2371.755,(x=49.13 y=74.51),1,5,ip[width=23 height=11 bits=16 min=0.0 max=7487.0],ip[width=23 height=11 bits=16 min=1519.0 max=11555.0],1,1.5336255,0.003742491,4.248799,229.91837
b480,0,Experiment 4,EM15553,2340.3262,(x=49.29 y=55.58),1,5,ip[width=20 height=12 bits=16 min=0.0 max=7487.0],ip[width=20 height=12 bits=16 min=1519.0 max=11555.0],1,1.4164418,0.011967725,4.2753425,214.53107
b483,0,Experiment 4,EM15553,2618.7168,(x=52.73 y=4.30),1,5,ip[width=26 height=11 bits=16 min=0.0 max=7487.0],ip[width=26 height=11 bits=16 min=1519.0 max=11555.0],1,1.703827,0.032675568,4.040222,197.6385
b485,0,Experiment 4,EM15553,2378.42,(x=53.61 y=77.72),1,5,ip[width=25 height=11 bits=16 min=0.0 max=7487.0],ip[width=25 height=11 bits=16 min=1519.0 max=11555.0],1,1.7570145,0.05452786,4.24317,199.54091
b486,0,Experiment 4,EM15553,2445.977,(x=53.74 y=68.40),1,5,ip[width=20 height=11 bits=16 min=0.0 max=7487.0],ip[width=20 height=11 bits=16 min=1519.0 max=11555.0],1,1.3220782,0.016846828,4.186113,242.28915
b487,0,Experiment 4,EM15553,2539.3835,(x=54.87 y=9.51),1,5,ip[width=18 height=11 bits=16 min=0.0 max=7487.0],ip[width=18 height=11 bits=16 min=1519.0 max=11555.0],1,1.1010636,0.025256544,4.1072245,196.19565
b490,0,Experiment 4,EM15553,2495.554,(x=55.13 y=2.11),1,5,ip[width=16 height=12 bits=16 min=0.0 max=7487.0],ip[width=16 height=12 bits=16 min=1519.0 max=11555.0],1,1.0408413,0.019767033,4.144242,215.96153
b492,0,Experiment 4,EM15553,2930.9873,(x=56.48 y=33.04),1,5,ip[width=22 height=9 bits=16 min=0.0 max=7487.0],ip[width=22 height=9 bits=16 min=1519.0 max=11555.0],1,1.1610432,0.007340013,3.776488,223.65068
b495,0,Experiment 4,EM15553,2427.2246,(x=58.47 y=8.97),1,5,ip[width=21 height=12 bits=16 min=0.0 max=7487.0],ip[width=21 height=12 bits=16 min=1519.0 max=11555.0],1,1.4272351,0.020387767,4.2019506,212.66667
b496,0,Experiment 4,EM15553,2671.4365,(x=59.02 y=85.63),1,5,ip[width=17 height=9 bits=16 min=0.0 max=7487.0],ip[width=17 height=9 bits=16 min=1519.0 max=11555.0],1,0.9485707,0.014635586,3.9956968,265.25833
b497,0,Experiment 4,EM15553,3687.9539,(x=59.43 y=84.40),1,5,ip[width=22 height=8 bits=16 min=0.0 max=7487.0],ip[width=22 height=8 bits=16 min=1519.0 max=11555.0],1,1.1195354,0.09894284,3.137177,223.86525
b498,0,Experiment 4,EM15553,2513.5894,(x=60.20 y=13.30),1,5,ip[width=27 height=11 bits=16 min=0.0 max=7487.0],ip[width=27 height=11 bits=16 min=1519.0 max=11555.0],1,1.907688,0.19261089,4.1290097,223.5679
b500,0,Experiment 4,EM15553,2373.0884,(x=60.47 y=70.26),1,5,ip[width=18 height=11 bits=16 min=0.0 max=7487.0],ip[width=18 height=11 bits=16 min=1519.0 max=11555.0],1,1.1054735,0.01699153,4.2476726,201.57664
b501,0,Experiment 4,EM15553,2847.5886,(x=60.65 y=83.60),1,5,ip[width=19 height=10 bits=16 min=0.0 max=7487.0],ip[width=19 height=10 bits=16 min=1519.0 max=11555.0],1,1.075129,0.002837358,3.846924,226.60583
b503,0,Experiment 4,EM15553,2818.105,(x=60.93 y=84.67),1,5,ip[width=19 height=10 bits=16 min=0.0 max=7487.0],ip[width=19 height=10 bits=16 min=1519.0 max=11555.0],1,1.0795697,0.001704049,3.871825,223.60992
b506,0,Experiment 4,EM15553,2468.0645,(x=61.90 y=38.45),1,5,ip[width=23 height=11 bits=16 min=0.0 max=7487.0],ip[width=23 height=11 bits=16 min=1519.0 max=11555.0],1,1.5392996,0.003933698,4.1674585,262.16837
b508,0,Experiment 4,EM15553,2385.221,(x=62.48 y=70.19),1,5,ip[width=20 height=11 bits=16 min=0.0 max=7487.0],ip[width=20 height=11 bits=16 min=1519.0 max=11555.0],1,1.2325252,0.005381576,4.237426,213.29114
b509,0,Experiment 4,EM15553,2440.1846,(x=62.81 y=64.29),1,5,ip[width=25 height=11 bits=16 min=0.0 max=7487.0],ip[width=25 height=11 bits=16 min=1519.0 max=11555.0],1,1.6859642,0.04960726,4.191005,224.9814
b510,0,Experiment 4,EM15553,3204.2734,(x=63.04 y=41.77),1,5,ip[width=21 height=8 bits=16 min=0.0 max=7487.0],ip[width=21 height=8 bits=16 min=1519.0 max=11555.0],1,1.0273921,0.008803489,3.5456789,209.3876
b511,0,Experiment 4,EM15553,3272.4138,(x=62.89 y=45.58),1,5,ip[width=22 height=8 bits=16 min=0.0 max=7487.0],ip[width=22 height=8 bits=16 min=1519.0 max=11555.0],1,1.0796931,0.112658955,3.4881296,226.33577
b512,0,Experiment 4,EM15553,3627.384,(x=63.45 y=43.63),1,5,ip[width=20 height=8 bits=16 min=0.0 max=7487.0],ip[width=20 height=8 bits=16 min=1519.0 max=11555.0],1,0.91218215,0.034449294,3.1883326,234.03362
b513,0,Experiment 4,EM15553,3013.7126,(x=63.86 y=45.54),1,5,ip[width=23 height=9 bits=16 min=0.0 max=7487.0],ip[width=23 height=9 bits=16 min=1519.0 max=11555.0],1,1.3102365,0.037774622,3.7066207,211.26666
b516,0,Experiment 4,EM15553,2420.6443,(x=66.42 y=83.41),1,5,ip[width=26 height=11 bits=16 min=0.0 max=7487.0],ip[width=26 height=11 bits=16 min=1519.0 max=11555.0],1,1.81795,0.035061024,4.207508,211.13792
b517,0,Experiment 4,EM15553,2469.7354,(x=67.30 y=55.47),1,5,ip[width=21 height=10 bits=16 min=0.0 max=7487.0],ip[width=21 height=10 bits=16 min=1519.0 max=11555.0],1,1.2914871,0.034315024,4.1660476,225.30247
b518,0,Experiment 4,EM15553,2481.694,(x=68.09 y=17.91),1,5,ip[width=23 height=11 bits=16 min=0.0 max=7487.0],ip[width=23 height=11 bits=16 min=1519.0 max=11555.0],1,1.5528066,0.10772753,4.155947,245.67004
b519,0,Experiment 4,EM15553,2362.2,(x=67.78 y=63.41),1,5,ip[width=17 height=11 bits=16 min=0.0 max=7487.0],ip[width=17 height=11 bits=16 min=1519.0 max=11555.0],1,1.0882043,0.009819646,4.2568684,222.18115
b520,0,Experiment 4,EM15553,2561.6008,(x=68.54 y=7.23),1,5,ip[width=27 height=11 bits=16 min=0.0 max=7487.0],ip[width=27 height=11 bits=16 min=1519.0 max=11555.0],1,1.7497984,0.056342445,4.0884604,212.41333
b522,0,Experiment 4,EM15553,3187.0994,(x=71.36 y=54.47),1,5,ip[width=23 height=9 bits=16 min=0.0 max=7487.0],ip[width=23 height=9 bits=16 min=1519.0 max=11555.0],1,1.2985181,0.026761977,3.5601835,212.53416
b523,0,Experiment 4,EM15553,2336.772,(x=71.39 y=64.04),1,5,ip[width=21 height=12 bits=16 min=0.0 max=7487.0],ip[width=21 height=12 bits=16 min=1519.0 max=11555.0],1,1.4624518,0.017346665,4.278344,229.60216
b524,0,Experiment 4,EM15553,2961.13,(x=72.41 y=56.19),1,5,ip[width=29 height=9 bits=16 min=0.0 max=7487.0],ip[width=29 height=9 bits=16 min=1519.0 max=11555.0],1,1.5761817,0.07257174,3.7510307,237.045
b525,0,Experiment 4,EM15553,3425,(x=72.67 y=55.24),1,5,ip[width=22 height=8 bits=16 min=0.0 max=7487.0],ip[width=22 height=8 bits=16 min=1519.0 max=11555.0],1,1.1500032,0.017376246,3.3592598,216.16438
b526,0,Experiment 4,EM15553,3110.3308,(x=72.97 y=54.34),1,5,ip[width=19 height=9 bits=16 min=0.0 max=7487.0],ip[width=19 height=9 bits=16 min=1519.0 max=11555.0],1,0.9623861,0.012656596,3.62502,189.14635
b527,0,Experiment 4,EM15553,2365.1448,(x=73.31 y=68.01),1,5,ip[width=18 height=11 bits=16 min=0.0 max=7487.0],ip[width=18 height=11 bits=16 min=1519.0 max=11555.0],1,1.1370513,0.041303296,4.2543817,216.13287
b528,0,Experiment 4,EM15553,2593.5784,(x=73.53 y=81.30),1,5,ip[width=19 height=11 bits=16 min=0.0 max=7487.0],ip[width=19 height=11 bits=16 min=1519.0 max=11555.0],1,1.2406664,0.006500114,4.0614533,191.57962
b529,0,Experiment 4,EM15553,2479.573,(x=74.32 y=17.52),1,5,ip[width=21 height=11 bits=16 min=0.0 max=7487.0],ip[width=21 height=11 bits=16 min=1519.0 max=11555.0],1,1.3677797,0.019214582,4.1577387,196.74419
b530,0,Experiment 4,EM15553,2646.3977,(x=75.20 y=3.55),1,5,ip[width=32 height=10 bits=16 min=0.0 max=7487.0],ip[width=32 height=10 bits=16 min=1519.0 max=11555.0],1,2.071537,0.11384028,4.016844,198.72137
b532,0,Experiment 4,EM15553,2432.6309,(x=75.20 y=32.94),1,5,ip[width=19 height=11 bits=16 min=0.0 max=7487.0],ip[width=19 height=11 bits=16 min=1519.0 max=11555.0],1,1.2536182,0.003571734,4.197385,201.5912
b533,0,Experiment 4,EM15553,2364.2727,(x=77.81 y=81.68),1,5,ip[width=20 height=11 bits=16 min=0.0 max=7487.0],ip[width=20 height=11 bits=16 min=1519.0 max=11555.0],1,1.2530015,0.01348884,4.255118,204.62733
b537,0,Experiment 4,EM15553,2363.8296,(x=81.94 y=17.28),1,5,ip[width=20 height=11 bits=16 min=0.0 max=7487.0],ip[width=20 height=11 bits=16 min=1519.0 max=11555.0],1,1.353101,0.001012325,4.255492,210.19298
b538,0,Experiment 4,EM15553,2729.6445,(x=84.89 y=17.87),1,5,ip[width=32 height=10 bits=16 min=0.0 max=7487.0],ip[width=32 height=10 bits=16 min=1519.0 max=11555.0],1,1.9265608,0.112716205,3.946536,186.23457
b539,0,Experiment 4,EM15553,2597.9915,(x=85.66 y=86.43),1,5,ip[width=28 height=10 bits=16 min=0.0 max=7487.0],ip[width=28 height=10 bits=16 min=1519.0 max=11555.0],1,1.7750238,0.022577101,4.0577264,195.94737
b540,0,Experiment 4,EM15553,2474.8452,(x=86.03 y=76.14),1,5,ip[width=25 height=11 bits=16 min=0.0 max=7487.0],ip[width=25 height=11 bits=16 min=1519.0 max=11555.0],1,1.6871977,0.077947035,4.1617317,198.31133
b541,0,Experiment 4,EM15553,2497.6667,(x=87.55 y=71.33),1,5,ip[width=28 height=11 bits=16 min=0.0 max=7487.0],ip[width=28 height=11 bits=16 min=1519.0 max=11555.0],1,1.8956612,0.009831461,4.1424575,216.33055
b543,0,Experiment 4,EM15553,2597.1367,(x=88.46 y=57.30),1,5,ip[width=23 height=10 bits=16 min=0.0 max=7487.0],ip[width=23 height=10 bits=16 min=1519.0 max=11555.0],1,1.395102,4.51E-04,4.0584483,209.61237
b546,0,Experiment 4,EM15553,3265.2014,(x=89.21 y=58.61),1,5,ip[width=22 height=9 bits=16 min=0.0 max=7487.0],ip[width=22 height=9 bits=16 min=1519.0 max=11555.0],1,1.1254563,0.13994053,3.494221,220.29861
b547,0,Experiment 4,EM15553,3361.4084,(x=89.93 y=60.58),1,5,ip[width=22 height=8 bits=16 min=0.0 max=7487.0],ip[width=22 height=8 bits=16 min=1519.0 max=11555.0],1,1.0623006,0.17376919,3.4129674,224.24265
b554,0,Experiment 4,EM15553,2780.1667,(x=11.57 y=69.61),1,5,ip[width=19 height=10 bits=16 min=0.0 max=7487.0],ip[width=19 height=10 bits=16 min=1519.0 max=11555.0],1,1.1389016,0.012709493,3.9038665,237.13475
b558,0,Experiment 4,EM15553,3066.0862,(x=21.27 y=18.78),1,5,ip[width=25 height=10 bits=16 min=0.0 max=7487.0],ip[width=25 height=10 bits=16 min=1519.0 max=11555.0],1,1.50729,0.23713064,3.6623876,217.2139
b561,0,Experiment 4,EM15553,3163.0688,(x=24.25 y=5.08),1,5,ip[width=26 height=9 bits=16 min=0.0 max=7487.0],ip[width=26 height=9 bits=16 min=1519.0 max=11555.0],1,1.4455643,0.007508139,3.5804791,231.25137
b562,0,Experiment 4,EM15553,2969.9126,(x=26.15 y=15.57),1,5,ip[width=24 height=10 bits=16 min=0.0 max=7487.0],ip[width=24 height=10 bits=16 min=1519.0 max=11555.0],1,1.3907694,0.014561669,3.743613,225.75287
b564,0,Experiment 4,EM15553,2579.085,(x=33.47 y=81.51),1,5,ip[width=20 height=10 bits=16 min=0.0 max=7487.0],ip[width=20 height=10 bits=16 min=1519.0 max=11555.0],1,1.2393095,0.22053564,4.073694,203.15924
b567,0,Experiment 4,EM15553,2624.4565,(x=36.19 y=57.14),1,5,ip[width=17 height=11 bits=16 min=0.0 max=7487.0],ip[width=17 height=11 bits=16 min=1519.0 max=11555.0],1,1.0685915,0.015102725,4.0353746,239.27272
b568,0,Experiment 4,EM15553,2863.8652,(x=37.10 y=58.34),1,5,ip[width=18 height=10 bits=16 min=0.0 max=7487.0],ip[width=18 height=10 bits=16 min=1519.0 max=11555.0],1,1.0495954,3.82E-04,3.8331773,220.46213
b569,0,Experiment 4,EM15553,2958.7922,(x=37.09 y=56.79),1,5,ip[width=25 height=9 bits=16 min=0.0 max=7487.0],ip[width=25 height=9 bits=16 min=1519.0 max=11555.0],1,1.3632774,0.12756881,3.753005,245.47093
b572,0,Experiment 4,EM15553,2682.6506,(x=64.44 y=86.18),1,5,ip[width=18 height=10 bits=16 min=0.0 max=7487.0],ip[width=18 height=10 bits=16 min=1519.0 max=11555.0],1,1.0911647,0.009333718,3.9862256,212.73572
b573,0,Experiment 4,EM15553,2863.616,(x=65.25 y=85.81),1,5,ip[width=17 height=10 bits=16 min=0.0 max=7487.0],ip[width=17 height=10 bits=16 min=1519.0 max=11555.0],1,0.9236538,5.80E-04,3.8333879,189.22223
b574,0,Experiment 4,EM15553,2527.0828,(x=65.89 y=87.14),1,5,ip[width=18 height=11 bits=16 min=0.0 max=7487.0],ip[width=18 height=11 bits=16 min=1519.0 max=11555.0],1,1.0933851,0.01641966,4.1176133,192.63768
b578,0,Experiment 4,EM15553,2349.875,(x=2.06 y=8.60),1,6,ip[width=20 height=11 bits=16 min=0.0 max=7487.0],ip[width=20 height=11 bits=16 min=1519.0 max=11555.0],1,1.3376946,0.016243791,6.743502,209.5723
b580,0,Experiment 4,EM15553,2573.7463,(x=4.75 y=64.44),1,6,ip[width=23 height=11 bits=16 min=0.0 max=7487.0],ip[width=23 height=11 bits=16 min=1519.0 max=11555.0],1,1.5954553,0.1258278,6.4411554,206.0199
b583,0,Experiment 4,EM15553,2606.5168,(x=9.78 y=85.19),1,6,ip[width=23 height=11 bits=16 min=0.0 max=7487.0],ip[width=23 height=11 bits=16 min=1519.0 max=11555.0],1,1.5728512,0.026240613,6.3968973,214.61026
b585,0,Experiment 4,EM15553,2633.275,(x=18.00 y=88.77),1,6,ip[width=24 height=11 bits=16 min=0.0 max=7487.0],ip[width=24 height=11 bits=16 min=1519.0 max=11555.0],1,1.5093253,0.012718311,6.3607597,195.82979
b589,0,Experiment 4,EM15553,2597.3696,(x=24.93 y=89.43),1,6,ip[width=19 height=11 bits=16 min=0.0 max=7487.0],ip[width=19 height=11 bits=16 min=1519.0 max=11555.0],1,1.2715042,0.004526438,6.409251,193.3875
b590,0,Experiment 4,EM15553,2605.8018,(x=26.02 y=44.33),1,6,ip[width=25 height=11 bits=16 min=0.0 max=7487.0],ip[width=25 height=11 bits=16 min=1519.0 max=11555.0],1,1.6942904,0.0049073,6.3978634,209.03722
b591,0,Experiment 4,EM15553,2504.458,(x=28.32 y=28.45),1,6,ip[width=23 height=11 bits=16 min=0.0 max=7487.0],ip[width=23 height=11 bits=16 min=1519.0 max=11555.0],1,1.5814241,0.004979652,6.534732,201.76143
b594,0,Experiment 4,EM15553,2992.68,(x=32.20 y=21.58),1,6,ip[width=21 height=10 bits=16 min=0.0 max=7487.0],ip[width=21 height=10 bits=16 min=1519.0 max=11555.0],1,1.2879407,0.008483175,5.8753695,211.74692
b595,0,Experiment 4,EM15553,2608.1667,(x=34.85 y=80.64),1,6,ip[width=24 height=11 bits=16 min=0.0 max=7487.0],ip[width=24 height=11 bits=16 min=1519.0 max=11555.0],1,1.585063,0.04763373,6.3946695,197.29851
b597,0,Experiment 4,EM15553,2609.621,(x=37.71 y=64.42),1,6,ip[width=26 height=11 bits=16 min=0.0 max=7487.0],ip[width=26 height=11 bits=16 min=1519.0 max=11555.0],1,1.7240797,0.26839948,6.392705,187.93665
b599,0,Experiment 4,EM15553,2488.5334,(x=38.36 y=82.77),1,6,ip[width=18 height=12 bits=16 min=0.0 max=7487.0],ip[width=18 height=12 bits=16 min=1519.0 max=11555.0],1,1.2436268,0.019429503,6.5562387,189.33766
b600,0,Experiment 4,EM15553,2560.6455,(x=39.42 y=8.50),1,6,ip[width=29 height=11 bits=16 min=0.0 max=7487.0],ip[width=29 height=11 bits=16 min=1519.0 max=11555.0],1,1.8949057,0.07880949,6.4588485,214.60684
b602,0,Experiment 4,EM15553,2467.5544,(x=42.38 y=7.90),1,6,ip[width=24 height=11 bits=16 min=0.0 max=7487.0],ip[width=24 height=11 bits=16 min=1519.0 max=11555.0],1,1.5530533,0.076453045,6.5845714,194.985
b603,0,Experiment 4,EM15553,2460.0596,(x=42.72 y=3.85),1,6,ip[width=27 height=10 bits=16 min=0.0 max=7487.0],ip[width=27 height=10 bits=16 min=1519.0 max=11555.0],1,1.6771909,0.15188292,6.5946937,205.64815
b604,0,Experiment 4,EM15553,2571.49,(x=43.00 y=34.82),1,6,ip[width=29 height=11 bits=16 min=0.0 max=7487.0],ip[width=29 height=11 bits=16 min=1519.0 max=11555.0],1,1.9160758,0.008323506,6.444203,211.22633
b605,0,Experiment 4,EM15553,2466.2036,(x=44.77 y=18.08),1,6,ip[width=19 height=11 bits=16 min=0.0 max=7487.0],ip[width=19 height=11 bits=16 min=1519.0 max=11555.0],1,1.2516139,0.010489446,6.5863957,215.98065
b608,0,Experiment 4,EM15553,2427.7856,(x=50.47 y=67.89),1,6,ip[width=18 height=12 bits=16 min=0.0 max=7487.0],ip[width=18 height=12 bits=16 min=1519.0 max=11555.0],1,1.1719598,0.005670756,6.638281,199.02649
b609,0,Experiment 4,EM15553,2386.625,(x=50.93 y=5.63),1,6,ip[width=21 height=11 bits=16 min=0.0 max=7487.0],ip[width=21 height=11 bits=16 min=1519.0 max=11555.0],1,1.4146456,0.08721106,6.69387,198.30939
b611,0,Experiment 4,EM15553,2490.8162,(x=52.94 y=49.28),1,6,ip[width=26 height=11 bits=16 min=0.0 max=7487.0],ip[width=26 height=11 bits=16 min=1519.0 max=11555.0],1,1.7039735,0.010069684,6.553156,243.67442
b612,0,Experiment 4,EM15553,2504.8464,(x=58.27 y=10.96),1,6,ip[width=23 height=12 bits=16 min=0.0 max=7487.0],ip[width=23 height=12 bits=16 min=1519.0 max=11555.0],1,1.6290067,0.043664787,6.5342073,206.43414
b613,0,Experiment 4,EM15553,2478.5386,(x=58.36 y=84.66),1,6,ip[width=18 height=11 bits=16 min=0.0 max=7487.0],ip[width=18 height=11 bits=16 min=1519.0 max=11555.0],1,1.1718364,0.006429077,6.5697374,199.45334
b615,0,Experiment 4,EM15553,2522.6804,(x=62.75 y=34.02),1,6,ip[width=22 height=11 bits=16 min=0.0 max=7487.0],ip[width=22 height=11 bits=16 min=1519.0 max=11555.0],1,1.4843466,0.041060645,6.510122,206.66843
b617,0,Experiment 4,EM15553,2556.4346,(x=63.76 y=3.13),1,6,ip[width=28 height=11 bits=16 min=0.0 max=7487.0],ip[width=28 height=11 bits=16 min=1519.0 max=11555.0],1,1.8105952,0.0012046,6.4645357,215.56332
b618,0,Experiment 4,EM15553,2464.5354,(x=63.92 y=46.41),1,6,ip[width=19 height=11 bits=16 min=0.0 max=7487.0],ip[width=19 height=11 bits=16 min=1519.0 max=11555.0],1,1.2863064,0.008103211,6.5886493,200.85715
b619,0,Experiment 4,EM15553,2523.4202,(x=64.04 y=50.94),1,6,ip[width=22 height=11 bits=16 min=0.0 max=7487.0],ip[width=22 height=11 bits=16 min=1519.0 max=11555.0],1,1.4190322,0.002912499,6.509123,215.54945
b621,0,Experiment 4,EM15553,2392.1804,(x=67.26 y=31.22),1,6,ip[width=21 height=12 bits=16 min=0.0 max=7487.0],ip[width=21 height=12 bits=16 min=1519.0 max=11555.0],1,1.4902675,0.002501985,6.686367,204.14815
b622,0,Experiment 4,EM15553,2572.7886,(x=69.09 y=82.35),1,6,ip[width=20 height=11 bits=16 min=0.0 max=7487.0],ip[width=20 height=11 bits=16 min=1519.0 max=11555.0],1,1.3238051,0.002165407,6.442449,217.74706
b623,0,Experiment 4,EM15553,2581.1326,(x=69.90 y=47.20),1,6,ip[width=30 height=11 bits=16 min=0.0 max=7487.0],ip[width=30 height=11 bits=16 min=1519.0 max=11555.0],1,2.021973,0.07040531,6.43118,206.05836
b625,0,Experiment 4,EM15553,2516.2034,(x=72.55 y=6.40),1,6,ip[width=21 height=11 bits=16 min=0.0 max=7487.0],ip[width=21 height=11 bits=16 min=1519.0 max=11555.0],1,1.3350608,0.007786248,6.5188694,221.17857
b628,0,Experiment 4,EM15553,2517.5032,(x=75.72 y=82.99),1,6,ip[width=18 height=11 bits=16 min=0.0 max=7487.0],ip[width=18 height=11 bits=16 min=1519.0 max=11555.0],1,1.1831847,0.007702858,6.517114,194.72298
b629,0,Experiment 4,EM15553,2529.7634,(x=76.20 y=43.33),1,6,ip[width=27 height=11 bits=16 min=0.0 max=7487.0],ip[width=27 height=11 bits=16 min=1519.0 max=11555.0],1,1.7298772,0.030904267,6.500556,195.55203
b630,0,Experiment 4,EM15553,2650.303,(x=77.97 y=32.62),1,6,ip[width=25 height=10 bits=16 min=0.0 max=7487.0],ip[width=25 height=10 bits=16 min=1519.0 max=11555.0],1,1.5759349,0.045274895,6.337763,187.27638
b634,0,Experiment 4,EM15553,2540.5894,(x=83.11 y=30.95),1,6,ip[width=24 height=11 bits=16 min=0.0 max=7487.0],ip[width=24 height=11 bits=16 min=1519.0 max=11555.0],1,1.5869132,0.005377951,6.485935,228.98515
b635,0,Experiment 4,EM15553,2444.5513,(x=83.81 y=65.40),1,6,ip[width=21 height=12 bits=16 min=0.0 max=7487.0],ip[width=21 height=12 bits=16 min=1519.0 max=11555.0],1,1.5399164,0.002001587,6.6156383,190.84264
b637,0,Experiment 4,EM15553,2450.6365,(x=84.63 y=41.40),1,6,ip[width=20 height=11 bits=16 min=0.0 max=7487.0],ip[width=20 height=11 bits=16 min=1519.0 max=11555.0],1,1.330466,0.005175564,6.60742,206.77515
b638,0,Experiment 4,EM15553,2502.3152,(x=86.60 y=7.34),1,6,ip[width=19 height=11 bits=16 min=0.0 max=7487.0],ip[width=19 height=11 bits=16 min=1519.0 max=11555.0],1,1.260526,0.012091355,6.537626,193.82716
b639,0,Experiment 4,EM15553,2539.5283,(x=87.28 y=78.17),1,6,ip[width=23 height=12 bits=16 min=0.0 max=7487.0],ip[width=23 height=12 bits=16 min=1519.0 max=11555.0],1,1.5946844,0.010778764,6.487368,197.38536
b641,0,Experiment 4,EM15553,2520.2644,(x=87.64 y=20.94),1,6,ip[width=23 height=11 bits=16 min=0.0 max=7487.0],ip[width=23 height=11 bits=16 min=1519.0 max=11555.0],1,1.5540401,0.004370376,6.513385,234.35898
b644,0,Experiment 4,EM15553,2565.5786,(x=90.25 y=45.52),1,6,ip[width=15 height=11 bits=16 min=0.0 max=7487.0],ip[width=15 height=11 bits=16 min=1519.0 max=11555.0],1,0.87233967,0.022888068,6.452186,195.8761
b5,0,Experiment 5,EM15554,2082.8745,(x=2.12 y=69.41),1,1,ip[width=24 height=11 bits=16 min=0.0 max=7487.0],ip[width=24 height=11 bits=16 min=1519.0 max=11555.0],1,1.5967543,0.089429855,6.4996805,197.60591
b8,0,Experiment 5,EM15554,2217.345,(x=8.90 y=9.10),1,1,ip[width=20 height=11 bits=16 min=0.0 max=7487.0],ip[width=20 height=11 bits=16 min=1519.0 max=11555.0],1,1.2835579,0.008876274,6.326692,196.42331
b9,0,Experiment 5,EM15554,2229.9866,(x=9.01 y=51.88),1,1,ip[width=18 height=10 bits=16 min=0.0 max=7487.0],ip[width=18 height=10 bits=16 min=1519.0 max=11555.0],1,1.1168064,3.70E-04,6.3104296,202.29079
b10,0,Experiment 5,EM15554,2247.651,(x=9.69 y=1.26),1,1,ip[width=19 height=11 bits=16 min=0.0 max=7487.0],ip[width=19 height=11 bits=16 min=1519.0 max=11555.0],1,1.269134,0.096151665,6.287706,201.15723
b12,0,Experiment 5,EM15554,2200.3298,(x=11.04 y=30.05),1,1,ip[width=21 height=11 bits=16 min=0.0 max=7487.0],ip[width=21 height=11 bits=16 min=1519.0 max=11555.0],1,1.3828132,0.008534991,6.3485813,210.44
b13,0,Experiment 5,EM15554,2387.1907,(x=11.56 y=74.39),1,1,ip[width=24 height=11 bits=16 min=0.0 max=7487.0],ip[width=24 height=11 bits=16 min=1519.0 max=11555.0],1,1.6283592,0.042184897,6.1081963,206.58737
b14,0,Experiment 5,EM15554,2565.8696,(x=13.61 y=73.40),1,1,ip[width=26 height=10 bits=16 min=0.0 max=7487.0],ip[width=26 height=10 bits=16 min=1519.0 max=11555.0],1,1.5764592,0.09728324,5.878337,210.33
b15,0,Experiment 5,EM15554,2342.7283,(x=14.22 y=77.16),1,1,ip[width=33 height=11 bits=16 min=0.0 max=7487.0],ip[width=33 height=11 bits=16 min=1519.0 max=11555.0],1,2.2118104,0.05230043,6.1653943,185.66187
b16,0,Experiment 5,EM15554,2142.9587,(x=15.38 y=45.74),1,1,ip[width=23 height=11 bits=16 min=0.0 max=7487.0],ip[width=23 height=11 bits=16 min=1519.0 max=11555.0],1,1.5026335,0.093686245,6.4223857,215.37433
b17,0,Experiment 5,EM15554,2216.2488,(x=18.84 y=17.15),1,1,ip[width=23 height=10 bits=16 min=0.0 max=7487.0],ip[width=23 height=10 bits=16 min=1519.0 max=11555.0],1,1.5370793,0.009690619,6.3281026,213.02563
b18,0,Experiment 5,EM15554,2184.418,(x=19.41 y=21.09),1,1,ip[width=22 height=11 bits=16 min=0.0 max=7487.0],ip[width=22 height=11 bits=16 min=1519.0 max=11555.0],1,1.5336564,0.006939551,6.369051,197.08629
b19,0,Experiment 5,EM15554,2160.1667,(x=19.62 y=11.36),1,1,ip[width=17 height=11 bits=16 min=0.0 max=7487.0],ip[width=17 height=11 bits=16 min=1519.0 max=11555.0],1,1.0598258,1.38E-06,6.400249,191.45523
b20,0,Experiment 5,EM15554,2272.7837,(x=20.67 y=37.23),1,1,ip[width=23 height=11 bits=16 min=0.0 max=7487.0],ip[width=23 height=11 bits=16 min=1519.0 max=11555.0],1,1.5799747,0.021869183,6.255374,211.255
b21,0,Experiment 5,EM15554,2146.9146,(x=21.23 y=6.86),1,1,ip[width=21 height=11 bits=16 min=0.0 max=7487.0],ip[width=21 height=11 bits=16 min=1519.0 max=11555.0],1,1.4113845,0.014343798,6.417297,219.7095
b22,0,Experiment 5,EM15554,2271.7341,(x=21.50 y=50.23),1,1,ip[width=23 height=11 bits=16 min=0.0 max=7487.0],ip[width=23 height=11 bits=16 min=1519.0 max=11555.0],1,1.440927,0.013766844,6.2567244,210.78261
b23,0,Experiment 5,EM15554,2244.321,(x=22.31 y=25.04),1,1,ip[width=22 height=11 bits=16 min=0.0 max=7487.0],ip[width=22 height=11 bits=16 min=1519.0 max=11555.0],1,1.451782,0.006989778,6.2919893,196.61957
b24,0,Experiment 5,EM15554,2375.086,(x=27.30 y=43.67),1,1,ip[width=21 height=11 bits=16 min=0.0 max=7487.0],ip[width=21 height=11 bits=16 min=1519.0 max=11555.0],1,1.417737,0.002978049,6.1237683,214.63687
b27,0,Experiment 5,EM15554,2144.4495,(x=35.00 y=14.03),1,1,ip[width=21 height=12 bits=16 min=0.0 max=7487.0],ip[width=21 height=12 bits=16 min=1519.0 max=11555.0],1,1.5090631,0.006199516,6.420468,207.81152
b28,0,Experiment 5,EM15554,2249.15,(x=35.50 y=7.35),1,1,ip[width=33 height=11 bits=16 min=0.0 max=7487.0],ip[width=33 height=11 bits=16 min=1519.0 max=11555.0],1,2.200647,0.106788784,6.2857776,214.72302
b30,0,Experiment 5,EM15554,2528.004,(x=39.42 y=55.28),1,1,ip[width=31 height=11 bits=16 min=0.0 max=7487.0],ip[width=31 height=11 bits=16 min=1519.0 max=11555.0],1,2.003347,0.057967138,5.9270487,212.0238
b31,0,Experiment 5,EM15554,2371.5454,(x=40.35 y=47.13),1,1,ip[width=22 height=10 bits=16 min=0.0 max=7487.0],ip[width=22 height=10 bits=16 min=1519.0 max=11555.0],1,1.3656828,0.007667995,6.1283226,201.62428
b32,0,Experiment 5,EM15554,2850.6973,(x=42.11 y=43.57),1,1,ip[width=27 height=10 bits=16 min=0.0 max=7487.0],ip[width=27 height=10 bits=16 min=1519.0 max=11555.0],1,1.6473553,0.067137636,5.5119233,212.82776
b33,0,Experiment 5,EM15554,2777.7803,(x=42.45 y=42.42),1,1,ip[width=27 height=10 bits=16 min=0.0 max=7487.0],ip[width=27 height=10 bits=16 min=1519.0 max=11555.0],1,1.6547563,0.099558294,5.6057262,194.49515
b34,0,Experiment 5,EM15554,2449.8582,(x=46.55 y=63.74),1,1,ip[width=30 height=11 bits=16 min=0.0 max=7487.0],ip[width=30 height=11 bits=16 min=1519.0 max=11555.0],1,2.092283,7.92E-04,6.0275784,194.38202
b35,0,Experiment 5,EM15554,2367.4163,(x=46.34 y=77.11),1,1,ip[width=25 height=10 bits=16 min=0.0 max=7487.0],ip[width=25 height=10 bits=16 min=1519.0 max=11555.0],1,1.49514,0.17637868,6.133635,192.92592
b36,0,Experiment 5,EM15554,2319.1567,(x=48.41 y=52.84),1,1,ip[width=22 height=11 bits=16 min=0.0 max=7487.0],ip[width=22 height=11 bits=16 min=1519.0 max=11555.0],1,1.4370415,0.02157606,6.195718,223.25555
b37,0,Experiment 5,EM15554,2373.3232,(x=51.06 y=88.19),1,1,ip[width=27 height=11 bits=16 min=0.0 max=7487.0],ip[width=27 height=11 bits=16 min=1519.0 max=11555.0],1,1.7851386,0.071375705,6.1260357,235.21333
b41,0,Experiment 5,EM15554,2377.4922,(x=53.61 y=43.20),1,1,ip[width=21 height=11 bits=16 min=0.0 max=7487.0],ip[width=21 height=11 bits=16 min=1519.0 max=11555.0],1,1.463562,0.00239646,6.1206727,204.86632
b43,0,Experiment 5,EM15554,2408.3887,(x=55.45 y=44.84),1,1,ip[width=22 height=11 bits=16 min=0.0 max=7487.0],ip[width=22 height=11 bits=16 min=1519.0 max=11555.0],1,1.4560375,5.57E-04,6.0809264,210.71352
b44,0,Experiment 5,EM15554,2377.0867,(x=56.88 y=48.69),1,1,ip[width=19 height=11 bits=16 min=0.0 max=7487.0],ip[width=19 height=11 bits=16 min=1519.0 max=11555.0],1,1.1374214,0.021159036,6.1211944,208.88028
b45,0,Experiment 5,EM15554,2439.2522,(x=57.74 y=4.60),1,1,ip[width=28 height=11 bits=16 min=0.0 max=7487.0],ip[width=28 height=11 bits=16 min=1519.0 max=11555.0],1,1.829306,0.07700779,6.0412226,204.31169
b46,0,Experiment 5,EM15554,2665.425,(x=62.12 y=33.95),1,1,ip[width=34 height=11 bits=16 min=0.0 max=7487.0],ip[width=34 height=11 bits=16 min=1519.0 max=11555.0],1,2.185845,0.11156583,5.7502646,206.15884
b47,0,Experiment 5,EM15554,2396.145,(x=62.12 y=44.94),1,1,ip[width=24 height=11 bits=16 min=0.0 max=7487.0],ip[width=24 height=11 bits=16 min=1519.0 max=11555.0],1,1.5224005,0.001543868,6.096677,210.25641
b48,0,Experiment 5,EM15554,2528.5269,(x=66.96 y=45.68),1,1,ip[width=30 height=11 bits=16 min=0.0 max=7487.0],ip[width=30 height=11 bits=16 min=1519.0 max=11555.0],1,1.9849675,0.033940952,5.926376,212.81027
b49,0,Experiment 5,EM15554,2565.1738,(x=69.11 y=76.25),1,1,ip[width=33 height=11 bits=16 min=0.0 max=7487.0],ip[width=33 height=11 bits=16 min=1519.0 max=11555.0],1,2.1551921,0.016241556,5.879232,203.55719
b50,0,Experiment 5,EM15554,2468.6997,(x=69.06 y=48.20),1,1,ip[width=32 height=11 bits=16 min=0.0 max=7487.0],ip[width=32 height=11 bits=16 min=1519.0 max=11555.0],1,2.1068385,0.08292145,6.00334,192.15242
b51,0,Experiment 5,EM15554,2447.102,(x=72.90 y=18.70),1,1,ip[width=27 height=12 bits=16 min=0.0 max=7487.0],ip[width=27 height=12 bits=16 min=1519.0 max=11555.0],1,1.8619246,0.35765913,6.0311236,223.24153
b52,0,Experiment 5,EM15554,2490.9314,(x=74.94 y=84.49),1,1,ip[width=21 height=11 bits=16 min=0.0 max=7487.0],ip[width=21 height=11 bits=16 min=1519.0 max=11555.0],1,1.3376204,0.011721324,5.97474,199.44579
b54,0,Experiment 5,EM15554,2342.2283,(x=75.29 y=53.66),1,1,ip[width=19 height=10 bits=16 min=0.0 max=7487.0],ip[width=19 height=10 bits=16 min=1519.0 max=11555.0],1,1.1034999,0.008802329,6.1660376,227.00725
b55,0,Experiment 5,EM15554,2447.5872,(x=75.60 y=50.89),1,1,ip[width=21 height=10 bits=16 min=0.0 max=7487.0],ip[width=21 height=10 bits=16 min=1519.0 max=11555.0],1,1.3145537,0.07132156,6.0305,219.81548
b58,0,Experiment 5,EM15554,2445.9133,(x=78.49 y=40.84),1,1,ip[width=25 height=11 bits=16 min=0.0 max=7487.0],ip[width=25 height=11 bits=16 min=1519.0 max=11555.0],1,1.6979293,0.03052616,6.0326533,193.69194
b59,0,Experiment 5,EM15554,2319.8325,(x=79.73 y=20.40),1,1,ip[width=22 height=11 bits=16 min=0.0 max=7487.0],ip[width=22 height=11 bits=16 min=1519.0 max=11555.0],1,1.4211292,0.09436501,6.1948485,211
b61,0,Experiment 5,EM15554,2462.5046,(x=84.85 y=32.28),1,1,ip[width=24 height=11 bits=16 min=0.0 max=7487.0],ip[width=24 height=11 bits=16 min=1519.0 max=11555.0],1,1.6241653,0.006424121,6.011309,196.57487
b62,0,Experiment 5,EM15554,2457.102,(x=85.06 y=68.49),1,1,ip[width=25 height=10 bits=16 min=0.0 max=7487.0],ip[width=25 height=10 bits=16 min=1519.0 max=11555.0],1,1.5584191,0.11229217,6.0182595,187.1472
b63,0,Experiment 5,EM15554,2461.7231,(x=86.48 y=47.40),1,1,ip[width=24 height=10 bits=16 min=0.0 max=7487.0],ip[width=24 height=10 bits=16 min=1519.0 max=11555.0],1,1.4869987,0.039622422,6.012315,204.51337
b64,0,Experiment 5,EM15554,2514.1284,(x=87.83 y=43.90),1,1,ip[width=22 height=10 bits=16 min=0.0 max=7487.0],ip[width=22 height=10 bits=16 min=1519.0 max=11555.0],1,1.3493388,0.00339977,5.9448986,180.2807
b66,0,Experiment 5,EM15554,2377.3428,(x=89.32 y=39.16),1,1,ip[width=17 height=12 bits=16 min=0.0 max=7487.0],ip[width=17 height=12 bits=16 min=1519.0 max=11555.0],1,1.0762392,0.009092771,6.120865,191.48921
b75,0,Experiment 5,EM15554,2418.2925,(x=8.16 y=32.47),1,2,ip[width=17 height=11 bits=16 min=0.0 max=7487.0],ip[width=17 height=11 bits=16 min=1519.0 max=11555.0],1,1.1135144,0.04425139,5.7343593,219.28572
b77,0,Experiment 5,EM15554,2552.6812,(x=12.01 y=20.53),1,2,ip[width=32 height=10 bits=16 min=0.0 max=7487.0],ip[width=32 height=10 bits=16 min=1519.0 max=11555.0],1,2.1053505,0.09971582,5.5709863,253.95131
b78,0,Experiment 5,EM15554,2253.5615,(x=12.30 y=36.17),1,2,ip[width=27 height=11 bits=16 min=0.0 max=7487.0],ip[width=27 height=11 bits=16 min=1519.0 max=11555.0],1,1.8785155,0.003928007,5.9346185,213.92116
b81,0,Experiment 5,EM15554,2496.166,(x=16.02 y=24.51),1,2,ip[width=28 height=10 bits=16 min=0.0 max=7487.0],ip[width=28 height=10 bits=16 min=1519.0 max=11555.0],1,1.7877598,0.06931281,5.6396904,198.1535
b83,0,Experiment 5,EM15554,2392.8684,(x=17.34 y=20.08),1,2,ip[width=26 height=11 bits=16 min=0.0 max=7487.0],ip[width=26 height=11 bits=16 min=1519.0 max=11555.0],1,1.7476398,0.016269501,5.7652664,189.4305
b84,0,Experiment 5,EM15554,2562.394,(x=17.53 y=84.42),1,2,ip[width=20 height=11 bits=16 min=0.0 max=7487.0],ip[width=20 height=11 bits=16 min=1519.0 max=11555.0],1,1.2800155,0.035626717,5.559179,230.25
b86,0,Experiment 5,EM15554,2824.9412,(x=22.58 y=76.64),1,2,ip[width=33 height=10 bits=16 min=0.0 max=7487.0],ip[width=33 height=10 bits=16 min=1519.0 max=11555.0],1,2.0900629,0.10571912,5.240007,262.22693
b87,0,Experiment 5,EM15554,2945.8938,(x=22.35 y=75.65),1,2,ip[width=17 height=8 bits=16 min=0.0 max=7487.0],ip[width=17 height=8 bits=16 min=1519.0 max=11555.0],1,0.8402067,0.013322973,5.092968,225.82353
b89,0,Experiment 5,EM15554,2369.5688,(x=25.69 y=3.08),1,2,ip[width=19 height=11 bits=16 min=0.0 max=7487.0],ip[width=19 height=11 bits=16 min=1519.0 max=11555.0],1,1.2240351,0.020223029,5.7935915,200.96753
b92,0,Experiment 5,EM15554,2409.161,(x=32.71 y=31.83),1,2,ip[width=26 height=11 bits=16 min=0.0 max=7487.0],ip[width=26 height=11 bits=16 min=1519.0 max=11555.0],1,1.7449261,0.040589843,5.7454605,209.07175
b93,0,Experiment 5,EM15554,2333.2249,(x=32.76 y=5.93),1,2,ip[width=23 height=12 bits=16 min=0.0 max=7487.0],ip[width=23 height=12 bits=16 min=1519.0 max=11555.0],1,1.6034962,0.004778263,5.837774,198.9561
b94,0,Experiment 5,EM15554,2438.84,(x=33.46 y=22.87),1,2,ip[width=24 height=11 bits=16 min=0.0 max=7487.0],ip[width=24 height=11 bits=16 min=1519.0 max=11555.0],1,1.5317444,0.17292607,5.70938,193.30367
b95,0,Experiment 5,EM15554,2225.4688,(x=34.96 y=74.55),1,2,ip[width=31 height=11 bits=16 min=0.0 max=7487.0],ip[width=31 height=11 bits=16 min=1519.0 max=11555.0],1,2.1183102,0.005326676,5.96877,198.07547
b96,0,Experiment 5,EM15554,2387.5386,(x=36.45 y=7.20),1,2,ip[width=20 height=11 bits=16 min=0.0 max=7487.0],ip[width=20 height=11 bits=16 min=1519.0 max=11555.0],1,1.3023728,0.012333944,5.771746,201.3253
b99,0,Experiment 5,EM15554,2325.7173,(x=44.02 y=22.69),1,2,ip[width=32 height=11 bits=16 min=0.0 max=7487.0],ip[width=32 height=11 bits=16 min=1519.0 max=11555.0],1,2.17499,0.11914948,5.8469005,198.12088
b100,0,Experiment 5,EM15554,2294.8215,(x=48.00 y=87.12),1,2,ip[width=28 height=11 bits=16 min=0.0 max=7487.0],ip[width=28 height=11 bits=16 min=1519.0 max=11555.0],1,1.8619864,0.12028703,5.8844595,202.65532
b101,0,Experiment 5,EM15554,2189.3794,(x=48.03 y=63.53),1,2,ip[width=17 height=11 bits=16 min=0.0 max=7487.0],ip[width=17 height=11 bits=16 min=1519.0 max=11555.0],1,1.0849972,0.08548972,6.012643,271.24445
b102,0,Experiment 5,EM15554,2305.4792,(x=47.90 y=65.81),1,2,ip[width=17 height=11 bits=16 min=0.0 max=7487.0],ip[width=17 height=11 bits=16 min=1519.0 max=11555.0],1,1.0685915,0.013909048,5.8715034,237.10448
b103,0,Experiment 5,EM15554,2341.724,(x=49.93 y=3.95),1,2,ip[width=29 height=10 bits=16 min=0.0 max=7487.0],ip[width=29 height=10 bits=16 min=1519.0 max=11555.0],1,1.933561,0.046782814,5.8274417,224.66531
b104,0,Experiment 5,EM15554,2231.1882,(x=49.98 y=80.19),1,2,ip[width=29 height=11 bits=16 min=0.0 max=7487.0],ip[width=29 height=11 bits=16 min=1519.0 max=11555.0],1,1.9743593,0.003614394,5.9618173,189.57312
b106,0,Experiment 5,EM15554,2291.5881,(x=56.20 y=3.16),1,2,ip[width=23 height=11 bits=16 min=0.0 max=7487.0],ip[width=23 height=11 bits=16 min=1519.0 max=11555.0],1,1.5490212,0.05350184,5.8883905,196.61617
b108,0,Experiment 5,EM15554,2231.1187,(x=58.40 y=36.94),1,2,ip[width=21 height=11 bits=16 min=0.0 max=7487.0],ip[width=21 height=11 bits=16 min=1519.0 max=11555.0],1,1.3643876,0.021069502,5.9619017,186.91573
b109,0,Experiment 5,EM15554,2214.4739,(x=63.06 y=25.07),1,2,ip[width=20 height=11 bits=16 min=0.0 max=7487.0],ip[width=20 height=11 bits=16 min=1519.0 max=11555.0],1,1.3297876,0.018763714,5.9821362,224.37279
b115,0,Experiment 5,EM15554,2406.3315,(x=67.87 y=37.00),1,2,ip[width=21 height=11 bits=16 min=0.0 max=7487.0],ip[width=21 height=11 bits=16 min=1519.0 max=11555.0],1,1.3133203,0.00711165,5.7489,203.23354
b117,0,Experiment 5,EM15554,3073.976,(x=70.59 y=4.47),1,2,ip[width=35 height=10 bits=16 min=0.0 max=7487.0],ip[width=35 height=10 bits=16 min=1519.0 max=11555.0],1,1.9097233,0.14837909,4.9372616,208.66805
b118,0,Experiment 5,EM15554,2922.208,(x=70.93 y=3.19),1,2,ip[width=20 height=9 bits=16 min=0.0 max=7487.0],ip[width=20 height=9 bits=16 min=1519.0 max=11555.0],1,0.95021284,0.02445458,5.1217623,215.93388
b119,0,Experiment 5,EM15554,2327.939,(x=71.14 y=35.74),1,2,ip[width=24 height=11 bits=16 min=0.0 max=7487.0],ip[width=24 height=11 bits=16 min=1519.0 max=11555.0],1,1.6162708,0.001385555,5.8441997,206.34146
b120,0,Experiment 5,EM15554,3163.1594,(x=71.47 y=5.05),1,2,ip[width=24 height=8 bits=16 min=0.0 max=7487.0],ip[width=24 height=8 bits=16 min=1519.0 max=11555.0],1,1.2342676,0.092338,4.8288436,221.89937
b122,0,Experiment 5,EM15554,2954.8447,(x=72.45 y=3.38),1,2,ip[width=23 height=9 bits=16 min=0.0 max=7487.0],ip[width=23 height=9 bits=16 min=1519.0 max=11555.0],1,1.2097052,0.0109212,5.0820866,209.18301
b123,0,Experiment 5,EM15554,2326.59,(x=72.78 y=10.70),1,2,ip[width=23 height=11 bits=16 min=0.0 max=7487.0],ip[width=23 height=11 bits=16 min=1519.0 max=11555.0],1,1.514136,0.069546394,5.8458395,214.9427
b124,0,Experiment 5,EM15554,2438.9004,(x=73.55 y=47.23),1,2,ip[width=39 height=11 bits=16 min=0.0 max=7487.0],ip[width=39 height=11 bits=16 min=1519.0 max=11555.0],1,2.5324001,0.020682156,5.7093067,206.875
b126,0,Experiment 5,EM15554,2365.5972,(x=75.81 y=16.03),1,2,ip[width=31 height=11 bits=16 min=0.0 max=7487.0],ip[width=31 height=11 bits=16 min=1519.0 max=11555.0],1,2.2443135,0.038918994,5.7984195,271.04843
b127,0,Experiment 5,EM15554,2332.9631,(x=78.09 y=24.67),1,2,ip[width=22 height=11 bits=16 min=0.0 max=7487.0],ip[width=22 height=11 bits=16 min=1519.0 max=11555.0],1,1.4444425,0.02548456,5.838092,226.23369
b130,0,Experiment 5,EM15554,2431.6821,(x=84.39 y=78.27),1,2,ip[width=29 height=10 bits=16 min=0.0 max=7487.0],ip[width=29 height=10 bits=16 min=1519.0 max=11555.0],1,1.7774909,0.062762864,5.718082,198.41777
b132,0,Experiment 5,EM15554,2345.7993,(x=86.84 y=57.95),1,2,ip[width=30 height=10 bits=16 min=0.0 max=7487.0],ip[width=30 height=10 bits=16 min=1519.0 max=11555.0],1,1.9477154,0.1853434,5.8224874,214.44308
b134,0,Experiment 5,EM15554,2972.1902,(x=89.33 y=34.55),1,2,ip[width=34 height=10 bits=16 min=0.0 max=7487.0],ip[width=34 height=10 bits=16 min=1519.0 max=11555.0],1,2.0098844,0.06155488,5.0610003,220.23828
b135,0,Experiment 5,EM15554,2353.887,(x=89.21 y=49.11),1,2,ip[width=38 height=11 bits=16 min=0.0 max=7487.0],ip[width=38 height=11 bits=16 min=1519.0 max=11555.0],1,2.705832,0.017749783,5.8126554,227.55263
b140,0,Experiment 5,EM15554,2531.6858,(x=30.22 y=40.74),1,2,ip[width=18 height=10 bits=16 min=0.0 max=7487.0],ip[width=18 height=10 bits=16 min=1519.0 max=11555.0],1,1.0637808,0.0329821,5.59651,204.87218
b141,0,Experiment 5,EM15554,2594.4387,(x=31.60 y=39.57),1,2,ip[width=20 height=10 bits=16 min=0.0 max=7487.0],ip[width=20 height=10 bits=16 min=1519.0 max=11555.0],1,1.1490164,0.026986659,5.5202227,239.85617
b143,0,Experiment 5,EM15554,2308.256,(x=30.93 y=65.24),1,2,ip[width=24 height=10 bits=16 min=0.0 max=7487.0],ip[width=24 height=10 bits=16 min=1519.0 max=11555.0],1,1.57649,0.0658431,5.8681273,209.075
b144,0,Experiment 5,EM15554,2685.0325,(x=32.00 y=64.46),1,2,ip[width=20 height=10 bits=16 min=0.0 max=7487.0],ip[width=20 height=10 bits=16 min=1519.0 max=11555.0],1,1.1662856,0.055340964,5.4100904,236.60135
b145,0,Experiment 5,EM15554,2573.9119,(x=52.30 y=64.73),1,2,ip[width=32 height=11 bits=16 min=0.0 max=7487.0],ip[width=32 height=11 bits=16 min=1519.0 max=11555.0],1,2.1019044,0.035035383,5.545177,209.59398
b146,0,Experiment 5,EM15554,2760.9285,(x=53.42 y=64.83),1,2,ip[width=24 height=11 bits=16 min=0.0 max=7487.0],ip[width=24 height=11 bits=16 min=1519.0 max=11555.0],1,1.4630686,0.050935704,5.3178253,218.55914
b150,0,Experiment 5,EM15554,2539.154,(x=7.15 y=54.50),1,3,ip[width=30 height=11 bits=16 min=0.0 max=7487.0],ip[width=30 height=11 bits=16 min=1519.0 max=11555.0],1,2.0476298,2.26E-04,6.337882,205.98077
b155,0,Experiment 5,EM15554,2353.0928,(x=16.92 y=79.62),1,3,ip[width=24 height=11 bits=16 min=0.0 max=7487.0],ip[width=24 height=11 bits=16 min=1519.0 max=11555.0],1,1.5780319,0.17786892,6.595648,192.06566
b156,0,Experiment 5,EM15554,2471.6558,(x=18.01 y=15.93),1,3,ip[width=19 height=11 bits=16 min=0.0 max=7487.0],ip[width=19 height=11 bits=16 min=1519.0 max=11555.0],1,1.1545364,0.028828457,6.4313927,213.57932
b158,0,Experiment 5,EM15554,2442.9126,(x=19.42 y=16.10),1,3,ip[width=19 height=11 bits=16 min=0.0 max=7487.0],ip[width=19 height=11 bits=16 min=1519.0 max=11555.0],1,1.1890901,9.73E-04,6.4712133,221.0068
b159,0,Experiment 5,EM15554,2601.914,(x=24.66 y=48.97),1,3,ip[width=21 height=11 bits=16 min=0.0 max=7487.0],ip[width=21 height=11 bits=16 min=1519.0 max=11555.0],1,1.4067588,0.02222725,6.250936,200.60335
b164,0,Experiment 5,EM15554,2572.2405,(x=31.97 y=34.99),1,3,ip[width=22 height=11 bits=16 min=0.0 max=7487.0],ip[width=22 height=11 bits=16 min=1519.0 max=11555.0],1,1.389983,0.21699709,6.292045,217.99442
b168,0,Experiment 5,EM15554,2597.2747,(x=37.16 y=87.91),1,3,ip[width=26 height=11 bits=16 min=0.0 max=7487.0],ip[width=26 height=11 bits=16 min=1519.0 max=11555.0],1,1.6974359,0.040976174,6.257363,179.30841
b169,0,Experiment 5,EM15554,2592.456,(x=37.24 y=33.87),1,3,ip[width=21 height=11 bits=16 min=0.0 max=7487.0],ip[width=21 height=11 bits=16 min=1519.0 max=11555.0],1,1.3755509,0.003912169,6.2640386,216.4269
b174,0,Experiment 5,EM15554,2534.9216,(x=42.50 y=5.69),1,3,ip[width=24 height=11 bits=16 min=0.0 max=7487.0],ip[width=24 height=11 bits=16 min=1519.0 max=11555.0],1,1.6492903,0.038537256,6.3437457,204.77618
b177,0,Experiment 5,EM15554,2463.0134,(x=44.38 y=15.34),1,3,ip[width=24 height=11 bits=16 min=0.0 max=7487.0],ip[width=24 height=11 bits=16 min=1519.0 max=11555.0],1,1.681431,0.053350773,6.443366,190.20657
b178,0,Experiment 5,EM15554,2860.4214,(x=45.09 y=49.12),1,3,ip[width=36 height=11 bits=16 min=0.0 max=7487.0],ip[width=36 height=11 bits=16 min=1519.0 max=11555.0],1,2.2917418,0.022136156,5.8928046,209.22145
b180,0,Experiment 5,EM15554,2787.3171,(x=47.34 y=20.91),1,3,ip[width=38 height=11 bits=16 min=0.0 max=7487.0],ip[width=38 height=11 bits=16 min=1519.0 max=11555.0],1,2.5275278,0.08459224,5.994082,216.1442
b182,0,Experiment 5,EM15554,2674.4368,(x=48.08 y=46.39),1,3,ip[width=18 height=11 bits=16 min=0.0 max=7487.0],ip[width=18 height=11 bits=16 min=1519.0 max=11555.0],1,1.1921893,0.11367975,6.150464,200.96027
b183,0,Experiment 5,EM15554,2635.2637,(x=48.68 y=70.88),1,3,ip[width=29 height=11 bits=16 min=0.0 max=7487.0],ip[width=29 height=11 bits=16 min=1519.0 max=11555.0],1,1.9564734,0.13179982,6.204734,213.5587
b184,0,Experiment 5,EM15554,2417.9453,(x=48.89 y=10.06),1,3,ip[width=23 height=11 bits=16 min=0.0 max=7487.0],ip[width=23 height=11 bits=16 min=1519.0 max=11555.0],1,1.5627055,0.010968267,6.5058026,197.82915
b185,0,Experiment 5,EM15554,2669.067,(x=54.31 y=71.53),1,3,ip[width=31 height=11 bits=16 min=0.0 max=7487.0],ip[width=31 height=11 bits=16 min=1519.0 max=11555.0],1,2.078591,0.002374472,6.1579037,211.28787
b188,0,Experiment 5,EM15554,2855.4214,(x=64.29 y=35.26),1,3,ip[width=27 height=11 bits=16 min=0.0 max=7487.0],ip[width=27 height=11 bits=16 min=1519.0 max=11555.0],1,1.8647001,0.107794285,5.8997316,207.75847
b189,0,Experiment 5,EM15554,2735.6936,(x=64.79 y=17.60),1,3,ip[width=29 height=10 bits=16 min=0.0 max=7487.0],ip[width=29 height=10 bits=16 min=1519.0 max=11555.0],1,1.7958084,0.047738627,6.0656,215.24675
b190,0,Experiment 5,EM15554,2675.8564,(x=64.88 y=30.97),1,3,ip[width=24 height=11 bits=16 min=0.0 max=7487.0],ip[width=24 height=11 bits=16 min=1519.0 max=11555.0],1,1.5461457,0.049536694,6.1484976,195.29897
b191,0,Experiment 5,EM15554,2675.1128,(x=65.11 y=50.98),1,3,ip[width=29 height=11 bits=16 min=0.0 max=7487.0],ip[width=29 height=11 bits=16 min=1519.0 max=11555.0],1,1.8994851,0.15056653,6.1495275,194.9875
b193,0,Experiment 5,EM15554,2820.747,(x=66.46 y=84.95),1,3,ip[width=23 height=10 bits=16 min=0.0 max=7487.0],ip[width=23 height=10 bits=16 min=1519.0 max=11555.0],1,1.3482286,0.013231279,5.9477687,202.27647
b194,0,Experiment 5,EM15554,2787.5208,(x=68.10 y=83.55),1,3,ip[width=18 height=10 bits=16 min=0.0 max=7487.0],ip[width=18 height=10 bits=16 min=1519.0 max=11555.0],1,1.0830235,0.005505135,5.9937997,197.28467
b196,0,Experiment 5,EM15554,2688.7695,(x=69.86 y=59.33),1,3,ip[width=26 height=11 bits=16 min=0.0 max=7487.0],ip[width=26 height=11 bits=16 min=1519.0 max=11555.0],1,1.7789711,0.087957405,6.1306076,195.55856
b199,0,Experiment 5,EM15554,2699.665,(x=72.61 y=65.24),1,3,ip[width=24 height=11 bits=16 min=0.0 max=7487.0],ip[width=24 height=11 bits=16 min=1519.0 max=11555.0],1,1.5524982,0.09459134,6.1155133,186.58673
b201,0,Experiment 5,EM15554,2624.2388,(x=74.34 y=26.94),1,3,ip[width=19 height=10 bits=16 min=0.0 max=7487.0],ip[width=19 height=10 bits=16 min=1519.0 max=11555.0],1,1.1521002,0.041278217,6.2200074,186.4375
b204,0,Experiment 5,EM15554,2589.3096,(x=75.88 y=17.13),1,3,ip[width=19 height=11 bits=16 min=0.0 max=7487.0],ip[width=19 height=11 bits=16 min=1519.0 max=11555.0],1,1.1558625,0.010500498,6.2683973,231.7551
b208,0,Experiment 5,EM15554,2709.5989,(x=24.35 y=13.32),1,3,ip[width=23 height=9 bits=16 min=0.0 max=7487.0],ip[width=23 height=9 bits=16 min=1519.0 max=11555.0],1,1.2468339,0.19869095,6.1017513,205.6879
b209,0,Experiment 5,EM15554,2765.5867,(x=24.99 y=13.96),1,3,ip[width=15 height=11 bits=16 min=0.0 max=7487.0],ip[width=15 height=11 bits=16 min=1519.0 max=11555.0],1,0.9053053,0.03573312,6.0241866,215.8
b210,0,Experiment 5,EM15554,2773.8389,(x=25.81 y=13.01),1,3,ip[width=15 height=10 bits=16 min=0.0 max=7487.0],ip[width=15 height=10 bits=16 min=1519.0 max=11555.0],1,0.8785535,0.04957505,6.0127544,221.88289
b211,0,Experiment 5,EM15554,3296.3909,(x=33.68 y=28.81),1,3,ip[width=25 height=9 bits=16 min=0.0 max=7487.0],ip[width=25 height=9 bits=16 min=1519.0 max=11555.0],1,1.3177608,0.004114749,5.288821,210.31548
b212,0,Experiment 5,EM15554,2989.5688,(x=33.91 y=29.75),1,3,ip[width=14 height=10 bits=16 min=0.0 max=7487.0],ip[width=14 height=10 bits=16 min=1519.0 max=11555.0],1,0.82204324,0.045875143,5.7138863,201.03922
b213,0,Experiment 5,EM15554,3196.3242,(x=34.90 y=29.01),1,3,ip[width=16 height=9 bits=16 min=0.0 max=7487.0],ip[width=16 height=9 bits=16 min=1519.0 max=11555.0],1,0.8352418,0.013833907,5.427451,206.89622
b214,0,Experiment 5,EM15554,3159.0872,(x=35.35 y=28.01),1,3,ip[width=20 height=9 bits=16 min=0.0 max=7487.0],ip[width=20 height=9 bits=16 min=1519.0 max=11555.0],1,1.1238836,0.15583567,5.4790387,215.23572
b215,0,Experiment 5,EM15554,3129.5315,(x=39.92 y=55.30),1,3,ip[width=21 height=10 bits=16 min=0.0 max=7487.0],ip[width=21 height=10 bits=16 min=1519.0 max=11555.0],1,1.2860596,0.16896437,5.5199847,191.19255
b216,0,Experiment 5,EM15554,2915.8408,(x=40.74 y=54.84),1,3,ip[width=27 height=11 bits=16 min=0.0 max=7487.0],ip[width=27 height=11 bits=16 min=1519.0 max=11555.0],1,1.6857175,0.16957568,5.8160276,195.26067
b222,0,Experiment 5,EM15554,2511.139,(x=4.14 y=54.67),1,4,ip[width=41 height=11 bits=16 min=0.0 max=7487.0],ip[width=41 height=11 bits=16 min=1519.0 max=11555.0],1,2.788277,0.054145586,5.527698,215.72034
b227,0,Experiment 5,EM15554,2565.056,(x=6.92 y=14.53),1,4,ip[width=34 height=11 bits=16 min=0.0 max=7487.0],ip[width=34 height=11 bits=16 min=1519.0 max=11555.0],1,2.3371968,0.004315475,5.4639735,211.33673
b235,0,Experiment 5,EM15554,2266.2205,(x=10.90 y=8.06),1,4,ip[width=21 height=12 bits=16 min=0.0 max=7487.0],ip[width=21 height=12 bits=16 min=1519.0 max=11555.0],1,1.4758548,0.057145283,5.817168,226.05525
b239,0,Experiment 5,EM15554,2373,(x=11.73 y=40.57),1,4,ip[width=25 height=11 bits=16 min=0.0 max=7487.0],ip[width=25 height=11 bits=16 min=1519.0 max=11555.0],1,1.7100639,0.11023643,5.690965,214.46262
b241,0,Experiment 5,EM15554,2469.5068,(x=13.25 y=36.18),1,4,ip[width=34 height=11 bits=16 min=0.0 max=7487.0],ip[width=34 height=11 bits=16 min=1519.0 max=11555.0],1,2.2776337,0.033951804,5.5769033,197.44948
b245,0,Experiment 5,EM15554,2234.6846,(x=14.36 y=0.51),1,4,ip[width=18 height=11 bits=16 min=0.0 max=7487.0],ip[width=18 height=11 bits=16 min=1519.0 max=11555.0],1,1.1414315,0.003100295,5.8544407,212.98601
b250,0,Experiment 5,EM15554,2960.9756,(x=16.37 y=57.54),1,4,ip[width=22 height=9 bits=16 min=0.0 max=7487.0],ip[width=22 height=9 bits=16 min=1519.0 max=11555.0],1,1.2182782,0.00255126,4.996034,212.48407
b251,0,Experiment 5,EM15554,3620.7673,(x=16.66 y=58.47),1,4,ip[width=22 height=7 bits=16 min=0.0 max=7487.0],ip[width=22 height=7 bits=16 min=1519.0 max=11555.0],1,0.97687984,0.18803717,4.2162232,216.00807
b252,0,Experiment 5,EM15554,2821.121,(x=16.56 y=59.97),1,4,ip[width=17 height=10 bits=16 min=0.0 max=7487.0],ip[width=17 height=10 bits=16 min=1519.0 max=11555.0],1,0.98221475,0.018053843,5.161329,218.84
b254,0,Experiment 5,EM15554,2383.3857,(x=17.73 y=9.47),1,4,ip[width=23 height=11 bits=16 min=0.0 max=7487.0],ip[width=23 height=11 bits=16 min=1519.0 max=11555.0],1,1.5182991,0.080074884,5.67869,229.71957
b255,0,Experiment 5,EM15554,3242.2954,(x=17.49 y=59.59),1,4,ip[width=19 height=9 bits=16 min=0.0 max=7487.0],ip[width=19 height=9 bits=16 min=1519.0 max=11555.0],1,0.9956292,0.003355731,4.663541,215.52756
b259,0,Experiment 5,EM15554,3712.4253,(x=18.31 y=57.78),1,4,ip[width=27 height=8 bits=16 min=0.0 max=7487.0],ip[width=27 height=8 bits=16 min=1519.0 max=11555.0],1,1.3034213,0.13161328,4.107892,227.69513
b260,0,Experiment 5,EM15554,2231.0596,(x=18.52 y=2.79),1,4,ip[width=21 height=11 bits=16 min=0.0 max=7487.0],ip[width=21 height=11 bits=16 min=1519.0 max=11555.0],1,1.2773286,0.024493568,5.8587255,243.46951
b262,0,Experiment 5,EM15554,2556.8845,(x=19.65 y=35.14),1,4,ip[width=34 height=11 bits=16 min=0.0 max=7487.0],ip[width=34 height=11 bits=16 min=1519.0 max=11555.0],1,2.2086341,0.3697605,5.473631,201.61566
b266,0,Experiment 5,EM15554,2353.3442,(x=20.97 y=32.00),1,4,ip[width=21 height=11 bits=16 min=0.0 max=7487.0],ip[width=21 height=11 bits=16 min=1519.0 max=11555.0],1,1.3868992,0.015068065,5.714196,229.34464
b268,0,Experiment 5,EM15554,2912.0122,(x=22.68 y=7.51),1,4,ip[width=20 height=10 bits=16 min=0.0 max=7487.0],ip[width=20 height=10 bits=16 min=1519.0 max=11555.0],1,1.2192341,0.015626108,5.053904,225.05229
b269,0,Experiment 5,EM15554,3585.5674,(x=22.85 y=6.56),1,4,ip[width=21 height=8 bits=16 min=0.0 max=7487.0],ip[width=21 height=8 bits=16 min=1519.0 max=11555.0],1,1.0486085,0.006492293,4.2578263,231.11852
b270,0,Experiment 5,EM15554,3198.2,(x=22.61 y=5.11),1,4,ip[width=19 height=9 bits=16 min=0.0 max=7487.0],ip[width=19 height=9 bits=16 min=1519.0 max=11555.0],1,0.9801486,0.008435175,4.715657,227.936
b275,0,Experiment 5,EM15554,3050.1975,(x=24.13 y=3.86),1,4,ip[width=23 height=10 bits=16 min=0.0 max=7487.0],ip[width=23 height=10 bits=16 min=1519.0 max=11555.0],1,1.2747961,0.013717026,4.890582,198.72455
b277,0,Experiment 5,EM15554,3056.2776,(x=24.71 y=5.81),1,4,ip[width=26 height=9 bits=16 min=0.0 max=7487.0],ip[width=26 height=9 bits=16 min=1519.0 max=11555.0],1,1.4834678,0.006997477,4.883396,264.36215
b285,0,Experiment 5,EM15554,2772.052,(x=29.76 y=13.80),1,4,ip[width=20 height=10 bits=16 min=0.0 max=7487.0],ip[width=20 height=10 bits=16 min=1519.0 max=11555.0],1,1.1639111,0.15235819,5.2193236,208.53378
b286,0,Experiment 5,EM15554,2359.427,(x=29.79 y=48.75),1,4,ip[width=20 height=12 bits=16 min=0.0 max=7487.0],ip[width=20 height=12 bits=16 min=1519.0 max=11555.0],1,1.3540261,0.080114946,5.7070074,221.47058
b287,0,Experiment 5,EM15554,3160.832,(x=29.83 y=12.71),1,4,ip[width=19 height=9 bits=16 min=0.0 max=7487.0],ip[width=19 height=9 bits=16 min=1519.0 max=11555.0],1,0.9842963,0.00816733,4.759823,213.04065
b292,0,Experiment 5,EM15554,2258.7336,(x=34.72 y=18.19),1,4,ip[width=24 height=12 bits=16 min=0.0 max=7487.0],ip[width=24 height=12 bits=16 min=1519.0 max=11555.0],1,1.6579326,8.36E-04,5.8260174,205.69048
b297,0,Experiment 5,EM15554,2203.9556,(x=39.58 y=67.97),1,4,ip[width=22 height=11 bits=16 min=0.0 max=7487.0],ip[width=22 height=11 bits=16 min=1519.0 max=11555.0],1,1.5508946,0.1372115,5.89076,209.56061
b310,0,Experiment 5,EM15554,2350.7144,(x=47.31 y=4.15),1,4,ip[width=30 height=11 bits=16 min=0.0 max=7487.0],ip[width=30 height=11 bits=16 min=1519.0 max=11555.0],1,2.0329819,0.06767199,5.7173047,216.39062
b311,0,Experiment 5,EM15554,2479.687,(x=47.40 y=29.10),1,4,ip[width=25 height=11 bits=16 min=0.0 max=7487.0],ip[width=25 height=11 bits=16 min=1519.0 max=11555.0],1,1.7518338,0.062452562,5.5648713,208.71172
b318,0,Experiment 5,EM15554,2313.4824,(x=50.67 y=77.03),1,4,ip[width=26 height=11 bits=16 min=0.0 max=7487.0],ip[width=26 height=11 bits=16 min=1519.0 max=11555.0],1,1.7357981,0.003168376,5.7613096,202.11363
b320,0,Experiment 5,EM15554,2446.3213,(x=53.27 y=24.54),1,4,ip[width=22 height=11 bits=16 min=0.0 max=7487.0],ip[width=22 height=11 bits=16 min=1519.0 max=11555.0],1,1.4519053,0.006476198,5.6043067,205.85027
b323,0,Experiment 5,EM15554,2313.5906,(x=58.00 y=20.11),1,4,ip[width=22 height=11 bits=16 min=0.0 max=7487.0],ip[width=22 height=11 bits=16 min=1519.0 max=11555.0],1,1.5006907,0.002660863,5.7611814,209.16931
b324,0,Experiment 5,EM15554,2437.0996,(x=59.29 y=40.75),1,4,ip[width=26 height=11 bits=16 min=0.0 max=7487.0],ip[width=26 height=11 bits=16 min=1519.0 max=11555.0],1,1.6996562,0.005423413,5.615206,185.15814
b326,0,Experiment 5,EM15554,2373.463,(x=62.08 y=59.39),1,4,ip[width=20 height=11 bits=16 min=0.0 max=7487.0],ip[width=20 height=11 bits=16 min=1519.0 max=11555.0],1,1.3245451,0.001087833,5.6904182,199.07692
b330,0,Experiment 5,EM15554,2443.8635,(x=68.13 y=9.67),1,4,ip[width=25 height=11 bits=16 min=0.0 max=7487.0],ip[width=25 height=11 bits=16 min=1519.0 max=11555.0],1,1.6790257,0.07653477,5.607211,199.02347
b331,0,Experiment 5,EM15554,2397.6714,(x=68.48 y=63.35),1,4,ip[width=25 height=11 bits=16 min=0.0 max=7487.0],ip[width=25 height=11 bits=16 min=1519.0 max=11555.0],1,1.6524127,0.107011825,5.661806,223.26291
b344,0,Experiment 5,EM15554,2409.5232,(x=72.38 y=54.98),1,4,ip[width=24 height=12 bits=16 min=0.0 max=7487.0],ip[width=24 height=12 bits=16 min=1519.0 max=11555.0],1,1.8126459,0.16808599,5.647798,189.23044
b347,0,Experiment 5,EM15554,2511.0198,(x=74.33 y=87.45),1,4,ip[width=22 height=11 bits=16 min=0.0 max=7487.0],ip[width=22 height=11 bits=16 min=1519.0 max=11555.0],1,1.5236341,0.06423938,5.527839,177.48438
b348,0,Experiment 5,EM15554,2477.7817,(x=75.52 y=3.95),1,4,ip[width=27 height=10 bits=16 min=0.0 max=7487.0],ip[width=27 height=10 bits=16 min=1519.0 max=11555.0],1,1.6851315,0.17384326,5.567123,195.73831
b354,0,Experiment 5,EM15554,2481.7144,(x=80.50 y=41.97),1,4,ip[width=22 height=11 bits=16 min=0.0 max=7487.0],ip[width=22 height=11 bits=16 min=1519.0 max=11555.0],1,1.4461695,0.006951331,5.562475,207.57838
b357,0,Experiment 5,EM15554,2466.0435,(x=80.84 y=60.48),1,4,ip[width=29 height=11 bits=16 min=0.0 max=7487.0],ip[width=29 height=11 bits=16 min=1519.0 max=11555.0],1,1.9413012,0.1015186,5.5809965,199.10931
b359,0,Experiment 5,EM15554,2608.7622,(x=83.37 y=85.08),1,4,ip[width=29 height=11 bits=16 min=0.0 max=7487.0],ip[width=29 height=11 bits=16 min=1519.0 max=11555.0],1,1.8894937,0.08039852,5.412317,187.70168
b363,0,Experiment 5,EM15554,2618.321,(x=86.84 y=5.69),1,4,ip[width=28 height=12 bits=16 min=0.0 max=7487.0],ip[width=28 height=12 bits=16 min=1519.0 max=11555.0],1,1.8622023,0.009856965,5.401019,217.76596
b365,0,Experiment 5,EM15554,2408.356,(x=87.70 y=51.61),1,4,ip[width=27 height=12 bits=16 min=0.0 max=7487.0],ip[width=27 height=12 bits=16 min=1519.0 max=11555.0],1,1.9393276,0.009576007,5.6491776,208.39113
b371,0,Experiment 5,EM15554,2716.2102,(x=53.99 y=1.51),1,4,ip[width=24 height=10 bits=16 min=0.0 max=7487.0],ip[width=24 height=10 bits=16 min=1519.0 max=11555.0],1,1.5062994,0.005408846,5.2853236,210.12631
b373,0,Experiment 5,EM15554,2857.5676,(x=55.64 y=2.25),1,4,ip[width=18 height=11 bits=16 min=0.0 max=7487.0],ip[width=18 height=11 bits=16 min=1519.0 max=11555.0],1,1.1074317,0.006398171,5.1182528,207.05072
b376,0,Experiment 5,EM15554,2944.7356,(x=66.56 y=89.05),1,4,ip[width=20 height=10 bits=16 min=0.0 max=7487.0],ip[width=20 height=10 bits=16 min=1519.0 max=11555.0],1,1.153087,0.07660884,5.0152283,233.26207
b380,0,Experiment 5,EM15554,2215.009,(x=1.40 y=5.08),1,5,ip[width=25 height=11 bits=16 min=0.0 max=7487.0],ip[width=25 height=11 bits=16 min=1519.0 max=11555.0],1,1.7287109,0.005542324,2.7699244,202.04129
b381,0,Experiment 5,EM15554,2315.649,(x=1.71 y=42.19),1,5,ip[width=21 height=11 bits=16 min=0.0 max=7487.0],ip[width=21 height=11 bits=16 min=1519.0 max=11555.0],1,1.4337958,0.00142395,2.7159698,209.91803
b382,0,Experiment 5,EM15554,2551.5637,(x=2.33 y=53.13),1,5,ip[width=32 height=11 bits=16 min=0.0 max=7487.0],ip[width=32 height=11 bits=16 min=1519.0 max=11555.0],1,2.120276,0.059909977,2.5894923,212.26569
b383,0,Experiment 5,EM15554,2679.8123,(x=2.20 y=85.30),1,5,ip[width=25 height=10 bits=16 min=0.0 max=7487.0],ip[width=25 height=10 bits=16 min=1519.0 max=11555.0],1,1.5218108,0.10744317,2.5207362,233.62245
b384,0,Experiment 5,EM15554,2411.8945,(x=2.16 y=47.31),1,5,ip[width=21 height=11 bits=16 min=0.0 max=7487.0],ip[width=21 height=11 bits=16 min=1519.0 max=11555.0],1,1.3708289,0.15309928,2.664371,224.23976
b385,0,Experiment 5,EM15554,2424.7102,(x=2.15 y=64.56),1,5,ip[width=28 height=11 bits=16 min=0.0 max=7487.0],ip[width=28 height=11 bits=16 min=1519.0 max=11555.0],1,1.9218657,0.028599754,2.6575003,216.975
b386,0,Experiment 5,EM15554,2379.5,(x=2.61 y=20.82),1,5,ip[width=30 height=11 bits=16 min=0.0 max=7487.0],ip[width=30 height=11 bits=16 min=1519.0 max=11555.0],1,2.1056724,0.004298252,2.6817381,212.65413
b388,0,Experiment 5,EM15554,2891.2063,(x=2.02 y=73.06),1,5,ip[width=17 height=10 bits=16 min=0.0 max=7487.0],ip[width=17 height=10 bits=16 min=1519.0 max=11555.0],1,0.93748456,0.017747853,2.4074047,199.23529
b389,0,Experiment 5,EM15554,2612.516,(x=3.08 y=56.39),1,5,ip[width=36 height=10 bits=16 min=0.0 max=7487.0],ip[width=36 height=10 bits=16 min=1519.0 max=11555.0],1,2.4047549,0.119663626,2.5568147,223.72426
b390,0,Experiment 5,EM15554,2719.156,(x=2.28 y=74.49),1,5,ip[width=18 height=10 bits=16 min=0.0 max=7487.0],ip[width=18 height=10 bits=16 min=1519.0 max=11555.0],1,1.065207,0.011944165,2.4996433,201.05225
b393,0,Experiment 5,EM15554,2510.7441,(x=2.98 y=11.30),1,5,ip[width=16 height=11 bits=16 min=0.0 max=7487.0],ip[width=16 height=11 bits=16 min=1519.0 max=11555.0],1,0.9370268,0.011952087,2.6113763,177.20338
b394,0,Experiment 5,EM15554,2845.056,(x=3.19 y=71.85),1,5,ip[width=17 height=10 bits=16 min=0.0 max=7487.0],ip[width=17 height=10 bits=16 min=1519.0 max=11555.0],1,1.0627785,0.006626162,2.4321465,200.69403
b395,0,Experiment 5,EM15554,3181.418,(x=3.31 y=73.27),1,5,ip[width=23 height=10 bits=16 min=0.0 max=7487.0],ip[width=23 height=10 bits=16 min=1519.0 max=11555.0],1,1.3397636,0.013501684,2.2518175,231.21053
b396,0,Experiment 5,EM15554,2364.6194,(x=4.29 y=9.05),1,5,ip[width=34 height=11 bits=16 min=0.0 max=7487.0],ip[width=34 height=11 bits=16 min=1519.0 max=11555.0],1,2.4853466,0.040438652,2.6897159,189.79233
b397,0,Experiment 5,EM15554,2414.7246,(x=3.87 y=12.47),1,5,ip[width=17 height=11 bits=16 min=0.0 max=7487.0],ip[width=17 height=11 bits=16 min=1519.0 max=11555.0],1,1.0283289,0.006939571,2.6628537,195.17188
b398,0,Experiment 5,EM15554,2752.0222,(x=4.03 y=88.67),1,5,ip[width=18 height=10 bits=16 min=0.0 max=7487.0],ip[width=18 height=10 bits=16 min=1519.0 max=11555.0],1,1.0296587,0.03409322,2.4820232,189.96184
b401,0,Experiment 5,EM15554,2685.8174,(x=4.63 y=61.61),1,5,ip[width=29 height=10 bits=16 min=0.0 max=7487.0],ip[width=29 height=10 bits=16 min=1519.0 max=11555.0],1,1.8595116,0.017557379,2.5175169,223.56119
b402,0,Experiment 5,EM15554,2451.136,(x=4.51 y=86.44),1,5,ip[width=24 height=11 bits=16 min=0.0 max=7487.0],ip[width=24 height=11 bits=16 min=1519.0 max=11555.0],1,1.5882392,0.003191792,2.6433332,195.33664
b403,0,Experiment 5,EM15554,2452.1675,(x=4.77 y=66.59),1,5,ip[width=25 height=11 bits=16 min=0.0 max=7487.0],ip[width=25 height=11 bits=16 min=1519.0 max=11555.0],1,1.6568148,0.004238055,2.64278,189.62857
b404,0,Experiment 5,EM15554,2393.4517,(x=4.67 y=16.90),1,5,ip[width=22 height=11 bits=16 min=0.0 max=7487.0],ip[width=22 height=11 bits=16 min=1519.0 max=11555.0],1,1.4316988,0.00354845,2.6742585,188.09239
b405,0,Experiment 5,EM15554,2359.5781,(x=4.54 y=69.74),1,5,ip[width=22 height=11 bits=16 min=0.0 max=7487.0],ip[width=22 height=11 bits=16 min=1519.0 max=11555.0],1,1.4637008,0.014139645,2.6924186,214.04279
b406,0,Experiment 5,EM15554,2987.9478,(x=4.90 y=78.35),1,5,ip[width=22 height=10 bits=16 min=0.0 max=7487.0],ip[width=22 height=10 bits=16 min=1519.0 max=11555.0],1,1.2983639,0.195886,2.35554,237.68098
b407,0,Experiment 5,EM15554,2613.5947,(x=4.62 y=74.37),1,5,ip[width=22 height=11 bits=16 min=0.0 max=7487.0],ip[width=22 height=11 bits=16 min=1519.0 max=11555.0],1,1.4421451,0.110096134,2.5562365,186.49445
b408,0,Experiment 5,EM15554,3375.937,(x=5.05 y=80.01),1,5,ip[width=16 height=9 bits=16 min=0.0 max=7487.0],ip[width=16 height=9 bits=16 min=1519.0 max=11555.0],1,0.8001638,0.002316056,2.147533,213.77228
b409,0,Experiment 5,EM15554,2511.7678,(x=5.30 y=57.65),1,5,ip[width=31 height=11 bits=16 min=0.0 max=7487.0],ip[width=31 height=11 bits=16 min=1519.0 max=11555.0],1,2.0422487,0.17647588,2.6108274,208.59302
b410,0,Experiment 5,EM15554,3155.3503,(x=5.68 y=77.28),1,5,ip[width=23 height=9 bits=16 min=0.0 max=7487.0],ip[width=23 height=9 bits=16 min=1519.0 max=11555.0],1,1.2180007,0.11053127,2.2657928,207.35294
b411,0,Experiment 5,EM15554,3349.9395,(x=5.79 y=80.84),1,5,ip[width=31 height=10 bits=16 min=0.0 max=7487.0],ip[width=31 height=10 bits=16 min=1519.0 max=11555.0],1,1.7391286,0.1382677,2.1614707,271.4093
b413,0,Experiment 5,EM15554,2448.1487,(x=6.52 y=41.44),1,5,ip[width=21 height=11 bits=16 min=0.0 max=7487.0],ip[width=21 height=11 bits=16 min=1519.0 max=11555.0],1,1.3384377,0.010690284,2.6449347,208.04706
b415,0,Experiment 5,EM15554,3714.5085,(x=6.89 y=78.09),1,5,ip[width=17 height=9 bits=16 min=0.0 max=7487.0],ip[width=17 height=9 bits=16 min=1519.0 max=11555.0],1,0.8519405,0.053537432,1.9660195,218.28703
b417,0,Experiment 5,EM15554,2368.518,(x=7.25 y=39.74),1,5,ip[width=22 height=11 bits=16 min=0.0 max=7487.0],ip[width=22 height=11 bits=16 min=1519.0 max=11555.0],1,1.4675709,0.009560246,2.687626,203.54645
b419,0,Experiment 5,EM15554,2624.0103,(x=7.98 y=84.47),1,5,ip[width=22 height=11 bits=16 min=0.0 max=7487.0],ip[width=22 height=11 bits=16 min=1519.0 max=11555.0],1,1.4803686,0.04525633,2.5506525,188.85027
b420,0,Experiment 5,EM15554,3261.7427,(x=8.68 y=80.17),1,5,ip[width=29 height=10 bits=16 min=0.0 max=7487.0],ip[width=29 height=10 bits=16 min=1519.0 max=11555.0],1,1.577631,0.19014423,2.2087543,256.74875
b421,0,Experiment 5,EM15554,3187.9243,(x=8.15 y=82.65),1,5,ip[width=17 height=9 bits=16 min=0.0 max=7487.0],ip[width=17 height=9 bits=16 min=1519.0 max=11555.0],1,0.90493524,0.002191531,2.2483294,226.14912
b422,0,Experiment 5,EM15554,3586.4634,(x=8.82 y=75.24),1,5,ip[width=27 height=8 bits=16 min=0.0 max=7487.0],ip[width=27 height=8 bits=16 min=1519.0 max=11555.0],1,1.3651586,0.016705396,2.0346665,235.34706
b424,0,Experiment 5,EM15554,3525.6938,(x=8.83 y=79.13),1,5,ip[width=24 height=8 bits=16 min=0.0 max=7487.0],ip[width=24 height=8 bits=16 min=1519.0 max=11555.0],1,1.2238907,0.005545911,2.067246,217.707
b425,0,Experiment 5,EM15554,2498.575,(x=9.02 y=71.66),1,5,ip[width=27 height=11 bits=16 min=0.0 max=7487.0],ip[width=27 height=11 bits=16 min=1519.0 max=11555.0],1,1.8839737,0.0520892,2.6179004,201.86667
b426,0,Experiment 5,EM15554,3046.994,(x=8.99 y=73.95),1,5,ip[width=21 height=10 bits=16 min=0.0 max=7487.0],ip[width=21 height=10 bits=16 min=1519.0 max=11555.0],1,1.2277453,0.17437476,2.3238845,207.35669
b427,0,Experiment 5,EM15554,2485.9663,(x=9.17 y=38.31),1,5,ip[width=27 height=11 bits=16 min=0.0 max=7487.0],ip[width=27 height=11 bits=16 min=1519.0 max=11555.0],1,1.8073727,0.008323362,2.62466,187.85902
b428,0,Experiment 5,EM15554,2633.3962,(x=9.11 y=64.67),1,5,ip[width=19 height=10 bits=16 min=0.0 max=7487.0],ip[width=19 height=10 bits=16 min=1519.0 max=11555.0],1,1.1725457,0.00161396,2.5456204,201.06897
b429,0,Experiment 5,EM15554,2714.2925,(x=9.64 y=83.54),1,5,ip[width=22 height=11 bits=16 min=0.0 max=7487.0],ip[width=22 height=11 bits=16 min=1519.0 max=11555.0],1,1.4039834,0.093216576,2.5022507,213.73296
b430,0,Experiment 5,EM15554,2318.5254,(x=9.78 y=24.10),1,5,ip[width=23 height=10 bits=16 min=0.0 max=7487.0],ip[width=23 height=10 bits=16 min=1519.0 max=11555.0],1,1.4803532,0.019417655,2.7144277,215.80952
b437,0,Experiment 5,EM15554,2731.8054,(x=11.27 y=88.05),1,5,ip[width=35 height=11 bits=16 min=0.0 max=7487.0],ip[width=35 height=11 bits=16 min=1519.0 max=11555.0],1,2.2912793,0.046753373,2.492862,226.01027
b438,0,Experiment 5,EM15554,4032.785,(x=10.65 y=76.96),1,5,ip[width=24 height=8 bits=16 min=0.0 max=7487.0],ip[width=24 height=8 bits=16 min=1519.0 max=11555.0],1,1.1790833,0.077002525,1.7953867,253.56757
b439,0,Experiment 5,EM15554,2400.6738,(x=11.67 y=49.32),1,5,ip[width=17 height=11 bits=16 min=0.0 max=7487.0],ip[width=17 height=11 bits=16 min=1519.0 max=11555.0],1,1.0653535,0.001176325,2.6703866,216.91911
b440,0,Experiment 5,EM15554,3620.9958,(x=11.60 y=76.30),1,5,ip[width=33 height=9 bits=16 min=0.0 max=7487.0],ip[width=33 height=9 bits=16 min=1519.0 max=11555.0],1,1.8697575,0.034912385,2.016153,276.87918
b442,0,Experiment 5,EM15554,2989.1306,(x=11.71 y=78.99),1,5,ip[width=24 height=9 bits=16 min=0.0 max=7487.0],ip[width=24 height=9 bits=16 min=1519.0 max=11555.0],1,1.341691,0.036510214,2.3549058,244.67836
b443,0,Experiment 5,EM15554,2679.5454,(x=12.42 y=89.38),1,5,ip[width=25 height=10 bits=16 min=0.0 max=7487.0],ip[width=25 height=10 bits=16 min=1519.0 max=11555.0],1,1.5833977,0.12705144,2.5208793,215.89394
b444,0,Experiment 5,EM15554,3769.2817,(x=12.71 y=76.64),1,5,ip[width=23 height=8 bits=16 min=0.0 max=7487.0],ip[width=23 height=8 bits=16 min=1519.0 max=11555.0],1,1.0601419,0.16889621,1.9366548,286.21805
[truncated: 1,534 more rows]
