# Supplementary material for: FlhE functions as a chaperone to prevent formation of periplasmic flagella in Gram-negative bacteria
Source: Nat Commun. 2024 Jul 14;15:5921. doi: 10.1038/s41467-024-50278-0 (PMC11247099; doi:10.1038/s41467-024-50278-0)
Supplement: Supplementary file 7 — Source Data [file 41467_2024_50278_MOESM7_ESM.zip › FigS7f.xlsx]

## Sheet: Sheet1
Effect of FlhE on FliK-Bla secretion (MIC values - 96 wells assay- bioprotocol)
MIC values - 96 wells assay- bioprotocol :
			flhE+										DFlhE
			Assay 1	Assay 2	Assay 3	Assay 4	Assay 5	Assay 6					Assay 1	Assay 2	Assay 3	Assay 4	Assay 5	Assay 6
		WT	12.5	12.5	12.5	12.5	12.5	12.5				WT	12.5	12.5	12.5	12.5	12.5	12.5
		flgB	25	25	25	25	25	25				flgB	25	25	25	25	25	25
		flgC	50	50	50	50	50	50				flgC	50	50	50	50	50	50
		flgF	50	50	50	50	50	50				flgF	50	50	50	50	50	50
		flgJ	50	50	50	100	50	50				flgJ	50	50	50	50	100	50
		flgG	50	50	50	50	50	50				flgG	50	50	50	50	50	50
		flgA	25	25	25	25	25	25				flgA	25	25	25	25	25	25
		flgI	25	25	25	25	25	25				flgI	12.5	12.5	6.25	12.5	12.5	12.5
		flgH	25	25	25	25	25	25				flgH	6.25	6.25	6.25	6.25	6.25	6.25
		flgD	25	25	25	25	25	25				flgD	25	25	25	25	25	25
		flgE	12.5	12.5	12.5	12.5	12.5	12.5				flgE	12.5	12.5	12.5	12.5	12.5	12.5
		flgK	12.5	12.5	12.5	12.5	12.5	12.5				flgK	12.5	12.5	12.5	12.5	12.5	12.5
		flgL	12.5	12.5	12.5	12.5	12.5	12.5				flgL	12.5	12.5	12.5	12.5	12.5	12.5
			FlhB N269A background										FlhB N269A background
			FlhE+										DFlhE
			Assay 1	Assay 2	Assay 3	Assay 4	Assay 5	Assay 6					Assay 1	Assay 2	Assay 3	Assay 4	Assay 5	Assay 6
		flgB	25	25	25	25	25	25				flgB	25	25	25	25	25	25
		flgC	50	50	50	50	50	50				flgC	50	50	50	50	50	50
		flgF	50	50	50	50	50	50				flgF	50	50	50	50	50	50
		flgJ	50	50	50	100	50	50				flgJ	50	50	50	100	50	50
		flgG	50	50	50	50	50	50				flgG	50	50	50	50	50	50
		flgA	25	25	25	25	25	25				flgA	25	25	25	25	25	25
		flgI	25	25	25	25	25	25				flgI	25	25	25	25	25	25
		flgH	25	25	25	25	25	25				flgH	25	25	25	25	25	25
		flgD	25	25	25	25	25	25				flgD	25	25	25	25	25	25
		flgE	12.5	12.5	12.5	12.5	12.5	12.5				flgE	12.5	12.5	12.5	12.5	12.5	12.5
		flgK	12.5	12.5	12.5	12.5	12.5	12.5				flgK	12.5	12.5	12.5	12.5	12.5	12.5
		flgL	12.5	12.5	12.5	12.5	12.5	12.5				flgL	12.5	12.5	12.5	12.5	12.5	12.5
List of Strains:
TH13359	fliK7582::bla(before stop)
TH13807	fliK7582::Bla DflgA7656(D6-214(of 219))
TH13808	fliK7582::Bla DflgB7657(D6-133(of 138))
TH13809	fliK7582::Bla DflgC7658(D6-129(of 134))
TH13810	fliK7582::Bla DflgD6540(D2-220(of 232))
TH13811	fliK7582::Bla DflgE7659(D6-398(of 403))
TH13812	fliK7582::Bla DflgF7660(D6-246(of 251))
TH13813	fliK7582::Bla DflgG7661(D6-255(of 260))
TH13814	fliK7582::Bla DflgH7662(D6-227(of 232))
TH13815	fliK7582::Bla DflgI7663(D6-360(of 365))
TH13816	fliK7582::Bla DflgJ7664(D6-311(of 316))
TH13817	fliK7582::Bla DflgK7665(D6-548(of 553))
TH13818	fliK7582::Bla DflgL7666(D6-312(of 317))
TH27867	DflhE7404 fliK7582::bla
TH27868	DflgA7656 DflhE7404 fliK7582::bla
TH27869	DflgB7657 DflhE7404 fliK7582::bla
TH27870	DflgC7658 DflhE7404 fliK7582::bla
TH27871	DflgD6540 DflhE7404 fliK7582::bla
TH27872	DflgE7659 DflhE7404 fliK7582::bla
TH27873	DflgF7660 DflhE7404 fliK7582::bla
TH27874	DflgG7661 DflhE7404 fliK7582::bla
TH27875	DflgH7662 DflhE7404 fliK7582::bla
TH27876	DflgI7663 DflhE7404 fliK7582::bla
TH27877	DflgJ7664 DflhE7404 fliK7582::bla
TH27878	DflgK7665 DflhE7404 fliK7582::bla
TH27879	DflgL7666 DflhE7404 fliK7582::bla
For the FlhB N269A strains (NOT saved !):
FlhB N269A was added to the first set of strains using tetR followed by tetS selections using transducting phages on :
TH25067 (STM1911::Tn10dTc DflhBAE7670::FCF) for the tetR selection
and TH13763 (flhB7152(N269A) fljBenx vh2) or TH27928 (DflhE7404 flhB9225(N269A)) for the tetS selections
MIC assay protocol described in :
Chevance, F. F. V. and Hughes, K. T. (2023). β-lactamase (Bla) Reporter-based System to Study Flagellar Type 3 Secretion in Salmonella. Bio-protocol 13(12): e4696. DOI: 10.21769/BioProtoc.4696
