# Supplementary material for: FlhE functions as a chaperone to prevent formation of periplasmic flagella in Gram-negative bacteria
Source: Nat Commun. 2024 Jul 14;15:5921. doi: 10.1038/s41467-024-50278-0 (PMC11247099; doi:10.1038/s41467-024-50278-0)
Supplement: Supplementary file 7 — Source Data [file 41467_2024_50278_MOESM7_ESM.zip › FigS9c.xlsx]

## Sheet: MicrobeJ_Results
#SHAPE.curvature = cell curvature, NAME = individual bacterial cells, IMAGE = strains used
# "," separator
NAME,ASSOCIATION,EXPERIMENT,IMAGE,INTENSITY,INTENSITY.ch1.mean,LOCATION,MEDIAL,POSITION,PROFILE_MEDIAL,PROFILE_MEDIAL.ch2,SHAPE,SHAPE.area,SHAPE.circularity,SHAPE.curvature,SHAPE.length,ZSCORE,
b1,0,Experiment 12,EM15686,5551.412,93.63852,(x=3.89 y=92.97),1,1,ip[width=43 height=11 bits=16 min=0.0 max=2755.0],ip[width=43 height=11 bits=16 min=4860.0 max=13699.0],1,2.9939957,0.5516149,0.045394406,3.6778278,3.5336118,
b2,0,Experiment 12,EM15686,5662.7427,90.92093,(x=4.70 y=86.92),1,1,ip[width=49 height=11 bits=16 min=0.0 max=2755.0],ip[width=49 height=11 bits=16 min=4860.0 max=13699.0],1,3.3682895,0.46906576,0.18767264,4.2247105,3.4310918,
b3,0,Experiment 12,EM15686,5579.5396,93.20059,(x=5.21 y=61.12),1,1,ip[width=38 height=11 bits=16 min=0.0 max=2755.0],ip[width=38 height=11 bits=16 min=4860.0 max=13699.0],1,2.6402245,0.6094012,0.049728498,3.2450547,3.5077102,
b4,0,Experiment 12,EM15686,5618.648,101.367645,(x=5.83 y=36.23),1,1,ip[width=43 height=12 bits=16 min=0.0 max=2755.0],ip[width=43 height=12 bits=16 min=4860.0 max=13699.0],1,3.2073085,0.5718777,0.20841654,3.7204976,3.4716966,
b5,0,Experiment 12,EM15686,5578.0894,94.60597,(x=6.55 y=74.09),1,1,ip[width=35 height=12 bits=16 min=0.0 max=2755.0],ip[width=35 height=12 bits=16 min=4860.0 max=13699.0],1,2.6443105,0.6990434,0.09012482,2.9354663,3.5090454,
b6,0,Experiment 12,EM15686,5598.321,90.13513,(x=8.73 y=84.20),1,1,ip[width=42 height=11 bits=16 min=0.0 max=2755.0],ip[width=42 height=11 bits=16 min=4860.0 max=13699.0],1,2.9275558,0.5287513,0.23363818,3.589587,3.490415,
b7,0,Experiment 12,EM15686,5744.1,1341.3478,(x=7.72 y=22.61),1,1,ip[width=20 height=11 bits=16 min=0.0 max=2755.0],ip[width=20 height=11 bits=16 min=4860.0 max=13699.0],1,1.2734162,0.85693246,0.15416999,1.6445541,3.3561733,
b8,0,Experiment 12,EM15686,5622.2183,87.74328,(x=8.88 y=89.01),1,1,ip[width=44 height=11 bits=16 min=0.0 max=2755.0],ip[width=44 height=11 bits=16 min=4860.0 max=13699.0],1,3.220669,0.5452698,0.11611292,3.8088174,3.468409,
b9,0,Experiment 12,EM15686,5615.9575,98.20525,(x=8.68 y=69.88),1,1,ip[width=49 height=10 bits=16 min=0.0 max=2755.0],ip[width=49 height=10 bits=16 min=4860.0 max=13699.0],1,3.2739568,0.45641524,0.31178856,4.248928,3.474174,
b10,0,Experiment 12,EM15686,5720.954,86.85235,(x=8.52 y=58.76),1,1,ip[width=35 height=11 bits=16 min=0.0 max=2755.0],ip[width=35 height=11 bits=16 min=4860.0 max=13699.0],1,2.3608341,0.6276459,0.22864479,3.0096045,3.3774872,
b11,0,Experiment 12,EM15686,5659.562,2119.19,(x=8.47 y=24.09),1,1,ip[width=21 height=10 bits=16 min=0.0 max=2755.0],ip[width=21 height=10 bits=16 min=4860.0 max=13699.0],1,1.2554146,0.86008036,0.13271587,1.7049406,3.4340205,
b13,0,Experiment 12,EM15686,5517.7114,88.3125,(x=8.80 y=4.97),1,1,ip[width=26 height=11 bits=16 min=0.0 max=2755.0],ip[width=26 height=11 bits=16 min=4860.0 max=13699.0],1,1.784065,0.7859476,0.17961745,2.1894467,3.5646453,
b14,0,Experiment 12,EM15686,5845.6655,89.53185,(x=10.47 y=44.48),1,1,ip[width=47 height=9 bits=16 min=0.0 max=2755.0],ip[width=47 height=9 bits=16 min=4860.0 max=13699.0],1,2.812469,0.4497916,0.13680433,4.0248747,3.2626455,
b15,0,Experiment 12,EM15686,6292.033,87.398056,(x=10.26 y=45.72),1,1,ip[width=33 height=9 bits=16 min=0.0 max=2755.0],ip[width=33 height=9 bits=16 min=4860.0 max=13699.0],1,1.6225308,0.53361213,0.060177833,2.7700677,2.8516042,
b16,0,Experiment 12,EM15686,5860.529,87.83776,(x=10.41 y=59.47),1,1,ip[width=43 height=10 bits=16 min=0.0 max=2755.0],ip[width=43 height=10 bits=16 min=4860.0 max=13699.0],1,2.6702142,0.5035136,0.052732524,3.6590266,3.2489586,
b17,0,Experiment 12,EM15686,5957.7173,83.342224,(x=11.65 y=46.20),1,1,ip[width=58 height=10 bits=16 min=0.0 max=2755.0],ip[width=58 height=10 bits=16 min=4860.0 max=13699.0],1,3.5410428,0.36308634,0.30819696,5.049779,3.1594617,
b18,0,Experiment 12,EM15686,5538.869,89.34286,(x=11.67 y=78.03),1,1,ip[width=39 height=11 bits=16 min=0.0 max=2755.0],ip[width=39 height=11 bits=16 min=4860.0 max=13699.0],1,2.7551107,0.60999626,0.012824008,3.2988539,3.545162,
b19,0,Experiment 12,EM15686,5585.9697,92.2236,(x=12.83 y=8.06),1,1,ip[width=54 height=11 bits=16 min=0.0 max=2755.0],ip[width=54 height=11 bits=16 min=4860.0 max=13699.0],1,3.8432841,0.45724136,0.3059943,4.6619625,3.501789,
b20,0,Experiment 12,EM15686,5490.4326,84.74556,(x=13.86 y=52.42),1,1,ip[width=41 height=10 bits=16 min=0.0 max=2755.0],ip[width=41 height=10 bits=16 min=4860.0 max=13699.0],1,2.66232,0.5379148,0.19678049,3.5319932,3.5897648,
b21,0,Experiment 12,EM15686,5487.4443,86.779854,(x=14.18 y=93.84),1,1,ip[width=30 height=11 bits=16 min=0.0 max=2755.0],ip[width=30 height=11 bits=16 min=4860.0 max=13699.0],1,2.1209006,0.7214788,0.019506587,2.5532882,3.5925167,
b23,0,Experiment 12,EM15686,5718.775,90.66737,(x=14.08 y=69.83),1,1,ip[width=54 height=11 bits=16 min=0.0 max=2755.0],ip[width=54 height=11 bits=16 min=4860.0 max=13699.0],1,3.7217832,0.43546483,0.34537905,4.6917367,3.379494,
b24,0,Experiment 12,EM15686,5328.2476,192.4086,(x=15.20 y=82.71),1,1,ip[width=22 height=11 bits=16 min=0.0 max=2755.0],ip[width=22 height=11 bits=16 min=4860.0 max=13699.0],1,1.5082768,0.84572864,0.016231606,1.8611097,3.7391148,
b26,0,Experiment 12,EM15686,5379.9087,1230.0804,(x=16.80 y=60.75),1,1,ip[width=24 height=11 bits=16 min=0.0 max=2755.0],ip[width=24 height=11 bits=16 min=4860.0 max=13699.0],1,1.600081,0.8053996,0.14199083,1.9970721,3.6915421,
b27,0,Experiment 12,EM15686,5431.034,94.29464,(x=16.64 y=18.00),1,1,ip[width=25 height=11 bits=16 min=0.0 max=2755.0],ip[width=25 height=11 bits=16 min=4860.0 max=13699.0],1,1.7623957,0.80938035,0.0107111605,2.1049101,3.6444626,
b28,0,Experiment 12,EM15686,5566.1875,91.36758,(x=19.83 y=92.11),1,1,ip[width=50 height=11 bits=16 min=0.0 max=2755.0],ip[width=50 height=11 bits=16 min=4860.0 max=13699.0],1,3.461173,0.48720035,0.26066536,4.269205,3.5200055,
b29,0,Experiment 12,EM15686,5612.303,88.508644,(x=19.06 y=86.64),1,1,ip[width=45 height=11 bits=16 min=0.0 max=2755.0],ip[width=45 height=11 bits=16 min=4860.0 max=13699.0],1,3.2131138,0.5366646,0.5083688,3.870274,3.4775393,
b30,0,Experiment 12,EM15686,5763.817,100.24967,(x=20.80 y=59.65),1,1,ip[width=84 height=11 bits=16 min=0.0 max=2755.0],ip[width=84 height=11 bits=16 min=4860.0 max=13699.0],1,5.9706297,0.30258068,0.07183283,7.3478265,3.3380165,
b32,0,Experiment 12,EM15686,5598.557,90.629105,(x=22.44 y=48.92),1,1,ip[width=47 height=11 bits=16 min=0.0 max=2755.0],ip[width=47 height=11 bits=16 min=4860.0 max=13699.0],1,3.387625,0.5321148,0.1787819,4.00195,3.4901977,
b33,0,Experiment 12,EM15686,5452.166,93.252,(x=23.29 y=68.33),1,1,ip[width=29 height=11 bits=16 min=0.0 max=2755.0],ip[width=29 height=11 bits=16 min=4860.0 max=13699.0],1,1.9732492,0.71770346,0.33984944,2.4771585,3.625003,
b34,0,Experiment 12,EM15686,5451.9653,95.08849,(x=24.25 y=31.63),1,1,ip[width=36 height=12 bits=16 min=0.0 max=2755.0],ip[width=36 height=12 bits=16 min=4860.0 max=13699.0],1,2.6808224,0.6553529,0.1075783,3.100503,3.6251879,
b35,0,Experiment 12,EM15686,5519.793,104.10268,(x=25.70 y=95.97),1,1,ip[width=26 height=11 bits=16 min=0.0 max=2755.0],ip[width=26 height=11 bits=16 min=4860.0 max=13699.0],1,1.7568911,0.7627802,0.027676681,2.2212062,3.5627282,
b38,0,Experiment 12,EM15686,6256.625,113.94414,(x=27.04 y=94.70),1,1,ip[width=21 height=11 bits=16 min=0.0 max=2755.0],ip[width=21 height=11 bits=16 min=4860.0 max=13699.0],1,1.4102743,0.7856132,0.0092651965,1.7454144,2.8842099,
b39,0,Experiment 12,EM15686,5681.2666,91.648224,(x=29.14 y=66.35),1,1,ip[width=57 height=11 bits=16 min=0.0 max=2755.0],ip[width=57 height=11 bits=16 min=4860.0 max=13699.0],1,3.9885612,0.42076984,0.41810334,4.9300733,3.414034,
b40,0,Experiment 12,EM15686,5956.9263,91.518295,(x=29.29 y=73.76),1,1,ip[width=43 height=12 bits=16 min=0.0 max=2755.0],ip[width=43 height=12 bits=16 min=4860.0 max=13699.0],1,2.6057324,0.485135,0.22733964,3.7020617,3.16019,
b41,0,Experiment 12,EM15686,5639.97,91.31871,(x=28.18 y=15.53),1,1,ip[width=48 height=11 bits=16 min=0.0 max=2755.0],ip[width=48 height=11 bits=16 min=4860.0 max=13699.0],1,3.3975854,0.48304364,0.44280088,4.1174617,3.4520621,
b42,0,Experiment 12,EM15686,5454.0337,94.945015,(x=29.13 y=96.77),1,1,ip[width=34 height=11 bits=16 min=0.0 max=2755.0],ip[width=34 height=11 bits=16 min=4860.0 max=13699.0],1,2.312465,0.6516353,0.038035005,2.8690417,3.6232834,
b43,0,Experiment 12,EM15686,5871.0054,87.65574,(x=28.99 y=72.53),1,1,ip[width=25 height=9 bits=16 min=0.0 max=2755.0],ip[width=25 height=9 bits=16 min=4860.0 max=13699.0],1,1.4497466,0.72361994,0.10396235,2.114203,3.2393112,
b44,0,Experiment 12,EM15686,5625.991,93.01104,(x=30.16 y=42.52),1,1,ip[width=45 height=16 bits=16 min=0.0 max=2755.0],ip[width=45 height=16 bits=16 min=4860.0 max=13699.0],1,3.549184,0.44933936,0.4597703,3.891383,3.4649346,
b45,0,Experiment 12,EM15686,5512.605,87.09091,(x=31.18 y=94.20),1,1,ip[width=51 height=11 bits=16 min=0.0 max=2755.0],ip[width=51 height=11 bits=16 min=4860.0 max=13699.0],1,3.7200255,0.49848208,0.09893481,4.3613114,3.5693474,
b46,0,Experiment 12,EM15686,5703.1343,91.36207,(x=30.83 y=75.50),1,1,ip[width=26 height=10 bits=16 min=0.0 max=2755.0],ip[width=26 height=10 bits=16 min=4860.0 max=13699.0],1,1.4086707,0.69658774,0.0049678525,2.1526976,3.3938968,
b47,0,Experiment 12,EM15686,5872.2686,91.29319,(x=31.15 y=73.55),1,1,ip[width=28 height=9 bits=16 min=0.0 max=2755.0],ip[width=28 height=9 bits=16 min=4860.0 max=13699.0],1,1.5222771,0.671164,0.009215624,2.3164167,3.238148,
b48,0,Experiment 12,EM15686,5441.451,942.4733,(x=31.58 y=26.25),1,1,ip[width=34 height=11 bits=16 min=0.0 max=2755.0],ip[width=34 height=11 bits=16 min=4860.0 max=13699.0],1,2.385859,0.6625002,0.08505014,2.8891294,3.6348703,
b49,0,Experiment 12,EM15686,5862.1694,90.69823,(x=31.31 y=69.03),1,1,ip[width=41 height=10 bits=16 min=0.0 max=2755.0],ip[width=41 height=10 bits=16 min=4860.0 max=13699.0],1,2.649707,0.5388737,0.085404545,3.5252388,3.2474477,
b50,0,Experiment 12,EM15686,5696.2725,92.544945,(x=33.47 y=68.72),1,1,ip[width=41 height=11 bits=16 min=0.0 max=2755.0],ip[width=41 height=11 bits=16 min=4860.0 max=13699.0],1,2.7937813,0.5511375,0.32188278,3.53674,3.4002159,
b51,0,Experiment 12,EM15686,5402.8594,89.21429,(x=36.34 y=95.77),1,1,ip[width=30 height=10 bits=16 min=0.0 max=2755.0],ip[width=30 height=10 bits=16 min=4860.0 max=13699.0],1,1.8996085,0.6753154,0.03564006,2.5653117,3.6704075,
b52,0,Experiment 12,EM15686,6413.7554,1341.7667,(x=38.74 y=15.52),1,1,ip[width=40 height=10 bits=16 min=0.0 max=2755.0],ip[width=40 height=10 bits=16 min=4860.0 max=13699.0],1,2.606195,0.5483727,0.024469055,3.4515152,2.7395153,
b53,0,Experiment 12,EM15686,5777.622,87.64298,(x=38.62 y=58.12),1,1,ip[width=62 height=11 bits=16 min=0.0 max=2755.0],ip[width=62 height=11 bits=16 min=4860.0 max=13699.0],1,4.480609,0.40998784,0.013699927,5.414034,3.3253043,
b54,0,Experiment 12,EM15686,5522.2983,87.90883,(x=39.94 y=1.46),1,1,ip[width=42 height=11 bits=16 min=0.0 max=2755.0],ip[width=42 height=11 bits=16 min=4860.0 max=13699.0],1,2.789202,0.5592719,0.26377946,3.5735292,3.5604212,
b55,0,Experiment 12,EM15686,5402.3267,91.10277,(x=43.48 y=68.31),1,1,ip[width=31 height=10 bits=16 min=0.0 max=2755.0],ip[width=31 height=10 bits=16 min=4860.0 max=13699.0],1,1.974606,0.6566818,0.10616255,2.6319172,3.670898,
b56,0,Experiment 12,EM15686,5366.5,87.23,(x=43.70 y=56.91),1,1,ip[width=24 height=11 bits=16 min=0.0 max=2755.0],ip[width=24 height=11 bits=16 min=4860.0 max=13699.0],1,1.5769217,0.8180594,0.0060779713,1.9851062,3.7038896,
b57,0,Experiment 12,EM15686,5555.7993,134.90175,(x=46.20 y=68.32),1,1,ip[width=71 height=11 bits=16 min=0.0 max=2755.0],ip[width=71 height=11 bits=16 min=4860.0 max=13699.0],1,5.0132394,0.3492047,0.1902672,6.183356,3.5295715,
b59,0,Experiment 12,EM15686,5313.9795,1217.1958,(x=46.94 y=21.81),1,1,ip[width=27 height=11 bits=16 min=0.0 max=2755.0],ip[width=27 height=11 bits=16 min=4860.0 max=13699.0],1,1.8484794,0.784061,0.07669425,2.2374084,3.7522535,
b60,0,Experiment 12,EM15686,5653.6455,172.07724,(x=47.00 y=45.72),1,1,ip[width=28 height=11 bits=16 min=0.0 max=2755.0],ip[width=28 height=11 bits=16 min=4860.0 max=13699.0],1,1.9284726,0.76740456,0.061618235,2.3412611,3.4394689,
b61,0,Experiment 12,EM15686,5412.2334,87.63513,(x=47.65 y=8.85),1,1,ip[width=33 height=11 bits=16 min=0.0 max=2755.0],ip[width=33 height=11 bits=16 min=4860.0 max=13699.0],1,2.3341439,0.6796567,0.2627497,2.788183,3.6617756,
b62,0,Experiment 12,EM15686,5467.5195,391.09225,(x=48.38 y=73.62),1,1,ip[width=44 height=11 bits=16 min=0.0 max=2755.0],ip[width=44 height=11 bits=16 min=4860.0 max=13699.0],1,3.1556938,0.54533345,0.054026093,3.8079238,3.6108646,
b63,0,Experiment 12,EM15686,5588.0967,92.08612,(x=48.85 y=26.85),1,1,ip[width=44 height=11 bits=16 min=0.0 max=2755.0],ip[width=44 height=11 bits=16 min=4860.0 max=13699.0],1,3.2835474,0.5734413,0.01507503,3.7623541,3.4998302,
b64,0,Experiment 12,EM15686,5742.1416,131.85542,(x=48.28 y=46.84),1,1,ip[width=29 height=11 bits=16 min=0.0 max=2755.0],ip[width=29 height=11 bits=16 min=4860.0 max=13699.0],1,1.9453717,0.7184259,0.36625722,2.444206,3.3579764,
b65,0,Experiment 12,EM15686,5802.3706,125.27171,(x=51.24 y=48.18),1,1,ip[width=55 height=10 bits=16 min=0.0 max=2755.0],ip[width=55 height=10 bits=16 min=4860.0 max=13699.0],1,3.5548582,0.4047758,0.19771235,4.7793875,3.3025143,
b66,0,Experiment 12,EM15686,5361.664,87.178986,(x=50.20 y=79.13),1,1,ip[width=28 height=12 bits=16 min=0.0 max=2755.0],ip[width=28 height=12 bits=16 min=4860.0 max=13699.0],1,2.0148184,0.76114494,0.16724332,2.3566074,3.7083426,
b67,0,Experiment 12,EM15686,6490.023,416.8057,(x=50.59 y=87.00),1,1,ip[width=46 height=11 bits=16 min=0.0 max=2755.0],ip[width=46 height=11 bits=16 min=4860.0 max=13699.0],1,3.0460346,0.4946519,0.3539187,3.9425766,2.6692832,
b69,0,Experiment 12,EM15686,5454.207,87.65385,(x=52.33 y=14.70),1,1,ip[width=38 height=11 bits=16 min=0.0 max=2755.0],ip[width=38 height=11 bits=16 min=4860.0 max=13699.0],1,2.6409183,0.5787921,0.1612656,3.2511127,3.6231236,
b72,0,Experiment 12,EM15686,5636.923,135.77533,(x=53.73 y=50.23),1,1,ip[width=28 height=11 bits=16 min=0.0 max=2755.0],ip[width=28 height=11 bits=16 min=4860.0 max=13699.0],1,1.815853,0.7340906,0.063214,2.3274386,3.454868,
b74,0,Experiment 12,EM15686,5362.1523,88.42373,(x=54.88 y=90.30),1,1,ip[width=32 height=11 bits=16 min=0.0 max=2755.0],ip[width=32 height=11 bits=16 min=4860.0 max=13699.0],1,2.3256636,0.7068072,0.26869068,2.7189772,3.7078931,
b75,0,Experiment 12,EM15686,5608.245,98.089745,(x=55.50 y=73.61),1,1,ip[width=36 height=11 bits=16 min=0.0 max=2755.0],ip[width=36 height=11 bits=16 min=4860.0 max=13699.0],1,2.4776323,0.62132496,0.1586477,3.0750887,3.481276,
b78,0,Experiment 12,EM15686,5567.1255,91.2113,(x=57.04 y=43.84),1,1,ip[width=46 height=11 bits=16 min=0.0 max=2755.0],ip[width=46 height=11 bits=16 min=4860.0 max=13699.0],1,3.2051575,0.5161969,0.2550161,3.971235,3.5191417,
b80,0,Experiment 12,EM15686,5501.719,84.73008,(x=57.52 y=85.75),1,1,ip[width=43 height=12 bits=16 min=0.0 max=2755.0],ip[width=43 height=12 bits=16 min=4860.0 max=13699.0],1,3.0748987,0.5608828,0.14871629,3.7150342,3.5793717,
b81,0,Experiment 12,EM15686,5520.485,91.26118,(x=57.91 y=22.36),1,1,ip[width=50 height=11 bits=16 min=0.0 max=2755.0],ip[width=50 height=11 bits=16 min=4860.0 max=13699.0],1,3.3586066,0.45556143,0.41948733,4.28311,3.562091,
b87,0,Experiment 12,EM15686,5520.353,89.15476,(x=60.01 y=79.36),1,1,ip[width=49 height=11 bits=16 min=0.0 max=2755.0],ip[width=49 height=11 bits=16 min=4860.0 max=13699.0],1,3.357373,0.49537897,0.27859846,4.1974783,3.5622125,
b88,0,Experiment 12,EM15686,5572.225,91.79625,(x=59.87 y=14.32),1,1,ip[width=49 height=11 bits=16 min=0.0 max=2755.0],ip[width=49 height=11 bits=16 min=4860.0 max=13699.0],1,3.3713424,0.45415556,0.4606009,4.179547,3.5144455,
b90,0,Experiment 12,EM15686,5345.9165,89.35294,(x=62.68 y=20.81),1,1,ip[width=26 height=11 bits=16 min=0.0 max=2755.0],ip[width=26 height=11 bits=16 min=4860.0 max=13699.0],1,1.7458513,0.7860462,0.08599691,2.1770763,3.722844,
b91,0,Experiment 12,EM15686,5585.2114,101.3211,(x=64.47 y=61.97),1,1,ip[width=49 height=11 bits=16 min=0.0 max=2755.0],ip[width=49 height=11 bits=16 min=4860.0 max=13699.0],1,3.4712262,0.508446,0.15568502,4.191098,3.502487,
b92,0,Experiment 12,EM15686,5602.678,86.2201,(x=64.83 y=69.01),1,1,ip[width=60 height=12 bits=16 min=0.0 max=2755.0],ip[width=60 height=12 bits=16 min=4860.0 max=13699.0],1,4.574849,0.44763285,0.18528657,5.193897,3.4864028,
b94,0,Experiment 12,EM15686,5564.4497,332.65332,(x=66.50 y=14.19),1,1,ip[width=58 height=11 bits=16 min=0.0 max=2755.0],ip[width=58 height=11 bits=16 min=4860.0 max=13699.0],1,3.9548244,0.39085326,0.111621425,5.020348,3.521606,
b95,0,Experiment 12,EM15686,5417.297,91.90558,(x=65.39 y=33.89),1,1,ip[width=27 height=11 bits=16 min=0.0 max=2755.0],ip[width=27 height=11 bits=16 min=4860.0 max=13699.0],1,1.8439771,0.75544614,0.2190158,2.2864835,3.6571126,
b96,0,Experiment 12,EM15686,5380.9355,87.61628,(x=66.39 y=80.38),1,1,ip[width=47 height=11 bits=16 min=0.0 max=2755.0],ip[width=47 height=11 bits=16 min=4860.0 max=13699.0],1,3.4027662,0.508444,0.09819844,4.0486975,3.6905963,
b97,0,Experiment 12,EM15686,5565.676,579.3939,(x=67.48 y=64.25),1,1,ip[width=40 height=12 bits=16 min=0.0 max=2755.0],ip[width=40 height=12 bits=16 min=4860.0 max=13699.0],1,2.8592808,0.5914368,0.23087926,3.3785276,3.5204768,
b98,0,Experiment 12,EM15686,5527.8267,87.13551,(x=67.86 y=28.06),1,1,ip[width=24 height=11 bits=16 min=0.0 max=2755.0],ip[width=24 height=11 bits=16 min=4860.0 max=13699.0],1,1.6652412,0.8148255,2.0565672E-4,2.0269928,3.5553305,
b99,0,Experiment 12,EM15686,5713.8193,84.28878,(x=69.52 y=31.79),1,1,ip[width=69 height=11 bits=16 min=0.0 max=2755.0],ip[width=69 height=11 bits=16 min=4860.0 max=13699.0],1,4.7597528,0.36092874,0.20507805,6.0184917,3.3840573,
b100,0,Experiment 12,EM15686,5423.306,107.81951,(x=69.62 y=37.15),1,1,ip[width=25 height=11 bits=16 min=0.0 max=2755.0],ip[width=25 height=11 bits=16 min=4860.0 max=13699.0],1,1.6045524,0.78222936,0.05753101,2.0941818,3.651579,
b101,0,Experiment 12,EM15686,5339.192,89.68,(x=71.35 y=96.63),1,1,ip[width=40 height=11 bits=16 min=0.0 max=2755.0],ip[width=40 height=11 bits=16 min=4860.0 max=13699.0],1,2.786257,0.5663207,0.17090493,3.421737,3.7290366,
b102,0,Experiment 12,EM15686,5416.558,95.82609,(x=71.19 y=55.25),1,1,ip[width=31 height=11 bits=16 min=0.0 max=2755.0],ip[width=31 height=11 bits=16 min=4860.0 max=13699.0],1,2.1659238,0.7248128,0.09377217,2.5783467,3.6577933,
b107,0,Experiment 12,EM15686,5430.5283,98.175224,(x=73.12 y=69.27),1,1,ip[width=35 height=12 bits=16 min=0.0 max=2755.0],ip[width=35 height=12 bits=16 min=4860.0 max=13699.0],1,2.610358,0.6809116,0.24451776,2.9676282,3.6449287,
b108,0,Experiment 12,EM15686,5877.943,293.17856,(x=73.98 y=40.72),1,1,ip[width=54 height=11 bits=16 min=0.0 max=2755.0],ip[width=54 height=11 bits=16 min=4860.0 max=13699.0],1,3.5580654,0.43939218,0.06116417,4.6615424,3.2329228,
b109,0,Experiment 12,EM15686,5386.014,90.84588,(x=75.80 y=12.16),1,1,ip[width=30 height=12 bits=16 min=0.0 max=2755.0],ip[width=30 height=12 bits=16 min=4860.0 max=13699.0],1,2.2138457,0.75457335,0.1634948,2.5176241,3.68592,
b110,0,Experiment 12,EM15686,5980.318,88.35625,(x=75.66 y=40.80),1,1,ip[width=21 height=10 bits=16 min=0.0 max=2755.0],ip[width=21 height=10 bits=16 min=4860.0 max=13699.0],1,1.2752047,0.8383562,0.004089538,1.7636174,3.1386497,
b111,0,Experiment 12,EM15686,5613.707,89.00297,(x=77.80 y=39.60),1,1,ip[width=39 height=11 bits=16 min=0.0 max=2755.0],ip[width=39 height=11 bits=16 min=4860.0 max=13699.0],1,2.6740074,0.6041542,0.25799328,3.3119864,3.4762466,
b112,0,Experiment 12,EM15686,5226.0996,85.06061,(x=78.86 y=94.72),1,1,ip[width=26 height=11 bits=16 min=0.0 max=2755.0],ip[width=26 height=11 bits=16 min=4860.0 max=13699.0],1,1.8394132,0.80431706,0.11816274,2.1783566,3.8331785,
b113,0,Experiment 12,EM15686,5266.0674,92.70612,(x=79.09 y=90.95),1,1,ip[width=28 height=11 bits=16 min=0.0 max=2755.0],ip[width=28 height=11 bits=16 min=4860.0 max=13699.0],1,1.9435215,0.7401176,0.14212234,2.369273,3.7963738,
b115,0,Experiment 12,EM15686,5503.0103,88.39043,(x=81.47 y=60.22),1,1,ip[width=46 height=10 bits=16 min=0.0 max=2755.0],ip[width=46 height=10 bits=16 min=4860.0 max=13699.0],1,3.131887,0.5144907,0.12457261,3.9250636,3.578183,
b116,0,Experiment 12,EM15686,5325.5547,94.421455,(x=81.68 y=97.26),1,1,ip[width=30 height=11 bits=16 min=0.0 max=2755.0],ip[width=30 height=11 bits=16 min=4860.0 max=13699.0],1,2.0917897,0.7195725,0.20161664,2.5381355,3.7415943,
b117,0,Experiment 12,EM15686,5450.79,89.47059,(x=81.63 y=30.15),1,1,ip[width=32 height=11 bits=16 min=0.0 max=2755.0],ip[width=32 height=11 bits=16 min=4860.0 max=13699.0],1,2.1466808,0.6516497,0.18476978,2.7303948,3.6262703,
b118,0,Experiment 12,EM15686,5536.024,92.741516,(x=83.75 y=11.91),1,1,ip[width=67 height=12 bits=16 min=0.0 max=2755.0],ip[width=67 height=12 bits=16 min=4860.0 max=13699.0],1,4.8545175,0.37475842,0.02053508,5.808793,3.5477817,
b119,0,Experiment 12,EM15686,5431.1294,93.53591,(x=84.66 y=65.34),1,1,ip[width=41 height=11 bits=16 min=0.0 max=2755.0],ip[width=41 height=11 bits=16 min=4860.0 max=13699.0],1,2.8476858,0.5901622,0.039909884,3.4794035,3.644375,
b120,0,Experiment 12,EM15686,5562.7256,90.621185,(x=84.80 y=20.55),1,1,ip[width=62 height=11 bits=16 min=0.0 max=2755.0],ip[width=62 height=11 bits=16 min=4860.0 max=13699.0],1,4.3978405,0.40500012,0.13683231,5.404747,3.5231936,
b121,0,Experiment 12,EM15686,5366.403,90.08518,(x=84.37 y=25.42),1,1,ip[width=29 height=12 bits=16 min=0.0 max=2755.0],ip[width=29 height=12 bits=16 min=4860.0 max=13699.0],1,2.1456325,0.74846196,0.14067909,2.4821568,3.703979,
b122,0,Experiment 12,EM15686,5459.4966,88.64303,(x=87.51 y=7.78),1,1,ip[width=46 height=11 bits=16 min=0.0 max=2755.0],ip[width=46 height=11 bits=16 min=4860.0 max=13699.0],1,3.211911,0.49907973,0.6035616,3.9719982,3.618253,
b123,0,Experiment 12,EM15686,5291.646,86.42857,(x=87.03 y=94.68),1,1,ip[width=30 height=12 bits=16 min=0.0 max=2755.0],ip[width=30 height=12 bits=16 min=4860.0 max=13699.0],1,2.2099602,0.75935286,0.017439729,2.5025342,3.7728195,
b124,0,Experiment 12,EM15686,5310.75,88.113205,(x=87.05 y=89.37),1,1,ip[width=23 height=11 bits=16 min=0.0 max=2755.0],ip[width=23 height=11 bits=16 min=4860.0 max=13699.0],1,1.6366237,0.8400802,0.027932014,1.9316251,3.7552273,
b125,0,Experiment 12,EM15686,5477.3755,89.57803,(x=89.78 y=2.49),1,1,ip[width=38 height=11 bits=16 min=0.0 max=2755.0],ip[width=38 height=11 bits=16 min=4860.0 max=13699.0],1,2.706734,0.6104213,0.058371074,3.2645204,3.601789,
b126,0,Experiment 12,EM15686,5437.2935,79.15725,(x=90.78 y=93.50),1,1,ip[width=44 height=12 bits=16 min=0.0 max=2755.0],ip[width=44 height=12 bits=16 min=4860.0 max=13699.0],1,3.2273607,0.5320502,0.40494856,3.767036,3.6386986,
b127,0,Experiment 12,EM15686,5384.124,86.02734,(x=91.32 y=31.82),1,1,ip[width=28 height=12 bits=16 min=0.0 max=2755.0],ip[width=28 height=12 bits=16 min=4860.0 max=13699.0],1,2.0477533,0.7631745,0.004001052,2.3974497,3.6876602,
b128,0,Experiment 12,EM15686,5432.5337,1330.503,(x=91.63 y=58.35),1,1,ip[width=37 height=11 bits=16 min=0.0 max=2755.0],ip[width=37 height=11 bits=16 min=4860.0 max=13699.0],1,2.637742,0.6389484,0.08297809,3.1258686,3.643082,
b129,0,Experiment 12,EM15686,5513.5903,86.611374,(x=91.14 y=15.65),1,1,ip[width=46 height=11 bits=16 min=0.0 max=2755.0],ip[width=46 height=11 bits=16 min=4860.0 max=13699.0],1,3.3082793,0.5323468,0.2824508,3.912656,3.5684402,
b130,0,Experiment 12,EM15686,5408.565,89.77989,(x=92.41 y=73.69),1,1,ip[width=40 height=11 bits=16 min=0.0 max=2755.0],ip[width=40 height=11 bits=16 min=4860.0 max=13699.0],1,2.8945594,0.59841824,0.02289188,3.4358256,3.6651535,
b131,0,Experiment 12,EM15686,5696.7163,90.82113,(x=91.35 y=52.22),1,1,ip[width=78 height=11 bits=16 min=0.0 max=2755.0],ip[width=78 height=11 bits=16 min=4860.0 max=13699.0],1,5.6376433,0.34049398,0.19129007,6.8148384,3.3998072,
b132,0,Experiment 12,EM15686,5577.665,92.23558,(x=92.17 y=22.24),1,1,ip[width=48 height=11 bits=16 min=0.0 max=2755.0],ip[width=48 height=11 bits=16 min=4860.0 max=13699.0],1,3.2952657,0.50105184,0.13111295,4.1136394,3.5094361,
b134,0,Experiment 12,EM15686,5658.054,89.19838,(x=92.96 y=81.95),1,1,ip[width=32 height=10 bits=16 min=0.0 max=2755.0],ip[width=32 height=10 bits=16 min=4860.0 max=13699.0],1,1.9684385,0.6351694,0.16183391,2.7117076,3.435409,
b135,0,Experiment 12,EM15686,5712.2056,96.92683,(x=94.09 y=1.02),1,1,ip[width=33 height=11 bits=16 min=0.0 max=2755.0],ip[width=33 height=11 bits=16 min=4860.0 max=13699.0],1,2.2637644,0.6638131,0.21733114,2.8198888,3.3855436,
b137,0,Experiment 12,EM15686,5903.0913,94.333336,(x=93.74 y=83.19),1,1,ip[width=51 height=10 bits=16 min=0.0 max=2755.0],ip[width=51 height=10 bits=16 min=4860.0 max=13699.0],1,2.9646227,0.4046233,0.1963584,4.403597,3.2097645,
b138,0,Experiment 12,EM15686,5719.6772,98.98131,(x=95.18 y=24.57),1,1,ip[width=29 height=10 bits=16 min=0.0 max=2755.0],ip[width=29 height=10 bits=16 min=4860.0 max=13699.0],1,1.6778231,0.6628088,0.053499542,2.4106488,3.3786633,
b139,0,Experiment 12,EM15686,5700.761,98.27562,(x=95.49 y=25.61),1,1,ip[width=34 height=11 bits=16 min=0.0 max=2755.0],ip[width=34 height=11 bits=16 min=4860.0 max=13699.0],1,2.2216785,0.6313613,0.09592846,2.8751674,3.3960822,
b140,0,Experiment 12,EM15686,5551.6187,83.48946,(x=96.16 y=52.90),1,1,ip[width=45 height=12 bits=16 min=0.0 max=2755.0],ip[width=45 height=12 bits=16 min=4860.0 max=13699.0],1,3.3312225,0.5374827,0.6624816,3.8816717,3.5334213,
b141,0,Experiment 12,EM15686,5701.2817,94.81094,(x=95.21 y=82.42),1,1,ip[width=23 height=12 bits=16 min=0.0 max=2755.0],ip[width=23 height=12 bits=16 min=4860.0 max=13699.0],1,1.6006051,0.8413848,0.049013775,1.9189177,3.3956027,
b142,0,Experiment 12,EM15686,5517.239,90.440155,(x=96.12 y=84.31),1,1,ip[width=31 height=10 bits=16 min=0.0 max=2755.0],ip[width=31 height=10 bits=16 min=4860.0 max=13699.0],1,2.051577,0.69216204,0.065674715,2.602018,3.5650804,
b143,0,Experiment 12,EM15686,5314.3022,91.466866,(x=96.60 y=94.48),1,1,ip[width=35 height=12 bits=16 min=0.0 max=2755.0],ip[width=35 height=12 bits=16 min=4860.0 max=13699.0],1,2.5829742,0.67291456,0.04266014,2.988468,3.7519562,
b144,0,Experiment 12,EM15686,5390.2646,94.245224,(x=96.79 y=15.17),1,1,ip[width=35 height=11 bits=16 min=0.0 max=2755.0],ip[width=35 height=11 bits=16 min=4860.0 max=13699.0],1,2.4835532,0.65779406,0.09671996,2.9689152,3.6820054,
b145,0,Experiment 12,EM15686,5404.9077,90.18056,(x=100.12 y=55.32),1,1,ip[width=34 height=11 bits=16 min=0.0 max=2755.0],ip[width=34 height=11 bits=16 min=4860.0 max=13699.0],1,2.2654681,0.62594384,0.32357857,2.8917108,3.6685216,
b146,0,Experiment 12,EM15686,5458.426,94.97,(x=100.52 y=16.13),1,1,ip[width=45 height=11 bits=16 min=0.0 max=2755.0],ip[width=45 height=11 bits=16 min=4860.0 max=13699.0],1,3.1336138,0.53536075,0.12389701,3.8517067,3.6192389,
b147,0,Experiment 12,EM15686,5646.694,90.77446,(x=100.82 y=63.50),1,1,ip[width=47 height=11 bits=16 min=0.0 max=2755.0],ip[width=47 height=11 bits=16 min=4860.0 max=13699.0],1,2.9172559,0.45908108,0.15439118,4.056377,3.4458704,
b148,0,Experiment 12,EM15686,5258.5806,87.78884,(x=100.83 y=88.79),1,1,ip[width=27 height=12 bits=16 min=0.0 max=2755.0],ip[width=27 height=12 bits=16 min=4860.0 max=13699.0],1,2.019506,0.7881486,0.103064544,2.3082218,3.803268,
b149,0,Experiment 12,EM15686,5557.0864,88.6614,(x=101.86 y=7.93),1,1,ip[width=49 height=12 bits=16 min=0.0 max=2755.0],ip[width=49 height=12 bits=16 min=4860.0 max=13699.0],1,3.5077999,0.47533676,0.4763001,4.2523894,3.5283864,
b150,0,Experiment 12,EM15686,5725.142,89.44674,(x=102.66 y=10.04),1,1,ip[width=35 height=10 bits=16 min=0.0 max=2755.0],ip[width=35 height=10 bits=16 min=4860.0 max=13699.0],1,2.2649438,0.6163083,0.066621356,3.018254,3.373631,
b151,0,Experiment 12,EM15686,5560.395,87.86265,(x=103.71 y=63.41),1,1,ip[width=50 height=11 bits=16 min=0.0 max=2755.0],ip[width=50 height=11 bits=16 min=4860.0 max=13699.0],1,3.2631326,0.4381996,0.0834437,4.349498,3.5253398,
b152,0,Experiment 12,EM15686,5365.176,96.59375,(x=102.46 y=78.55),1,1,ip[width=21 height=10 bits=16 min=0.0 max=2755.0],ip[width=21 height=10 bits=16 min=4860.0 max=13699.0],1,1.2537416,0.826245,0.0052800314,1.7646642,3.705109,
b154,0,Experiment 12,EM15686,5530.22,91.75483,(x=106.29 y=40.93),1,1,ip[width=57 height=11 bits=16 min=0.0 max=2755.0],ip[width=57 height=11 bits=16 min=4860.0 max=13699.0],1,4.086625,0.4465083,0.20210254,4.9092493,3.5531263,
b155,0,Experiment 12,EM15686,5823.7114,89.67016,(x=105.08 y=4.85),1,1,ip[width=26 height=9 bits=16 min=0.0 max=2755.0],ip[width=26 height=9 bits=16 min=4860.0 max=13699.0],1,1.496358,0.68959606,0.10061592,2.1954648,3.2828624,
b156,0,Experiment 12,EM15686,6063.8413,89.44785,(x=105.41 y=3.81),1,1,ip[width=25 height=8 bits=16 min=0.0 max=2755.0],ip[width=25 height=8 bits=16 min=4860.0 max=13699.0],1,1.2746034,0.6538875,0.22258005,2.1016185,3.0617366,
b157,0,Experiment 12,EM15686,5642.6665,88.247475,(x=105.83 y=2.83),1,1,ip[width=25 height=10 bits=16 min=0.0 max=2755.0],ip[width=25 height=10 bits=16 min=4860.0 max=13699.0],1,1.5706077,0.7486041,0.32267326,2.1273015,3.449579,
b161,0,Experiment 12,EM15686,5611.788,90.643906,(x=107.02 y=44.09),1,1,ip[width=45 height=11 bits=16 min=0.0 max=2755.0],ip[width=45 height=11 bits=16 min=4860.0 max=13699.0],1,3.2283475,0.53322864,0.38928398,3.8918023,3.478014,
b163,0,Experiment 12,EM15686,5537.9556,90.626434,(x=107.06 y=36.04),1,1,ip[width=24 height=10 bits=16 min=0.0 max=2755.0],ip[width=24 height=10 bits=16 min=4860.0 max=13699.0],1,1.3870842,0.770365,0.23055005,1.9704797,3.546003,
b164,0,Experiment 12,EM15686,5641.3345,182.92073,(x=108.28 y=37.50),1,1,ip[width=41 height=11 bits=16 min=0.0 max=2755.0],ip[width=41 height=11 bits=16 min=4860.0 max=13699.0],1,2.6087546,0.4995056,0.2675508,3.5321589,3.450806,
b168,0,Experiment 12,EM15686,5355.3745,87.0,(x=108.02 y=18.65),1,1,ip[width=26 height=11 bits=16 min=0.0 max=2755.0],ip[width=26 height=11 bits=16 min=4860.0 max=13699.0],1,1.742089,0.76926273,0.056640793,2.1946414,3.7141345,
b169,0,Experiment 12,EM15686,5715.1772,95.1761,(x=108.35 y=76.90),1,1,ip[width=41 height=10 bits=16 min=0.0 max=2755.0],ip[width=41 height=10 bits=16 min=4860.0 max=13699.0],1,2.5161178,0.5325359,0.21197833,3.481882,3.3828068,
b170,0,Experiment 12,EM15686,5669.4756,93.05882,(x=109.69 y=79.56),1,1,ip[width=43 height=10 bits=16 min=0.0 max=2755.0],ip[width=43 height=10 bits=16 min=4860.0 max=13699.0],1,2.699911,0.52089864,0.2965175,3.6637096,3.4248915,
b172,0,Experiment 12,EM15686,5554.4204,756.5469,(x=111.12 y=21.51),1,1,ip[width=59 height=11 bits=16 min=0.0 max=2755.0],ip[width=59 height=11 bits=16 min=4860.0 max=13699.0],1,4.052704,0.38566405,0.47586545,5.1451087,3.530841,
b173,0,Experiment 12,EM15686,5524.067,86.33393,(x=111.85 y=5.31),1,1,ip[width=65 height=11 bits=16 min=0.0 max=2755.0],ip[width=65 height=11 bits=16 min=4860.0 max=13699.0],1,4.4004154,0.37956578,0.18887502,5.660268,3.5587926,
b174,0,Experiment 12,EM15686,5639.824,140.95428,(x=111.62 y=46.30),1,1,ip[width=41 height=11 bits=16 min=0.0 max=2755.0],ip[width=41 height=11 bits=16 min=4860.0 max=13699.0],1,2.8215353,0.55299616,0.2682727,3.4875786,3.4521966,
b175,0,Experiment 12,EM15686,5437.0806,1197.3895,(x=112.32 y=63.13),1,1,ip[width=30 height=11 bits=16 min=0.0 max=2755.0],ip[width=30 height=11 bits=16 min=4860.0 max=13699.0],1,2.0952435,0.704916,0.1365272,2.5289187,3.6388948,
b177,0,Experiment 12,EM15686,5385.8193,87.202896,(x=118.18 y=20.36),1,1,ip[width=31 height=11 bits=16 min=0.0 max=2755.0],ip[width=31 height=11 bits=16 min=4860.0 max=13699.0],1,2.1936777,0.6993071,0.2364611,2.66277,3.6860993,
b178,0,Experiment 12,EM15686,5746.0405,89.915115,(x=119.13 y=65.71),1,1,ip[width=54 height=11 bits=16 min=0.0 max=2755.0],ip[width=54 height=11 bits=16 min=4860.0 max=13699.0],1,3.8029175,0.4514829,0.09431151,4.655111,3.354386,
b179,0,Experiment 12,EM15686,5803.5664,164.179,(x=118.45 y=40.98),1,1,ip[width=54 height=12 bits=16 min=0.0 max=2755.0],ip[width=54 height=12 bits=16 min=4860.0 max=13699.0],1,3.341584,0.37044796,0.9348059,4.65615,3.301413,
b180,0,Experiment 12,EM15686,5518.82,90.4826,(x=120.31 y=74.89),1,1,ip[width=49 height=11 bits=16 min=0.0 max=2755.0],ip[width=49 height=11 bits=16 min=4860.0 max=13699.0],1,3.407947,0.49968052,0.075779535,4.184953,3.5636241,
b181,0,Experiment 12,EM15686,5699.8247,96.64445,(x=120.01 y=43.49),1,1,ip[width=38 height=11 bits=16 min=0.0 max=2755.0],ip[width=38 height=11 bits=16 min=4860.0 max=13699.0],1,2.5180914,0.57239306,0.22647284,3.2811253,3.3969445,
b185,0,Experiment 12,EM15686,5769.5303,90.26217,(x=31.15 y=12.46),1,1,ip[width=60 height=11 bits=16 min=0.0 max=2755.0],ip[width=60 height=11 bits=16 min=4860.0 max=13699.0],1,4.233382,0.41942728,0.24959621,5.178986,3.3327556,
b188,0,Experiment 12,EM15686,5804.279,86.63461,(x=42.47 y=92.35),1,1,ip[width=47 height=12 bits=16 min=0.0 max=2755.0],ip[width=47 height=12 bits=16 min=4860.0 max=13699.0],1,3.2903934,0.5109927,0.4101467,4.0541983,3.300757,
b189,0,Experiment 12,EM15686,5776.38,85.81443,(x=43.36 y=94.08),1,1,ip[width=36 height=10 bits=16 min=0.0 max=2755.0],ip[width=36 height=10 bits=16 min=4860.0 max=13699.0],1,2.3034604,0.58711094,0.016876478,3.079499,3.326448,
b190,0,Experiment 12,EM15686,5673.5405,219.72853,(x=62.28 y=51.28),1,1,ip[width=38 height=13 bits=16 min=0.0 max=2755.0],ip[width=38 height=13 bits=16 min=4860.0 max=13699.0],1,2.8479326,0.63338107,0.10274398,3.24981,3.4211485,
b192,0,Experiment 12,EM15686,5489.5776,86.94815,(x=112.18 y=16.60),1,1,ip[width=31 height=12 bits=16 min=0.0 max=2755.0],ip[width=31 height=12 bits=16 min=4860.0 max=13699.0],1,2.124046,0.7004396,0.14156874,2.639283,3.5905523,
b193,0,Experiment 12,EM15686,5681.1953,84.15865,(x=113.31 y=17.67),1,1,ip[width=27 height=10 bits=16 min=0.0 max=2755.0],ip[width=27 height=10 bits=16 min=4860.0 max=13699.0],1,1.6413728,0.71383727,0.2562699,2.2964735,3.4140995,
b195,0,Experiment 12,EM15686,5715.835,91.997536,(x=3.51 y=67.52),1,2,ip[width=47 height=12 bits=16 min=0.0 max=2755.0],ip[width=47 height=12 bits=16 min=4860.0 max=13699.0],1,3.183918,0.41348028,1.0447483,4.059012,4.908805,
b197,0,Experiment 12,EM15686,5562.8022,86.65097,(x=8.11 y=18.05),1,2,ip[width=41 height=11 bits=16 min=0.0 max=2755.0],ip[width=41 height=11 bits=16 min=4860.0 max=13699.0],1,2.8409517,0.5778877,0.111274526,3.4682453,5.1143064,
b198,0,Experiment 12,EM15686,5554.1943,82.859604,(x=8.85 y=2.51),1,2,ip[width=44 height=11 bits=16 min=0.0 max=2755.0],ip[width=44 height=11 bits=16 min=4860.0 max=13699.0],1,3.219674,0.55892754,0.3114301,3.771005,5.125866,
b199,0,Experiment 12,EM15686,5687.3335,1903.2749,(x=8.01 y=51.75),1,2,ip[width=31 height=10 bits=16 min=0.0 max=2755.0],ip[width=31 height=10 bits=16 min=4860.0 max=13699.0],1,1.997318,0.65956193,0.01703144,2.6565542,4.9470787,
b200,0,Experiment 12,EM15686,5746.2544,78.818184,(x=8.11 y=59.50),1,2,ip[width=26 height=11 bits=16 min=0.0 max=2755.0],ip[width=26 height=11 bits=16 min=4860.0 max=13699.0],1,1.7257296,0.7635216,0.042744927,2.1923962,4.867956,
b201,0,Experiment 12,EM15686,5555.4634,85.11556,(x=10.44 y=10.48),1,2,ip[width=49 height=11 bits=16 min=0.0 max=2755.0],ip[width=49 height=11 bits=16 min=4860.0 max=13699.0],1,3.391368,0.46975443,0.10014283,4.21203,5.1241617,
b202,0,Experiment 12,EM15686,5459.9517,90.33712,(x=9.31 y=46.93),1,2,ip[width=28 height=12 bits=16 min=0.0 max=2755.0],ip[width=28 height=12 bits=16 min=4860.0 max=13699.0],1,2.0716217,0.7712507,0.057654113,2.3962212,5.2524204,
b203,0,Experiment 12,EM15686,5699.4565,83.75829,(x=8.90 y=57.51),1,2,ip[width=26 height=11 bits=16 min=0.0 max=2755.0],ip[width=26 height=11 bits=16 min=4860.0 max=13699.0],1,1.6645473,0.7696743,0.0061205416,2.141589,4.930799,
b204,0,Experiment 12,EM15686,5457.011,88.3694,(x=10.53 y=76.66),1,2,ip[width=28 height=12 bits=16 min=0.0 max=2755.0],ip[width=28 height=12 bits=16 min=4860.0 max=13699.0],1,2.0796397,0.800841,0.24475792,2.320211,5.256369,
b206,0,Experiment 12,EM15686,5665.208,80.81306,(x=11.22 y=55.78),1,2,ip[width=41 height=11 bits=16 min=0.0 max=2755.0],ip[width=41 height=11 bits=16 min=4860.0 max=13699.0],1,2.6811926,0.52980256,0.43176073,3.504836,4.97679,
b208,0,Experiment 12,EM15686,5732.138,248.86282,(x=11.91 y=86.89),1,2,ip[width=61 height=10 bits=16 min=0.0 max=2755.0],ip[width=61 height=10 bits=16 min=4860.0 max=13699.0],1,3.9593267,0.35563537,0.5953293,5.244283,4.886912,
b209,0,Experiment 12,EM15686,5625.775,85.64773,(x=12.15 y=84.38),1,2,ip[width=21 height=12 bits=16 min=0.0 max=2755.0],ip[width=21 height=12 bits=16 min=4860.0 max=13699.0],1,1.38656,0.8906022,0.01128062,1.7034464,5.029743,
b210,0,Experiment 12,EM15686,5653.009,83.30562,(x=14.13 y=80.42),1,2,ip[width=49 height=11 bits=16 min=0.0 max=2755.0],ip[width=49 height=11 bits=16 min=4860.0 max=13699.0],1,3.5108528,0.5124033,0.0703717,4.222991,4.9931717,
b211,0,Experiment 12,EM15686,5567.9688,84.51282,(x=17.45 y=32.44),1,2,ip[width=57 height=11 bits=16 min=0.0 max=2755.0],ip[width=57 height=11 bits=16 min=4860.0 max=13699.0],1,4.013324,0.41089684,0.28165767,4.9524574,5.1073685,
b212,0,Experiment 12,EM15686,5641.0376,80.310814,(x=16.79 y=44.02),1,2,ip[width=47 height=12 bits=16 min=0.0 max=2755.0],ip[width=47 height=12 bits=16 min=4860.0 max=13699.0],1,3.4843013,0.537425,0.23858729,4.036874,5.0092473,
b214,0,Experiment 12,EM15686,5536.458,89.049706,(x=19.04 y=39.92),1,2,ip[width=39 height=11 bits=16 min=0.0 max=2755.0],ip[width=39 height=11 bits=16 min=4860.0 max=13699.0],1,2.7359912,0.5631892,0.39401066,3.3724477,5.149683,
b218,0,Experiment 12,EM15686,5521.279,82.92308,(x=25.29 y=42.59),1,2,ip[width=35 height=11 bits=16 min=0.0 max=2755.0],ip[width=35 height=11 bits=16 min=4860.0 max=13699.0],1,2.476522,0.64638305,0.11259822,3.0045266,5.170067,
b219,0,Experiment 12,EM15686,5490.701,83.66279,(x=27.15 y=58.02),1,2,ip[width=31 height=10 bits=16 min=0.0 max=2755.0],ip[width=31 height=10 bits=16 min=4860.0 max=13699.0],1,2.056943,0.67658114,0.0831185,2.6372857,5.211128,
b224,0,Experiment 12,EM15686,5443.1924,85.43935,(x=31.99 y=84.26),1,2,ip[width=33 height=12 bits=16 min=0.0 max=2755.0],ip[width=33 height=12 bits=16 min=4860.0 max=13699.0],1,2.3975773,0.6973447,0.43579793,2.7816987,5.274926,
b228,0,Experiment 12,EM15686,5734.061,87.71605,(x=33.54 y=67.76),1,2,ip[width=59 height=12 bits=16 min=0.0 max=2755.0],ip[width=59 height=12 bits=16 min=4860.0 max=13699.0],1,4.4734545,0.44235185,0.34865984,5.130819,4.88433,
b229,0,Experiment 12,EM15686,5425.447,150.30565,(x=35.98 y=15.10),1,2,ip[width=35 height=11 bits=16 min=0.0 max=2755.0],ip[width=35 height=11 bits=16 min=4860.0 max=13699.0],1,2.3814182,0.63007694,0.20421301,2.9901528,5.298756,
b230,0,Experiment 12,EM15686,5572.814,86.229836,(x=40.93 y=34.96),1,2,ip[width=54 height=11 bits=16 min=0.0 max=2755.0],ip[width=54 height=11 bits=16 min=4860.0 max=13699.0],1,3.904929,0.46931055,0.06344652,4.6505885,5.1008625,
b231,0,Experiment 12,EM15686,5801.2583,79.886696,(x=43.08 y=86.46),1,2,ip[width=48 height=10 bits=16 min=0.0 max=2755.0],ip[width=48 height=10 bits=16 min=4860.0 max=13699.0],1,3.178267,0.4884501,0.23924065,4.1241245,4.794093,
b232,0,Experiment 12,EM15686,5798.4355,86.01755,(x=43.94 y=83.35),1,2,ip[width=55 height=11 bits=16 min=0.0 max=2755.0],ip[width=55 height=11 bits=16 min=4860.0 max=13699.0],1,3.564973,0.41489336,0.509096,4.767529,4.797884,
b238,0,Experiment 12,EM15686,5505.7515,84.17434,(x=53.61 y=6.66),1,2,ip[width=34 height=11 bits=16 min=0.0 max=2755.0],ip[width=34 height=11 bits=16 min=4860.0 max=13699.0],1,2.3996742,0.67911017,0.12544248,2.8969693,5.1909175,
b239,0,Experiment 12,EM15686,5673.919,84.31673,(x=54.52 y=34.32),1,2,ip[width=65 height=10 bits=16 min=0.0 max=2755.0],ip[width=65 height=10 bits=16 min=4860.0 max=13699.0],1,4.437806,0.36190188,0.41494587,5.6805077,4.9650927,
b240,0,Experiment 12,EM15686,5334.828,129.87169,(x=56.31 y=82.05),1,2,ip[width=26 height=11 bits=16 min=0.0 max=2755.0],ip[width=26 height=11 bits=16 min=4860.0 max=13699.0],1,1.7964869,0.7828131,0.10792265,2.1712162,5.4204435,
b242,0,Experiment 12,EM15686,5285.239,94.093025,(x=59.38 y=92.34),1,2,ip[width=21 height=11 bits=16 min=0.0 max=2755.0],ip[width=21 height=11 bits=16 min=4860.0 max=13699.0],1,1.3576033,0.86398864,0.20304279,1.7646456,5.4870358,
b243,0,Experiment 12,EM15686,5968.956,808.76154,(x=60.21 y=40.76),1,2,ip[width=32 height=11 bits=16 min=0.0 max=2755.0],ip[width=32 height=11 bits=16 min=4860.0 max=13699.0],1,2.2384543,0.7094891,0.011520895,2.678811,4.568899,
b246,0,Experiment 12,EM15686,6589.2666,496.28662,(x=68.02 y=92.68),1,2,ip[width=23 height=10 bits=16 min=0.0 max=2755.0],ip[width=23 height=10 bits=16 min=4860.0 max=13699.0],1,1.2606493,0.75609624,0.09593307,1.9241757,3.7359085,
b247,0,Experiment 12,EM15686,5558.588,91.15909,(x=68.76 y=34.85),1,2,ip[width=34 height=12 bits=16 min=0.0 max=2755.0],ip[width=34 height=12 bits=16 min=4860.0 max=13699.0],1,2.4429705,0.68983066,0.17422527,2.8823187,5.119966,
b251,0,Experiment 12,EM15686,5546.283,90.60814,(x=74.37 y=19.15),1,2,ip[width=45 height=11 bits=16 min=0.0 max=2755.0],ip[width=45 height=11 bits=16 min=4860.0 max=13699.0],1,3.1414466,0.53628063,0.25962406,3.8496265,5.1364894,
b252,0,Experiment 12,EM15686,5808.013,79.18403,(x=75.34 y=25.75),1,2,ip[width=36 height=10 bits=16 min=0.0 max=2755.0],ip[width=36 height=10 bits=16 min=4860.0 max=13699.0],1,2.2926672,0.5813447,0.3881234,3.088935,4.7850227,
b253,0,Experiment 12,EM15686,5679.9604,85.6117,(x=76.37 y=24.32),1,2,ip[width=46 height=10 bits=16 min=0.0 max=2755.0],ip[width=46 height=10 bits=16 min=4860.0 max=13699.0],1,2.9191062,0.4776629,0.08872768,3.9601467,4.9569798,
b254,0,Experiment 12,EM15686,5603.8066,109.37645,(x=78.85 y=19.94),1,2,ip[width=60 height=11 bits=16 min=0.0 max=2755.0],ip[width=60 height=11 bits=16 min=4860.0 max=13699.0],1,4.112529,0.39508316,0.3389977,5.1885896,5.059243,
b257,0,Experiment 12,EM15686,5525.851,85.36905,(x=80.90 y=65.28),1,2,ip[width=37 height=11 bits=16 min=0.0 max=2755.0],ip[width=37 height=11 bits=16 min=4860.0 max=13699.0],1,2.661672,0.62018067,0.008537466,3.172813,5.1639266,
b259,0,Experiment 12,EM15686,5416.7085,84.96381,(x=85.09 y=25.48),1,2,ip[width=34 height=11 bits=16 min=0.0 max=2755.0],ip[width=34 height=11 bits=16 min=4860.0 max=13699.0],1,2.3979473,0.656948,0.16425323,2.9159849,5.3104897,
b260,0,Experiment 12,EM15686,5425.3286,86.58427,(x=88.50 y=56.61),1,2,ip[width=31 height=11 bits=16 min=0.0 max=2755.0],ip[width=31 height=11 bits=16 min=4860.0 max=13699.0],1,2.0994375,0.68175495,0.24236342,2.65848,5.298915,
b261,0,Experiment 12,EM15686,5496.3516,111.22464,(x=89.65 y=41.00),1,2,ip[width=45 height=12 bits=16 min=0.0 max=2755.0],ip[width=45 height=12 bits=16 min=4860.0 max=13699.0],1,3.2812653,0.5262707,0.1632165,3.871933,5.2035403,
b263,0,Experiment 12,EM15686,5536.8765,84.71918,(x=91.69 y=67.09),1,2,ip[width=50 height=11 bits=16 min=0.0 max=2755.0],ip[width=50 height=11 bits=16 min=4860.0 max=13699.0],1,3.4454458,0.4577492,0.46684447,4.326527,5.1491213,
b264,0,Experiment 12,EM15686,5544.52,83.94104,(x=91.52 y=32.47),1,2,ip[width=48 height=12 bits=16 min=0.0 max=2755.0],ip[width=48 height=12 bits=16 min=4860.0 max=13699.0],1,3.4736931,0.51552355,0.025124803,4.132911,5.138857,
b265,0,Experiment 12,EM15686,5544.6895,82.8239,(x=90.60 y=20.74),1,2,ip[width=38 height=11 bits=16 min=0.0 max=2755.0],ip[width=38 height=11 bits=16 min=4860.0 max=13699.0],1,2.4815795,0.54807645,0.08519236,3.2382364,5.1386294,
b270,0,Experiment 12,EM15686,5452.659,86.48235,(x=98.98 y=75.45),1,2,ip[width=38 height=11 bits=16 min=0.0 max=2755.0],ip[width=38 height=11 bits=16 min=4860.0 max=13699.0],1,2.6715403,0.61302215,0.10353917,3.2543633,5.2622137,
b272,0,Experiment 12,EM15686,5517.7095,98.710526,(x=103.36 y=85.59),1,2,ip[width=52 height=11 bits=16 min=0.0 max=2755.0],ip[width=52 height=11 bits=16 min=4860.0 max=13699.0],1,3.6191242,0.476858,0.27757546,4.4482093,5.17486,
b273,0,Experiment 12,EM15686,5564.294,83.07839,(x=105.87 y=46.31),1,2,ip[width=53 height=11 bits=16 min=0.0 max=2755.0],ip[width=53 height=11 bits=16 min=4860.0 max=13699.0],1,3.7039897,0.4653977,0.10856609,4.5673466,5.1123037,
b276,0,Experiment 12,EM15686,5341.0674,82.41565,(x=106.82 y=28.62),1,2,ip[width=43 height=12 bits=16 min=0.0 max=2755.0],ip[width=43 height=12 bits=16 min=4860.0 max=13699.0],1,3.2092283,0.5786412,0.2853836,3.6720912,5.4120655,
b277,0,Experiment 12,EM15686,5599.431,83.02928,(x=107.53 y=17.55),1,2,ip[width=50 height=11 bits=16 min=0.0 max=2755.0],ip[width=50 height=11 bits=16 min=4860.0 max=13699.0],1,3.4951563,0.4975431,0.0767802,4.2793546,5.0651193,
b278,0,Experiment 12,EM15686,5503.6763,88.38086,(x=110.60 y=4.15),1,2,ip[width=59 height=11 bits=16 min=0.0 max=2755.0],ip[width=59 height=11 bits=16 min=4860.0 max=13699.0],1,4.214926,0.4304898,0.16203311,5.119945,5.193704,
b279,0,Experiment 12,EM15686,5776.4346,88.11331,(x=112.06 y=48.14),1,2,ip[width=86 height=11 bits=16 min=0.0 max=2755.0],ip[width=86 height=11 bits=16 min=4860.0 max=13699.0],1,5.540196,0.266871,0.48491892,7.5165386,4.8274283,
b280,0,Experiment 12,EM15686,5513.095,88.71184,(x=115.50 y=10.94),1,2,ip[width=66 height=11 bits=16 min=0.0 max=2755.0],ip[width=66 height=11 bits=16 min=4860.0 max=13699.0],1,4.6845703,0.3804549,0.25999177,5.746281,5.1810565,
b282,0,Experiment 12,EM15686,5840.7607,101.4574,(x=118.08 y=28.01),1,2,ip[width=30 height=10 bits=16 min=0.0 max=2755.0],ip[width=30 height=10 bits=16 min=4860.0 max=13699.0],1,1.7464063,0.661566,0.076950185,2.4995346,4.741047,
b283,0,Experiment 12,EM15686,5396.7197,86.80687,(x=117.92 y=22.27),1,2,ip[width=27 height=11 bits=16 min=0.0 max=2755.0],ip[width=27 height=11 bits=16 min=4860.0 max=13699.0],1,1.8496512,0.7710621,0.047714103,2.2532985,5.3373322,
b284,0,Experiment 12,EM15686,6096.813,97.58639,(x=118.47 y=29.08),1,2,ip[width=28 height=9 bits=16 min=0.0 max=2755.0],ip[width=28 height=9 bits=16 min=4860.0 max=13699.0],1,1.5110523,0.6289014,0.2215778,2.3654783,4.397205,
b285,0,Experiment 12,EM15686,5926.7715,88.33015,(x=119.19 y=29.72),1,2,ip[width=29 height=9 bits=16 min=0.0 max=2755.0],ip[width=29 height=9 bits=16 min=4860.0 max=13699.0],1,1.6541396,0.63443065,0.005898365,2.4440866,4.6255465,
b286,0,Experiment 12,EM15686,5567.2935,88.42301,(x=119.77 y=3.49),1,2,ip[width=64 height=12 bits=16 min=0.0 max=2755.0],ip[width=64 height=12 bits=16 min=4860.0 max=13699.0],1,4.447967,0.38170606,0.39076263,5.5344286,5.1082754,
b288,0,Experiment 12,EM15686,5405.4175,93.505615,(x=119.98 y=92.52),1,2,ip[width=21 height=11 bits=16 min=0.0 max=2755.0],ip[width=21 height=11 bits=16 min=4860.0 max=13699.0],1,1.3810401,0.8570593,0.02560157,1.7570256,5.325652,
b289,0,Experiment 12,EM15686,5462.8276,88.00373,(x=120.58 y=87.11),1,2,ip[width=28 height=12 bits=16 min=0.0 max=2755.0],ip[width=28 height=12 bits=16 min=4860.0 max=13699.0],1,2.0979571,0.7839542,0.12297515,2.3971508,5.248558,
b297,0,Experiment 12,EM15686,5596.6616,84.08064,(x=106.87 y=39.93),1,2,ip[width=23 height=11 bits=16 min=0.0 max=2755.0],ip[width=23 height=11 bits=16 min=4860.0 max=13699.0],1,1.4641788,0.7890359,0.028770367,1.9490939,5.068838,
b298,0,Experiment 12,EM15686,5719.328,83.0979,(x=108.55 y=40.72),1,2,ip[width=49 height=11 bits=16 min=0.0 max=2755.0],ip[width=49 height=11 bits=16 min=4860.0 max=13699.0],1,3.3549058,0.4793313,0.2765703,4.260219,4.9041142,
b300,0,Experiment 12,EM15686,5927.1553,92.770035,(x=1.89 y=56.51),1,3,ip[width=36 height=10 bits=16 min=0.0 max=2755.0],ip[width=36 height=10 bits=16 min=4860.0 max=13699.0],1,2.2739851,0.5940074,0.23472954,3.0222208,3.8211896,
b301,0,Experiment 12,EM15686,5946.595,89.55779,(x=1.39 y=32.64),1,3,ip[width=24 height=11 bits=16 min=0.0 max=2755.0],ip[width=24 height=11 bits=16 min=4860.0 max=13699.0],1,1.5894207,0.8148829,0.008122234,1.9875027,3.7997699,
b302,0,Experiment 12,EM15686,6411.759,576.2989,(x=1.57 y=41.82),1,3,ip[width=47 height=10 bits=16 min=0.0 max=2755.0],ip[width=47 height=10 bits=16 min=4860.0 max=13699.0],1,2.9069483,0.43873358,0.8707595,4.0208898,3.2872305,
b304,0,Experiment 12,EM15686,5965.8545,93.323944,(x=6.04 y=86.02),1,3,ip[width=36 height=10 bits=16 min=0.0 max=2755.0],ip[width=36 height=10 bits=16 min=4860.0 max=13699.0],1,2.2528245,0.5844248,0.13401398,3.0914254,3.778549,
b307,0,Experiment 12,EM15686,5974.121,89.35268,(x=8.68 y=42.40),1,3,ip[width=30 height=10 bits=16 min=0.0 max=2755.0],ip[width=30 height=10 bits=16 min=4860.0 max=13699.0],1,1.7742683,0.6583602,0.10375315,2.5069277,3.7694404,
b308,0,Experiment 12,EM15686,6219.1045,81.256065,(x=9.94 y=39.62),1,3,ip[width=47 height=9 bits=16 min=0.0 max=2755.0],ip[width=47 height=9 bits=16 min=4860.0 max=13699.0],1,2.9147117,0.46120232,0.12235821,4.0861864,3.499506,
b310,0,Experiment 12,EM15686,6104.523,86.786995,(x=11.57 y=50.64),1,3,ip[width=56 height=10 bits=16 min=0.0 max=2755.0],ip[width=56 height=10 bits=16 min=4860.0 max=13699.0],1,3.5470717,0.40345594,0.008651862,4.858668,3.6257575,
b311,0,Experiment 12,EM15686,6002.865,83.925415,(x=11.42 y=72.08),1,3,ip[width=46 height=10 bits=16 min=0.0 max=2755.0],ip[width=46 height=10 bits=16 min=4860.0 max=13699.0],1,2.863598,0.47509328,0.24570633,3.9208946,3.737769,
b312,0,Experiment 12,EM15686,5919.596,89.018585,(x=12.36 y=60.90),1,3,ip[width=32 height=10 bits=16 min=0.0 max=2755.0],ip[width=32 height=10 bits=16 min=4860.0 max=13699.0],1,2.1277156,0.6589457,0.0030769713,2.735213,3.8295186,
b313,0,Experiment 12,EM15686,6046.325,90.80779,(x=12.17 y=95.46),1,3,ip[width=49 height=11 bits=16 min=0.0 max=2755.0],ip[width=49 height=11 bits=16 min=4860.0 max=13699.0],1,3.0752687,0.44175228,0.2892075,4.2549467,3.6898828,
b322,0,Experiment 12,EM15686,5862.092,86.04587,(x=21.58 y=30.06),1,3,ip[width=39 height=11 bits=16 min=0.0 max=2755.0],ip[width=39 height=11 bits=16 min=4860.0 max=13699.0],1,2.6078603,0.56038594,0.1558624,3.3591566,3.89288,
b323,0,Experiment 12,EM15686,5830.469,82.83761,(x=21.85 y=19.60),1,3,ip[width=41 height=11 bits=16 min=0.0 max=2755.0],ip[width=41 height=11 bits=16 min=4860.0 max=13699.0],1,2.7795033,0.5527079,0.09767348,3.5455825,3.9277232,
b324,0,Experiment 12,EM15686,5783.4854,81.07143,(x=21.45 y=82.17),1,3,ip[width=21 height=11 bits=16 min=0.0 max=2755.0],ip[width=21 height=11 bits=16 min=4860.0 max=13699.0],1,1.3431096,0.8715913,0.0013650245,1.7065514,3.979492,
b325,0,Experiment 12,EM15686,5912.9717,82.61473,(x=23.18 y=7.43),1,3,ip[width=42 height=11 bits=16 min=0.0 max=2755.0],ip[width=42 height=11 bits=16 min=4860.0 max=13699.0],1,2.7802744,0.5177186,0.35309467,3.6019516,3.8368177,
b326,0,Experiment 12,EM15686,5949.7344,105.629776,(x=23.58 y=35.45),1,3,ip[width=60 height=10 bits=16 min=0.0 max=2755.0],ip[width=60 height=10 bits=16 min=4860.0 max=13699.0],1,3.9299076,0.369125,0.45836633,5.22291,3.7963111,
b327,0,Experiment 12,EM15686,6032.634,81.8361,(x=25.34 y=90.25),1,3,ip[width=55 height=10 bits=16 min=0.0 max=2755.0],ip[width=55 height=10 bits=16 min=4860.0 max=13699.0],1,3.7814543,0.42295176,0.022301113,4.7969947,3.7049682,
b328,0,Experiment 12,EM15686,6154.249,89.88868,(x=24.79 y=50.14),1,3,ip[width=72 height=10 bits=16 min=0.0 max=2755.0],ip[width=72 height=10 bits=16 min=4860.0 max=13699.0],1,4.2436514,0.29388824,0.48478302,6.2292404,3.570967,
b329,0,Experiment 12,EM15686,6088.084,80.52151,(x=25.96 y=51.08),1,3,ip[width=26 height=9 bits=16 min=0.0 max=2755.0],ip[width=26 height=9 bits=16 min=4860.0 max=13699.0],1,1.4490066,0.68047225,0.18171716,2.1788678,3.6438706,
b331,0,Experiment 12,EM15686,6003.949,84.27079,(x=27.72 y=44.57),1,3,ip[width=60 height=11 bits=16 min=0.0 max=2755.0],ip[width=60 height=11 bits=16 min=4860.0 max=13699.0],1,3.6804297,0.36603877,0.45949215,5.2087617,3.7365744,
b332,0,Experiment 12,EM15686,6044.1714,124.02829,(x=29.21 y=21.32),1,3,ip[width=68 height=11 bits=16 min=0.0 max=2755.0],ip[width=68 height=11 bits=16 min=4860.0 max=13699.0],1,4.7698674,0.3563855,0.14781725,5.9071145,3.6922555,
b334,0,Experiment 12,EM15686,5829.9644,85.92997,(x=30.58 y=32.30),1,3,ip[width=43 height=11 bits=16 min=0.0 max=2755.0],ip[width=43 height=11 bits=16 min=4860.0 max=13699.0],1,2.823694,0.5054792,0.019941034,3.6585977,3.9282794,
b335,0,Experiment 12,EM15686,5954.2964,85.17895,(x=29.94 y=16.08),1,3,ip[width=56 height=10 bits=16 min=0.0 max=2755.0],ip[width=56 height=10 bits=16 min=4860.0 max=13699.0],1,3.756661,0.42272604,0.081857175,4.8577895,3.7912846,
b336,0,Experiment 12,EM15686,6014.0303,88.461754,(x=29.49 y=94.79),1,3,ip[width=43 height=11 bits=16 min=0.0 max=2755.0],ip[width=43 height=11 bits=16 min=4860.0 max=13699.0],1,2.8009357,0.509354,0.29144025,3.6462252,3.7254667,
b337,0,Experiment 12,EM15686,6027.6885,312.2242,(x=30.74 y=50.43),1,3,ip[width=28 height=10 bits=16 min=0.0 max=2755.0],ip[width=28 height=10 bits=16 min=4860.0 max=13699.0],1,1.7385736,0.70264965,0.07476633,2.357298,3.7104173,
b339,0,Experiment 12,EM15686,5838.4155,153.26086,(x=31.80 y=8.39),1,3,ip[width=56 height=11 bits=16 min=0.0 max=2755.0],ip[width=56 height=11 bits=16 min=4860.0 max=13699.0],1,3.8042898,0.3941671,0.6431834,4.846134,3.9189675,
b340,0,Experiment 12,EM15686,6063.3154,817.0172,(x=32.47 y=51.10),1,3,ip[width=30 height=10 bits=16 min=0.0 max=2755.0],ip[width=30 height=10 bits=16 min=4860.0 max=13699.0],1,1.8331839,0.65554786,0.20090231,2.5744376,3.6711621,
b341,0,Experiment 12,EM15686,5739.9,85.31677,(x=32.15 y=39.90),1,3,ip[width=19 height=12 bits=16 min=0.0 max=2755.0],ip[width=19 height=12 bits=16 min=4860.0 max=13699.0],1,1.2967294,0.9223451,0.015164994,1.5934688,4.027517,
b342,0,Experiment 12,EM15686,5767.9033,85.42629,(x=32.54 y=81.14),1,3,ip[width=30 height=10 bits=16 min=0.0 max=2755.0],ip[width=30 height=10 bits=16 min=4860.0 max=13699.0],1,2.0014966,0.6903941,0.052657507,2.5680442,3.9966612,
b345,0,Experiment 12,EM15686,5996.95,87.410355,(x=34.28 y=92.23),1,3,ip[width=62 height=11 bits=16 min=0.0 max=2755.0],ip[width=62 height=11 bits=16 min=4860.0 max=13699.0],1,4.279053,0.36736238,0.60431254,5.3580894,3.7442863,
b346,0,Experiment 12,EM15686,5943.0923,85.26308,(x=37.01 y=33.07),1,3,ip[width=77 height=10 bits=16 min=0.0 max=2755.0],ip[width=77 height=10 bits=16 min=4860.0 max=13699.0],1,5.1766796,0.31722242,0.33882776,6.712644,3.8036299,
b347,0,Experiment 12,EM15686,5952.526,86.445076,(x=38.44 y=54.93),1,3,ip[width=64 height=10 bits=16 min=0.0 max=2755.0],ip[width=64 height=10 bits=16 min=4860.0 max=13699.0],1,4.193139,0.34990442,0.46125156,5.54871,3.793235,
b348,0,Experiment 12,EM15686,5782.768,86.23232,(x=38.65 y=76.91),1,3,ip[width=25 height=10 bits=16 min=0.0 max=2755.0],ip[width=25 height=10 bits=16 min=4860.0 max=13699.0],1,1.5775385,0.7802684,0.029007755,2.062695,3.9802825,
b351,0,Experiment 12,EM15686,5911.9673,90.73542,(x=41.27 y=96.17),1,3,ip[width=57 height=11 bits=16 min=0.0 max=2755.0],ip[width=57 height=11 bits=16 min=4860.0 max=13699.0],1,3.7743,0.39941314,0.7053859,4.9173374,3.8379247,
b353,0,Experiment 12,EM15686,5851.5356,85.43666,(x=43.01 y=44.43),1,3,ip[width=44 height=10 bits=16 min=0.0 max=2755.0],ip[width=44 height=10 bits=16 min=4860.0 max=13699.0],1,2.95679,0.50844795,0.1903787,3.8189466,3.9045115,
b354,0,Experiment 12,EM15686,5872.469,90.29769,(x=43.20 y=70.27),1,3,ip[width=59 height=10 bits=16 min=0.0 max=2755.0],ip[width=59 height=10 bits=16 min=4860.0 max=13699.0],1,3.7743,0.39411,0.10491742,5.0998135,3.8814454,
b355,0,Experiment 12,EM15686,5855.3887,89.2325,(x=43.12 y=81.82),1,3,ip[width=47 height=10 bits=16 min=0.0 max=2755.0],ip[width=47 height=10 bits=16 min=4860.0 max=13699.0],1,3.1587775,0.501426,0.052526917,4.0173163,3.9002657,
b357,0,Experiment 12,EM15686,5708.4243,79.44523,(x=48.38 y=77.98),1,3,ip[width=33 height=11 bits=16 min=0.0 max=2755.0],ip[width=33 height=11 bits=16 min=4860.0 max=13699.0],1,2.2399344,0.65062356,0.060867157,2.8272488,4.062198,
b358,0,Experiment 12,EM15686,5804.8184,92.857796,(x=47.81 y=65.84),1,3,ip[width=25 height=11 bits=16 min=0.0 max=2755.0],ip[width=25 height=11 bits=16 min=4860.0 max=13699.0],1,1.7293838,0.82063115,0.00889959,2.0803902,3.9559863,
b359,0,Experiment 12,EM15686,5878.2876,88.496086,(x=49.04 y=23.55),1,3,ip[width=42 height=12 bits=16 min=0.0 max=2755.0],ip[width=42 height=12 bits=16 min=4860.0 max=13699.0],1,3.0184038,0.56364566,0.39421776,3.641807,3.8750346,
b360,0,Experiment 12,EM15686,5930.75,83.32157,(x=49.67 y=27.39),1,3,ip[width=57 height=11 bits=16 min=0.0 max=2755.0],ip[width=57 height=11 bits=16 min=4860.0 max=13699.0],1,3.9867725,0.43106526,0.056071684,4.887985,3.817229,
b361,0,Experiment 12,EM15686,5974.872,168.2236,(x=49.43 y=68.88),1,3,ip[width=19 height=11 bits=16 min=0.0 max=2755.0],ip[width=19 height=11 bits=16 min=4860.0 max=13699.0],1,1.2822357,0.8942435,0.010735648,1.5990238,3.768613,
b362,0,Experiment 12,EM15686,5971.92,81.90493,(x=50.73 y=87.58),1,3,ip[width=37 height=9 bits=16 min=0.0 max=2755.0],ip[width=37 height=9 bits=16 min=4860.0 max=13699.0],1,2.2237754,0.53781134,0.006276732,3.183571,3.7718656,
b363,0,Experiment 12,EM15686,6055.9175,107.888885,(x=50.43 y=88.90),1,3,ip[width=40 height=11 bits=16 min=0.0 max=2755.0],ip[width=40 height=11 bits=16 min=4860.0 max=13699.0],1,2.4191637,0.46905282,0.5202834,3.461803,3.6793132,
b364,0,Experiment 12,EM15686,5932.486,317.355,(x=50.66 y=67.54),1,3,ip[width=25 height=10 bits=16 min=0.0 max=2755.0],ip[width=25 height=10 bits=16 min=4860.0 max=13699.0],1,1.5972747,0.7722857,0.042978726,2.1111178,3.8153164,
b367,0,Experiment 12,EM15686,5794.7573,108.38513,(x=52.97 y=5.32),1,3,ip[width=52 height=10 bits=16 min=0.0 max=2755.0],ip[width=52 height=10 bits=16 min=4860.0 max=13699.0],1,3.5432248,0.4321344,0.70485055,4.5029044,3.9670725,
b368,0,Experiment 12,EM15686,5719.951,85.20436,(x=54.29 y=9.06),1,3,ip[width=42 height=11 bits=16 min=0.0 max=2755.0],ip[width=42 height=11 bits=16 min=4860.0 max=13699.0],1,2.8886538,0.55313456,0.06090947,3.6153972,4.0494976,
b372,0,Experiment 12,EM15686,5900.0146,87.19925,(x=56.63 y=59.29),1,3,ip[width=32 height=10 bits=16 min=0.0 max=2755.0],ip[width=32 height=10 bits=16 min=4860.0 max=13699.0],1,2.089816,0.66225564,0.06659104,2.7021902,3.8510947,
b373,0,Experiment 12,EM15686,5741.738,85.66392,(x=58.57 y=11.19),1,3,ip[width=52 height=12 bits=16 min=0.0 max=2755.0],ip[width=52 height=12 bits=16 min=4860.0 max=13699.0],1,3.8554652,0.46794063,0.159196,4.49523,4.0254917,
b374,0,Experiment 12,EM15686,5921.2427,283.6462,(x=58.46 y=62.03),1,3,ip[width=38 height=12 bits=16 min=0.0 max=2755.0],ip[width=38 height=12 bits=16 min=4860.0 max=13699.0],1,2.6902897,0.6045246,0.28024396,3.2007816,3.8277044,
b376,0,Experiment 12,EM15686,5671.5527,92.08658,(x=60.63 y=77.33),1,3,ip[width=27 height=11 bits=16 min=0.0 max=2755.0],ip[width=27 height=11 bits=16 min=4860.0 max=13699.0],1,1.8140028,0.74901783,0.0045972257,2.305131,4.102825,
b377,0,Experiment 12,EM15686,5893.9565,85.484695,(x=61.43 y=48.00),1,3,ip[width=26 height=10 bits=16 min=0.0 max=2755.0],ip[width=26 height=10 bits=16 min=4860.0 max=13699.0],1,1.5859264,0.73139334,0.00886969,2.154907,3.8577697,
b380,0,Experiment 12,EM15686,5906.181,80.719215,(x=61.68 y=49.33),1,3,ip[width=26 height=10 bits=16 min=0.0 max=2755.0],ip[width=26 height=10 bits=16 min=4860.0 max=13699.0],1,1.5871599,0.7495036,0.003982625,2.1387851,3.8443003,
b392,0,Experiment 12,EM15686,5780.024,84.56575,(x=65.14 y=40.68),1,3,ip[width=39 height=11 bits=16 min=0.0 max=2755.0],ip[width=39 height=11 bits=16 min=4860.0 max=13699.0],1,2.5764365,0.55960923,0.14585881,3.3550155,3.983306,
b394,0,Experiment 12,EM15686,5793.922,87.49547,(x=65.99 y=83.26),1,3,ip[width=40 height=11 bits=16 min=0.0 max=2755.0],ip[width=40 height=11 bits=16 min=4860.0 max=13699.0],1,2.6073978,0.56698906,0.036556162,3.3894956,3.967993,
b398,0,Experiment 12,EM15686,5862.4556,96.39153,(x=67.25 y=92.33),1,3,ip[width=65 height=12 bits=16 min=0.0 max=2755.0],ip[width=65 height=12 bits=16 min=4860.0 max=13699.0],1,4.462106,0.3328191,0.7641165,5.619359,3.8924794,
b399,0,Experiment 12,EM15686,5678.902,84.8954,(x=66.35 y=87.00),1,3,ip[width=29 height=11 bits=16 min=0.0 max=2755.0],ip[width=29 height=11 bits=16 min=4860.0 max=13699.0],1,1.898375,0.67606527,0.42474583,2.4754536,4.0947275,
b400,0,Experiment 12,EM15686,5554.4688,90.50431,(x=67.00 y=18.23),1,3,ip[width=28 height=11 bits=16 min=0.0 max=2755.0],ip[width=28 height=11 bits=16 min=4860.0 max=13699.0],1,1.80617,0.68591255,0.09854983,2.334739,4.231834,
b401,0,Experiment 12,EM15686,5926.386,153.04808,(x=68.61 y=75.29),1,3,ip[width=59 height=12 bits=16 min=0.0 max=2755.0],ip[width=59 height=12 bits=16 min=4860.0 max=13699.0],1,4.093286,0.3699731,0.32434195,5.1413274,3.822037,
b402,0,Experiment 12,EM15686,5943.782,85.425,(x=69.12 y=73.55),1,3,ip[width=44 height=11 bits=16 min=0.0 max=2755.0],ip[width=44 height=11 bits=16 min=4860.0 max=13699.0],1,2.824249,0.4958698,0.13431911,3.7372503,3.8028693,
b403,0,Experiment 12,EM15686,6008.6694,87.130196,(x=69.24 y=87.04),1,3,ip[width=48 height=10 bits=16 min=0.0 max=2755.0],ip[width=48 height=10 bits=16 min=4860.0 max=13699.0],1,2.8553336,0.4258767,0.42415917,4.1475263,3.7313735,
b404,0,Experiment 12,EM15686,5769.6074,87.78199,(x=69.80 y=85.31),1,3,ip[width=27 height=10 bits=16 min=0.0 max=2755.0],ip[width=27 height=10 bits=16 min=4860.0 max=13699.0],1,1.6800433,0.7167499,0.4826837,2.2672102,3.9947839,
b405,0,Experiment 12,EM15686,5527.5947,87.3629,(x=72.48 y=88.26),1,3,ip[width=30 height=11 bits=16 min=0.0 max=2755.0],ip[width=30 height=11 bits=16 min=4860.0 max=13699.0],1,2.010378,0.69495064,0.0027291693,2.522134,4.261445,
b406,0,Experiment 12,EM15686,5681.834,81.0354,(x=72.79 y=44.16),1,3,ip[width=27 height=11 bits=16 min=0.0 max=2755.0],ip[width=27 height=11 bits=16 min=4860.0 max=13699.0],1,1.7563977,0.7499533,0.010044949,2.2631505,4.0914965,
b407,0,Experiment 12,EM15686,5617.235,85.43988,(x=72.91 y=15.82),1,3,ip[width=37 height=11 bits=16 min=0.0 max=2755.0],ip[width=37 height=11 bits=16 min=4860.0 max=13699.0],1,2.6975675,0.63198495,0.2404704,3.1689942,4.162675,
b408,0,Experiment 12,EM15686,5715.8184,88.11926,(x=74.94 y=26.82),1,3,ip[width=37 height=11 bits=16 min=0.0 max=2755.0],ip[width=37 height=11 bits=16 min=4860.0 max=13699.0],1,2.5967278,0.6366694,0.01201532,3.13944,4.054051,
b418,0,Experiment 12,EM15686,5819.1084,83.3253,(x=80.70 y=22.16),1,3,ip[width=32 height=10 bits=16 min=0.0 max=2755.0],ip[width=32 height=10 bits=16 min=4860.0 max=13699.0],1,1.9736192,0.6273275,0.012805449,2.7094433,3.9402409,
b419,0,Experiment 12,EM15686,5789.5547,84.08725,(x=81.07 y=72.58),1,3,ip[width=38 height=10 bits=16 min=0.0 max=2755.0],ip[width=38 height=10 bits=16 min=4860.0 max=13699.0],1,2.3643959,0.564986,0.06730798,3.207622,3.972805,
b420,0,Experiment 12,EM15686,6093.015,81.453415,(x=80.54 y=20.21),1,3,ip[width=40 height=11 bits=16 min=0.0 max=2755.0],ip[width=40 height=11 bits=16 min=4860.0 max=13699.0],1,2.536039,0.5161223,0.11260522,3.419658,3.6384375,
b421,0,Experiment 12,EM15686,5593.444,85.63923,(x=81.61 y=88.48),1,3,ip[width=47 height=12 bits=16 min=0.0 max=2755.0],ip[width=47 height=12 bits=16 min=4860.0 max=13699.0],1,3.2816353,0.46365964,0.16251813,4.017324,4.1888895,
b422,0,Experiment 12,EM15686,5754.4795,90.963524,(x=81.33 y=18.51),1,3,ip[width=37 height=11 bits=16 min=0.0 max=2755.0],ip[width=37 height=11 bits=16 min=4860.0 max=13699.0],1,2.609803,0.5988023,0.018716734,3.1829135,4.0114527,
b423,0,Experiment 12,EM15686,5571.128,85.46006,(x=81.29 y=84.90),1,3,ip[width=33 height=12 bits=16 min=0.0 max=2755.0],ip[width=33 height=12 bits=16 min=4860.0 max=13699.0],1,2.4766455,0.7107968,0.063787125,2.7765584,4.2134776,
b424,0,Experiment 12,EM15686,5859.36,83.42623,(x=81.40 y=71.28),1,3,ip[width=32 height=9 bits=16 min=0.0 max=2755.0],ip[width=32 height=9 bits=16 min=4860.0 max=13699.0],1,1.9287194,0.6096031,0.23625046,2.7363815,3.8958902,
b425,0,Experiment 12,EM15686,5691.164,88.59113,(x=81.27 y=78.06),1,3,ip[width=45 height=14 bits=16 min=0.0 max=2755.0],ip[width=45 height=14 bits=16 min=4860.0 max=13699.0],1,3.2406828,0.47686625,1.0998977,3.8769577,4.0812163,
b426,0,Experiment 12,EM15686,5934.2334,83.664925,(x=83.17 y=28.04),1,3,ip[width=27 height=9 bits=16 min=0.0 max=2755.0],ip[width=27 height=9 bits=16 min=4860.0 max=13699.0],1,1.5151228,0.65810275,0.21862976,2.3014705,3.8133907,
b427,0,Experiment 12,EM15686,6004.4097,85.31035,(x=84.04 y=28.58),1,3,ip[width=49 height=9 bits=16 min=0.0 max=2755.0],ip[width=49 height=9 bits=16 min=4860.0 max=13699.0],1,2.7797194,0.40544826,0.22544494,4.2640376,3.7360673,
b428,0,Experiment 12,EM15686,5788.0923,81.47381,(x=85.19 y=61.20),1,3,ip[width=50 height=11 bits=16 min=0.0 max=2755.0],ip[width=50 height=11 bits=16 min=4860.0 max=13699.0],1,3.3322093,0.45312077,0.018723035,4.3118405,3.974416,
b429,0,Experiment 12,EM15686,5588.25,89.01079,(x=85.64 y=54.60),1,3,ip[width=30 height=11 bits=16 min=0.0 max=2755.0],ip[width=30 height=11 bits=16 min=4860.0 max=13699.0],1,2.1872635,0.73798037,0.03693033,2.524135,4.194612,
b430,0,Experiment 12,EM15686,5696.332,87.145226,(x=87.73 y=60.90),1,3,ip[width=29 height=11 bits=16 min=0.0 max=2755.0],ip[width=29 height=11 bits=16 min=4860.0 max=13699.0],1,1.8677839,0.71182466,0.14240523,2.414023,4.075522,
b431,0,Experiment 12,EM15686,5666.986,88.69139,(x=88.03 y=87.45),1,3,ip[width=49 height=11 bits=16 min=0.0 max=2755.0],ip[width=49 height=11 bits=16 min=4860.0 max=13699.0],1,3.281882,0.43278307,0.5461246,4.25212,4.107857,
b435,0,Experiment 12,EM15686,5592.57,89.15675,(x=91.34 y=69.11),1,3,ip[width=38 height=12 bits=16 min=0.0 max=2755.0],ip[width=38 height=12 bits=16 min=4860.0 max=13699.0],1,2.9115818,0.64999574,0.17106147,3.2471611,4.189852,
b436,0,Experiment 12,EM15686,5476.129,90.74786,(x=90.89 y=76.33),1,3,ip[width=28 height=11 bits=16 min=0.0 max=2755.0],ip[width=28 height=11 bits=16 min=4860.0 max=13699.0],1,1.8670437,0.7344523,0.10725564,2.3423707,4.3181524,
b438,0,Experiment 12,EM15686,5658.6465,92.04256,(x=94.20 y=31.30),1,3,ip[width=55 height=11 bits=16 min=0.0 max=2755.0],ip[width=55 height=11 bits=16 min=4860.0 max=13699.0],1,4.1003175,0.44931027,0.19020753,4.76686,4.117046,
b439,0,Experiment 12,EM15686,5627.406,81.96574,(x=94.22 y=42.79),1,3,ip[width=53 height=11 bits=16 min=0.0 max=2755.0],ip[width=53 height=11 bits=16 min=4860.0 max=13699.0],1,3.7038665,0.44035926,0.33677098,4.6090903,4.1514688,
b440,0,Experiment 12,EM15686,5636.2114,87.219086,(x=94.19 y=48.29),1,3,ip[width=49 height=12 bits=16 min=0.0 max=2755.0],ip[width=49 height=12 bits=16 min=4860.0 max=13699.0],1,3.6659977,0.5094753,0.0048990785,4.2606387,4.1417656,
b448,0,Experiment 12,EM15686,5563.7,87.12842,(x=95.64 y=11.44),1,3,ip[width=41 height=11 bits=16 min=0.0 max=2755.0],ip[width=41 height=11 bits=16 min=4860.0 max=13699.0],1,2.9034097,0.57483757,0.008603932,3.549822,4.221662,
b450,0,Experiment 12,EM15686,5704.2305,90.56415,(x=98.47 y=20.86),1,3,ip[width=58 height=11 bits=16 min=0.0 max=2755.0],ip[width=58 height=11 bits=16 min=4860.0 max=13699.0],1,4.1080265,0.4008369,0.040458646,5.0517983,4.066819,
b451,0,Experiment 12,EM15686,5410.9272,153.2963,(x=97.96 y=95.67),1,3,ip[width=22 height=11 bits=16 min=0.0 max=2755.0],ip[width=22 height=11 bits=16 min=4860.0 max=13699.0],1,1.4767606,0.8586298,0.019414378,1.833131,4.3899946,
b452,0,Experiment 12,EM15686,5526.454,82.47326,(x=99.54 y=81.57),1,3,ip[width=40 height=11 bits=16 min=0.0 max=2755.0],ip[width=40 height=11 bits=16 min=4860.0 max=13699.0],1,2.9596887,0.61223876,0.06667643,3.4001713,4.2627015,
b453,0,Experiment 12,EM15686,5531.4155,2476.005,(x=98.79 y=50.77),1,3,ip[width=22 height=13 bits=16 min=0.0 max=2755.0],ip[width=22 height=13 bits=16 min=4860.0 max=13699.0],1,1.6701753,0.90547854,0.066633955,1.8208646,4.257235,
b454,0,Experiment 12,EM15686,5532.587,83.09135,(x=100.49 y=18.35),1,3,ip[width=26 height=11 bits=16 min=0.0 max=2755.0],ip[width=26 height=11 bits=16 min=4860.0 max=13699.0],1,1.6535845,0.77488637,0.19469357,2.1464238,4.2559443,
b455,0,Experiment 12,EM15686,5473.964,86.87216,(x=103.61 y=88.25),1,3,ip[width=38 height=11 bits=16 min=0.0 max=2755.0],ip[width=38 height=11 bits=16 min=4860.0 max=13699.0],1,2.7783625,0.62427807,0.18802987,3.2479663,4.320538,
b456,0,Experiment 12,EM15686,5456.0044,86.43721,(x=104.16 y=57.15),1,3,ip[width=25 height=11 bits=16 min=0.0 max=2755.0],ip[width=25 height=11 bits=16 min=4860.0 max=13699.0],1,1.70274,0.81782556,0.076436535,2.0678356,4.3403263,
b458,0,Experiment 12,EM15686,5514.9673,110.39405,(x=105.68 y=67.29),1,3,ip[width=31 height=11 bits=16 min=0.0 max=2755.0],ip[width=31 height=11 bits=16 min=4860.0 max=13699.0],1,2.1369362,0.71299267,0.013661349,2.5883498,4.275358,
b460,0,Experiment 12,EM15686,5471.0825,84.49815,(x=106.31 y=1.35),1,3,ip[width=32 height=11 bits=16 min=0.0 max=2755.0],ip[width=32 height=11 bits=16 min=4860.0 max=13699.0],1,2.143809,0.67345345,0.044761263,2.7210975,4.323713,
b461,0,Experiment 12,EM15686,5594.6587,107.29945,(x=107.05 y=35.96),1,3,ip[width=39 height=12 bits=16 min=0.0 max=2755.0],ip[width=39 height=12 bits=16 min=4860.0 max=13699.0],1,2.845589,0.61397207,0.07617659,3.350793,4.187551,
b463,0,Experiment 12,EM15686,5595.651,84.37405,(x=108.52 y=49.94),1,3,ip[width=42 height=11 bits=16 min=0.0 max=2755.0],ip[width=42 height=11 bits=16 min=4860.0 max=13699.0],1,3.112151,0.5880319,0.18388546,3.5867567,4.186457,
b465,0,Experiment 12,EM15686,5595.192,87.68102,(x=108.11 y=26.13),1,3,ip[width=71 height=11 bits=16 min=0.0 max=2755.0],ip[width=71 height=11 bits=16 min=4860.0 max=13699.0],1,5.035813,0.34425747,0.45272064,6.179412,4.186963,
b466,0,Experiment 12,EM15686,5524.684,85.81356,(x=111.85 y=7.41),1,3,ip[width=58 height=11 bits=16 min=0.0 max=2755.0],ip[width=58 height=11 bits=16 min=4860.0 max=13699.0],1,4.2121043,0.44198135,0.19946529,5.023878,4.264652,
b467,0,Experiment 12,EM15686,5601.1294,90.29658,(x=111.82 y=83.38),1,3,ip[width=57 height=14 bits=16 min=0.0 max=2755.0],ip[width=57 height=14 bits=16 min=4860.0 max=13699.0],1,4.1608825,0.34316164,0.04826759,4.93025,4.180421,
b468,0,Experiment 12,EM15686,5601.2607,80.05446,(x=112.85 y=68.65),1,3,ip[width=46 height=11 bits=16 min=0.0 max=2755.0],ip[width=46 height=11 bits=16 min=4860.0 max=13699.0],1,3.1992366,0.51343495,0.4069951,3.9638577,4.180276,
b469,0,Experiment 12,EM15686,5478.7266,97.21134,(x=114.48 y=21.32),1,3,ip[width=42 height=11 bits=16 min=0.0 max=2755.0],ip[width=42 height=11 bits=16 min=4860.0 max=13699.0],1,3.0393736,0.5763156,0.09851963,3.612912,4.3152905,
b470,0,Experiment 12,EM15686,5568.155,86.14893,(x=115.64 y=41.11),1,3,ip[width=53 height=11 bits=16 min=0.0 max=2755.0],ip[width=53 height=11 bits=16 min=4860.0 max=13699.0],1,3.7358146,0.46700707,0.30875057,4.5458565,4.2167535,
b471,0,Experiment 12,EM15686,5530.569,87.10599,(x=116.84 y=89.25),1,3,ip[width=46 height=12 bits=16 min=0.0 max=2755.0],ip[width=46 height=12 bits=16 min=4860.0 max=13699.0],1,3.4345908,0.5687597,0.047656305,3.910708,4.2581677,
b472,0,Experiment 12,EM15686,5975.708,87.07163,(x=118.97 y=54.77),1,3,ip[width=46 height=9 bits=16 min=0.0 max=2755.0],ip[width=46 height=9 bits=16 min=4860.0 max=13699.0],1,2.7628202,0.4622379,0.09630351,3.9351716,3.767692,
b473,0,Experiment 12,EM15686,5543.064,86.83925,(x=119.39 y=31.16),1,3,ip[width=60 height=11 bits=16 min=0.0 max=2755.0],ip[width=60 height=11 bits=16 min=4860.0 max=13699.0],1,4.230946,0.42432386,0.17381303,5.15692,4.2444,
b474,0,Experiment 12,EM15686,5719.9873,93.08761,(x=119.65 y=53.94),1,3,ip[width=53 height=11 bits=16 min=0.0 max=2755.0],ip[width=53 height=11 bits=16 min=4860.0 max=13699.0],1,3.6936283,0.45484197,0.17217746,4.6047616,4.0494576,
b475,0,Experiment 12,EM15686,5466.3594,84.09959,(x=121.11 y=63.92),1,3,ip[width=29 height=11 bits=16 min=0.0 max=2755.0],ip[width=29 height=11 bits=16 min=4860.0 max=13699.0],1,1.889247,0.706143,0.17207141,2.4397774,4.328917,
b479,0,Experiment 12,EM15686,5777.31,123.40476,(x=73.82 y=77.24),1,3,ip[width=35 height=10 bits=16 min=0.0 max=2755.0],ip[width=35 height=10 bits=16 min=4860.0 max=13699.0],1,2.2906318,0.59424144,0.061257634,3.000185,3.9862964,
b480,0,Experiment 12,EM15686,5852.544,80.61976,(x=75.16 y=75.64),1,3,ip[width=41 height=11 bits=16 min=0.0 max=2755.0],ip[width=41 height=11 bits=16 min=4860.0 max=13699.0],1,2.6779547,0.48473558,0.092539705,3.5311482,3.9034,
b485,0,Experiment 12,EM15686,5584.112,85.98457,(x=3.37 y=14.31),1,4,ip[width=45 height=11 bits=16 min=0.0 max=2755.0],ip[width=45 height=11 bits=16 min=4860.0 max=13699.0],1,3.06911,0.52230746,0.11738322,3.8264627,5.445521,
b486,0,Experiment 12,EM15686,5600.396,80.96517,(x=4.90 y=53.30),1,4,ip[width=48 height=10 bits=16 min=0.0 max=2755.0],ip[width=48 height=10 bits=16 min=4860.0 max=13699.0],1,3.1571586,0.44692433,0.4417583,4.1469035,5.421504,
b487,0,Experiment 12,EM15686,5431.3223,85.347694,(x=8.82 y=88.97),1,4,ip[width=38 height=11 bits=16 min=0.0 max=2755.0],ip[width=38 height=11 bits=16 min=4860.0 max=13699.0],1,2.5936441,0.58753055,0.036388908,3.2808642,5.670866,
b488,0,Experiment 12,EM15686,5509.0596,78.74034,(x=10.35 y=28.30),1,4,ip[width=54 height=11 bits=16 min=0.0 max=2755.0],ip[width=54 height=11 bits=16 min=4860.0 max=13699.0],1,3.7056243,0.4540427,0.07952768,4.635607,5.556214,
b492,0,Experiment 12,EM15686,5475.111,168.81682,(x=22.24 y=28.17),1,4,ip[width=36 height=11 bits=16 min=0.0 max=2755.0],ip[width=36 height=11 bits=16 min=4860.0 max=13699.0],1,2.6150455,0.64160806,0.19071643,3.0557187,5.6062837,
b494,0,Experiment 12,EM15686,5499.9854,84.819336,(x=22.62 y=45.24),1,4,ip[width=45 height=11 bits=16 min=0.0 max=2755.0],ip[width=45 height=11 bits=16 min=4860.0 max=13699.0],1,3.0781367,0.48587546,0.57806164,3.8733761,5.5695972,
b495,0,Experiment 12,EM15686,6244.4014,637.12225,(x=23.80 y=56.15),1,4,ip[width=55 height=11 bits=16 min=0.0 max=2755.0],ip[width=55 height=11 bits=16 min=4860.0 max=13699.0],1,3.6275122,0.41130885,0.4908327,4.7410603,4.471679,
b496,0,Experiment 12,EM15686,5711.574,116.34191,(x=23.67 y=50.55),1,4,ip[width=34 height=10 bits=16 min=0.0 max=2755.0],ip[width=34 height=10 bits=16 min=4860.0 max=13699.0],1,2.1295967,0.6174124,0.11234833,2.8573277,5.257531,
b497,0,Experiment 12,EM15686,5798.6074,125.6888,(x=24.01 y=51.77),1,4,ip[width=31 height=10 bits=16 min=0.0 max=2755.0],ip[width=31 height=10 bits=16 min=4860.0 max=13699.0],1,1.8958462,0.63597256,0.020526303,2.6512873,5.129168,
b498,0,Experiment 12,EM15686,5535.3667,84.182434,(x=24.66 y=10.57),1,4,ip[width=50 height=11 bits=16 min=0.0 max=2755.0],ip[width=50 height=11 bits=16 min=4860.0 max=13699.0],1,3.49999,0.4616391,0.07558773,4.341503,5.517414,
b499,0,Experiment 12,EM15686,5440.7397,105.97423,(x=28.03 y=41.86),1,4,ip[width=44 height=11 bits=16 min=0.0 max=2755.0],ip[width=44 height=11 bits=16 min=4860.0 max=13699.0],1,3.0650923,0.5227704,0.18649116,3.8102942,5.6569767,
b500,0,Experiment 12,EM15686,5382.358,83.71268,(x=31.34 y=93.93),1,4,ip[width=41 height=11 bits=16 min=0.0 max=2755.0],ip[width=41 height=11 bits=16 min=4860.0 max=13699.0],1,2.797852,0.5573481,0.22803962,3.5493624,5.7430825,
b502,0,Experiment 12,EM15686,5455.72,80.01672,(x=30.98 y=22.04),1,4,ip[width=35 height=11 bits=16 min=0.0 max=2755.0],ip[width=35 height=11 bits=16 min=4860.0 max=13699.0],1,2.3661845,0.6440415,0.34183756,2.9512932,5.6348825,
b503,0,Experiment 12,EM15686,5871.6924,81.834564,(x=34.33 y=32.13),1,4,ip[width=50 height=10 bits=16 min=0.0 max=2755.0],ip[width=50 height=10 bits=16 min=4860.0 max=13699.0],1,3.1454248,0.4067663,0.15886767,4.288847,5.021377,
b504,0,Experiment 12,EM15686,5558.581,84.02947,(x=34.24 y=14.31),1,4,ip[width=58 height=12 bits=16 min=0.0 max=2755.0],ip[width=58 height=12 bits=16 min=4860.0 max=13699.0],1,4.0429745,0.3918526,0.57024693,5.0055523,5.483176,
b505,0,Experiment 12,EM15686,5567.848,187.65504,(x=39.61 y=37.45),1,4,ip[width=57 height=11 bits=16 min=0.0 max=2755.0],ip[width=57 height=11 bits=16 min=4860.0 max=13699.0],1,4.0490646,0.4401826,0.2331991,4.8877187,5.469508,
b507,0,Experiment 12,EM15686,5349.372,103.155556,(x=39.25 y=16.79),1,4,ip[width=32 height=16 bits=16 min=0.0 max=2755.0],ip[width=32 height=16 bits=16 min=4860.0 max=13699.0],1,2.517999,0.59629744,0.27697146,2.7095098,5.791732,
b508,0,Experiment 12,EM15686,5320.3604,115.33921,(x=39.43 y=71.20),1,4,ip[width=26 height=11 bits=16 min=0.0 max=2755.0],ip[width=26 height=11 bits=16 min=4860.0 max=13699.0],1,1.8255978,0.79133815,0.0060693016,2.1999805,5.834521,
b509,0,Experiment 12,EM15686,5328.505,81.55224,(x=42.14 y=48.62),1,4,ip[width=24 height=11 bits=16 min=0.0 max=2755.0],ip[width=24 height=11 bits=16 min=4860.0 max=13699.0],1,1.6120769,0.81818104,0.018377103,2.01153,5.822509,
b511,0,Experiment 12,EM15686,5520.0044,82.467995,(x=46.09 y=94.51),1,4,ip[width=48 height=11 bits=16 min=0.0 max=2755.0],ip[width=48 height=11 bits=16 min=4860.0 max=13699.0],1,3.6001282,0.5180782,0.3494534,4.1676807,5.5400715,
b515,0,Experiment 12,EM15686,5338.718,83.98333,(x=48.86 y=87.19),1,4,ip[width=34 height=11 bits=16 min=0.0 max=2755.0],ip[width=34 height=11 bits=16 min=4860.0 max=13699.0],1,2.3810482,0.6741238,0.093597256,2.8566437,5.8074465,
b516,0,Experiment 12,EM15686,5486.3364,83.86329,(x=51.47 y=50.68),1,4,ip[width=47 height=11 bits=16 min=0.0 max=2755.0],ip[width=47 height=11 bits=16 min=4860.0 max=13699.0],1,3.1411383,0.46072516,0.19294189,4.062507,5.589727,
b517,0,Experiment 12,EM15686,5460.292,79.03116,(x=53.79 y=61.23),1,4,ip[width=38 height=11 bits=16 min=0.0 max=2755.0],ip[width=38 height=11 bits=16 min=4860.0 max=13699.0],1,2.7557893,0.619883,0.38316107,3.2303052,5.6281395,
b518,0,Experiment 12,EM15686,5664.3813,83.61125,(x=53.02 y=58.24),1,4,ip[width=46 height=11 bits=16 min=0.0 max=2755.0],ip[width=46 height=11 bits=16 min=4860.0 max=13699.0],1,3.0768723,0.4992453,0.32230428,3.95151,5.327134,
b520,0,Experiment 12,EM15686,5648.786,85.536316,(x=58.96 y=51.07),1,4,ip[width=58 height=12 bits=16 min=0.0 max=2755.0],ip[width=58 height=12 bits=16 min=4860.0 max=13699.0],1,4.2675815,0.42558637,0.5714111,5.04912,5.350135,
b522,0,Experiment 12,EM15686,5350.7026,81.800766,(x=60.53 y=84.26),1,4,ip[width=31 height=11 bits=16 min=0.0 max=2755.0],ip[width=31 height=11 bits=16 min=4860.0 max=13699.0],1,2.0804412,0.67474186,0.28873205,2.6598184,5.7897696,
b523,0,Experiment 12,EM15686,5592.617,86.97241,(x=61.63 y=88.41),1,4,ip[width=49 height=11 bits=16 min=0.0 max=2755.0],ip[width=49 height=11 bits=16 min=4860.0 max=13699.0],1,3.4471726,0.49152517,0.16110682,4.250409,5.4329767,
b524,0,Experiment 12,EM15686,5445.9434,83.043686,(x=62.05 y=70.84),1,4,ip[width=49 height=11 bits=16 min=0.0 max=2755.0],ip[width=49 height=11 bits=16 min=4860.0 max=13699.0],1,3.3063056,0.4819399,0.22579786,4.2276487,5.649302,
b527,0,Experiment 12,EM15686,5800.7407,91.6734,(x=62.28 y=90.99),1,4,ip[width=39 height=10 bits=16 min=0.0 max=2755.0],ip[width=39 height=10 bits=16 min=4860.0 max=13699.0],1,2.3130817,0.529835,0.13247138,3.3326757,5.1260214,
b529,0,Experiment 12,EM15686,5717.5825,77.55618,(x=63.41 y=90.52),1,4,ip[width=26 height=9 bits=16 min=0.0 max=2755.0],ip[width=26 height=9 bits=16 min=4860.0 max=13699.0],1,1.396829,0.69169533,0.071376264,2.1483874,5.248669,
b530,0,Experiment 12,EM15686,5416.6245,120.36562,(x=66.35 y=32.36),1,4,ip[width=36 height=11 bits=16 min=0.0 max=2755.0],ip[width=36 height=11 bits=16 min=4860.0 max=13699.0],1,2.5141442,0.63264036,0.15782826,3.079526,5.6925435,
b531,0,Experiment 12,EM15686,5339.561,384.52814,(x=75.23 y=84.09),1,4,ip[width=27 height=11 bits=16 min=0.0 max=2755.0],ip[width=27 height=11 bits=16 min=4860.0 max=13699.0],1,1.8327521,0.7603939,0.25765643,2.276153,5.806202,
b532,0,Experiment 12,EM15686,5425.492,82.88,(x=78.69 y=67.49),1,4,ip[width=49 height=11 bits=16 min=0.0 max=2755.0],ip[width=49 height=11 bits=16 min=4860.0 max=13699.0],1,3.5354922,0.5033538,0.24329874,4.2242217,5.679465,
b533,0,Experiment 12,EM15686,5328.6436,77.71831,(x=82.10 y=29.72),1,4,ip[width=32 height=11 bits=16 min=0.0 max=2755.0],ip[width=32 height=11 bits=16 min=4860.0 max=13699.0],1,2.2393177,0.70246524,0.00253593,2.7043638,5.822304,
b534,0,Experiment 12,EM15686,5479.4844,89.04612,(x=83.80 y=31.96),1,4,ip[width=54 height=11 bits=16 min=0.0 max=2755.0],ip[width=54 height=11 bits=16 min=4860.0 max=13699.0],1,3.7782474,0.4491611,0.045603182,4.6778016,5.599833,
b535,0,Experiment 12,EM15686,5293.836,237.59137,(x=85.15 y=77.60),1,4,ip[width=33 height=11 bits=16 min=0.0 max=2755.0],ip[width=33 height=11 bits=16 min=4860.0 max=13699.0],1,2.3671095,0.67896795,0.017992958,2.8252788,5.8736405,
b536,0,Experiment 12,EM15686,5397.9756,84.410255,(x=84.48 y=19.27),1,4,ip[width=30 height=10 bits=16 min=0.0 max=2755.0],ip[width=30 height=10 bits=16 min=4860.0 max=13699.0],1,1.8676605,0.66019243,0.010334425,2.5524282,5.7200484,
b538,0,Experiment 12,EM15686,5401.8926,81.119606,(x=90.54 y=37.44),1,4,ip[width=55 height=12 bits=16 min=0.0 max=2755.0],ip[width=55 height=12 bits=16 min=4860.0 max=13699.0],1,4.011504,0.44461527,0.3209266,4.771026,5.714271,
b542,0,Experiment 12,EM15686,5458.0215,81.57003,(x=91.43 y=12.85),1,4,ip[width=38 height=11 bits=16 min=0.0 max=2755.0],ip[width=38 height=11 bits=16 min=4860.0 max=13699.0],1,2.4486446,0.5459797,0.1301547,3.2815318,5.631488,
b544,0,Experiment 12,EM15686,5614.71,82.35,(x=100.24 y=57.48),1,4,ip[width=33 height=10 bits=16 min=0.0 max=2755.0],ip[width=33 height=10 bits=16 min=4860.0 max=13699.0],1,1.8776519,0.6017649,0.18850653,2.7828078,5.4003925,
b545,0,Experiment 12,EM15686,5397.531,82.6205,(x=100.91 y=92.39),1,4,ip[width=41 height=11 bits=16 min=0.0 max=2755.0],ip[width=41 height=11 bits=16 min=4860.0 max=13699.0],1,2.8578007,0.54026073,0.15703005,3.5336483,5.720704,
b546,0,Experiment 12,EM15686,5508.4253,80.964195,(x=101.51 y=58.84),1,4,ip[width=43 height=11 bits=16 min=0.0 max=2755.0],ip[width=43 height=11 bits=16 min=4860.0 max=13699.0],1,3.067251,0.5590152,0.25017923,3.6726336,5.557149,
b547,0,Experiment 12,EM15686,5368.239,81.82333,(x=102.92 y=4.05),1,4,ip[width=32 height=11 bits=16 min=0.0 max=2755.0],ip[width=32 height=11 bits=16 min=4860.0 max=13699.0],1,2.3635786,0.6965471,0.074104644,2.753512,5.7639065,
b549,0,Experiment 12,EM15686,5446.952,89.47879,(x=109.23 y=50.64),1,4,ip[width=55 height=11 bits=16 min=0.0 max=2755.0],ip[width=55 height=11 bits=16 min=4860.0 max=13699.0],1,3.9166474,0.4310769,0.5642814,4.763968,5.6478143,
b553,0,Experiment 12,EM15686,5286.5024,87.92146,(x=111.60 y=47.49),1,4,ip[width=22 height=11 bits=16 min=0.0 max=2755.0],ip[width=22 height=11 bits=16 min=4860.0 max=13699.0],1,1.4767606,0.8597353,0.031690832,1.8104683,5.8844566,
b554,0,Experiment 12,EM15686,5440.15,80.56721,(x=112.61 y=62.11),1,4,ip[width=42 height=11 bits=16 min=0.0 max=2755.0],ip[width=42 height=11 bits=16 min=4860.0 max=13699.0],1,2.9266305,0.5562283,0.23631357,3.5677116,5.6578465,
b555,0,Experiment 12,EM15686,5345.8223,81.458954,(x=117.43 y=57.34),1,4,ip[width=32 height=11 bits=16 min=0.0 max=2755.0],ip[width=32 height=11 bits=16 min=4860.0 max=13699.0],1,2.1191735,0.6858985,0.051296994,2.6732311,5.7969675,
b560,0,Experiment 12,EM15686,5890.3,90.5644,(x=4.13 y=40.60),1,5,ip[width=58 height=10 bits=16 min=0.0 max=2755.0],ip[width=58 height=10 bits=16 min=4860.0 max=13699.0],1,3.3582287,0.36363414,0.15848967,5.0240064,3.5959291,
b561,0,Experiment 12,EM15686,5425.9385,108.17674,(x=3.59 y=82.21),1,5,ip[width=25 height=12 bits=16 min=0.0 max=2755.0],ip[width=25 height=12 bits=16 min=4860.0 max=13699.0],1,1.7202636,0.81952095,0.04028926,2.0684469,4.0860586,
b562,0,Experiment 12,EM15686,6120.1616,84.641975,(x=4.54 y=38.45),1,5,ip[width=27 height=9 bits=16 min=0.0 max=2755.0],ip[width=27 height=9 bits=16 min=4860.0 max=13699.0],1,1.2826366,0.61387014,0.22393084,2.2394822,3.353312,
b563,0,Experiment 12,EM15686,5449.108,88.33486,(x=4.54 y=88.70),1,5,ip[width=25 height=11 bits=16 min=0.0 max=2755.0],ip[width=25 height=11 bits=16 min=4860.0 max=13699.0],1,1.7003654,0.79101133,0.0076725786,2.1096659,4.061603,
b564,0,Experiment 12,EM15686,6470.453,84.854965,(x=4.77 y=39.42),1,5,ip[width=26 height=7 bits=16 min=0.0 max=2755.0],ip[width=26 height=7 bits=16 min=4860.0 max=13699.0],1,1.0241233,0.55249697,0.056074325,2.136946,2.9835823,
b565,0,Experiment 12,EM15686,5519.9287,100.05645,(x=6.65 y=17.58),1,5,ip[width=43 height=10 bits=16 min=0.0 max=2755.0],ip[width=43 height=10 bits=16 min=4860.0 max=13699.0],1,2.9789507,0.5418786,0.114267066,3.7121987,3.9868526,
b566,0,Experiment 12,EM15686,5821.468,91.6236,(x=6.32 y=35.46),1,5,ip[width=62 height=11 bits=16 min=0.0 max=2755.0],ip[width=62 height=11 bits=16 min=4860.0 max=13699.0],1,4.213554,0.38588116,0.5632646,5.346762,3.668581,
b567,0,Experiment 12,EM15686,5749.4927,412.46155,(x=9.39 y=47.36),1,5,ip[width=87 height=12 bits=16 min=0.0 max=2755.0],ip[width=87 height=12 bits=16 min=4860.0 max=13699.0],1,6.4764314,0.31032848,0.18338104,7.5562887,3.7445498,
b568,0,Experiment 12,EM15686,5722.9766,88.87243,(x=8.70 y=28.90),1,5,ip[width=32 height=10 bits=16 min=0.0 max=2755.0],ip[width=32 height=10 bits=16 min=4860.0 max=13699.0],1,1.9343164,0.61727965,0.069517255,2.733704,3.7725377,
b569,0,Experiment 12,EM15686,5762.0854,87.73404,(x=9.93 y=29.78),1,5,ip[width=59 height=11 bits=16 min=0.0 max=2755.0],ip[width=59 height=11 bits=16 min=4860.0 max=13699.0],1,3.741712,0.38263527,0.19317661,5.1092887,3.7312582,
b570,0,Experiment 12,EM15686,5587.3965,99.85844,(x=10.30 y=55.22),1,5,ip[width=40 height=11 bits=16 min=0.0 max=2755.0],ip[width=40 height=11 bits=16 min=4860.0 max=13699.0],1,2.6326847,0.5306578,0.4520078,3.3836863,3.915641,
b571,0,Experiment 12,EM15686,5361.363,85.72464,(x=10.23 y=25.98),1,5,ip[width=18 height=11 bits=16 min=0.0 max=2755.0],ip[width=18 height=11 bits=16 min=4860.0 max=13699.0],1,1.0918663,0.9137545,0.0067642885,1.4710426,4.1542177,
b572,0,Experiment 12,EM15686,5754.4697,91.14762,(x=10.34 y=66.08),1,5,ip[width=24 height=11 bits=16 min=0.0 max=2755.0],ip[width=24 height=11 bits=16 min=4860.0 max=13699.0],1,1.6634835,0.8229674,0.17665291,2.0430315,3.7392967,
b574,0,Experiment 12,EM15686,5587.4556,89.82327,(x=11.49 y=50.64),1,5,ip[width=27 height=11 bits=16 min=0.0 max=2755.0],ip[width=27 height=11 bits=16 min=4860.0 max=13699.0],1,1.8506689,0.7728813,0.00546142,2.2626898,3.9155786,
b576,0,Experiment 12,EM15686,5436.9917,85.24336,(x=19.39 y=86.14),1,5,ip[width=27 height=10 bits=16 min=0.0 max=2755.0],ip[width=27 height=10 bits=16 min=4860.0 max=13699.0],1,1.785262,0.73522013,0.016747613,2.3074896,4.0743923,
b577,0,Experiment 12,EM15686,5672.744,98.03691,(x=19.11 y=94.59),1,5,ip[width=36 height=10 bits=16 min=0.0 max=2755.0],ip[width=36 height=10 bits=16 min=4860.0 max=13699.0],1,2.3424394,0.59501386,0.11619309,3.0983067,3.8255572,
b578,0,Experiment 12,EM15686,5574.4775,104.98624,(x=19.67 y=97.19),1,5,ip[width=26 height=11 bits=16 min=0.0 max=2755.0],ip[width=26 height=11 bits=16 min=4860.0 max=13699.0],1,1.6920084,0.76633096,0.066931866,2.17077,3.929277,
b581,0,Experiment 12,EM15686,5465.4536,98.40929,(x=20.57 y=50.15),1,5,ip[width=26 height=12 bits=16 min=0.0 max=2755.0],ip[width=26 height=12 bits=16 min=4860.0 max=13699.0],1,1.882586,0.8148296,0.11752201,2.1809545,4.044351,
b582,0,Experiment 12,EM15686,5521.0,97.84024,(x=21.43 y=45.14),1,5,ip[width=35 height=12 bits=16 min=0.0 max=2755.0],ip[width=35 height=12 bits=16 min=4860.0 max=13699.0],1,2.6516807,0.6928836,0.04781453,2.9674788,3.985722,
b583,0,Experiment 12,EM15686,5512.6777,102.70154,(x=22.10 y=2.69),1,5,ip[width=36 height=11 bits=16 min=0.0 max=2755.0],ip[width=36 height=11 bits=16 min=4860.0 max=13699.0],1,2.5575793,0.6279246,0.33608705,3.0802684,3.9945061,
b585,0,Experiment 12,EM15686,5814.2207,94.83276,(x=24.04 y=67.72),1,5,ip[width=38 height=10 bits=16 min=0.0 max=2755.0],ip[width=38 height=10 bits=16 min=4860.0 max=13699.0],1,2.310923,0.5450606,0.26095718,3.2570088,3.67623,
b587,0,Experiment 12,EM15686,5524.085,107.89305,(x=26.22 y=40.34),1,5,ip[width=41 height=11 bits=16 min=0.0 max=2755.0],ip[width=41 height=11 bits=16 min=4860.0 max=13699.0],1,2.925983,0.5924105,0.062543206,3.508413,3.9824657,
b588,0,Experiment 12,EM15686,5655.226,1951.4794,(x=27.96 y=6.32),1,5,ip[width=50 height=10 bits=16 min=0.0 max=2755.0],ip[width=50 height=10 bits=16 min=4860.0 max=13699.0],1,3.2487082,0.46244615,0.15847799,4.3015966,3.8440473,
b589,0,Experiment 12,EM15686,5366.638,139.49785,(x=27.72 y=37.46),1,5,ip[width=26 height=11 bits=16 min=0.0 max=2755.0],ip[width=26 height=11 bits=16 min=4860.0 max=13699.0],1,1.8231307,0.7851666,0.0077303094,2.2189796,4.1486497,
b590,0,Experiment 12,EM15686,5409.9224,96.789474,(x=29.01 y=89.84),1,5,ip[width=30 height=10 bits=16 min=0.0 max=2755.0],ip[width=30 height=10 bits=16 min=4860.0 max=13699.0],1,1.8317653,0.6616141,0.067040086,2.5046415,4.1029634,
b591,0,Experiment 12,EM15686,5601.3984,89.5,(x=32.90 y=93.15),1,5,ip[width=51 height=12 bits=16 min=0.0 max=2755.0],ip[width=51 height=12 bits=16 min=4860.0 max=13699.0],1,3.928859,0.50940394,0.059673805,4.4125905,3.9008622,
b592,0,Experiment 12,EM15686,5525.057,286.4468,(x=32.29 y=69.29),1,5,ip[width=26 height=11 bits=16 min=0.0 max=2755.0],ip[width=26 height=11 bits=16 min=4860.0 max=13699.0],1,1.8697575,0.7863804,0.15476656,2.200862,3.9814398,
b593,0,Experiment 12,EM15686,5631.4346,92.772934,(x=32.38 y=77.23),1,5,ip[width=52 height=10 bits=16 min=0.0 max=2755.0],ip[width=52 height=10 bits=16 min=4860.0 max=13699.0],1,3.467649,0.44485152,0.41474018,4.454081,3.8691592,
b594,0,Experiment 12,EM15686,5671.4604,91.08423,(x=32.94 y=33.73),1,5,ip[width=62 height=11 bits=16 min=0.0 max=2755.0],ip[width=62 height=11 bits=16 min=4860.0 max=13699.0],1,4.446317,0.4179236,0.22137979,5.3425207,3.8269122,
b595,0,Experiment 12,EM15686,5459.1465,87.21477,(x=35.53 y=90.32),1,5,ip[width=35 height=11 bits=16 min=0.0 max=2755.0],ip[width=35 height=11 bits=16 min=4860.0 max=13699.0],1,2.3453996,0.5904935,0.23033112,3.0118923,4.0510077,
b596,0,Experiment 12,EM15686,5408.2324,100.54615,(x=35.05 y=10.92),1,5,ip[width=29 height=11 bits=16 min=0.0 max=2755.0],ip[width=29 height=11 bits=16 min=4860.0 max=13699.0],1,2.0506675,0.73393965,0.0021718459,2.4740438,4.1047473,
b597,0,Experiment 12,EM15686,5770.0757,90.006325,(x=37.50 y=20.90),1,5,ip[width=100 height=12 bits=16 min=0.0 max=2755.0],ip[width=100 height=12 bits=16 min=4860.0 max=13699.0],1,7.5492477,0.27306017,0.0889841,8.754164,3.7228248,
b598,0,Experiment 12,EM15686,5497.2773,87.653366,(x=39.06 y=80.51),1,5,ip[width=45 height=11 bits=16 min=0.0 max=2755.0],ip[width=45 height=11 bits=16 min=4860.0 max=13699.0],1,3.1703725,0.5114077,0.10018411,3.897425,4.0107613,
b599,0,Experiment 12,EM15686,5723.131,94.4,(x=40.44 y=87.85),1,5,ip[width=58 height=11 bits=16 min=0.0 max=2755.0],ip[width=58 height=11 bits=16 min=4860.0 max=13699.0],1,4.062942,0.42440104,0.18183526,5.0414505,3.7723746,
b600,0,Experiment 12,EM15686,5532.711,95.07407,(x=40.70 y=84.88),1,5,ip[width=27 height=12 bits=16 min=0.0 max=2755.0],ip[width=27 height=12 bits=16 min=4860.0 max=13699.0],1,1.9020755,0.7625224,0.15044351,2.310815,3.9733613,
b601,0,Experiment 12,EM15686,5494.173,88.13355,(x=41.57 y=51.06),1,5,ip[width=34 height=11 bits=16 min=0.0 max=2755.0],ip[width=34 height=11 bits=16 min=4860.0 max=13699.0],1,2.4296486,0.6609002,0.052682023,2.912973,4.0140376,
b602,0,Experiment 12,EM15686,5503.5693,93.443665,(x=43.40 y=54.99),1,5,ip[width=49 height=11 bits=16 min=0.0 max=2755.0],ip[width=49 height=11 bits=16 min=4860.0 max=13699.0],1,3.3228347,0.48366353,0.37449074,4.1811438,4.00412,
b603,0,Experiment 12,EM15686,5486.837,89.42286,(x=44.13 y=20.15),1,5,ip[width=42 height=11 bits=16 min=0.0 max=2755.0],ip[width=42 height=11 bits=16 min=4860.0 max=13699.0],1,2.741172,0.52175486,0.4666679,3.556084,4.0217805,
b604,0,Experiment 12,EM15686,5738.3096,90.09434,(x=46.82 y=27.65),1,5,ip[width=65 height=12 bits=16 min=0.0 max=2755.0],ip[width=65 height=12 bits=16 min=4860.0 max=13699.0],1,4.6027884,0.38647866,0.44385898,5.617144,3.7563536,
b605,0,Experiment 12,EM15686,5327.145,87.62162,(x=48.18 y=6.13),1,5,ip[width=29 height=11 bits=16 min=0.0 max=2755.0],ip[width=29 height=11 bits=16 min=4860.0 max=13699.0],1,2.0722232,0.73037213,0.09259196,2.4835527,4.1903343,
b606,0,Experiment 12,EM15686,5377.6763,88.666664,(x=48.46 y=67.52),1,5,ip[width=24 height=11 bits=16 min=0.0 max=2755.0],ip[width=24 height=11 bits=16 min=4860.0 max=13699.0],1,1.5537317,0.78489405,0.23174654,2.044442,4.1369987,
b607,0,Experiment 12,EM15686,5607.4326,130.25206,(x=50.56 y=29.97),1,5,ip[width=53 height=11 bits=16 min=0.0 max=2755.0],ip[width=53 height=11 bits=16 min=4860.0 max=13699.0],1,3.8403547,0.46097374,0.07971857,4.539985,3.8944933,
b608,0,Experiment 12,EM15686,5313.599,91.80543,(x=50.00 y=10.32),1,5,ip[width=24 height=12 bits=16 min=0.0 max=2755.0],ip[width=24 height=12 bits=16 min=4860.0 max=13699.0],1,1.74323,0.8440228,0.07177625,2.0125365,4.204632,
b609,0,Experiment 12,EM15686,5581.6143,94.32091,(x=51.48 y=16.00),1,5,ip[width=53 height=11 bits=16 min=0.0 max=2755.0],ip[width=53 height=11 bits=16 min=4860.0 max=13699.0],1,3.7816393,0.44608235,0.5226703,4.59469,3.9217439,
b610,0,Experiment 12,EM15686,5514.271,91.16699,(x=53.04 y=26.32),1,5,ip[width=54 height=11 bits=16 min=0.0 max=2755.0],ip[width=54 height=11 bits=16 min=4860.0 max=13699.0],1,4.086132,0.4747627,0.30878654,4.689544,3.9928243,
b611,0,Experiment 12,EM15686,5397.4,89.32353,(x=52.83 y=46.50),1,5,ip[width=24 height=11 bits=16 min=0.0 max=2755.0],ip[width=24 height=11 bits=16 min=4860.0 max=13699.0],1,1.6246587,0.8313157,0.0654408,2.0018263,4.116181,
b612,0,Experiment 12,EM15686,5714.966,91.83915,(x=53.12 y=58.65),1,5,ip[width=58 height=11 bits=16 min=0.0 max=2755.0],ip[width=58 height=11 bits=16 min=4860.0 max=13699.0],1,4.0972333,0.43056175,0.06094088,5.0094,3.7809925,
b613,0,Experiment 12,EM15686,5241.264,86.74634,(x=55.02 y=87.46),1,5,ip[width=24 height=12 bits=16 min=0.0 max=2755.0],ip[width=24 height=12 bits=16 min=4860.0 max=13699.0],1,1.6228085,0.84232837,0.015324334,1.9779016,4.280981,
b614,0,Experiment 12,EM15686,5463.065,90.510574,(x=55.68 y=18.06),1,5,ip[width=38 height=11 bits=16 min=0.0 max=2755.0],ip[width=38 height=11 bits=16 min=4860.0 max=13699.0],1,2.613226,0.59759754,0.101617105,3.2731028,4.0468717,
b615,0,Experiment 12,EM15686,5383.515,86.77809,(x=57.28 y=11.81),1,5,ip[width=39 height=12 bits=16 min=0.0 max=2755.0],ip[width=39 height=12 bits=16 min=4860.0 max=13699.0],1,2.8011208,0.61559653,0.059385866,3.3057828,4.130836,
b616,0,Experiment 12,EM15686,5384.743,98.42493,(x=58.32 y=89.26),1,5,ip[width=38 height=12 bits=16 min=0.0 max=2755.0],ip[width=38 height=12 bits=16 min=4860.0 max=13699.0],1,2.805993,0.59762156,0.10583274,3.2860332,4.12954,
b618,0,Experiment 12,EM15686,5370.8755,92.666664,(x=58.34 y=5.75),1,5,ip[width=34 height=11 bits=16 min=0.0 max=2755.0],ip[width=34 height=11 bits=16 min=4860.0 max=13699.0],1,2.3533328,0.6555027,0.22883363,2.9030685,4.1441774,
b619,0,Experiment 12,EM15686,5423.7534,83.16105,(x=58.64 y=28.73),1,5,ip[width=30 height=11 bits=16 min=0.0 max=2755.0],ip[width=30 height=11 bits=16 min=4860.0 max=13699.0],1,2.0909262,0.72356886,0.07686546,2.5115788,4.0883646,
b620,0,Experiment 12,EM15686,6058.802,1232.1504,(x=58.76 y=38.14),1,5,ip[width=27 height=11 bits=16 min=0.0 max=2755.0],ip[width=27 height=11 bits=16 min=4860.0 max=13699.0],1,1.7457895,0.7348958,0.09874858,2.256238,3.4180768,
b625,0,Experiment 12,EM15686,5376.5605,87.404015,(x=62.23 y=17.58),1,5,ip[width=38 height=11 bits=16 min=0.0 max=2755.0],ip[width=38 height=11 bits=16 min=4860.0 max=13699.0],1,2.763406,0.6250451,0.049791273,3.2360206,4.1381764,
b632,0,Experiment 12,EM15686,5718.0264,1381.6846,(x=64.06 y=57.55),1,5,ip[width=49 height=11 bits=16 min=0.0 max=2755.0],ip[width=49 height=11 bits=16 min=4860.0 max=13699.0],1,3.2430265,0.45669225,0.27147585,4.203245,3.7777624,
b633,0,Experiment 12,EM15686,5463.313,95.27206,(x=64.40 y=2.23),1,5,ip[width=31 height=11 bits=16 min=0.0 max=2755.0],ip[width=31 height=11 bits=16 min=4860.0 max=13699.0],1,2.165762,0.69018716,0.20088275,2.643298,4.04661,
b636,0,Experiment 12,EM15686,5499.843,87.0325,(x=65.26 y=77.64),1,5,ip[width=45 height=11 bits=16 min=0.0 max=2755.0],ip[width=45 height=11 bits=16 min=4860.0 max=13699.0],1,3.1400282,0.5314646,0.3438595,3.8225675,4.0080533,
b637,0,Experiment 12,EM15686,5883.2695,146.31395,(x=65.88 y=59.08),1,5,ip[width=25 height=9 bits=16 min=0.0 max=2755.0],ip[width=25 height=9 bits=16 min=4860.0 max=13699.0],1,1.3621674,0.7087529,0.17185405,2.0818598,3.6033494,
b638,0,Experiment 12,EM15686,5713.051,101.25822,(x=66.65 y=59.80),1,5,ip[width=28 height=10 bits=16 min=0.0 max=2755.0],ip[width=28 height=10 bits=16 min=4860.0 max=13699.0],1,1.6619108,0.6707468,0.0063979435,2.362678,3.7830138,
b640,0,Experiment 12,EM15686,5409.7812,962.8542,(x=67.92 y=27.98),1,5,ip[width=32 height=11 bits=16 min=0.0 max=2755.0],ip[width=32 height=11 bits=16 min=4860.0 max=13699.0],1,2.3027818,0.7078328,0.105739504,2.6826236,4.1031127,
b642,0,Experiment 12,EM15686,5384.371,91.21805,(x=69.56 y=6.67),1,5,ip[width=42 height=12 bits=16 min=0.0 max=2755.0],ip[width=42 height=12 bits=16 min=4860.0 max=13699.0],1,3.1235144,0.5625891,0.31924054,3.6109087,4.1299324,
b646,0,Experiment 12,EM15686,5441.769,86.24814,(x=75.04 y=57.62),1,5,ip[width=45 height=11 bits=16 min=0.0 max=2755.0],ip[width=45 height=11 bits=16 min=4860.0 max=13699.0],1,3.1696324,0.5252868,0.6455488,3.8406765,4.06935,
b648,0,Experiment 12,EM15686,5203.559,223.58235,(x=74.03 y=3.34),1,5,ip[width=21 height=11 bits=16 min=0.0 max=2755.0],ip[width=21 height=11 bits=16 min=4860.0 max=13699.0],1,1.3404576,0.8711214,0.0016713624,1.7090034,4.320778,
b656,0,Experiment 12,EM15686,5400.645,87.79623,(x=79.09 y=82.30),1,5,ip[width=59 height=11 bits=16 min=0.0 max=2755.0],ip[width=59 height=11 bits=16 min=4860.0 max=13699.0],1,4.1663103,0.40843096,0.0014346336,5.091373,4.1127553,
b657,0,Experiment 12,EM15686,5578.7627,88.13717,(x=78.42 y=50.59),1,5,ip[width=52 height=11 bits=16 min=0.0 max=2755.0],ip[width=52 height=11 bits=16 min=4860.0 max=13699.0],1,3.6048155,0.43404552,0.32854846,4.5224833,3.9247537,
b658,0,Experiment 12,EM15686,5416.501,91.48848,(x=82.50 y=37.25),1,5,ip[width=46 height=12 bits=16 min=0.0 max=2755.0],ip[width=46 height=12 bits=16 min=4860.0 max=13699.0],1,3.4185553,0.5477673,0.20837069,3.9665363,4.0960197,
b659,0,Experiment 12,EM15686,5863.7075,230.31645,(x=82.24 y=79.45),1,5,ip[width=49 height=11 bits=16 min=0.0 max=2755.0],ip[width=49 height=11 bits=16 min=4860.0 max=13699.0],1,3.1205387,0.4449357,0.30761942,4.255144,3.6239972,
b660,0,Experiment 12,EM15686,5562.3203,120.41049,(x=82.63 y=73.26),1,5,ip[width=39 height=11 bits=16 min=0.0 max=2755.0],ip[width=39 height=11 bits=16 min=4860.0 max=13699.0],1,2.539061,0.5134521,0.3149848,3.342636,3.9421089,
b661,0,Experiment 12,EM15686,5308.0825,98.10577,(x=82.97 y=21.92),1,5,ip[width=35 height=11 bits=16 min=0.0 max=2755.0],ip[width=35 height=11 bits=16 min=4860.0 max=13699.0],1,2.4466095,0.6449906,0.059625745,2.9800515,4.210455,
b662,0,Experiment 12,EM15686,6084.8247,1005.0046,(x=82.36 y=75.80),1,5,ip[width=30 height=9 bits=16 min=0.0 max=2755.0],ip[width=30 height=9 bits=16 min=4860.0 max=13699.0],1,1.7345645,0.6327467,0.022479845,2.5514202,3.39061,
b663,0,Experiment 12,EM15686,5962.23,261.54822,(x=83.14 y=77.76),1,5,ip[width=29 height=9 bits=16 min=0.0 max=2755.0],ip[width=29 height=9 bits=16 min=4860.0 max=13699.0],1,1.5359691,0.61533785,0.18147658,2.4639409,3.5200074,
b664,0,Experiment 12,EM15686,5869.1255,1602.0747,(x=83.87 y=79.84),1,5,ip[width=22 height=10 bits=16 min=0.0 max=2755.0],ip[width=22 height=10 bits=16 min=4860.0 max=13699.0],1,1.3765994,0.82532483,0.017053746,1.8471566,3.6182783,
b665,0,Experiment 12,EM15686,5443.6,90.10272,(x=85.20 y=64.85),1,5,ip[width=38 height=11 bits=16 min=0.0 max=2755.0],ip[width=38 height=11 bits=16 min=4860.0 max=13699.0],1,2.607891,0.60629237,0.069199525,3.200419,4.067417,
b667,0,Experiment 12,EM15686,5402.8447,88.21698,(x=86.39 y=15.72),1,5,ip[width=49 height=11 bits=16 min=0.0 max=2755.0],ip[width=49 height=11 bits=16 min=4860.0 max=13699.0],1,3.3555844,0.47077036,0.22295119,4.227391,4.110434,
b669,0,Experiment 12,EM15686,5489.43,89.37724,(x=85.75 y=63.71),1,5,ip[width=21 height=11 bits=16 min=0.0 max=2755.0],ip[width=21 height=11 bits=16 min=4860.0 max=13699.0],1,1.3201046,0.8406894,0.0059805615,1.7617724,4.0190434,
b671,0,Experiment 12,EM15686,5298.567,92.99632,(x=86.70 y=43.22),1,5,ip[width=33 height=10 bits=16 min=0.0 max=2755.0],ip[width=33 height=10 bits=16 min=4860.0 max=13699.0],1,2.165307,0.65972984,0.08422707,2.7619872,4.2204986,
b673,0,Experiment 12,EM15686,5222.965,96.84395,(x=87.08 y=73.99),1,5,ip[width=34 height=12 bits=16 min=0.0 max=2755.0],ip[width=34 height=12 bits=16 min=4860.0 max=13699.0],1,2.455429,0.684421,0.15880898,2.8828223,4.3002954,
b676,0,Experiment 12,EM15686,5395.862,120.73308,(x=89.37 y=96.21),1,5,ip[width=55 height=11 bits=16 min=0.0 max=2755.0],ip[width=55 height=11 bits=16 min=4860.0 max=13699.0],1,4.0947666,0.46855125,0.30065218,4.7646093,4.1178045,
b678,0,Experiment 12,EM15686,5270.494,88.72561,(x=89.88 y=90.26),1,5,ip[width=33 height=12 bits=16 min=0.0 max=2755.0],ip[width=33 height=12 bits=16 min=4860.0 max=13699.0],1,2.631081,0.72135526,0.20472851,2.8365924,4.2501287,
b679,0,Experiment 12,EM15686,5398.168,85.23506,(x=90.99 y=50.62),1,5,ip[width=30 height=11 bits=16 min=0.0 max=2755.0],ip[width=30 height=11 bits=16 min=4860.0 max=13699.0],1,1.9691786,0.69075054,0.038823813,2.5493598,4.1153703,
b680,0,Experiment 12,EM15686,5400.933,93.126625,(x=91.21 y=27.49),1,5,ip[width=33 height=11 bits=16 min=0.0 max=2755.0],ip[width=33 height=11 bits=16 min=4860.0 max=13699.0],1,2.422741,0.69254446,0.079871,2.8043854,4.1124516,
b681,0,Experiment 12,EM15686,5267.7617,94.15328,(x=93.18 y=85.50),1,5,ip[width=31 height=11 bits=16 min=0.0 max=2755.0],ip[width=31 height=11 bits=16 min=4860.0 max=13699.0],1,2.1347158,0.6974524,0.01579475,2.6400986,4.2530127,
b682,0,Experiment 12,EM15686,5431.787,92.06402,(x=94.92 y=37.32),1,5,ip[width=49 height=11 bits=16 min=0.0 max=2755.0],ip[width=49 height=11 bits=16 min=4860.0 max=13699.0],1,3.5866828,0.5109411,0.46980974,4.2221785,4.0798855,
b683,0,Experiment 12,EM15686,5335.143,90.68955,(x=94.83 y=10.05),1,5,ip[width=36 height=11 bits=16 min=0.0 max=2755.0],ip[width=36 height=11 bits=16 min=4860.0 max=13699.0],1,2.6432004,0.6484157,0.15912502,3.1079745,4.181893,
b684,0,Experiment 12,EM15686,5449.472,100.104836,(x=94.90 y=31.50),1,5,ip[width=39 height=12 bits=16 min=0.0 max=2755.0],ip[width=39 height=12 bits=16 min=4860.0 max=13699.0],1,2.932058,0.59546447,0.41244397,3.3654914,4.0612187,
b687,0,Experiment 12,EM15686,5490.0127,200.20258,(x=97.55 y=42.20),1,5,ip[width=66 height=11 bits=16 min=0.0 max=2755.0],ip[width=66 height=11 bits=16 min=4860.0 max=13699.0],1,4.9064174,0.4007038,0.045529637,5.701864,4.018429,
b688,0,Experiment 12,EM15686,5307.0894,93.09375,(x=98.06 y=59.47),1,5,ip[width=37 height=12 bits=16 min=0.0 max=2755.0],ip[width=37 height=12 bits=16 min=4860.0 max=13699.0],1,2.7608466,0.6427476,0.1400995,3.173281,4.211503,
b689,0,Experiment 12,EM15686,5441.0103,91.624565,(x=98.16 y=36.45),1,5,ip[width=32 height=11 bits=16 min=0.0 max=2755.0],ip[width=32 height=11 bits=16 min=4860.0 max=13699.0],1,2.234137,0.6704315,0.12781343,2.7436697,4.0701504,
b690,0,Experiment 12,EM15686,5362.6597,95.908875,(x=99.14 y=79.56),1,5,ip[width=45 height=12 bits=16 min=0.0 max=2755.0],ip[width=45 height=12 bits=16 min=4860.0 max=13699.0],1,3.2897766,0.5222626,0.21968925,3.89288,4.152849,
b692,0,Experiment 12,EM15686,5349.1606,89.86585,(x=99.92 y=65.95),1,5,ip[width=44 height=11 bits=16 min=0.0 max=2755.0],ip[width=44 height=11 bits=16 min=4860.0 max=13699.0],1,3.252031,0.55687374,0.27409536,3.7987483,4.167097,
b693,0,Experiment 12,EM15686,5665.4746,198.65764,(x=99.41 y=44.51),1,5,ip[width=47 height=11 bits=16 min=0.0 max=2755.0],ip[width=47 height=11 bits=16 min=4860.0 max=13699.0],1,3.1901088,0.4979491,0.10701862,4.0809474,3.8332305,
b695,0,Experiment 12,EM15686,5461.6616,94.62031,(x=101.32 y=2.37),1,5,ip[width=47 height=11 bits=16 min=0.0 max=2755.0],ip[width=47 height=11 bits=16 min=4860.0 max=13699.0],1,3.5459847,0.535889,0.23520756,4.08598,4.048353,
b696,0,Experiment 12,EM15686,5362.274,93.73115,(x=103.23 y=89.06),1,5,ip[width=35 height=11 bits=16 min=0.0 max=2755.0],ip[width=35 height=11 bits=16 min=4860.0 max=13699.0],1,2.4300187,0.6521998,0.024539875,2.9634757,4.153256,
b697,0,Experiment 12,EM15686,5596.4795,96.136894,(x=105.03 y=76.92),1,5,ip[width=55 height=10 bits=16 min=0.0 max=2755.0],ip[width=55 height=10 bits=16 min=4860.0 max=13699.0],1,3.4007926,0.40025827,0.057236917,4.7517595,3.9060543,
b698,0,Experiment 12,EM15686,5553.4023,94.666664,(x=104.70 y=50.50),1,5,ip[width=28 height=10 bits=16 min=0.0 max=2755.0],ip[width=28 height=10 bits=16 min=4860.0 max=13699.0],1,1.8031479,0.7314063,0.0031156857,2.318422,3.9515214,
b699,0,Experiment 12,EM15686,5301.983,96.795555,(x=104.94 y=30.85),1,5,ip[width=26 height=11 bits=16 min=0.0 max=2755.0],ip[width=26 height=11 bits=16 min=4860.0 max=13699.0],1,1.7640455,0.7865157,0.041955657,2.1766014,4.2168927,
b700,0,Experiment 12,EM15686,5707.572,93.20917,(x=105.83 y=77.68),1,5,ip[width=43 height=10 bits=16 min=0.0 max=2755.0],ip[width=43 height=10 bits=16 min=4860.0 max=13699.0],1,2.7741685,0.5069793,0.19541137,3.7172554,3.7887971,
b701,0,Experiment 12,EM15686,5213.8203,86.20309,(x=106.47 y=27.44),1,5,ip[width=48 height=12 bits=16 min=0.0 max=2755.0],ip[width=48 height=12 bits=16 min=4860.0 max=13699.0],1,3.602965,0.5309743,0.042356104,4.089244,4.3099475,
b702,0,Experiment 12,EM15686,5711.478,91.12572,(x=105.70 y=51.88),1,5,ip[width=24 height=9 bits=16 min=0.0 max=2755.0],ip[width=24 height=9 bits=16 min=4860.0 max=13699.0],1,1.3874543,0.73724484,0.03603037,2.0349922,3.7846742,
b703,0,Experiment 12,EM15686,5733.5864,90.87988,(x=106.50 y=50.86),1,5,ip[width=41 height=10 bits=16 min=0.0 max=2755.0],ip[width=41 height=10 bits=16 min=4860.0 max=13699.0],1,2.6234334,0.5219132,0.29318044,3.543255,3.7613387,
b705,0,Experiment 12,EM15686,5489.099,92.6696,(x=110.04 y=89.40),1,5,ip[width=27 height=11 bits=16 min=0.0 max=2755.0],ip[width=27 height=11 bits=16 min=4860.0 max=13699.0],1,1.7900727,0.7545273,0.008106586,2.262955,4.019393,
b706,0,Experiment 12,EM15686,5427.9346,86.03713,(x=109.45 y=31.38),1,5,ip[width=42 height=11 bits=16 min=0.0 max=2755.0],ip[width=42 height=11 bits=16 min=4860.0 max=13699.0],1,2.9504373,0.5474425,0.1559377,3.6375043,4.083952,
b707,0,Experiment 12,EM15686,5653.4785,92.43379,(x=110.46 y=90.30),1,5,ip[width=31 height=9 bits=16 min=0.0 max=2755.0],ip[width=31 height=9 bits=16 min=4860.0 max=13699.0],1,1.7471464,0.59402215,0.05363572,2.6377661,3.8458922,
b710,0,Experiment 12,EM15686,5505.6567,92.193695,(x=111.02 y=91.93),1,5,ip[width=27 height=11 bits=16 min=0.0 max=2755.0],ip[width=27 height=11 bits=16 min=4860.0 max=13699.0],1,1.7658958,0.75821286,0.14262883,2.2405417,4.001917,
b712,0,Experiment 12,EM15686,5393.7324,92.77252,(x=116.62 y=27.84),1,5,ip[width=50 height=11 bits=16 min=0.0 max=2755.0],ip[width=50 height=11 bits=16 min=4860.0 max=13699.0],1,3.5084782,0.4823834,0.17785406,4.3098607,4.120052,
b714,0,Experiment 12,EM15686,5357.3115,128.70943,(x=116.77 y=7.59),1,5,ip[width=29 height=12 bits=16 min=0.0 max=2755.0],ip[width=29 height=12 bits=16 min=4860.0 max=13699.0],1,2.1099224,0.76913965,0.07453775,2.4010906,4.1584935,
b715,0,Experiment 12,EM15686,5314.9253,82.39156,(x=117.70 y=44.93),1,5,ip[width=22 height=10 bits=16 min=0.0 max=2755.0],ip[width=22 height=10 bits=16 min=4860.0 max=13699.0],1,1.3201046,0.833001,0.022627283,1.7898577,4.2032323,
b718,0,Experiment 12,EM15686,5320.749,91.08836,(x=119.93 y=4.05),1,5,ip[width=49 height=12 bits=16 min=0.0 max=2755.0],ip[width=49 height=12 bits=16 min=4860.0 max=13699.0],1,3.6589513,0.53247166,0.011756998,4.180864,4.1970854,
b727,0,Experiment 12,EM15686,5811.7627,87.98802,(x=9.41 y=67.80),1,5,ip[width=22 height=10 bits=16 min=0.0 max=2755.0],ip[width=22 height=10 bits=16 min=4860.0 max=13699.0],1,1.3260562,0.805694,0.015224938,1.8587587,3.6788244,
b728,0,Experiment 12,EM15686,5738.6084,88.60993,(x=10.07 y=68.83),1,5,ip[width=36 height=10 bits=16 min=0.0 max=2755.0],ip[width=36 height=10 bits=16 min=4860.0 max=13699.0],1,2.2189648,0.567038,0.17032836,3.07711,3.7560384,
b730,0,Experiment 12,EM15686,5634.749,89.10465,(x=15.71 y=75.85),1,5,ip[width=52 height=11 bits=16 min=0.0 max=2755.0],ip[width=52 height=11 bits=16 min=4860.0 max=13699.0],1,3.400885,0.42831194,0.5078296,4.4720235,3.8656611,
b731,0,Experiment 12,EM15686,5686.855,85.77311,(x=16.72 y=76.63),1,5,ip[width=17 height=10 bits=16 min=0.0 max=2755.0],ip[width=17 height=10 bits=16 min=4860.0 max=13699.0],1,0.92205024,0.88468385,0.06145988,1.3910226,3.8106637,
b736,0,Experiment 12,EM15686,5410.5806,95.589745,(x=107.31 y=36.05),1,5,ip[width=28 height=11 bits=16 min=0.0 max=2755.0],ip[width=28 height=11 bits=16 min=4860.0 max=13699.0],1,1.8769119,0.75013405,0.053359494,2.3262615,4.1022687,
b737,0,Experiment 12,EM15686,5676.991,109.94977,(x=108.56 y=37.74),1,5,ip[width=27 height=11 bits=16 min=0.0 max=2755.0],ip[width=27 height=11 bits=16 min=4860.0 max=13699.0],1,1.728027,0.73412734,0.17926624,2.2636292,3.8210747,
b738,0,Experiment 12,EM15686,5455.408,300.5,(x=109.79 y=38.88),1,5,ip[width=30 height=11 bits=16 min=0.0 max=2755.0],ip[width=30 height=11 bits=16 min=4860.0 max=13699.0],1,2.0456562,0.7143966,0.04921116,2.529647,4.0549536,
b745,0,Experiment 12,EM15686,5733.2876,95.124214,(x=2.28 y=71.84),1,6,ip[width=54 height=11 bits=16 min=0.0 max=2755.0],ip[width=54 height=11 bits=16 min=4860.0 max=13699.0],1,3.748139,0.45365945,0.04761278,4.678486,4.4070573,
b746,0,Experiment 12,EM15686,5626.9595,99.78019,(x=4.44 y=2.49),1,6,ip[width=47 height=11 bits=16 min=0.0 max=2755.0],ip[width=47 height=11 bits=16 min=4860.0 max=13699.0],1,3.221426,0.49476707,0.4260109,4.0549407,4.5374494,
b747,0,Experiment 12,EM15686,5752.046,98.19765,(x=9.80 y=79.94),1,6,ip[width=56 height=10 bits=16 min=0.0 max=2755.0],ip[width=56 height=10 bits=16 min=4860.0 max=13699.0],1,3.3890433,0.34908393,0.5890353,4.885804,4.384054,
b748,0,Experiment 12,EM15686,5495.56,553.7529,(x=9.15 y=56.80),1,6,ip[width=28 height=11 bits=16 min=0.0 max=2755.0],ip[width=28 height=11 bits=16 min=4860.0 max=13699.0],1,2.0006177,0.75619066,9.262688E-4,2.3807623,4.6985865,
b749,0,Experiment 12,EM15686,5920.936,209.79541,(x=10.22 y=24.72),1,6,ip[width=73 height=10 bits=16 min=0.0 max=2755.0],ip[width=73 height=10 bits=16 min=4860.0 max=13699.0],1,4.7900357,0.3262906,0.5291012,6.365032,4.1769414,
b750,0,Experiment 12,EM15686,5623.338,112.3163,(x=10.85 y=34.40),1,6,ip[width=49 height=11 bits=16 min=0.0 max=2755.0],ip[width=49 height=11 bits=16 min=4860.0 max=13699.0],1,3.2259576,0.4423923,0.27997008,4.2038684,4.54189,
b751,0,Experiment 12,EM15686,5861.076,94.96203,(x=9.54 y=82.16),1,6,ip[width=50 height=11 bits=16 min=0.0 max=2755.0],ip[width=50 height=11 bits=16 min=4860.0 max=13699.0],1,3.153782,0.41816133,0.26787916,4.2898145,4.250349,
b752,0,Experiment 12,EM15686,6015.956,882.38855,(x=11.22 y=23.38),1,6,ip[width=24 height=10 bits=16 min=0.0 max=2755.0],ip[width=24 height=10 bits=16 min=4860.0 max=13699.0],1,1.38969,0.7380798,0.14288162,2.0352385,4.060417,
b753,0,Experiment 12,EM15686,5562.5444,96.2381,(x=12.06 y=66.59),1,6,ip[width=30 height=12 bits=16 min=0.0 max=2755.0],ip[width=30 height=12 bits=16 min=4860.0 max=13699.0],1,2.1614213,0.7539122,0.1469168,2.5000098,4.616442,
b754,0,Experiment 12,EM15686,5667.652,97.923454,(x=12.79 y=61.27),1,6,ip[width=44 height=12 bits=16 min=0.0 max=2755.0],ip[width=44 height=12 bits=16 min=4860.0 max=13699.0],1,3.1862233,0.553483,0.12386344,3.793335,4.4875474,
b755,0,Experiment 12,EM15686,5404.27,97.35204,(x=12.76 y=17.35),1,6,ip[width=24 height=10 bits=16 min=0.0 max=2755.0],ip[width=24 height=10 bits=16 min=4860.0 max=13699.0],1,1.5437557,0.7922035,0.012466755,2.023043,4.8105364,
b756,0,Experiment 12,EM15686,5443.7935,98.429245,(x=14.37 y=57.12),1,6,ip[width=27 height=11 bits=16 min=0.0 max=2755.0],ip[width=27 height=11 bits=16 min=4860.0 max=13699.0],1,1.6720563,0.7448921,0.170464,2.2224658,4.7620683,
b757,0,Experiment 12,EM15686,5529.235,100.32963,(x=15.51 y=51.27),1,6,ip[width=33 height=11 bits=16 min=0.0 max=2755.0],ip[width=33 height=11 bits=16 min=4860.0 max=13699.0],1,2.1081645,0.58616626,0.017315524,2.8038034,4.65729,
b759,0,Experiment 12,EM15686,5683.4067,97.35041,(x=19.06 y=55.07),1,6,ip[width=66 height=11 bits=16 min=0.0 max=2755.0],ip[width=66 height=11 bits=16 min=4860.0 max=13699.0],1,4.764224,0.37192842,0.1619816,5.735412,4.4682274,
b760,0,Experiment 12,EM15686,5566.407,96.10486,(x=19.22 y=32.94),1,6,ip[width=43 height=11 bits=16 min=0.0 max=2755.0],ip[width=43 height=11 bits=16 min=4860.0 max=13699.0],1,3.1028686,0.56498146,0.10590047,3.664169,4.6117053,
b761,0,Experiment 12,EM15686,6275.812,1080.9539,(x=19.32 y=43.04),1,6,ip[width=67 height=11 bits=16 min=0.0 max=2755.0],ip[width=67 height=11 bits=16 min=4860.0 max=13699.0],1,4.4498944,0.33063015,0.16424207,5.8470607,3.7417524,
b762,0,Experiment 12,EM15686,5849.843,97.507095,(x=21.15 y=95.03),1,6,ip[width=36 height=10 bits=16 min=0.0 max=2755.0],ip[width=36 height=10 bits=16 min=4860.0 max=13699.0],1,2.1933076,0.5748573,0.11043719,3.0384643,4.2641244,
b763,0,Experiment 12,EM15686,5501.75,97.70703,(x=21.50 y=36.26),1,6,ip[width=30 height=11 bits=16 min=0.0 max=2755.0],ip[width=30 height=11 bits=16 min=4860.0 max=13699.0],1,2.0049813,0.70889163,0.007699062,2.5124235,4.690995,
b764,0,Experiment 12,EM15686,5685.8145,98.506454,(x=22.06 y=93.09),1,6,ip[width=37 height=11 bits=16 min=0.0 max=2755.0],ip[width=37 height=11 bits=16 min=4860.0 max=13699.0],1,2.4343977,0.5677248,0.099838115,3.191626,4.4652743,
b765,0,Experiment 12,EM15686,5540.3247,96.59531,(x=24.63 y=37.26),1,6,ip[width=38 height=11 bits=16 min=0.0 max=2755.0],ip[width=38 height=11 bits=16 min=4860.0 max=13699.0],1,2.6990476,0.60896474,0.28355187,3.2299604,4.6436906,
b766,0,Experiment 12,EM15686,5586.683,104.8979,(x=25.34 y=52.90),1,6,ip[width=41 height=11 bits=16 min=0.0 max=2755.0],ip[width=41 height=11 bits=16 min=4860.0 max=13699.0],1,3.0141482,0.5835136,0.014310805,3.54547,4.586841,
b767,0,Experiment 12,EM15686,5499.7417,102.28195,(x=25.02 y=26.31),1,6,ip[width=31 height=12 bits=16 min=0.0 max=2755.0],ip[width=31 height=12 bits=16 min=4860.0 max=13699.0],1,2.107332,0.6722062,0.21504524,2.6357937,4.693458,
b768,0,Experiment 12,EM15686,5371.781,100.54011,(x=25.30 y=17.04),1,6,ip[width=22 height=11 bits=16 min=0.0 max=2755.0],ip[width=22 height=11 bits=16 min=4860.0 max=13699.0],1,1.4642558,0.8683781,0.0058448575,1.7975332,4.8503785,
b770,0,Experiment 12,EM15686,5588.919,97.13115,(x=30.32 y=40.47),1,6,ip[width=42 height=11 bits=16 min=0.0 max=2755.0],ip[width=42 height=11 bits=16 min=4860.0 max=13699.0],1,2.8843212,0.5541191,0.04464028,3.556186,4.584099,
b771,0,Experiment 12,EM15686,5484.9893,2524.77,(x=30.79 y=62.56),1,6,ip[width=30 height=12 bits=16 min=0.0 max=2755.0],ip[width=30 height=12 bits=16 min=4860.0 max=13699.0],1,2.1464343,0.7510016,0.088757835,2.4951563,4.7115493,
b773,0,Experiment 12,EM15686,5501.2007,103.46484,(x=33.37 y=75.91),1,6,ip[width=30 height=11 bits=16 min=0.0 max=2755.0],ip[width=30 height=11 bits=16 min=4860.0 max=13699.0],1,2.0505903,0.7122102,0.061946575,2.5258431,4.691669,
b774,0,Experiment 12,EM15686,5762.8213,103.67395,(x=35.28 y=49.91),1,6,ip[width=63 height=10 bits=16 min=0.0 max=2755.0],ip[width=63 height=10 bits=16 min=4860.0 max=13699.0],1,4.3151336,0.39300242,0.16894807,5.4269347,4.3708396,
b775,0,Experiment 12,EM15686,5536.4854,97.76949,(x=36.40 y=27.16),1,6,ip[width=33 height=11 bits=16 min=0.0 max=2755.0],ip[width=33 height=11 bits=16 min=4860.0 max=13699.0],1,2.316628,0.67515874,0.04528699,2.8014276,4.6483994,
b776,0,Experiment 12,EM15686,5647.0264,97.04889,(x=37.76 y=38.32),1,6,ip[width=56 height=11 bits=16 min=0.0 max=2755.0],ip[width=56 height=11 bits=16 min=4860.0 max=13699.0],1,3.547889,0.39752996,0.26836166,4.8344626,4.512841,
b777,0,Experiment 12,EM15686,5488.0034,96.08451,(x=39.04 y=47.96),1,6,ip[width=32 height=11 bits=16 min=0.0 max=2755.0],ip[width=32 height=11 bits=16 min=4860.0 max=13699.0],1,2.2543666,0.6965811,0.2751379,2.7283003,4.707853,
b780,0,Experiment 12,EM15686,5556.3804,99.392494,(x=42.63 y=51.23),1,6,ip[width=35 height=10 bits=16 min=0.0 max=2755.0],ip[width=35 height=10 bits=16 min=4860.0 max=13699.0],1,2.3267736,0.6161388,0.057757325,3.0188417,4.6240015,
b782,0,Experiment 12,EM15686,5621.669,134.35411,(x=43.10 y=86.13),1,6,ip[width=43 height=12 bits=16 min=0.0 max=2755.0],ip[width=43 height=12 bits=16 min=4860.0 max=13699.0],1,3.1418784,0.56127995,0.27655366,3.704614,4.5439367,
b783,0,Experiment 12,EM15686,5713.445,130.4538,(x=43.42 y=35.36),1,6,ip[width=56 height=10 bits=16 min=0.0 max=2755.0],ip[width=56 height=10 bits=16 min=4860.0 max=13699.0],1,3.8439934,0.44111252,0.17928883,4.809195,4.431391,
b785,0,Experiment 12,EM15686,5470.8887,149.61003,(x=47.97 y=76.76),1,6,ip[width=40 height=11 bits=16 min=0.0 max=2755.0],ip[width=40 height=11 bits=16 min=4860.0 max=13699.0],1,2.8615012,0.5881941,0.021605683,3.4149673,4.7288413,
b786,0,Experiment 12,EM15686,5611.917,99.107796,(x=50.88 y=17.49),1,6,ip[width=49 height=11 bits=16 min=0.0 max=2755.0],ip[width=49 height=11 bits=16 min=4860.0 max=13699.0],1,3.454111,0.4714595,0.446136,4.225225,4.555896,
b790,0,Experiment 12,EM15686,5461.492,521.89844,(x=52.07 y=49.56),1,6,ip[width=28 height=11 bits=16 min=0.0 max=2755.0],ip[width=28 height=11 bits=16 min=4860.0 max=13699.0],1,2.0085275,0.7486885,0.00511266,2.3912723,4.7403636,
b791,0,Experiment 12,EM15686,5569.241,97.19531,(x=53.36 y=59.64),1,6,ip[width=43 height=11 bits=16 min=0.0 max=2755.0],ip[width=43 height=11 bits=16 min=4860.0 max=13699.0],1,3.0209942,0.5608174,0.08173777,3.6577806,4.60823,
b792,0,Experiment 12,EM15686,5399.949,660.2963,(x=54.06 y=11.30),1,6,ip[width=30 height=12 bits=16 min=0.0 max=2755.0],ip[width=30 height=12 bits=16 min=4860.0 max=13699.0],1,2.1239536,0.74679255,0.02343363,2.4910629,4.8158355,
b793,0,Experiment 12,EM15686,5336.4746,104.39893,(x=54.48 y=82.28),1,6,ip[width=22 height=11 bits=16 min=0.0 max=2755.0],ip[width=22 height=11 bits=16 min=4860.0 max=13699.0],1,1.4799677,0.835639,0.0029175635,1.8648576,4.893675,
b794,0,Experiment 12,EM15686,6063.754,104.38028,(x=55.35 y=64.86),1,6,ip[width=47 height=10 bits=16 min=0.0 max=2755.0],ip[width=47 height=10 bits=16 min=4860.0 max=13699.0],1,2.8079667,0.4255569,0.43417242,4.0357375,4.001802,
b795,0,Experiment 12,EM15686,5553.8345,96.391075,(x=56.40 y=6.33),1,6,ip[width=43 height=11 bits=16 min=0.0 max=2755.0],ip[width=43 height=11 bits=16 min=4860.0 max=13699.0],1,3.0015972,0.5446729,0.13703091,3.7202928,4.6271234,
b797,0,Experiment 12,EM15686,5779.7993,99.495514,(x=57.53 y=27.55),1,6,ip[width=54 height=10 bits=16 min=0.0 max=2755.0],ip[width=54 height=10 bits=16 min=4860.0 max=13699.0],1,3.5218618,0.42828488,0.18848489,4.6409674,4.3500195,
b800,0,Experiment 12,EM15686,5711.1255,100.88026,(x=59.48 y=26.35),1,6,ip[width=41 height=10 bits=16 min=0.0 max=2755.0],ip[width=41 height=10 bits=16 min=4860.0 max=13699.0],1,2.4305737,0.48382494,0.12883256,3.5101688,4.4342356,
b801,0,Experiment 12,EM15686,5540.6636,108.52695,(x=59.34 y=75.24),1,6,ip[width=39 height=11 bits=16 min=0.0 max=2755.0],ip[width=39 height=11 bits=16 min=4860.0 max=13699.0],1,2.6123316,0.57546735,0.22783183,3.3356996,4.643275,
b802,0,Experiment 12,EM15686,5540.639,101.08171,(x=60.98 y=7.61),1,6,ip[width=58 height=11 bits=16 min=0.0 max=2755.0],ip[width=58 height=11 bits=16 min=4860.0 max=13699.0],1,4.0878744,0.4172952,0.32149595,5.0589285,4.6433053,
b804,0,Experiment 12,EM15686,5348.344,608.1903,(x=62.01 y=76.76),1,6,ip[width=31 height=11 bits=16 min=0.0 max=2755.0],ip[width=31 height=11 bits=16 min=4860.0 max=13699.0],1,2.1322489,0.7126749,0.011735089,2.5861487,4.879119,
b806,0,Experiment 12,EM15686,5707.7935,1448.1316,(x=64.03 y=10.50),1,6,ip[width=28 height=10 bits=16 min=0.0 max=2755.0],ip[width=28 height=10 bits=16 min=4860.0 max=13699.0],1,1.8263687,0.708886,0.013866187,2.3974907,4.4383216,
b807,0,Experiment 12,EM15686,5504.134,147.25,(x=65.01 y=56.31),1,6,ip[width=32 height=11 bits=16 min=0.0 max=2755.0],ip[width=32 height=11 bits=16 min=4860.0 max=13699.0],1,2.2290795,0.6775684,0.030393451,2.729184,4.6880717,
b808,0,Experiment 12,EM15686,5713.3174,155.7629,(x=66.11 y=9.06),1,6,ip[width=67 height=12 bits=16 min=0.0 max=2755.0],ip[width=67 height=12 bits=16 min=4860.0 max=13699.0],1,4.565197,0.3365451,0.17677154,5.8033233,4.431547,
b809,0,Experiment 12,EM15686,5391.3667,99.01028,(x=66.12 y=27.65),1,6,ip[width=31 height=12 bits=16 min=0.0 max=2755.0],ip[width=31 height=12 bits=16 min=4860.0 max=13699.0],1,2.3272672,0.72941726,0.03495722,2.6578426,4.82636,
b810,0,Experiment 12,EM15686,5419.862,101.427895,(x=69.37 y=92.88),1,6,ip[width=45 height=12 bits=16 min=0.0 max=2755.0],ip[width=45 height=12 bits=16 min=4860.0 max=13699.0],1,3.3568795,0.53699094,0.3952616,3.874382,4.791416,
b811,0,Experiment 12,EM15686,5570.817,101.13067,(x=69.89 y=28.80),1,6,ip[width=40 height=11 bits=16 min=0.0 max=2755.0],ip[width=40 height=11 bits=16 min=4860.0 max=13699.0],1,2.9625258,0.61402893,0.0804008,3.415488,4.606298,
b814,0,Experiment 12,EM15686,5368.6016,98.14286,(x=71.42 y=68.01),1,6,ip[width=27 height=11 bits=16 min=0.0 max=2755.0],ip[width=27 height=11 bits=16 min=4860.0 max=13699.0],1,1.8285582,0.7843693,0.15882929,2.2349107,4.854277,
b815,0,Experiment 12,EM15686,5524.7144,100.6259,(x=72.48 y=35.28),1,6,ip[width=45 height=11 bits=16 min=0.0 max=2755.0],ip[width=45 height=11 bits=16 min=4860.0 max=13699.0],1,3.282622,0.5311313,0.33369216,3.9061854,4.662834,
b818,0,Experiment 12,EM15686,5569.5186,93.27273,(x=72.27 y=54.63),1,6,ip[width=37 height=11 bits=16 min=0.0 max=2755.0],ip[width=37 height=11 bits=16 min=4860.0 max=13699.0],1,2.5137742,0.5833713,0.22428986,3.1541219,4.60789,
b820,0,Experiment 12,EM15686,5345.0703,96.837456,(x=75.22 y=18.15),1,6,ip[width=32 height=11 bits=16 min=0.0 max=2755.0],ip[width=32 height=11 bits=16 min=4860.0 max=13699.0],1,2.2042859,0.6804188,0.02480122,2.739308,4.883134,
b821,0,Experiment 12,EM15686,5723.6494,97.90448,(x=75.00 y=51.61),1,6,ip[width=37 height=11 bits=16 min=0.0 max=2755.0],ip[width=37 height=11 bits=16 min=4860.0 max=13699.0],1,2.6737607,0.62643504,0.16398425,3.1806433,4.418877,
b822,0,Experiment 12,EM15686,5639.1836,98.18261,(x=76.21 y=48.13),1,6,ip[width=41 height=11 bits=16 min=0.0 max=2755.0],ip[width=41 height=11 bits=16 min=4860.0 max=13699.0],1,2.7519653,0.5596302,0.010053543,3.4995737,4.5224586,
b823,0,Experiment 12,EM15686,5300.0835,96.90769,(x=75.96 y=73.65),1,6,ip[width=23 height=11 bits=16 min=0.0 max=2755.0],ip[width=23 height=11 bits=16 min=4860.0 max=13699.0],1,1.5554587,0.84461135,0.080450356,1.9118577,4.938302,
b824,0,Experiment 12,EM15686,5557.8354,95.786194,(x=78.65 y=8.25),1,6,ip[width=71 height=11 bits=16 min=0.0 max=2755.0],ip[width=71 height=11 bits=16 min=4860.0 max=13699.0],1,4.6836452,0.30522186,0.12658022,6.1798472,4.6222167,
b825,0,Experiment 12,EM15686,5670.8687,101.90044,(x=78.13 y=56.26),1,6,ip[width=50 height=11 bits=16 min=0.0 max=2755.0],ip[width=50 height=11 bits=16 min=4860.0 max=13699.0],1,3.652429,0.49758047,0.12992212,4.3429832,4.483603,
b827,0,Experiment 12,EM15686,5553.3867,96.0663,(x=81.46 y=44.04),1,6,ip[width=41 height=11 bits=16 min=0.0 max=2755.0],ip[width=41 height=11 bits=16 min=4860.0 max=13699.0],1,2.8380644,0.5226329,0.09194,3.5409954,4.627672,
b829,0,Experiment 12,EM15686,5199.472,96.706894,(x=82.40 y=76.45),1,6,ip[width=20 height=12 bits=16 min=0.0 max=2755.0],ip[width=20 height=12 bits=16 min=4860.0 max=13699.0],1,1.3785731,0.9119384,0.021241745,1.645946,5.0616827,
b830,0,Experiment 12,EM15686,5388.196,98.09653,(x=84.23 y=5.41),1,6,ip[width=29 height=12 bits=16 min=0.0 max=2755.0],ip[width=29 height=12 bits=16 min=4860.0 max=13699.0],1,2.0671966,0.76576227,0.0048300214,2.4003282,4.830249,
b832,0,Experiment 12,EM15686,5603.85,98.002884,(x=89.41 y=64.24),1,6,ip[width=43 height=10 bits=16 min=0.0 max=2755.0],ip[width=43 height=10 bits=16 min=4860.0 max=13699.0],1,2.7593663,0.5118862,0.026462028,3.6638544,4.5657883,
b833,0,Experiment 12,EM15686,5641.738,102.0118,(x=90.49 y=61.38),1,6,ip[width=39 height=11 bits=16 min=0.0 max=2755.0],ip[width=39 height=11 bits=16 min=4860.0 max=13699.0],1,2.682642,0.5920106,0.12637477,3.3652585,4.5193267,
b834,0,Experiment 12,EM15686,5441.513,98.83733,(x=92.04 y=10.54),1,6,ip[width=41 height=12 bits=16 min=0.0 max=2755.0],ip[width=41 height=12 bits=16 min=4860.0 max=13699.0],1,2.9399216,0.595439,0.19821692,3.504927,4.7648644,
b835,0,Experiment 12,EM15686,5383.7915,104.97044,(x=91.50 y=40.01),1,6,ip[width=26 height=10 bits=16 min=0.0 max=2755.0],ip[width=26 height=10 bits=16 min=4860.0 max=13699.0],1,1.6207114,0.760994,0.1335605,2.1567729,4.8356495,
b836,0,Experiment 12,EM15686,5359.0034,96.957146,(x=91.87 y=87.40),1,6,ip[width=31 height=11 bits=16 min=0.0 max=2755.0],ip[width=31 height=11 bits=16 min=4860.0 max=13699.0],1,2.227476,0.72748566,0.071985394,2.612938,4.8660474,
b837,0,Experiment 12,EM15686,5311.431,95.46429,(x=91.64 y=72.73),1,6,ip[width=27 height=12 bits=16 min=0.0 max=2755.0],ip[width=27 height=12 bits=16 min=4860.0 max=13699.0],1,1.9852142,0.77956676,0.014846063,2.2991068,4.924386,
b838,0,Experiment 12,EM15686,5514.961,103.3119,(x=92.38 y=57.22),1,6,ip[width=36 height=11 bits=16 min=0.0 max=2755.0],ip[width=36 height=11 bits=16 min=4860.0 max=13699.0],1,2.402388,0.5794466,0.054253668,3.0718992,4.6747947,
b839,0,Experiment 12,EM15686,5358.903,100.73575,(x=93.71 y=92.09),1,6,ip[width=40 height=12 bits=16 min=0.0 max=2755.0],ip[width=40 height=12 bits=16 min=4860.0 max=13699.0],1,3.0699646,0.6290706,0.024098337,3.4322057,4.8661704,
b841,0,Experiment 12,EM15686,5648.757,117.509346,(x=96.07 y=3.20),1,6,ip[width=27 height=10 bits=16 min=0.0 max=2755.0],ip[width=27 height=10 bits=16 min=4860.0 max=13699.0],1,1.6982917,0.71308446,0.17536582,2.262698,4.510719,
b843,0,Experiment 12,EM15686,5621.473,207.0237,(x=97.86 y=2.52),1,6,ip[width=48 height=11 bits=16 min=0.0 max=2755.0],ip[width=48 height=11 bits=16 min=4860.0 max=13699.0],1,3.3455312,0.48461908,0.35627598,4.165841,4.544177,
b844,0,Experiment 12,EM15686,5300.1367,99.20874,(x=97.80 y=67.35),1,6,ip[width=24 height=11 bits=16 min=0.0 max=2755.0],ip[width=24 height=11 bits=16 min=4860.0 max=13699.0],1,1.6129403,0.81797373,0.0038296427,2.010538,4.9382367,
b845,0,Experiment 12,EM15686,5515.4263,104.66912,(x=98.05 y=53.23),1,6,ip[width=45 height=12 bits=16 min=0.0 max=2755.0],ip[width=45 height=12 bits=16 min=4860.0 max=13699.0],1,3.2036774,0.5049157,0.30506828,3.9054058,4.674224,
b846,0,Experiment 12,EM15686,5251.128,414.01514,(x=99.24 y=34.37),1,6,ip[width=24 height=11 bits=16 min=0.0 max=2755.0],ip[width=24 height=11 bits=16 min=4860.0 max=13699.0],1,1.5703841,0.8237805,0.02456691,1.9685997,4.998337,
b848,0,Experiment 12,EM15686,5414.7856,101.44898,(x=105.15 y=25.34),1,6,ip[width=39 height=11 bits=16 min=0.0 max=2755.0],ip[width=39 height=11 bits=16 min=4860.0 max=13699.0],1,2.7147133,0.60374475,0.05207601,3.3252895,4.797641,
b850,0,Experiment 12,EM15686,5461.3467,99.74946,(x=107.14 y=28.95),1,6,ip[width=50 height=11 bits=16 min=0.0 max=2755.0],ip[width=50 height=11 bits=16 min=4860.0 max=13699.0],1,3.6613104,0.49265233,0.12852894,4.3286448,4.7405424,
b851,0,Experiment 12,EM15686,5666.81,98.297874,(x=107.00 y=11.33),1,6,ip[width=42 height=12 bits=16 min=0.0 max=2755.0],ip[width=42 height=12 bits=16 min=4860.0 max=13699.0],1,2.9855309,0.5869748,0.18334113,3.555016,4.4885798,
b852,0,Experiment 12,EM15686,5441.629,101.71549,(x=108.19 y=8.85),1,6,ip[width=42 height=11 bits=16 min=0.0 max=2755.0],ip[width=42 height=11 bits=16 min=4860.0 max=13699.0],1,2.8058698,0.52841675,0.15282461,3.5675123,4.7647223,
b853,0,Experiment 12,EM15686,5339.0195,97.04233,(x=108.68 y=33.38),1,6,ip[width=23 height=11 bits=16 min=0.0 max=2755.0],ip[width=23 height=11 bits=16 min=4860.0 max=13699.0],1,1.5130259,0.83726686,0.008277283,1.886978,4.890554,
b854,0,Experiment 12,EM15686,5252.421,91.65385,(x=110.25 y=19.23),1,6,ip[width=26 height=11 bits=16 min=0.0 max=2755.0],ip[width=26 height=11 bits=16 min=4860.0 max=13699.0],1,1.8658103,0.7963626,0.07653335,2.1905546,4.9967513,
b855,0,Experiment 12,EM15686,5350.534,102.17126,(x=112.97 y=21.30),1,6,ip[width=35 height=12 bits=16 min=0.0 max=2755.0],ip[width=35 height=12 bits=16 min=4860.0 max=13699.0],1,2.5914853,0.67628306,0.06300876,2.9855263,4.8764334,
b856,0,Experiment 12,EM15686,5736.229,98.04979,(x=114.35 y=6.24),1,6,ip[width=55 height=11 bits=16 min=0.0 max=2755.0],ip[width=55 height=11 bits=16 min=4860.0 max=13699.0],1,3.7893488,0.4121512,0.15365283,4.775144,4.4034505,
b857,0,Experiment 12,EM15686,5394.359,99.033134,(x=114.48 y=47.98),1,6,ip[width=36 height=12 bits=16 min=0.0 max=2755.0],ip[width=36 height=12 bits=16 min=4860.0 max=13699.0],1,2.6271338,0.661077,0.09984035,3.0395186,4.8226905,
b2,0,Experiment 13,EM15706,6041.507,106.30202,(x=1.18 y=19.08),1,1,ip[width=34 height=11 bits=16 min=0.0 max=1240.0],ip[width=34 height=11 bits=16 min=5261.0 max=13912.0],1,2.344306,0.6480783,0.056801118,2.9222271,4.8935814,
b4,0,Experiment 13,EM15706,6177.661,109.13453,(x=2.64 y=84.29),1,1,ip[width=30 height=9 bits=16 min=0.0 max=1240.0],ip[width=30 height=9 bits=16 min=5261.0 max=13912.0],1,1.7681392,0.64042264,0.09709023,2.5713615,4.7241664,
b8,0,Experiment 13,EM15706,6292.2754,102.27193,(x=3.74 y=82.47),1,1,ip[width=29 height=10 bits=16 min=0.0 max=1240.0],ip[width=29 height=10 bits=16 min=5261.0 max=13912.0],1,1.8212496,0.6823111,0.10449352,2.4409974,4.5815535,
b9,0,Experiment 13,EM15706,5820.139,101.08074,(x=5.50 y=95.82),1,1,ip[width=20 height=11 bits=16 min=0.0 max=1240.0],ip[width=20 height=11 bits=16 min=5261.0 max=13912.0],1,1.249779,0.8708431,0.0017910099,1.6543496,5.1690254,
b10,0,Experiment 13,EM15706,6276.0317,107.01956,(x=7.36 y=78.11),1,1,ip[width=50 height=10 bits=16 min=0.0 max=1240.0],ip[width=50 height=10 bits=16 min=5261.0 max=13912.0],1,3.1926992,0.44534498,0.28500673,4.3114676,4.601765,
b11,0,Experiment 13,EM15706,6228.835,104.82823,(x=9.13 y=75.44),1,1,ip[width=52 height=10 bits=16 min=0.0 max=1240.0],ip[width=52 height=10 bits=16 min=5261.0 max=13912.0],1,3.3378527,0.43021774,0.24320377,4.4861565,4.6604915,
b12,0,Experiment 13,EM15706,6019.318,102.119125,(x=8.49 y=54.31),1,1,ip[width=38 height=10 bits=16 min=0.0 max=1240.0],ip[width=38 height=10 bits=16 min=5261.0 max=13912.0],1,2.5251687,0.59103364,0.1614532,3.2212565,4.9211903,
b13,0,Experiment 13,EM15706,5984.2744,105.37809,(x=9.68 y=28.60),1,1,ip[width=36 height=11 bits=16 min=0.0 max=1240.0],ip[width=36 height=11 bits=16 min=5261.0 max=13912.0],1,2.281712,0.5633907,0.0026459114,3.0348742,4.9647946,
b15,0,Experiment 13,EM15706,5773.2573,108.38788,(x=12.69 y=2.41),1,1,ip[width=20 height=11 bits=16 min=0.0 max=1240.0],ip[width=20 height=11 bits=16 min=5261.0 max=13912.0],1,1.2963287,0.8879414,0.016980207,1.6536796,5.22736,
b17,0,Experiment 13,EM15706,5966.8203,102.74709,(x=16.20 y=8.20),1,1,ip[width=41 height=10 bits=16 min=0.0 max=1240.0],ip[width=41 height=10 bits=16 min=5261.0 max=13912.0],1,2.7192194,0.5551125,0.1979773,3.5223382,4.9865127,
b18,0,Experiment 13,EM15706,5990.534,99.50215,(x=17.06 y=82.45),1,1,ip[width=51 height=11 bits=16 min=0.0 max=1240.0],ip[width=51 height=11 bits=16 min=5261.0 max=13912.0],1,3.650332,0.49337906,0.05547662,4.355115,4.9570055,
b19,0,Experiment 13,EM15706,5882.4023,98.62687,(x=17.05 y=72.48),1,1,ip[width=30 height=11 bits=16 min=0.0 max=1240.0],ip[width=30 height=11 bits=16 min=5261.0 max=13912.0],1,2.1258962,0.7416502,0.11410101,2.4951458,5.0915527,
b20,0,Experiment 13,EM15706,6140.645,105.61539,(x=19.95 y=4.69),1,1,ip[width=34 height=12 bits=16 min=0.0 max=1240.0],ip[width=34 height=12 bits=16 min=5261.0 max=13912.0],1,2.472039,0.6691992,0.09955634,2.9308693,4.770225,
b21,0,Experiment 13,EM15706,6212.117,103.93466,(x=21.19 y=5.06),1,1,ip[width=45 height=10 bits=16 min=0.0 max=1240.0],ip[width=45 height=10 bits=16 min=5261.0 max=13912.0],1,2.762774,0.4490072,0.51417243,3.8309152,4.681293,
b22,0,Experiment 13,EM15706,5964.951,98.871216,(x=21.76 y=95.78),1,1,ip[width=45 height=12 bits=16 min=0.0 max=1240.0],ip[width=45 height=12 bits=16 min=5261.0 max=13912.0],1,3.1783288,0.51269543,0.48517787,3.8589694,4.988838,
b28,0,Experiment 13,EM15706,7220.0713,2239.8564,(x=24.03 y=1.68),1,1,ip[width=34 height=9 bits=16 min=0.0 max=1240.0],ip[width=34 height=9 bits=16 min=5261.0 max=13912.0],1,1.9371766,0.55474824,0.02976746,2.9190013,3.42711,
b29,0,Experiment 13,EM15706,6077.6855,101.13372,(x=26.30 y=54.02),1,1,ip[width=42 height=11 bits=16 min=0.0 max=1240.0],ip[width=42 height=11 bits=16 min=5261.0 max=13912.0],1,2.7062638,0.5087193,0.35287333,3.636388,4.8485646,
b30,0,Experiment 13,EM15706,5790.7666,102.37634,(x=26.61 y=83.14),1,1,ip[width=30 height=11 bits=16 min=0.0 max=1240.0],ip[width=30 height=11 bits=16 min=5261.0 max=13912.0],1,2.176532,0.740015,0.0027897444,2.524666,5.2055736,
b31,0,Experiment 13,EM15706,6288.457,116.85596,(x=27.04 y=51.55),1,1,ip[width=44 height=11 bits=16 min=0.0 max=1240.0],ip[width=44 height=11 bits=16 min=5261.0 max=13912.0],1,2.8618712,0.5072399,0.1813162,3.748365,4.5863047,
b32,0,Experiment 13,EM15706,5999.4194,120.26234,(x=28.65 y=47.85),1,1,ip[width=45 height=11 bits=16 min=0.0 max=1240.0],ip[width=45 height=11 bits=16 min=5261.0 max=13912.0],1,3.0624402,0.4767572,0.68058294,3.8945694,4.94595,
b37,0,Experiment 13,EM15706,5976.705,207.496,(x=34.89 y=72.36),1,1,ip[width=37 height=30 bits=16 min=0.0 max=1240.0],ip[width=37 height=30 bits=16 min=5261.0 max=13912.0],1,2.9517941,0.56942976,1.2827454,3.1644995,4.974213,
b38,0,Experiment 13,EM15706,5814.304,97.22507,(x=35.56 y=8.22),1,1,ip[width=46 height=10 bits=16 min=0.0 max=1240.0],ip[width=46 height=10 bits=16 min=5261.0 max=13912.0],1,3.0985591,0.5108571,0.10049211,3.9430206,5.176286,
b40,0,Experiment 13,EM15706,5957.1245,101.86588,(x=37.47 y=61.11),1,1,ip[width=51 height=10 bits=16 min=0.0 max=1240.0],ip[width=51 height=10 bits=16 min=5261.0 max=13912.0],1,3.3602102,0.40081954,0.113672264,4.42731,4.9985766,
b41,0,Experiment 13,EM15706,5733.5723,423.0591,(x=39.43 y=62.84),1,1,ip[width=24 height=11 bits=16 min=0.0 max=1240.0],ip[width=24 height=11 bits=16 min=5261.0 max=13912.0],1,1.6001117,0.833558,0.112945795,1.9761412,5.27674,
b42,0,Experiment 13,EM15706,5765.6533,105.61539,(x=40.74 y=18.66),1,1,ip[width=36 height=11 bits=16 min=0.0 max=1240.0],ip[width=36 height=11 bits=16 min=5261.0 max=13912.0],1,2.4755352,0.6341987,0.3131365,3.0528548,5.236822,
b43,0,Experiment 13,EM15706,5770.6304,98.954025,(x=42.23 y=50.74),1,1,ip[width=22 height=10 bits=16 min=0.0 max=1240.0],ip[width=22 height=10 bits=16 min=5261.0 max=13912.0],1,1.3773395,0.8371826,0.04284947,1.7966142,5.230629,
b44,0,Experiment 13,EM15706,5804.1167,107.102234,(x=42.96 y=47.04),1,1,ip[width=37 height=11 bits=16 min=0.0 max=1240.0],ip[width=37 height=11 bits=16 min=5261.0 max=13912.0],1,2.4451292,0.58790207,0.25093353,3.1199992,5.1889625,
b45,0,Experiment 13,EM15706,5708.5576,101.789154,(x=42.83 y=60.98),1,1,ip[width=19 height=12 bits=16 min=0.0 max=1240.0],ip[width=19 height=12 bits=16 min=5261.0 max=13912.0],1,1.316404,0.93275124,0.027474597,1.5641949,5.307865,
b46,0,Experiment 13,EM15706,5906.0723,101.848434,(x=45.64 y=69.51),1,1,ip[width=64 height=11 bits=16 min=0.0 max=1240.0],ip[width=64 height=11 bits=16 min=5261.0 max=13912.0],1,4.527729,0.39183867,0.13709903,5.53319,5.0621004,
b48,0,Experiment 13,EM15706,5833.891,101.89865,(x=46.99 y=50.15),1,1,ip[width=36 height=11 bits=16 min=0.0 max=1240.0],ip[width=36 height=11 bits=16 min=5261.0 max=13912.0],1,2.3507037,0.5688901,0.2238552,3.0775337,5.1519146,
b49,0,Experiment 13,EM15706,5759.5757,98.969696,(x=49.31 y=52.12),1,1,ip[width=33 height=11 bits=16 min=0.0 max=1240.0],ip[width=33 height=11 bits=16 min=5261.0 max=13912.0],1,2.3515673,0.67106825,0.003327365,2.8232965,5.244384,
b56,0,Experiment 13,EM15706,5890.805,101.86011,(x=58.49 y=79.82),1,1,ip[width=43 height=11 bits=16 min=0.0 max=1240.0],ip[width=43 height=11 bits=16 min=5261.0 max=13912.0],1,3.0512154,0.5629752,0.1375878,3.6996202,5.081097,
b58,0,Experiment 13,EM15706,5614.2065,107.57143,(x=62.80 y=20.70),1,1,ip[width=22 height=11 bits=16 min=0.0 max=1240.0],ip[width=22 height=11 bits=16 min=5261.0 max=13912.0],1,1.3788197,0.84703255,0.04345032,1.7938898,5.4252644,
b62,0,Experiment 13,EM15706,5882.5234,101.91135,(x=71.20 y=75.63),1,1,ip[width=57 height=12 bits=16 min=0.0 max=1240.0],ip[width=57 height=12 bits=16 min=5261.0 max=13912.0],1,4.459146,0.47518528,0.60991234,4.933489,5.0914016,
b64,0,Experiment 13,EM15706,5942.7812,105.409325,(x=73.22 y=39.42),1,1,ip[width=44 height=11 bits=16 min=0.0 max=1240.0],ip[width=44 height=11 bits=16 min=5261.0 max=13912.0],1,3.0238314,0.52327275,0.2980767,3.7374208,5.016424,
b65,0,Experiment 13,EM15706,6017.751,121.80446,(x=75.36 y=43.00),1,1,ip[width=44 height=11 bits=16 min=0.0 max=1240.0],ip[width=44 height=11 bits=16 min=5261.0 max=13912.0],1,3.176787,0.5401759,0.09982001,3.7606177,4.92314,
b66,0,Experiment 13,EM15706,5974.254,99.05656,(x=76.11 y=64.59),1,1,ip[width=43 height=11 bits=16 min=0.0 max=1240.0],ip[width=43 height=11 bits=16 min=5261.0 max=13912.0],1,3.0776124,0.57227004,0.100523904,3.6854956,4.977263,
b67,0,Experiment 13,EM15706,5806.313,103.38,(x=75.73 y=15.18),1,1,ip[width=34 height=11 bits=16 min=0.0 max=1240.0],ip[width=34 height=11 bits=16 min=5261.0 max=13912.0],1,2.377656,0.6576595,0.099522695,2.9117832,5.1862297,
b69,0,Experiment 13,EM15706,5993.6064,103.02755,(x=76.58 y=51.65),1,1,ip[width=42 height=12 bits=16 min=0.0 max=1240.0],ip[width=42 height=12 bits=16 min=5261.0 max=13912.0],1,2.8671753,0.5415513,0.28663728,3.5631154,4.9531827,
b72,0,Experiment 13,EM15706,6009.653,98.49502,(x=78.16 y=63.83),1,1,ip[width=40 height=9 bits=16 min=0.0 max=1240.0],ip[width=40 height=9 bits=16 min=5261.0 max=13912.0],1,2.3752508,0.53152364,0.102047935,3.385072,4.9332166,
b73,0,Experiment 13,EM15706,5924.633,102.607666,(x=79.47 y=32.25),1,1,ip[width=41 height=11 bits=16 min=0.0 max=1240.0],ip[width=41 height=11 bits=16 min=5261.0 max=13912.0],1,2.6768444,0.55722576,0.11745076,3.4677904,5.0390058,
b74,0,Experiment 13,EM15706,5818.668,2025.5714,(x=80.46 y=18.38),1,1,ip[width=33 height=11 bits=16 min=0.0 max=1240.0],ip[width=33 height=11 bits=16 min=5261.0 max=13912.0],1,2.2266126,0.64840484,0.25959015,2.8301823,5.1708565,
b77,0,Experiment 13,EM15706,5914.512,104.10177,(x=85.26 y=55.77),1,1,ip[width=50 height=11 bits=16 min=0.0 max=1240.0],ip[width=50 height=11 bits=16 min=5261.0 max=13912.0],1,3.56633,0.48339632,0.40249938,4.3460946,5.051599,
b83,0,Experiment 13,EM15706,5899.9604,99.027275,(x=91.09 y=40.89),1,1,ip[width=62 height=10 bits=16 min=0.0 max=1240.0],ip[width=62 height=10 bits=16 min=5261.0 max=13912.0],1,4.365769,0.40605026,0.15634236,5.3678675,5.0697055,
b87,0,Experiment 13,EM15706,5843.4355,103.37168,(x=93.06 y=45.86),1,1,ip[width=38 height=11 bits=16 min=0.0 max=1240.0],ip[width=38 height=11 bits=16 min=5261.0 max=13912.0],1,2.6962106,0.6173752,0.3303422,3.2457757,5.1400385,
b91,0,Experiment 13,EM15706,5783.823,100.42293,(x=96.50 y=95.35),1,1,ip[width=30 height=11 bits=16 min=0.0 max=1240.0],ip[width=30 height=11 bits=16 min=5261.0 max=13912.0],1,1.9963158,0.70278347,0.117557086,2.5418696,5.2142134,
b92,0,Experiment 13,EM15706,5899.0195,105.03425,(x=97.73 y=34.38),1,1,ip[width=35 height=11 bits=16 min=0.0 max=1240.0],ip[width=35 height=11 bits=16 min=5261.0 max=13912.0],1,2.3354082,0.6191561,0.39814368,2.9783008,5.070876,
b93,0,Experiment 13,EM15706,5946.4927,102.48889,(x=97.55 y=46.37),1,1,ip[width=34 height=10 bits=16 min=0.0 max=1240.0],ip[width=34 height=10 bits=16 min=5261.0 max=13912.0],1,2.1418703,0.6399846,0.057163157,2.8474379,5.0118055,
b100,0,Experiment 13,EM15706,6014.8135,159.11,(x=105.08 y=50.72),1,1,ip[width=25 height=10 bits=16 min=0.0 max=1240.0],ip[width=25 height=10 bits=16 min=5261.0 max=13912.0],1,1.5927107,0.78514,0.008202301,2.0511243,4.9267955,
b101,0,Experiment 13,EM15706,5943.366,101.62653,(x=107.12 y=81.72),1,1,ip[width=49 height=10 bits=16 min=0.0 max=1240.0],ip[width=49 height=10 bits=16 min=5261.0 max=13912.0],1,3.228841,0.4690944,0.38855422,4.1876616,5.015696,
b109,0,Experiment 13,EM15706,5893.712,130.67699,(x=114.19 y=71.90),1,1,ip[width=28 height=11 bits=16 min=0.0 max=1240.0],ip[width=28 height=11 bits=16 min=5261.0 max=13912.0],1,1.7779843,0.7309113,0.09110957,2.3182034,5.0774803,
b122,0,Experiment 13,EM15706,6441.8496,89.084145,(x=2.87 y=39.06),1,2,ip[width=38 height=10 bits=16 min=0.0 max=1240.0],ip[width=38 height=10 bits=16 min=5261.0 max=13912.0],1,2.4330447,0.5722955,0.3475622,3.2128804,3.9108212,
b124,0,Experiment 13,EM15706,6386.45,94.06553,(x=3.97 y=65.39),1,2,ip[width=43 height=10 bits=16 min=0.0 max=1240.0],ip[width=43 height=10 bits=16 min=5261.0 max=13912.0],1,2.7613015,0.5049089,0.1817783,3.730491,3.9708748,
b127,0,Experiment 13,EM15706,6359.0605,261.8543,(x=4.75 y=9.16),1,2,ip[width=37 height=10 bits=16 min=0.0 max=1240.0],ip[width=37 height=10 bits=16 min=5261.0 max=13912.0],1,2.385591,0.5962495,0.14633498,3.1343012,4.0005655,
b130,0,Experiment 13,EM15706,6310.2046,94.25837,(x=5.25 y=93.66),1,2,ip[width=26 height=10 bits=16 min=0.0 max=1240.0],ip[width=26 height=10 bits=16 min=5261.0 max=13912.0],1,1.6431922,0.73933965,0.090091914,2.2168546,4.0535264,
b131,0,Experiment 13,EM15706,6334.8867,102.92876,(x=8.60 y=17.72),1,2,ip[width=44 height=12 bits=16 min=0.0 max=1240.0],ip[width=44 height=12 bits=16 min=5261.0 max=13912.0],1,3.074332,0.54234415,0.28125983,3.784715,4.02677,
b133,0,Experiment 13,EM15706,6284.285,91.70199,(x=9.70 y=51.21),1,2,ip[width=35 height=11 bits=16 min=0.0 max=1240.0],ip[width=35 height=11 bits=16 min=5261.0 max=13912.0],1,2.387262,0.64256024,0.34612286,2.9422703,4.081623,
b135,0,Experiment 13,EM15706,6465.0317,86.490326,(x=10.35 y=67.65),1,2,ip[width=37 height=11 bits=16 min=0.0 max=1240.0],ip[width=37 height=11 bits=16 min=5261.0 max=13912.0],1,2.4177144,0.5579974,0.102326885,3.1739738,3.8856914,
b136,0,Experiment 13,EM15706,6313.6753,91.66367,(x=10.86 y=83.59),1,2,ip[width=30 height=10 bits=16 min=0.0 max=1240.0],ip[width=30 height=10 bits=16 min=5261.0 max=13912.0],1,1.7649707,0.6336751,0.5734111,2.4960825,4.0497637,
b137,0,Experiment 13,EM15706,6481.199,88.94958,(x=12.73 y=19.55),1,2,ip[width=48 height=9 bits=16 min=0.0 max=1240.0],ip[width=48 height=9 bits=16 min=5261.0 max=13912.0],1,2.8317966,0.4172418,0.27107143,4.1628056,3.8681655,
b138,0,Experiment 13,EM15706,6093.0605,93.662224,(x=12.40 y=29.20),1,2,ip[width=28 height=11 bits=16 min=0.0 max=1240.0],ip[width=28 height=11 bits=16 min=5261.0 max=13912.0],1,1.7878214,0.73624396,0.105725214,2.3155375,4.2889132,
b140,0,Experiment 13,EM15706,6397.365,85.254944,(x=16.01 y=69.02),1,2,ip[width=56 height=10 bits=16 min=0.0 max=1240.0],ip[width=56 height=10 bits=16 min=5261.0 max=13912.0],1,3.591216,0.41359508,0.084516816,4.8162627,3.959043,
b141,0,Experiment 13,EM15706,6357.0454,92.69164,(x=15.74 y=17.34),1,2,ip[width=44 height=10 bits=16 min=0.0 max=1240.0],ip[width=44 height=10 bits=16 min=5261.0 max=13912.0],1,2.7560744,0.49517918,0.20967644,3.8061228,4.00275,
b142,0,Experiment 13,EM15706,7136.8643,130.77968,(x=15.92 y=75.43),1,2,ip[width=45 height=23 bits=16 min=0.0 max=1240.0],ip[width=45 height=23 bits=16 min=5261.0 max=13912.0],1,5.5179925,0.7935564,0.2886693,3.852538,3.1574159,
b147,0,Experiment 13,EM15706,6312.744,88.87611,(x=17.39 y=81.93),1,2,ip[width=40 height=11 bits=16 min=0.0 max=1240.0],ip[width=40 height=11 bits=16 min=5261.0 max=13912.0],1,2.6557515,0.53982764,0.13386822,3.422061,4.050773,
b148,0,Experiment 13,EM15706,6222.205,161.89189,(x=17.16 y=41.32),1,2,ip[width=36 height=10 bits=16 min=0.0 max=1240.0],ip[width=36 height=10 bits=16 min=5261.0 max=13912.0],1,2.3434262,0.6011116,0.039586544,3.0582337,4.1489186,
b150,0,Experiment 13,EM15706,6113.8384,92.347565,(x=17.82 y=4.70),1,2,ip[width=22 height=10 bits=16 min=0.0 max=1240.0],ip[width=22 height=10 bits=16 min=5261.0 max=13912.0],1,1.2956501,0.81128633,0.020484336,1.8181349,4.26639,
b151,0,Experiment 13,EM15706,6268.162,87.7918,(x=22.22 y=29.68),1,2,ip[width=40 height=10 bits=16 min=0.0 max=1240.0],ip[width=40 height=10 bits=16 min=5261.0 max=13912.0],1,2.5397396,0.5374928,0.10877169,3.4452672,4.0991006,
b157,0,Experiment 13,EM15706,5964.8374,768.3333,(x=27.32 y=84.95),1,2,ip[width=26 height=12 bits=16 min=0.0 max=1240.0],ip[width=26 height=12 bits=16 min=5261.0 max=13912.0],1,1.8989917,0.8140744,0.014769252,2.1948378,4.427909,
b158,0,Experiment 13,EM15706,6341.6025,90.92273,(x=29.01 y=72.72),1,2,ip[width=53 height=10 bits=16 min=0.0 max=1240.0],ip[width=53 height=10 bits=16 min=5261.0 max=13912.0],1,3.4865217,0.4305115,0.18554962,4.611383,4.0194902,
b159,0,Experiment 13,EM15706,6088.3145,109.75429,(x=28.40 y=56.04),1,2,ip[width=23 height=10 bits=16 min=0.0 max=1240.0],ip[width=23 height=10 bits=16 min=5261.0 max=13912.0],1,1.3724054,0.7701037,0.004415846,1.9236443,4.294058,
b166,0,Experiment 13,EM15706,6088.3213,250.21622,(x=31.05 y=5.92),1,2,ip[width=39 height=11 bits=16 min=0.0 max=1240.0],ip[width=39 height=11 bits=16 min=5261.0 max=13912.0],1,2.6017234,0.56853825,0.3765384,3.3036876,4.2940507,
b168,0,Experiment 13,EM15706,6299.089,89.24775,(x=31.89 y=28.86),1,2,ip[width=49 height=11 bits=16 min=0.0 max=1240.0],ip[width=49 height=11 bits=16 min=5261.0 max=13912.0],1,3.4790282,0.4803001,0.33187675,4.261383,4.0655756,
b169,0,Experiment 13,EM15706,6297.841,85.9895,(x=32.35 y=10.20),1,2,ip[width=45 height=11 bits=16 min=0.0 max=1240.0],ip[width=45 height=11 bits=16 min=5261.0 max=13912.0],1,3.0169082,0.49542412,0.3656097,3.8407319,4.0669284,
b170,0,Experiment 13,EM15706,6119.371,1048.0044,(x=34.36 y=33.35),1,2,ip[width=52 height=11 bits=16 min=0.0 max=1240.0],ip[width=52 height=11 bits=16 min=5261.0 max=13912.0],1,3.56596,0.43392193,0.060174003,4.4907193,4.260392,
b171,0,Experiment 13,EM15706,5897.4683,742.57776,(x=33.77 y=13.44),1,2,ip[width=20 height=12 bits=16 min=0.0 max=1240.0],ip[width=20 height=12 bits=16 min=5261.0 max=13912.0],1,1.4193406,0.8898589,0.0034300745,1.6865518,4.500938,
b172,0,Experiment 13,EM15706,6139.5356,119.07942,(x=35.19 y=35.80),1,2,ip[width=31 height=12 bits=16 min=0.0 max=1240.0],ip[width=31 height=12 bits=16 min=5261.0 max=13912.0],1,2.1804175,0.7027143,0.24737376,2.602726,4.2385335,
b173,0,Experiment 13,EM15706,6035.736,87.01365,(x=35.58 y=52.23),1,2,ip[width=34 height=11 bits=16 min=0.0 max=1240.0],ip[width=34 height=11 bits=16 min=5261.0 max=13912.0],1,2.333188,0.6508546,0.0066409707,2.8540452,4.351054,
b174,0,Experiment 13,EM15706,6034.925,250.42296,(x=35.22 y=40.08),1,2,ip[width=33 height=12 bits=16 min=0.0 max=1240.0],ip[width=33 height=12 bits=16 min=5261.0 max=13912.0],1,2.3820968,0.6814739,0.034507845,2.8318274,4.3519335,
b175,0,Experiment 13,EM15706,6081.885,86.045456,(x=36.57 y=69.73),1,2,ip[width=39 height=11 bits=16 min=0.0 max=1240.0],ip[width=39 height=11 bits=16 min=5261.0 max=13912.0],1,2.6374953,0.57618254,0.21687704,3.3431764,4.301028,
b176,0,Experiment 13,EM15706,6350.178,95.03672,(x=37.85 y=76.29),1,2,ip[width=52 height=11 bits=16 min=0.0 max=1240.0],ip[width=52 height=11 bits=16 min=5261.0 max=13912.0],1,3.6561296,0.4750515,0.040616486,4.468687,4.0101943,
b180,0,Experiment 13,EM15706,6244.5684,90.552765,(x=41.70 y=89.20),1,2,ip[width=45 height=11 bits=16 min=0.0 max=1240.0],ip[width=45 height=11 bits=16 min=5261.0 max=13912.0],1,3.1169615,0.5022482,0.6608469,3.8325956,4.1246767,
b181,0,Experiment 13,EM15706,6059.628,88.44,(x=42.44 y=55.30),1,2,ip[width=31 height=10 bits=16 min=0.0 max=1240.0],ip[width=31 height=10 bits=16 min=5261.0 max=13912.0],1,2.0382552,0.67195606,0.09269783,2.6325016,4.325155,
b186,0,Experiment 13,EM15706,6015.179,83.882355,(x=47.74 y=43.53),1,2,ip[width=30 height=11 bits=16 min=0.0 max=1240.0],ip[width=30 height=11 bits=16 min=5261.0 max=13912.0],1,2.0068624,0.7117844,0.06478855,2.5192382,4.3733373,
b187,0,Experiment 13,EM15706,6090.924,86.1759,(x=48.67 y=17.50),1,2,ip[width=50 height=10 bits=16 min=0.0 max=1240.0],ip[width=50 height=10 bits=16 min=5261.0 max=13912.0],1,3.2680051,0.4627899,0.39438778,4.2757154,4.2912297,
b188,0,Experiment 13,EM15706,6082.9766,89.833336,(x=50.80 y=47.78),1,2,ip[width=44 height=11 bits=16 min=0.0 max=1240.0],ip[width=44 height=11 bits=16 min=5261.0 max=13912.0],1,3.0101395,0.51683867,0.22345205,3.7572532,4.2998443,
b190,0,Experiment 13,EM15706,6314.4614,90.07417,(x=53.41 y=69.00),1,2,ip[width=83 height=12 bits=16 min=0.0 max=1240.0],ip[width=83 height=12 bits=16 min=5261.0 max=13912.0],1,5.9833965,0.32210708,0.32019514,7.2155023,4.0489116,
b191,0,Experiment 13,EM15706,6278.479,90.43855,(x=52.44 y=28.43),1,2,ip[width=51 height=11 bits=16 min=0.0 max=1240.0],ip[width=51 height=11 bits=16 min=5261.0 max=13912.0],1,3.3061206,0.42623776,0.04098775,4.4286876,4.0879173,
b192,0,Experiment 13,EM15706,5876.34,103.18274,(x=51.34 y=92.74),1,2,ip[width=24 height=11 bits=16 min=0.0 max=1240.0],ip[width=24 height=11 bits=16 min=5261.0 max=13912.0],1,1.5574323,0.79601365,0.015017534,2.0079093,4.5238414,
b193,0,Experiment 13,EM15706,6133.308,85.0231,(x=52.38 y=62.65),1,2,ip[width=37 height=11 bits=16 min=0.0 max=1240.0],ip[width=37 height=11 bits=16 min=5261.0 max=13912.0],1,2.41571,0.5571816,0.23951615,3.13219,4.2452846,
b196,0,Experiment 13,EM15706,6119.6304,110.018936,(x=52.54 y=21.24),1,2,ip[width=61 height=12 bits=16 min=0.0 max=1240.0],ip[width=61 height=12 bits=16 min=5261.0 max=13912.0],1,4.560232,0.41780156,0.3776015,5.25089,4.2601113,
b197,0,Experiment 13,EM15706,6349.913,97.33073,(x=54.22 y=30.24),1,2,ip[width=60 height=11 bits=16 min=0.0 max=1240.0],ip[width=60 height=11 bits=16 min=5261.0 max=13912.0],1,4.056651,0.4092794,0.14873284,5.2047625,4.010482,
b198,0,Experiment 13,EM15706,5886.9756,122.75484,(x=52.94 y=52.36),1,2,ip[width=20 height=11 bits=16 min=0.0 max=1240.0],ip[width=20 height=11 bits=16 min=5261.0 max=13912.0],1,1.2386928,0.8779135,0.005943873,1.6161504,4.512312,
b199,0,Experiment 13,EM15706,5971.0317,89.830986,(x=53.04 y=91.11),1,2,ip[width=27 height=10 bits=16 min=0.0 max=1240.0],ip[width=27 height=10 bits=16 min=5261.0 max=13912.0],1,1.6652412,0.7381816,0.0038750963,2.2237287,4.421194,
b202,0,Experiment 13,EM15706,6040.256,93.11205,(x=56.54 y=76.09),1,2,ip[width=55 height=11 bits=16 min=0.0 max=1240.0],ip[width=55 height=11 bits=16 min=5261.0 max=13912.0],1,3.7141047,0.41200352,0.329518,4.7543335,4.346154,
b203,0,Experiment 13,EM15706,5914.197,173.1369,(x=55.58 y=52.95),1,2,ip[width=20 height=11 bits=16 min=0.0 max=1240.0],ip[width=20 height=11 bits=16 min=5261.0 max=13912.0],1,1.3361402,0.88267267,0.03151818,1.6845164,4.4828043,
b204,0,Experiment 13,EM15706,6123.39,99.356804,(x=59.63 y=73.53),1,2,ip[width=33 height=9 bits=16 min=0.0 max=1240.0],ip[width=33 height=9 bits=16 min=5261.0 max=13912.0],1,1.707674,0.52848196,0.42116827,2.756844,4.2560353,
b205,0,Experiment 13,EM15706,5877.338,93.42124,(x=60.50 y=7.20),1,2,ip[width=32 height=10 bits=16 min=0.0 max=1240.0],ip[width=32 height=10 bits=16 min=5261.0 max=13912.0],1,2.168838,0.661179,0.10204344,2.7526205,4.5227594,
b206,0,Experiment 13,EM15706,6184.5205,91.03351,(x=61.86 y=75.70),1,2,ip[width=88 height=10 bits=16 min=0.0 max=1240.0],ip[width=88 height=10 bits=16 min=5261.0 max=13912.0],1,5.881632,0.28026825,0.10098672,7.7233944,4.1897693,
b208,0,Experiment 13,EM15706,5824.975,90.3883,(x=64.13 y=4.82),1,2,ip[width=24 height=10 bits=16 min=0.0 max=1240.0],ip[width=24 height=10 bits=16 min=5261.0 max=13912.0],1,1.4896431,0.7827848,0.10193186,1.9862849,4.579521,
b210,0,Experiment 13,EM15706,6063.7036,90.41062,(x=66.62 y=91.93),1,2,ip[width=63 height=11 bits=16 min=0.0 max=1240.0],ip[width=63 height=11 bits=16 min=5261.0 max=13912.0],1,4.475675,0.38570923,0.07272166,5.4806266,4.3207364,
b217,0,Experiment 13,EM15706,6185.2373,85.11712,(x=71.16 y=47.23),1,2,ip[width=26 height=11 bits=16 min=0.0 max=1240.0],ip[width=26 height=11 bits=16 min=5261.0 max=13912.0],1,1.769473,0.7609696,0.10149413,2.1817188,4.1889925,
b218,0,Experiment 13,EM15706,5940.8325,90.84976,(x=71.73 y=45.25),1,2,ip[width=26 height=11 bits=16 min=0.0 max=1240.0],ip[width=26 height=11 bits=16 min=5261.0 max=13912.0],1,1.6842372,0.76310676,0.52739626,2.1910174,4.4539304,
b220,0,Experiment 13,EM15706,5926.9946,1442.238,(x=71.97 y=80.96),1,2,ip[width=64 height=11 bits=16 min=0.0 max=1240.0],ip[width=64 height=11 bits=16 min=5261.0 max=13912.0],1,4.476168,0.37965783,0.15618652,5.510166,4.4689307,
b221,0,Experiment 13,EM15706,5888.9224,86.81852,(x=72.94 y=9.07),1,2,ip[width=31 height=11 bits=16 min=0.0 max=1240.0],ip[width=31 height=11 bits=16 min=5261.0 max=13912.0],1,2.131817,0.6996581,0.075151056,2.6258707,4.510202,
b223,0,Experiment 13,EM15706,6012.871,90.27878,(x=75.57 y=38.86),1,2,ip[width=61 height=11 bits=16 min=0.0 max=1240.0],ip[width=61 height=11 bits=16 min=5261.0 max=13912.0],1,4.419427,0.4201485,0.016926857,5.297651,4.375839,
b224,0,Experiment 13,EM15706,5876.4414,91.1157,(x=75.35 y=49.17),1,2,ip[width=27 height=11 bits=16 min=0.0 max=1240.0],ip[width=27 height=11 bits=16 min=5261.0 max=13912.0],1,1.9025689,0.7726811,0.08600232,2.3023403,4.523731,
b225,0,Experiment 13,EM15706,6010.013,87.126656,(x=78.23 y=25.02),1,2,ip[width=74 height=11 bits=16 min=0.0 max=1240.0],ip[width=74 height=11 bits=16 min=5261.0 max=13912.0],1,5.3768787,0.34889185,0.09345092,6.461955,4.3789377,
b226,0,Experiment 13,EM15706,5743.7495,88.32402,(x=76.62 y=93.81),1,2,ip[width=37 height=12 bits=16 min=0.0 max=1240.0],ip[width=37 height=12 bits=16 min=5261.0 max=13912.0],1,2.8449721,0.6479802,0.015869722,3.190754,4.667571,
b227,0,Experiment 13,EM15706,6004.8066,87.09535,(x=76.72 y=32.54),1,2,ip[width=53 height=10 bits=16 min=0.0 max=1240.0],ip[width=53 height=10 bits=16 min=5261.0 max=13912.0],1,3.3705716,0.40993905,0.29597333,4.617346,4.384582,
b228,0,Experiment 13,EM15706,5924.555,2112.179,(x=77.43 y=54.70),1,2,ip[width=52 height=11 bits=16 min=0.0 max=1240.0],ip[width=52 height=11 bits=16 min=5261.0 max=13912.0],1,3.661557,0.4434185,0.78246844,4.5016513,4.4715753,
b229,0,Experiment 13,EM15706,5785.0405,89.92538,(x=78.22 y=8.75),1,2,ip[width=30 height=11 bits=16 min=0.0 max=1240.0],ip[width=30 height=11 bits=16 min=5261.0 max=13912.0],1,2.0828466,0.7158602,0.04871597,2.5601273,4.6228113,
b232,0,Experiment 13,EM15706,5715.75,1968.7673,(x=80.44 y=68.96),1,2,ip[width=23 height=11 bits=16 min=0.0 max=1240.0],ip[width=23 height=11 bits=16 min=5261.0 max=13912.0],1,1.6033189,0.85247517,0.07341805,1.88895,4.6979227,
b233,0,Experiment 13,EM15706,5782.2017,1480.9292,(x=82.54 y=69.44),1,2,ip[width=25 height=12 bits=16 min=0.0 max=1240.0],ip[width=25 height=12 bits=16 min=5261.0 max=13912.0],1,1.7708298,0.8157569,0.057776503,2.1181867,4.6258883,
b234,0,Experiment 13,EM15706,5650.047,90.649635,(x=84.39 y=93.20),1,2,ip[width=30 height=11 bits=16 min=0.0 max=1240.0],ip[width=30 height=11 bits=16 min=5261.0 max=13912.0],1,2.1608663,0.74094635,0.07732487,2.5066245,4.769146,
b235,0,Experiment 13,EM15706,5849.0728,90.63743,(x=89.45 y=87.09),1,2,ip[width=23 height=10 bits=16 min=0.0 max=1240.0],ip[width=23 height=10 bits=16 min=5261.0 max=13912.0],1,1.3652511,0.79125476,0.20996663,1.932575,4.5533996,
b236,0,Experiment 13,EM15706,5901.0684,99.53968,(x=90.55 y=1.99),1,2,ip[width=34 height=11 bits=16 min=0.0 max=1240.0],ip[width=34 height=11 bits=16 min=5261.0 max=13912.0],1,2.472116,0.6679656,0.12799332,2.9159784,4.497035,
b237,0,Experiment 13,EM15706,5868.914,86.104836,(x=91.62 y=49.21),1,2,ip[width=43 height=11 bits=16 min=0.0 max=1240.0],ip[width=43 height=11 bits=16 min=5261.0 max=13912.0],1,2.9172559,0.51293224,0.2491214,3.7292423,4.531891,
b239,0,Experiment 13,EM15706,5997.5254,87.95926,(x=91.89 y=93.39),1,2,ip[width=34 height=10 bits=16 min=0.0 max=1240.0],ip[width=34 height=10 bits=16 min=5261.0 max=13912.0],1,2.1211472,0.601712,0.0046865894,2.913495,4.3924747,
b240,0,Experiment 13,EM15706,5903.377,90.8118,(x=92.59 y=17.31),1,2,ip[width=41 height=11 bits=16 min=0.0 max=1240.0],ip[width=41 height=11 bits=16 min=5261.0 max=13912.0],1,2.852003,0.56452227,0.11540222,3.5488222,4.4945326,
b241,0,Experiment 13,EM15706,6285.019,99.75862,(x=91.80 y=94.90),1,2,ip[width=23 height=8 bits=16 min=0.0 max=1240.0],ip[width=23 height=8 bits=16 min=5261.0 max=13912.0],1,1.1516068,0.7101799,1.7762705E-4,1.9106597,4.080827,
b242,0,Experiment 13,EM15706,5925.3154,88.16575,(x=92.00 y=96.81),1,2,ip[width=23 height=10 bits=16 min=0.0 max=1240.0],ip[width=23 height=10 bits=16 min=5261.0 max=13912.0],1,1.4190322,0.81016064,0.22608377,1.8921237,4.4707513,
b243,0,Experiment 13,EM15706,5792.9927,83.12044,(x=92.78 y=63.86),1,2,ip[width=31 height=11 bits=16 min=0.0 max=1240.0],ip[width=31 height=11 bits=16 min=5261.0 max=13912.0],1,2.1278083,0.7124309,0.35847676,2.5955558,4.6141906,
b244,0,Experiment 13,EM15706,6146.941,92.25822,(x=93.10 y=96.02),1,2,ip[width=30 height=9 bits=16 min=0.0 max=1240.0],ip[width=30 height=9 bits=16 min=5261.0 max=13912.0],1,1.6874444,0.6137278,0.14823078,2.488751,4.230506,
b245,0,Experiment 13,EM15706,5681.096,101.22436,(x=93.86 y=84.71),1,2,ip[width=33 height=12 bits=16 min=0.0 max=1240.0],ip[width=33 height=12 bits=16 min=5261.0 max=13912.0],1,2.46357,0.7181384,0.25333828,2.7879896,4.7354884,
b247,0,Experiment 13,EM15706,6830.309,127.84167,(x=94.73 y=2.78),1,2,ip[width=35 height=9 bits=16 min=0.0 max=1240.0],ip[width=35 height=9 bits=16 min=5261.0 max=13912.0],1,1.9114194,0.5409142,0.3502835,2.9574394,3.489726,
b249,0,Experiment 13,EM15706,6326.4043,99.733086,(x=94.99 y=16.25),1,2,ip[width=32 height=11 bits=16 min=0.0 max=1240.0],ip[width=32 height=11 bits=16 min=5261.0 max=13912.0],1,2.0863621,0.6635501,0.20419563,2.6706157,4.0359654,
b250,0,Experiment 13,EM15706,6131.378,157.51254,(x=97.25 y=1.73),1,2,ip[width=33 height=11 bits=16 min=0.0 max=1240.0],ip[width=33 height=11 bits=16 min=5261.0 max=13912.0],1,2.1912975,0.64711773,0.20452388,2.8046522,4.2473764,
b251,0,Experiment 13,EM15706,5957.39,88.681816,(x=97.63 y=63.07),1,2,ip[width=51 height=11 bits=16 min=0.0 max=1240.0],ip[width=51 height=11 bits=16 min=5261.0 max=13912.0],1,3.4671555,0.46830812,0.25658646,4.385858,4.4359818,
b252,0,Experiment 13,EM15706,5847.269,92.58364,(x=97.08 y=41.41),1,2,ip[width=32 height=11 bits=16 min=0.0 max=1240.0],ip[width=32 height=11 bits=16 min=5261.0 max=13912.0],1,2.1201603,0.6650604,0.11011056,2.687956,4.5553546,
b254,0,Experiment 13,EM15706,5685.769,87.220406,(x=99.98 y=95.56),1,2,ip[width=29 height=11 bits=16 min=0.0 max=1240.0],ip[width=29 height=11 bits=16 min=5261.0 max=13912.0],1,1.9351337,0.71776855,0.018521965,2.4169672,4.7304225,
b255,0,Experiment 13,EM15706,5776.6294,1805.9048,(x=101.22 y=34.62),1,2,ip[width=27 height=12 bits=16 min=0.0 max=1240.0],ip[width=27 height=12 bits=16 min=5261.0 max=13912.0],1,1.9844741,0.8092716,0.33899897,2.2613075,4.631929,
b257,0,Experiment 13,EM15706,5739.981,87.31831,(x=103.97 y=88.71),1,2,ip[width=39 height=11 bits=16 min=0.0 max=1240.0],ip[width=39 height=11 bits=16 min=5261.0 max=13912.0],1,2.776389,0.60613525,0.02614695,3.3547196,4.671656,
b264,0,Experiment 13,EM15706,5830.1235,93.62909,(x=104.93 y=68.78),1,2,ip[width=31 height=11 bits=16 min=0.0 max=1240.0],ip[width=31 height=11 bits=16 min=5261.0 max=13912.0],1,2.184303,0.7016125,0.13576849,2.6175654,4.5739403,
b265,0,Experiment 13,EM15706,5881.302,105.11255,(x=107.95 y=80.22),1,2,ip[width=61 height=11 bits=16 min=0.0 max=1240.0],ip[width=61 height=11 bits=16 min=5261.0 max=13912.0],1,4.2837405,0.392745,0.25883576,5.285069,4.5184627,
b271,0,Experiment 13,EM15706,5780.744,98.087524,(x=113.21 y=87.24),1,2,ip[width=49 height=11 bits=16 min=0.0 max=1240.0],ip[width=49 height=11 bits=16 min=5261.0 max=13912.0],1,3.6107364,0.48335078,0.4297828,4.25581,4.6274686,
b272,0,Experiment 13,EM15706,5692.6865,90.494385,(x=115.73 y=10.54),1,2,ip[width=21 height=11 bits=16 min=0.0 max=1240.0],ip[width=21 height=11 bits=16 min=5261.0 max=13912.0],1,1.4226094,0.8764642,0.047179397,1.7641861,4.722924,
b273,0,Experiment 13,EM15706,5832.808,92.90566,(x=116.31 y=25.61),1,2,ip[width=31 height=10 bits=16 min=0.0 max=1240.0],ip[width=31 height=10 bits=16 min=5261.0 max=13912.0],1,2.0910497,0.6812644,0.11687223,2.6417668,4.57103,
b275,0,Experiment 13,EM15706,6162.564,84.30663,(x=118.39 y=18.59),1,2,ip[width=47 height=10 bits=16 min=0.0 max=1240.0],ip[width=47 height=10 bits=16 min=5261.0 max=13912.0],1,2.8525581,0.4338891,0.20019084,4.0351562,4.2135706,
b276,0,Experiment 13,EM15706,5846.365,91.156685,(x=118.49 y=74.09),1,2,ip[width=49 height=11 bits=16 min=0.0 max=1240.0],ip[width=49 height=11 bits=16 min=5261.0 max=13912.0],1,3.4237359,0.48206392,0.21601188,4.245417,4.5563345,
b278,0,Experiment 13,EM15706,6201.0327,109.11429,(x=118.60 y=20.23),1,2,ip[width=28 height=10 bits=16 min=0.0 max=1240.0],ip[width=28 height=10 bits=16 min=5261.0 max=13912.0],1,1.6556199,0.6844573,0.016720498,2.35829,4.1718698,
b279,0,Experiment 13,EM15706,5821.429,95.70516,(x=119.10 y=95.47),1,2,ip[width=44 height=11 bits=16 min=0.0 max=1240.0],ip[width=44 height=11 bits=16 min=5261.0 max=13912.0],1,3.2140388,0.54484177,0.26417252,3.786746,4.583365,
b280,0,Experiment 13,EM15706,6123.2856,109.15455,(x=119.96 y=18.17),1,2,ip[width=29 height=10 bits=16 min=0.0 max=1240.0],ip[width=29 height=10 bits=16 min=5261.0 max=13912.0],1,1.7295688,0.6725672,0.14632484,2.4531674,4.256149,
b288,0,Experiment 13,EM15706,6517.019,93.51667,(x=3.38 y=53.80),1,3,ip[width=50 height=11 bits=16 min=0.0 max=1240.0],ip[width=50 height=11 bits=16 min=5261.0 max=13912.0],1,3.3169677,0.47334662,0.19385038,4.287971,3.8040354,
b289,0,Experiment 13,EM15706,5963.746,87.69732,(x=3.34 y=12.90),1,3,ip[width=29 height=11 bits=16 min=0.0 max=1240.0],ip[width=29 height=11 bits=16 min=5261.0 max=13912.0],1,2.04359,0.74081993,0.07823358,2.4167366,4.41762,
b291,0,Experiment 13,EM15706,6290.694,85.17471,(x=5.76 y=65.71),1,3,ip[width=50 height=11 bits=16 min=0.0 max=1240.0],ip[width=50 height=11 bits=16 min=5261.0 max=13912.0],1,3.4115396,0.4378501,0.7451469,4.2737164,4.055032,
b292,0,Experiment 13,EM15706,6207.0654,972.531,(x=6.53 y=79.24),1,3,ip[width=50 height=12 bits=16 min=0.0 max=1240.0],ip[width=50 height=12 bits=16 min=5261.0 max=13912.0],1,3.8061247,0.48761487,0.44212285,4.3467274,4.1477766,
b293,0,Experiment 13,EM15706,6381.19,85.44986,(x=6.24 y=50.85),1,3,ip[width=44 height=10 bits=16 min=0.0 max=1240.0],ip[width=44 height=10 bits=16 min=5261.0 max=13912.0],1,2.7515028,0.50729394,0.11132989,3.7382987,3.9546711,
b294,0,Experiment 13,EM15706,6150.7964,87.11515,(x=6.55 y=89.20),1,3,ip[width=22 height=10 bits=16 min=0.0 max=1240.0],ip[width=22 height=10 bits=16 min=5261.0 max=13912.0],1,1.3363253,0.8303965,0.17624056,1.7998346,4.2101793,
b295,0,Experiment 13,EM15706,5962.6465,81.438736,(x=6.92 y=10.01),1,3,ip[width=29 height=11 bits=16 min=0.0 max=1240.0],ip[width=29 height=11 bits=16 min=5261.0 max=13912.0],1,2.0036688,0.7334003,0.008774407,2.455859,4.41884,
b296,0,Experiment 13,EM15706,5968.4204,90.17512,(x=6.64 y=37.29),1,3,ip[width=25 height=11 bits=16 min=0.0 max=1240.0],ip[width=25 height=11 bits=16 min=5261.0 max=13912.0],1,1.7218208,0.79560626,0.085010916,2.1041088,4.4124365,
b298,0,Experiment 13,EM15706,6298.9277,86.869255,(x=7.98 y=72.82),1,3,ip[width=32 height=11 bits=16 min=0.0 max=1240.0],ip[width=32 height=11 bits=16 min=5261.0 max=13912.0],1,2.2240222,0.6788412,0.0918989,2.7471254,4.0459003,
b300,0,Experiment 13,EM15706,6142.426,91.89977,(x=11.24 y=32.14),1,3,ip[width=47 height=12 bits=16 min=0.0 max=1240.0],ip[width=47 height=12 bits=16 min=5261.0 max=13912.0],1,3.4570408,0.512589,0.2691882,4.081626,4.219463,
b301,0,Experiment 13,EM15706,6398.9697,112.95962,(x=11.80 y=90.12),1,3,ip[width=51 height=11 bits=16 min=0.0 max=1240.0],ip[width=51 height=11 bits=16 min=5261.0 max=13912.0],1,3.3275528,0.39735952,0.7786886,4.4330306,3.934953,
b302,0,Experiment 13,EM15706,6223.358,80.13743,(x=11.70 y=39.00),1,3,ip[width=40 height=10 bits=16 min=0.0 max=1240.0],ip[width=40 height=10 bits=16 min=5261.0 max=13912.0],1,2.7270021,0.5538901,0.01920862,3.4645228,4.1297083,
b303,0,Experiment 13,EM15706,6349.9062,83.80674,(x=13.68 y=7.85),1,3,ip[width=49 height=13 bits=16 min=0.0 max=1240.0],ip[width=49 height=13 bits=16 min=5261.0 max=13912.0],1,3.5558836,0.49309474,0.52656704,4.2552123,3.989365,
b304,0,Experiment 13,EM15706,6502.269,92.08791,(x=13.34 y=88.18),1,3,ip[width=46 height=10 bits=16 min=0.0 max=1240.0],ip[width=46 height=10 bits=16 min=5261.0 max=13912.0],1,2.8851845,0.4785966,0.24858399,3.9576368,3.8203933,
b305,0,Experiment 13,EM15706,6376.454,84.7,(x=14.84 y=6.53),1,3,ip[width=43 height=9 bits=16 min=0.0 max=1240.0],ip[width=43 height=9 bits=16 min=5261.0 max=13912.0],1,2.5435982,0.4758711,0.3186181,3.7118065,3.9599228,
b306,0,Experiment 13,EM15706,6361.274,84.399086,(x=15.12 y=75.15),1,3,ip[width=50 height=11 bits=16 min=0.0 max=1240.0],ip[width=50 height=11 bits=16 min=5261.0 max=13912.0],1,3.4322472,0.48287326,0.2728482,4.2729673,3.976758,
b307,0,Experiment 13,EM15706,5868.686,83.37327,(x=15.96 y=15.55),1,3,ip[width=25 height=12 bits=16 min=0.0 max=1240.0],ip[width=25 height=12 bits=16 min=5261.0 max=13912.0],1,1.716139,0.81171495,0.21517828,2.08007,4.5230427,
b308,0,Experiment 13,EM15706,6122.3413,83.881065,(x=16.97 y=68.23),1,3,ip[width=48 height=11 bits=16 min=0.0 max=1240.0],ip[width=48 height=11 bits=16 min=5261.0 max=13912.0],1,3.2711506,0.49298808,0.08705039,4.0923486,4.241737,
b309,0,Experiment 13,EM15706,6326.149,88.63553,(x=18.00 y=52.22),1,3,ip[width=72 height=12 bits=16 min=0.0 max=1240.0],ip[width=72 height=12 bits=16 min=5261.0 max=13912.0],1,5.161785,0.32429984,0.54336643,6.3040843,4.015712,
b310,0,Experiment 13,EM15706,5902.5034,103.9078,(x=17.46 y=38.56),1,3,ip[width=31 height=11 bits=16 min=0.0 max=1240.0],ip[width=31 height=11 bits=16 min=5261.0 max=13912.0],1,2.2146165,0.72721153,0.41632393,2.6107352,4.485539,
b311,0,Experiment 13,EM15706,6065.436,85.034485,(x=17.90 y=7.69),1,3,ip[width=39 height=11 bits=16 min=0.0 max=1240.0],ip[width=39 height=11 bits=16 min=5261.0 max=13912.0],1,2.7691689,0.58929783,0.16044308,3.370223,4.3048453,
b312,0,Experiment 13,EM15706,6341.3794,87.12589,(x=20.03 y=55.79),1,3,ip[width=47 height=11 bits=16 min=0.0 max=1240.0],ip[width=47 height=11 bits=16 min=5261.0 max=13912.0],1,3.3526547,0.5284771,0.15919846,4.041238,3.998821,
b313,0,Experiment 13,EM15706,6251.2485,83.85531,(x=22.78 y=55.78),1,3,ip[width=35 height=12 bits=16 min=0.0 max=1240.0],ip[width=35 height=12 bits=16 min=5261.0 max=13912.0],1,2.4739318,0.6251335,0.12969258,3.0157113,4.0987773,
b314,0,Experiment 13,EM15706,6082.8994,89.85308,(x=23.48 y=85.58),1,3,ip[width=26 height=11 bits=16 min=0.0 max=1240.0],ip[width=26 height=11 bits=16 min=5261.0 max=13912.0],1,1.6699902,0.76476187,0.08858798,2.1628187,4.285478,
b315,0,Experiment 13,EM15706,6117.172,91.612785,(x=26.03 y=84.19),1,3,ip[width=30 height=11 bits=16 min=0.0 max=1240.0],ip[width=30 height=11 bits=16 min=5261.0 max=13912.0],1,2.095367,0.7086482,0.02297401,2.5680578,4.24747,
b316,0,Experiment 13,EM15706,6424.4326,82.99,(x=30.44 y=68.42),1,3,ip[width=75 height=15 bits=16 min=0.0 max=1240.0],ip[width=75 height=15 bits=16 min=5261.0 max=13912.0],1,5.4842563,0.28058234,0.5766205,6.5374446,3.9067142,
b317,0,Experiment 13,EM15706,5903.9224,90.95942,(x=30.22 y=21.62),1,3,ip[width=39 height=11 bits=16 min=0.0 max=1240.0],ip[width=39 height=11 bits=16 min=5261.0 max=13912.0],1,2.7010212,0.59128934,0.042468444,3.318253,4.483966,
b318,0,Experiment 13,EM15706,6712.602,83.79798,(x=29.18 y=67.18),1,3,ip[width=18 height=7 bits=16 min=0.0 max=1240.0],ip[width=18 height=7 bits=16 min=5261.0 max=13912.0],1,0.7809365,0.7657776,0.26706076,1.4911227,3.587132,
b319,0,Experiment 13,EM15706,5983.265,90.68599,(x=30.27 y=89.68),1,3,ip[width=25 height=11 bits=16 min=0.0 max=1240.0],ip[width=25 height=11 bits=16 min=5261.0 max=13912.0],1,1.624412,0.79368514,0.083522476,2.076363,4.3959737,
b320,0,Experiment 13,EM15706,6371.6797,86.08923,(x=32.87 y=60.13),1,3,ip[width=42 height=10 bits=16 min=0.0 max=1240.0],ip[width=42 height=10 bits=16 min=5261.0 max=13912.0],1,2.5513346,0.50470835,0.070670836,3.5892818,3.9652178,
b321,0,Experiment 13,EM15706,6265.2275,86.334854,(x=32.32 y=92.92),1,3,ip[width=52 height=10 bits=16 min=0.0 max=1240.0],ip[width=52 height=10 bits=16 min=5261.0 max=13912.0],1,3.4538336,0.44090262,0.28896332,4.4750204,4.0832744,
b322,0,Experiment 13,EM15706,6032.1367,87.02217,(x=34.72 y=23.19),1,3,ip[width=95 height=12 bits=16 min=0.0 max=1240.0],ip[width=95 height=12 bits=16 min=5261.0 max=13912.0],1,6.8209515,0.25433192,0.10250253,8.320848,4.3417745,
b323,0,Experiment 13,EM15706,6126.5,90.55173,(x=32.94 y=38.65),1,3,ip[width=28 height=10 bits=16 min=0.0 max=1240.0],ip[width=28 height=10 bits=16 min=5261.0 max=13912.0],1,1.850823,0.72415656,0.2185088,2.3781698,4.2371244,
b324,0,Experiment 13,EM15706,6304.5483,87.39804,(x=35.35 y=59.67),1,3,ip[width=63 height=11 bits=16 min=0.0 max=1240.0],ip[width=63 height=11 bits=16 min=5261.0 max=13912.0],1,4.030624,0.34220403,0.45436493,5.453119,4.039667,
b325,0,Experiment 13,EM15706,6054.8228,83.25373,(x=35.64 y=32.76),1,3,ip[width=50 height=12 bits=16 min=0.0 max=1240.0],ip[width=50 height=12 bits=16 min=5261.0 max=13912.0],1,3.7289684,0.5069587,0.29733253,4.3024836,4.3166156,
b326,0,Experiment 13,EM15706,6102.199,89.78231,(x=35.49 y=37.63),1,3,ip[width=51 height=11 bits=16 min=0.0 max=1240.0],ip[width=51 height=11 bits=16 min=5261.0 max=13912.0],1,3.5109453,0.4776632,0.3097024,4.3601813,4.264075,
b327,0,Experiment 13,EM15706,6039.616,153.94655,(x=35.07 y=84.11),1,3,ip[width=35 height=12 bits=16 min=0.0 max=1240.0],ip[width=35 height=12 bits=16 min=5261.0 max=13912.0],1,2.497615,0.62613416,0.56946623,3.0159807,4.33348,
b328,0,Experiment 13,EM15706,6022.963,122.39459,(x=38.02 y=84.13),1,3,ip[width=38 height=12 bits=16 min=0.0 max=1240.0],ip[width=38 height=12 bits=16 min=5261.0 max=13912.0],1,2.915159,0.60541093,0.6104175,3.2728412,4.3519487,
b329,0,Experiment 13,EM15706,5844.6265,89.45501,(x=41.41 y=5.30),1,3,ip[width=40 height=12 bits=16 min=0.0 max=1240.0],ip[width=40 height=12 bits=16 min=5261.0 max=13912.0],1,3.0516162,0.6298839,0.29269773,3.4314065,4.5497255,
b330,0,Experiment 13,EM15706,6091.7705,235.16809,(x=42.33 y=56.32),1,3,ip[width=45 height=16 bits=16 min=0.0 max=1240.0],ip[width=45 height=16 bits=16 min=5261.0 max=13912.0],1,3.695972,0.49434787,0.8532267,3.88732,4.27564,
b331,0,Experiment 13,EM15706,6032.288,79.197014,(x=42.56 y=95.60),1,3,ip[width=36 height=11 bits=16 min=0.0 max=1240.0],ip[width=36 height=11 bits=16 min=5261.0 max=13912.0],1,2.6437862,0.6476247,0.0400158,3.0776696,4.3416066,
b332,0,Experiment 13,EM15706,5888.3193,85.620804,(x=43.93 y=70.81),1,3,ip[width=33 height=11 bits=16 min=0.0 max=1240.0],ip[width=33 height=11 bits=16 min=5261.0 max=13912.0],1,2.3478668,0.6944031,0.08338087,2.797388,4.5012693,
b333,0,Experiment 13,EM15706,5934.686,84.88366,(x=46.04 y=80.35),1,3,ip[width=39 height=11 bits=16 min=0.0 max=1240.0],ip[width=39 height=11 bits=16 min=5261.0 max=13912.0],1,2.8511395,0.62290233,0.25447243,3.3286972,4.4498487,
b334,0,Experiment 13,EM15706,6084.3384,81.39637,(x=53.38 y=54.46),1,3,ip[width=42 height=12 bits=16 min=0.0 max=1240.0],ip[width=42 height=12 bits=16 min=5261.0 max=13912.0],1,3.051832,0.5599469,0.2098268,3.6408622,4.283882,
b335,0,Experiment 13,EM15706,5642.519,83.125,(x=54.12 y=2.65),1,3,ip[width=29 height=11 bits=16 min=0.0 max=1240.0],ip[width=29 height=11 bits=16 min=5261.0 max=13912.0],1,2.0114071,0.74799913,0.14981605,2.4242432,4.7738643,
b336,0,Experiment 13,EM15706,5745.5127,127.040146,(x=54.47 y=92.43),1,3,ip[width=29 height=12 bits=16 min=0.0 max=1240.0],ip[width=29 height=12 bits=16 min=5261.0 max=13912.0],1,2.1847966,0.76437855,0.091741025,2.47564,4.6596437,
b337,0,Experiment 13,EM15706,6128.349,81.85586,(x=55.93 y=55.16),1,3,ip[width=39 height=11 bits=16 min=0.0 max=1240.0],ip[width=39 height=11 bits=16 min=5261.0 max=13912.0],1,2.6284907,0.5794406,0.13173126,3.33188,4.235074,
b338,0,Experiment 13,EM15706,6052.707,82.02179,(x=62.65 y=52.20),1,3,ip[width=51 height=11 bits=16 min=0.0 max=1240.0],ip[width=51 height=11 bits=16 min=5261.0 max=13912.0],1,3.6072824,0.45535886,0.4851616,4.4253755,4.3189616,
b339,0,Experiment 13,EM15706,5821.791,85.92056,(x=65.06 y=59.94),1,3,ip[width=47 height=12 bits=16 min=0.0 max=1240.0],ip[width=47 height=12 bits=16 min=5261.0 max=13912.0],1,3.3721752,0.52429664,0.1493556,3.9996943,4.57505,
b340,0,Experiment 13,EM15706,6192.0654,83.44011,(x=64.90 y=50.98),1,3,ip[width=42 height=11 bits=16 min=0.0 max=1240.0],ip[width=42 height=11 bits=16 min=5261.0 max=13912.0],1,2.8468223,0.56221086,0.15165716,3.5743406,4.164412,
b341,0,Experiment 13,EM15706,5650.253,86.162605,(x=65.95 y=78.84),1,3,ip[width=29 height=11 bits=16 min=0.0 max=1240.0],ip[width=29 height=11 bits=16 min=5261.0 max=13912.0],1,1.9417946,0.7251724,0.22247784,2.4327466,4.7652874,
b344,0,Experiment 13,EM15706,5869.625,88.27098,(x=67.98 y=93.98),1,3,ip[width=59 height=12 bits=16 min=0.0 max=1240.0],ip[width=59 height=12 bits=16 min=5261.0 max=13912.0],1,4.5193415,0.44396695,0.5718041,5.1003866,4.5220017,
b350,0,Experiment 13,EM15706,5970.0635,86.37647,(x=68.03 y=26.04),1,3,ip[width=38 height=12 bits=16 min=0.0 max=1240.0],ip[width=38 height=12 bits=16 min=5261.0 max=13912.0],1,2.6859107,0.5524808,0.07673745,3.2533472,4.410614,
b352,0,Experiment 13,EM15706,5748.7983,79.185844,(x=68.42 y=56.02),1,3,ip[width=26 height=12 bits=16 min=0.0 max=1240.0],ip[width=26 height=12 bits=16 min=5261.0 max=13912.0],1,1.8089454,0.80210364,0.014658111,2.1694794,4.6559997,
b353,0,Experiment 13,EM15706,5770.662,95.9863,(x=68.30 y=83.48),1,3,ip[width=31 height=12 bits=16 min=0.0 max=1240.0],ip[width=31 height=12 bits=16 min=5261.0 max=13912.0],1,2.3091345,0.7161573,0.039820746,2.6385322,4.6317525,
b355,0,Experiment 13,EM15706,5922.0415,84.22421,(x=70.39 y=50.81),1,3,ip[width=48 height=11 bits=16 min=0.0 max=1240.0],ip[width=48 height=11 bits=16 min=5261.0 max=13912.0],1,3.5336418,0.5236974,0.18915918,4.119759,4.463871,
b358,0,Experiment 13,EM15706,5761.6235,83.360825,(x=73.14 y=90.01),1,3,ip[width=40 height=12 bits=16 min=0.0 max=1240.0],ip[width=40 height=12 bits=16 min=5261.0 max=13912.0],1,3.0576296,0.62205195,0.5697793,3.418574,4.641776,
b359,0,Experiment 13,EM15706,5800.206,87.42615,(x=73.91 y=4.01),1,3,ip[width=46 height=12 bits=16 min=0.0 max=1240.0],ip[width=46 height=12 bits=16 min=5261.0 max=13912.0],1,3.2708652,0.53504837,0.34318107,3.9314256,4.5989876,
b360,0,Experiment 13,EM15706,5710.8926,84.59896,(x=73.95 y=19.12),1,3,ip[width=22 height=11 bits=16 min=0.0 max=1240.0],ip[width=22 height=11 bits=16 min=5261.0 max=13912.0],1,1.5256077,0.860007,0.01703104,1.8549563,4.698037,
b362,0,Experiment 13,EM15706,6170.271,85.53608,(x=77.10 y=29.25),1,3,ip[width=28 height=9 bits=16 min=0.0 max=1240.0],ip[width=28 height=9 bits=16 min=5261.0 max=13912.0],1,1.5436169,0.65632355,0.28867462,2.3577647,4.1885824,
b363,0,Experiment 13,EM15706,5929.5747,87.57317,(x=78.61 y=14.62),1,3,ip[width=50 height=10 bits=16 min=0.0 max=1240.0],ip[width=50 height=10 bits=16 min=5261.0 max=13912.0],1,3.234022,0.45813474,0.32971522,4.279031,4.455517,
b364,0,Experiment 13,EM15706,6183.872,85.58937,(x=78.47 y=27.44),1,3,ip[width=46 height=12 bits=16 min=0.0 max=1240.0],ip[width=46 height=12 bits=16 min=5261.0 max=13912.0],1,3.2670798,0.52513045,0.3975148,3.9403722,4.1734986,
b365,0,Experiment 13,EM15706,5812.008,88.350136,(x=79.30 y=39.75),1,3,ip[width=45 height=11 bits=16 min=0.0 max=1240.0],ip[width=45 height=11 bits=16 min=5261.0 max=13912.0],1,2.9821386,0.47257432,0.71509546,3.8341923,4.5859,
b366,0,Experiment 13,EM15706,6628.0,82.60317,(x=78.81 y=29.22),1,3,ip[width=23 height=8 bits=16 min=0.0 max=1240.0],ip[width=23 height=8 bits=16 min=5261.0 max=13912.0],1,0.99482745,0.63018924,0.1472204,1.929299,3.6809561,
b367,0,Experiment 13,EM15706,6229.699,77.72269,(x=79.69 y=29.50),1,3,ip[width=17 height=10 bits=16 min=0.0 max=1240.0],ip[width=17 height=10 bits=16 min=5261.0 max=13912.0],1,0.9362356,0.91438884,0.008894157,1.361112,4.122676,
b372,0,Experiment 13,EM15706,5772.6665,93.43063,(x=84.10 y=62.44),1,3,ip[width=37 height=12 bits=16 min=0.0 max=1240.0],ip[width=37 height=12 bits=16 min=5261.0 max=13912.0],1,2.7689877,0.64992315,0.17481223,3.1442037,4.6295295,
b373,0,Experiment 13,EM15706,5713.9697,84.19014,(x=84.48 y=93.46),1,3,ip[width=43 height=12 bits=16 min=0.0 max=1240.0],ip[width=43 height=12 bits=16 min=5261.0 max=13912.0],1,3.3095126,0.59411055,0.18545945,3.71698,4.694625,
b374,0,Experiment 13,EM15706,6199.281,90.981064,(x=85.12 y=51.48),1,3,ip[width=35 height=10 bits=16 min=0.0 max=1240.0],ip[width=35 height=10 bits=16 min=5261.0 max=13912.0],1,2.0942566,0.561623,0.16982552,2.949065,4.1564097,
b375,0,Experiment 13,EM15706,6096.9966,87.68635,(x=85.37 y=50.00),1,3,ip[width=34 height=11 bits=16 min=0.0 max=1240.0],ip[width=34 height=11 bits=16 min=5261.0 max=13912.0],1,2.1347158,0.61125016,0.08031358,2.853042,4.2698445,
b376,0,Experiment 13,EM15706,6023.6484,87.764946,(x=87.94 y=39.92),1,3,ip[width=56 height=12 bits=16 min=0.0 max=1240.0],ip[width=56 height=12 bits=16 min=5261.0 max=13912.0],1,3.8400462,0.42400992,0.38303074,4.8023367,4.351188,
b387,0,Experiment 13,EM15706,5812.285,106.10564,(x=97.72 y=30.61),1,3,ip[width=33 height=11 bits=16 min=0.0 max=1240.0],ip[width=33 height=11 bits=16 min=5261.0 max=13912.0],1,2.244375,0.6795866,0.020408701,2.780573,4.585592,
b388,0,Experiment 13,EM15706,5789.522,84.689735,(x=98.97 y=76.52),1,3,ip[width=47 height=11 bits=16 min=0.0 max=1240.0],ip[width=47 height=11 bits=16 min=5261.0 max=13912.0],1,3.3549058,0.5179584,0.14474495,4.0871964,4.6108365,
b389,0,Experiment 13,EM15706,6824.5015,2457.9692,(x=98.64 y=34.93),1,3,ip[width=46 height=10 bits=16 min=0.0 max=1240.0],ip[width=46 height=10 bits=16 min=5261.0 max=13912.0],1,2.832637,0.4749805,0.2975446,3.9635885,3.4630342,
b390,0,Experiment 13,EM15706,5844.915,89.02463,(x=98.94 y=54.70),1,3,ip[width=24 height=11 bits=16 min=0.0 max=1240.0],ip[width=24 height=11 bits=16 min=5261.0 max=13912.0],1,1.5961646,0.795702,0.11439474,2.0443437,4.549405,
b391,0,Experiment 13,EM15706,5749.259,81.973976,(x=99.96 y=87.51),1,3,ip[width=30 height=12 bits=16 min=0.0 max=1240.0],ip[width=30 height=12 bits=16 min=5261.0 max=13912.0],1,2.135456,0.73614156,0.11995749,2.5035815,4.6554885,
b392,0,Experiment 13,EM15706,5927.902,86.96667,(x=101.69 y=15.37),1,3,ip[width=51 height=11 bits=16 min=0.0 max=1240.0],ip[width=51 height=11 bits=16 min=5261.0 max=13912.0],1,3.3302975,0.4481472,0.22009414,4.3882327,4.457372,
b393,0,Experiment 13,EM15706,5838.216,89.12727,(x=102.39 y=45.26),1,3,ip[width=38 height=11 bits=16 min=0.0 max=1240.0],ip[width=38 height=11 bits=16 min=5261.0 max=13912.0],1,2.615292,0.60879964,0.14432216,3.2253237,4.5568347,
b394,0,Experiment 13,EM15706,5775.0386,89.173225,(x=102.54 y=72.11),1,3,ip[width=41 height=11 bits=16 min=0.0 max=1240.0],ip[width=41 height=11 bits=16 min=5261.0 max=13912.0],1,3.0038486,0.5992428,0.041633178,3.5053525,4.626899,
b395,0,Experiment 13,EM15706,6054.855,186.15442,(x=104.51 y=81.04),1,3,ip[width=61 height=11 bits=16 min=0.0 max=1240.0],ip[width=61 height=11 bits=16 min=5261.0 max=13912.0],1,4.3118644,0.42036846,0.21623556,5.25415,4.31658,
b396,0,Experiment 13,EM15706,6110.6636,86.704544,(x=104.60 y=54.13),1,3,ip[width=29 height=10 bits=16 min=0.0 max=1240.0],ip[width=29 height=10 bits=16 min=5261.0 max=13912.0],1,1.7098943,0.68285453,0.24654327,2.4137504,4.2546873,
b398,0,Experiment 13,EM15706,5907.942,86.61702,(x=107.35 y=75.11),1,3,ip[width=29 height=10 bits=16 min=0.0 max=1240.0],ip[width=29 height=10 bits=16 min=5261.0 max=13912.0],1,1.8539685,0.6839663,0.14856125,2.4624536,4.479508,
b399,0,Experiment 13,EM15706,5770.166,87.155846,(x=108.50 y=96.74),1,3,ip[width=29 height=10 bits=16 min=0.0 max=1240.0],ip[width=29 height=10 bits=16 min=5261.0 max=13912.0],1,1.8167164,0.720878,0.09200155,2.4002988,4.6323028,
b400,0,Experiment 13,EM15706,5955.8105,84.489746,(x=111.77 y=39.40),1,3,ip[width=54 height=10 bits=16 min=0.0 max=1240.0],ip[width=54 height=10 bits=16 min=5261.0 max=13912.0],1,3.450133,0.41309088,0.3471145,4.7011585,4.426421,
b402,0,Experiment 13,EM15706,5829.1694,86.15771,(x=110.97 y=87.92),1,3,ip[width=34 height=11 bits=16 min=0.0 max=1240.0],ip[width=34 height=11 bits=16 min=5261.0 max=13912.0],1,2.2287095,0.61908025,0.38716644,2.8565311,4.5668674,
b404,0,Experiment 13,EM15706,6020.3276,92.44853,(x=113.74 y=49.15),1,3,ip[width=34 height=10 bits=16 min=0.0 max=1240.0],ip[width=34 height=10 bits=16 min=5261.0 max=13912.0],1,2.1616066,0.6235592,0.3496579,2.915718,4.3548713,
b405,0,Experiment 13,EM15706,5875.43,80.460785,(x=116.09 y=84.10),1,3,ip[width=45 height=11 bits=16 min=0.0 max=1240.0],ip[width=45 height=11 bits=16 min=5261.0 max=13912.0],1,3.203184,0.51899904,0.35351917,3.9046853,4.5155635,
b413,0,Experiment 13,EM15706,6022.509,86.79328,(x=49.60 y=42.41),1,3,ip[width=46 height=11 bits=16 min=0.0 max=1240.0],ip[width=46 height=11 bits=16 min=5261.0 max=13912.0],1,3.0877273,0.51312876,0.100927874,3.916111,4.352452,
b414,0,Experiment 13,EM15706,6171.8213,83.19293,(x=51.90 y=43.48),1,3,ip[width=42 height=11 bits=16 min=0.0 max=1240.0],ip[width=42 height=11 bits=16 min=5261.0 max=13912.0],1,2.896533,0.5462549,0.10885898,3.624021,4.186863,
b415,0,Experiment 13,EM15706,6121.4507,87.426056,(x=103.73 y=55.82),1,3,ip[width=35 height=11 bits=16 min=0.0 max=1240.0],ip[width=35 height=11 bits=16 min=5261.0 max=13912.0],1,2.2580671,0.59435123,0.4481675,3.0110447,4.2427244,
b416,0,Experiment 13,EM15706,6110.3354,89.435646,(x=105.12 y=57.18),1,3,ip[width=38 height=11 bits=16 min=0.0 max=1240.0],ip[width=38 height=11 bits=16 min=5261.0 max=13912.0],1,2.3826518,0.5738091,0.37606552,3.2201624,4.255051,
b417,0,Experiment 13,EM15706,6176.135,89.13575,(x=106.70 y=3.59),1,3,ip[width=32 height=9 bits=16 min=0.0 max=1240.0],ip[width=32 height=9 bits=16 min=5261.0 max=13912.0],1,1.7718166,0.5985777,0.34654865,2.6811712,4.1820793,
b419,0,Experiment 13,EM15706,6239.4834,78.422905,(x=107.98 y=4.65),1,3,ip[width=31 height=9 bits=16 min=0.0 max=1240.0],ip[width=31 height=9 bits=16 min=5261.0 max=13912.0],1,1.8070025,0.63787293,0.3323446,2.578011,4.111825,
b425,0,Experiment 13,EM15706,6108.123,85.80232,(x=3.34 y=15.40),1,4,ip[width=46 height=12 bits=16 min=0.0 max=1240.0],ip[width=46 height=12 bits=16 min=5261.0 max=13912.0],1,3.386693,0.55685174,0.20427573,3.9113023,4.6950574,
b426,0,Experiment 13,EM15706,5831.5674,85.04622,(x=6.22 y=17.31),1,4,ip[width=28 height=11 bits=16 min=0.0 max=1240.0],ip[width=28 height=11 bits=16 min=5261.0 max=13912.0],1,1.9066203,0.74892056,0.13649827,2.3252318,5.041283,
b427,0,Experiment 13,EM15706,5880.3965,78.56229,(x=9.19 y=10.64),1,4,ip[width=35 height=11 bits=16 min=0.0 max=1240.0],ip[width=35 height=11 bits=16 min=5261.0 max=13912.0],1,2.342231,0.61103535,0.2553271,2.980812,4.980153,
b428,0,Experiment 13,EM15706,5956.6445,90.29252,(x=10.67 y=22.37),1,4,ip[width=53 height=10 bits=16 min=0.0 max=1240.0],ip[width=53 height=10 bits=16 min=5261.0 max=13912.0],1,3.474418,0.43913364,0.27203736,4.537143,4.884697,
b429,0,Experiment 13,EM15706,5932.896,81.13207,(x=10.05 y=62.67),1,4,ip[width=26 height=11 bits=16 min=0.0 max=1240.0],ip[width=26 height=11 bits=16 min=5261.0 max=13912.0],1,1.7004272,0.79352134,0.09122711,2.1422234,4.914428,
b431,0,Experiment 13,EM15706,6099.4434,80.48276,(x=14.31 y=31.88),1,4,ip[width=54 height=12 bits=16 min=0.0 max=1240.0],ip[width=54 height=12 bits=16 min=5261.0 max=13912.0],1,4.126406,0.50038964,0.08724211,4.64008,4.705924,
b432,0,Experiment 13,EM15706,6074.6475,83.62805,(x=14.90 y=46.47),1,4,ip[width=55 height=11 bits=16 min=0.0 max=1240.0],ip[width=55 height=11 bits=16 min=5261.0 max=13912.0],1,3.884021,0.45756534,0.15451859,4.7247806,4.7369666,
b433,0,Experiment 13,EM15706,6014.8164,88.56944,(x=14.47 y=71.65),1,4,ip[width=30 height=12 bits=16 min=0.0 max=1240.0],ip[width=30 height=12 bits=16 min=5261.0 max=13912.0],1,2.2568643,0.7260098,0.007470407,2.5706992,4.8118696,
b434,0,Experiment 13,EM15706,6157.6455,82.54563,(x=16.76 y=81.35),1,4,ip[width=59 height=11 bits=16 min=0.0 max=1240.0],ip[width=59 height=11 bits=16 min=5261.0 max=13912.0],1,4.0584397,0.4033566,0.37314364,5.0834794,4.6330595,
b435,0,Experiment 13,EM15706,5895.537,89.616,(x=15.90 y=50.47),1,4,ip[width=29 height=11 bits=16 min=0.0 max=1240.0],ip[width=29 height=11 bits=16 min=5261.0 max=13912.0],1,1.9635969,0.73580116,0.07254454,2.4360652,4.9611983,
b436,0,Experiment 13,EM15706,5935.706,89.92473,(x=17.45 y=19.87),1,4,ip[width=52 height=11 bits=16 min=0.0 max=1240.0],ip[width=52 height=11 bits=16 min=5261.0 max=13912.0],1,3.6995647,0.48186544,0.36672503,4.4568896,4.91091,
b437,0,Experiment 13,EM15706,5920.156,87.3677,(x=18.80 y=63.82),1,4,ip[width=34 height=11 bits=16 min=0.0 max=1240.0],ip[width=34 height=11 bits=16 min=5261.0 max=13912.0],1,2.3106146,0.6225776,0.039380442,2.9291234,4.930378,
b438,0,Experiment 13,EM15706,6224.136,88.83871,(x=20.76 y=83.55),1,4,ip[width=61 height=10 bits=16 min=0.0 max=1240.0],ip[width=61 height=10 bits=16 min=5261.0 max=13912.0],1,3.903572,0.38040167,0.051617485,5.2947593,4.549818,
b440,0,Experiment 13,EM15706,5728.8027,87.95614,(x=19.47 y=39.31),1,4,ip[width=25 height=11 bits=16 min=0.0 max=1240.0],ip[width=25 height=11 bits=16 min=5261.0 max=13912.0],1,1.7868963,0.8146249,0.013996208,2.1112113,5.1699367,
b442,0,Experiment 13,EM15706,5649.6147,86.35114,(x=22.36 y=66.14),1,4,ip[width=17 height=11 bits=16 min=0.0 max=1240.0],ip[width=17 height=11 bits=16 min=5261.0 max=13912.0],1,1.0421326,0.9266364,0.010234855,1.4164803,5.2690735,
b444,0,Experiment 13,EM15706,6077.4355,88.062874,(x=23.97 y=81.89),1,4,ip[width=38 height=11 bits=16 min=0.0 max=1240.0],ip[width=38 height=11 bits=16 min=5261.0 max=13912.0],1,2.6300943,0.5956177,0.12278308,3.276043,4.7334757,
b447,0,Experiment 13,EM15706,5791.6694,580.26575,(x=27.38 y=95.96),1,4,ip[width=24 height=12 bits=16 min=0.0 max=1240.0],ip[width=24 height=12 bits=16 min=5261.0 max=13912.0],1,1.7382652,0.8445131,0.01163092,1.9930011,5.0912323,
b451,0,Experiment 13,EM15706,6099.7935,87.6961,(x=31.73 y=31.11),1,4,ip[width=51 height=12 bits=16 min=0.0 max=1240.0],ip[width=51 height=12 bits=16 min=5261.0 max=13912.0],1,3.8543549,0.50839907,0.0023238629,4.4336653,4.7054853,
b452,0,Experiment 13,EM15706,5684.253,81.28788,(x=31.25 y=14.39),1,4,ip[width=34 height=12 bits=16 min=0.0 max=1240.0],ip[width=34 height=12 bits=16 min=5261.0 max=13912.0],1,2.613072,0.70863104,0.060863312,2.9149308,5.2257094,
b453,0,Experiment 13,EM15706,5997.6987,88.12195,(x=33.73 y=28.83),1,4,ip[width=22 height=10 bits=16 min=0.0 max=1240.0],ip[width=22 height=10 bits=16 min=5261.0 max=13912.0],1,1.3106065,0.8229394,0.028550403,1.8155801,4.8333,
b454,0,Experiment 13,EM15706,5933.8784,90.95858,(x=34.54 y=29.74),1,4,ip[width=22 height=10 bits=16 min=0.0 max=1240.0],ip[width=22 height=10 bits=16 min=5261.0 max=13912.0],1,1.3218931,0.8061796,0.0196069,1.8297918,4.913198,
b455,0,Experiment 13,EM15706,5887.939,88.0,(x=37.29 y=43.68),1,4,ip[width=42 height=12 bits=16 min=0.0 max=1240.0],ip[width=42 height=12 bits=16 min=5261.0 max=13912.0],1,3.07274,0.5904848,0.030875942,3.5865135,4.9707103,
b457,0,Experiment 13,EM15706,5844.426,91.0704,(x=41.29 y=19.13),1,4,ip[width=67 height=12 bits=16 min=0.0 max=1240.0],ip[width=67 height=12 bits=16 min=5261.0 max=13912.0],1,4.9405856,0.3850379,0.3469035,5.848791,5.0251856,
b459,0,Experiment 13,EM15706,5836.841,84.80739,(x=40.78 y=6.51),1,4,ip[width=43 height=11 bits=16 min=0.0 max=1240.0],ip[width=43 height=11 bits=16 min=5261.0 max=13912.0],1,3.0209942,0.5495678,0.08198658,3.6812136,5.034682,
b462,0,Experiment 13,EM15706,5766.9824,81.07079,(x=44.27 y=34.05),1,4,ip[width=51 height=11 bits=16 min=0.0 max=1240.0],ip[width=51 height=11 bits=16 min=5261.0 max=13912.0],1,3.5829206,0.4776606,0.057603557,4.423569,5.1221385,
b463,0,Experiment 13,EM15706,5663.336,88.93799,(x=44.70 y=16.24),1,4,ip[width=31 height=11 bits=16 min=0.0 max=1240.0],ip[width=31 height=11 bits=16 min=5261.0 max=13912.0],1,2.0496345,0.6862891,0.0038173466,2.6048079,5.251896,
b465,0,Experiment 13,EM15706,5721.673,83.33093,(x=48.13 y=63.05),1,4,ip[width=34 height=10 bits=16 min=0.0 max=1240.0],ip[width=34 height=10 bits=16 min=5261.0 max=13912.0],1,2.1703644,0.61065817,0.30285665,2.8457577,5.1788626,
b466,0,Experiment 13,EM15706,5706.838,86.6869,(x=48.49 y=13.67),1,4,ip[width=35 height=11 bits=16 min=0.0 max=1240.0],ip[width=35 height=11 bits=16 min=5261.0 max=13912.0],1,2.4788966,0.6552723,0.19232734,2.9743128,5.1974344,
b467,0,Experiment 13,EM15706,5915.373,91.545456,(x=48.77 y=59.59),1,4,ip[width=32 height=11 bits=16 min=0.0 max=1240.0],ip[width=32 height=11 bits=16 min=5261.0 max=13912.0],1,2.1352093,0.6617767,0.12438497,2.7537897,4.936365,
b468,0,Experiment 13,EM15706,6072.987,85.8859,(x=48.46 y=60.92),1,4,ip[width=22 height=9 bits=16 min=0.0 max=1240.0],ip[width=22 height=9 bits=16 min=5261.0 max=13912.0],1,1.1686293,0.77283144,0.09614927,1.8063459,4.739045,
b470,0,Experiment 13,EM15706,5679.186,91.71739,(x=55.03 y=71.10),1,4,ip[width=32 height=11 bits=16 min=0.0 max=1240.0],ip[width=32 height=11 bits=16 min=5261.0 max=13912.0],1,2.1994753,0.69989115,0.043267682,2.6767125,5.232053,
b472,0,Experiment 13,EM15706,5862.8843,94.246376,(x=55.70 y=51.83),1,4,ip[width=32 height=10 bits=16 min=0.0 max=1240.0],ip[width=32 height=10 bits=16 min=5261.0 max=13912.0],1,2.132619,0.6709396,0.47174442,2.6810296,5.002077,
b474,0,Experiment 13,EM15706,5868.5464,90.84064,(x=58.28 y=64.25),1,4,ip[width=51 height=12 bits=16 min=0.0 max=1240.0],ip[width=51 height=12 bits=16 min=5261.0 max=13912.0],1,3.969195,0.5240596,0.15329991,4.4167247,4.9949884,
b475,0,Experiment 13,EM15706,5666.4775,84.42009,(x=57.89 y=82.94),1,4,ip[width=28 height=10 bits=16 min=0.0 max=1240.0],ip[width=28 height=10 bits=16 min=5261.0 max=13912.0],1,1.7279036,0.70524335,0.052728504,2.380284,5.2479625,
b477,0,Experiment 13,EM15706,5738.142,90.13525,(x=62.63 y=95.15),1,4,ip[width=52 height=12 bits=16 min=0.0 max=1240.0],ip[width=52 height=12 bits=16 min=5261.0 max=13912.0],1,3.832522,0.4712647,0.28163198,4.5295873,5.1582446,
b478,0,Experiment 13,EM15706,5723.8726,87.34615,(x=62.83 y=76.64),1,4,ip[width=28 height=11 bits=16 min=0.0 max=1240.0],ip[width=28 height=11 bits=16 min=5261.0 max=13912.0],1,1.8700042,0.7048393,0.0455062,2.390906,5.176109,
b479,0,Experiment 13,EM15706,5804.2847,87.77889,(x=66.08 y=10.22),1,4,ip[width=45 height=11 bits=16 min=0.0 max=1240.0],ip[width=45 height=11 bits=16 min=5261.0 max=13912.0],1,3.1304376,0.5327094,0.2266104,3.8522992,5.075439,
b480,0,Experiment 13,EM15706,5775.955,88.737114,(x=66.72 y=29.93),1,4,ip[width=23 height=11 bits=16 min=0.0 max=1240.0],ip[width=23 height=11 bits=16 min=5261.0 max=13912.0],1,1.5264711,0.8291286,0.06553442,1.9016047,5.1109056,
b483,0,Experiment 13,EM15706,5684.3174,86.37959,(x=73.53 y=21.62),1,4,ip[width=28 height=11 bits=16 min=0.0 max=1240.0],ip[width=28 height=11 bits=16 min=5261.0 max=13912.0],1,1.9314948,0.7341632,0.019792147,2.3736758,5.2256284,
b486,0,Experiment 13,EM15706,5801.4536,90.86391,(x=79.89 y=25.77),1,4,ip[width=54 height=11 bits=16 min=0.0 max=1240.0],ip[width=54 height=11 bits=16 min=5261.0 max=13912.0],1,4.033461,0.4692999,0.1584421,4.7072206,5.0789833,
b487,0,Experiment 13,EM15706,5927.96,222.41348,(x=80.47 y=38.40),1,4,ip[width=52 height=11 bits=16 min=0.0 max=1240.0],ip[width=52 height=11 bits=16 min=5261.0 max=13912.0],1,3.484918,0.45366794,0.09503039,4.4560738,4.9206076,
b488,0,Experiment 13,EM15706,6033.593,111.16848,(x=81.34 y=39.68),1,4,ip[width=29 height=9 bits=16 min=0.0 max=1240.0],ip[width=29 height=9 bits=16 min=5261.0 max=13912.0],1,1.4762672,0.5900201,0.20095049,2.4072635,4.7883635,
b489,0,Experiment 13,EM15706,5850.248,91.57539,(x=82.59 y=46.53),1,4,ip[width=32 height=10 bits=16 min=0.0 max=1240.0],ip[width=32 height=10 bits=16 min=5261.0 max=13912.0],1,2.0068007,0.62247044,0.1845548,2.7287443,5.0178967,
b490,0,Experiment 13,EM15706,5832.3867,86.42347,(x=83.03 y=76.47),1,4,ip[width=47 height=11 bits=16 min=0.0 max=1240.0],ip[width=47 height=11 bits=16 min=5261.0 max=13912.0],1,3.076379,0.46446988,0.3156853,4.0411773,5.0402575,
b491,0,Experiment 13,EM15706,5848.8633,85.13043,(x=84.14 y=36.10),1,4,ip[width=24 height=10 bits=16 min=0.0 max=1240.0],ip[width=24 height=10 bits=16 min=5261.0 max=13912.0],1,1.4454293,0.76840687,0.29286924,2.0063972,5.0196304,
b493,0,Experiment 13,EM15706,5901.863,88.98521,(x=89.00 y=42.37),1,4,ip[width=40 height=10 bits=16 min=0.0 max=1240.0],ip[width=40 height=10 bits=16 min=5261.0 max=13912.0],1,2.6173892,0.5501623,0.15263289,3.444628,4.953279,
b494,0,Experiment 13,EM15706,6016.69,85.52886,(x=92.65 y=51.92),1,4,ip[width=60 height=13 bits=16 min=0.0 max=1240.0],ip[width=60 height=13 bits=16 min=5261.0 max=13912.0],1,4.238594,0.37576222,0.24541534,5.2048464,4.8095245,
b498,0,Experiment 13,EM15706,5826.5537,82.62214,(x=95.93 y=55.76),1,4,ip[width=31 height=11 bits=16 min=0.0 max=1240.0],ip[width=31 height=11 bits=16 min=5261.0 max=13912.0],1,2.0843885,0.6890971,0.08336323,2.59829,5.04756,
b523,0,Experiment 13,EM15706,6480.511,88.43318,(x=3.64 y=73.83),1,5,ip[width=34 height=8 bits=16 min=0.0 max=1240.0],ip[width=34 height=8 bits=16 min=5261.0 max=13912.0],1,1.6901428,0.52333003,0.2503197,2.8672464,4.196356,
b524,0,Experiment 13,EM15706,6587.468,85.54483,(x=3.45 y=72.59),1,5,ip[width=24 height=8 bits=16 min=0.0 max=1240.0],ip[width=24 height=8 bits=16 min=5261.0 max=13912.0],1,1.1437894,0.6705753,0.17529038,1.9761593,4.062231,
b525,0,Experiment 13,EM15706,6372.4023,90.32768,(x=5.37 y=72.49),1,5,ip[width=27 height=8 bits=16 min=0.0 max=1240.0],ip[width=27 height=8 bits=16 min=5261.0 max=13912.0],1,1.3812559,0.63894486,0.19277269,2.2483811,4.331927,
b528,0,Experiment 13,EM15706,6237.686,885.784,(x=10.95 y=37.62),1,5,ip[width=45 height=10 bits=16 min=0.0 max=1240.0],ip[width=45 height=10 bits=16 min=5261.0 max=13912.0],1,2.9390736,0.5090124,0.008471398,3.833475,4.500863,
b531,0,Experiment 13,EM15706,6402.8765,85.41782,(x=13.94 y=69.32),1,5,ip[width=65 height=10 bits=16 min=0.0 max=1240.0],ip[width=65 height=10 bits=16 min=5261.0 max=13912.0],1,3.9991384,0.33100012,0.06685003,5.662265,4.293711,
b532,0,Experiment 13,EM15706,6278.2114,89.71347,(x=15.51 y=72.55),1,5,ip[width=42 height=10 bits=16 min=0.0 max=1240.0],ip[width=42 height=10 bits=16 min=5261.0 max=13912.0],1,2.774631,0.537545,0.37606248,3.5670938,4.4500437,
b533,0,Experiment 13,EM15706,5985.428,110.10976,(x=16.09 y=53.41),1,5,ip[width=30 height=11 bits=16 min=0.0 max=1240.0],ip[width=30 height=11 bits=16 min=5261.0 max=13912.0],1,1.9900866,0.6838111,0.4171491,2.5060503,4.817199,
b537,0,Experiment 13,EM15706,5884.944,86.239586,(x=22.47 y=26.14),1,5,ip[width=45 height=11 bits=16 min=0.0 max=1240.0],ip[width=45 height=11 bits=16 min=5261.0 max=13912.0],1,3.0335145,0.47275025,0.5423713,3.852408,4.943208,
b538,0,Experiment 13,EM15706,6026.1997,87.61818,(x=22.82 y=43.57),1,5,ip[width=45 height=10 bits=16 min=0.0 max=1240.0],ip[width=45 height=10 bits=16 min=5261.0 max=13912.0],1,3.0559335,0.5109031,0.15896828,3.9064226,4.766071,
b540,0,Experiment 13,EM15706,6231.311,86.7954,(x=23.69 y=94.01),1,5,ip[width=56 height=10 bits=16 min=0.0 max=1240.0],ip[width=56 height=10 bits=16 min=5261.0 max=13912.0],1,3.4925659,0.3696621,0.58918965,4.8355656,4.5088577,
b544,0,Experiment 13,EM15706,5858.53,396.3343,(x=27.66 y=35.14),1,5,ip[width=39 height=12 bits=16 min=0.0 max=1240.0],ip[width=39 height=12 bits=16 min=5261.0 max=13912.0],1,2.761371,0.6046132,0.13727142,3.292342,4.976332,
b546,0,Experiment 13,EM15706,6203.373,89.172485,(x=29.27 y=67.90),1,5,ip[width=53 height=11 bits=16 min=0.0 max=1240.0],ip[width=53 height=11 bits=16 min=5261.0 max=13912.0],1,3.5643563,0.44600925,0.22311543,4.5906115,4.5438924,
b548,0,Experiment 13,EM15706,5700.548,86.60976,(x=32.76 y=43.22),1,5,ip[width=25 height=10 bits=16 min=0.0 max=1240.0],ip[width=25 height=10 bits=16 min=5261.0 max=13912.0],1,1.6039357,0.7694042,0.0029540542,2.1129947,5.1744437,
b549,0,Experiment 13,EM15706,6018.2075,151.01349,(x=34.13 y=53.38),1,5,ip[width=48 height=12 bits=16 min=0.0 max=1240.0],ip[width=48 height=12 bits=16 min=5261.0 max=13912.0],1,3.5189013,0.5289804,0.052192323,4.1318245,4.776093,
b552,0,Experiment 13,EM15706,6047.1006,91.31456,(x=36.27 y=73.84),1,5,ip[width=57 height=11 bits=16 min=0.0 max=1240.0],ip[width=57 height=11 bits=16 min=5261.0 max=13912.0],1,4.0820613,0.43879172,0.14701901,4.9302588,4.7398605,
b553,0,Experiment 13,EM15706,5984.5747,94.70575,(x=36.51 y=38.11),1,5,ip[width=47 height=12 bits=16 min=0.0 max=1240.0],ip[width=47 height=12 bits=16 min=5261.0 max=13912.0],1,3.414238,0.51274174,0.27779433,4.0620193,4.8182693,
b555,0,Experiment 13,EM15706,5673.031,88.68965,(x=37.39 y=13.78),1,5,ip[width=38 height=10 bits=16 min=0.0 max=1240.0],ip[width=38 height=10 bits=16 min=5261.0 max=13912.0],1,2.5240123,0.5784465,0.2087102,3.2596827,5.208951,
b559,0,Experiment 13,EM15706,5947.7144,88.5,(x=40.67 y=89.82),1,5,ip[width=32 height=11 bits=16 min=0.0 max=1240.0],ip[width=32 height=11 bits=16 min=5261.0 max=13912.0],1,2.2094667,0.69769526,0.024639437,2.676816,4.864493,
b562,0,Experiment 13,EM15706,5842.18,100.29476,(x=42.95 y=22.56),1,5,ip[width=46 height=12 bits=16 min=0.0 max=1240.0],ip[width=46 height=12 bits=16 min=5261.0 max=13912.0],1,3.614005,0.5720812,0.22253703,3.9795868,4.9968343,
b563,0,Experiment 13,EM15706,5946.5605,89.02,(x=43.06 y=81.09),1,5,ip[width=45 height=11 bits=16 min=0.0 max=1240.0],ip[width=45 height=11 bits=16 min=5261.0 max=13912.0],1,3.1559405,0.52848756,0.10468109,3.9069376,4.8659396,
b565,0,Experiment 13,EM15706,6089.6807,134.4958,(x=47.90 y=87.91),1,5,ip[width=75 height=11 bits=16 min=0.0 max=1240.0],ip[width=75 height=11 bits=16 min=5261.0 max=13912.0],1,5.6128497,0.35631123,0.48569337,6.5640483,4.6864643,
b567,0,Experiment 13,EM15706,5820.459,92.13785,(x=47.25 y=44.38),1,5,ip[width=52 height=10 bits=16 min=0.0 max=1240.0],ip[width=52 height=10 bits=16 min=5261.0 max=13912.0],1,3.3937,0.41092217,0.26891595,4.4777594,5.024073,
b569,0,Experiment 13,EM15706,5725.983,84.9607,(x=46.97 y=70.52),1,5,ip[width=27 height=11 bits=16 min=0.0 max=1240.0],ip[width=27 height=11 bits=16 min=5261.0 max=13912.0],1,1.8272014,0.7586283,0.0029823373,2.274146,5.1425476,
b572,0,Experiment 13,EM15706,5911.9077,93.99462,(x=52.67 y=29.46),1,5,ip[width=78 height=11 bits=16 min=0.0 max=1240.0],ip[width=78 height=11 bits=16 min=5261.0 max=13912.0],1,5.8864427,0.35183686,0.2548916,6.7655044,4.909395,
b573,0,Experiment 13,EM15706,5660.9556,85.8,(x=51.57 y=22.15),1,5,ip[width=33 height=12 bits=16 min=0.0 max=1240.0],ip[width=33 height=12 bits=16 min=5261.0 max=13912.0],1,2.44994,0.6993486,0.082827516,2.825868,5.224093,
b575,0,Experiment 13,EM15706,5796.8945,85.30612,(x=52.29 y=34.87),1,5,ip[width=33 height=11 bits=16 min=0.0 max=1240.0],ip[width=33 height=11 bits=16 min=5261.0 max=13912.0],1,2.342501,0.67480695,0.2958009,2.8236544,5.053623,
b576,0,Experiment 13,EM15706,5755.505,88.51815,(x=53.52 y=41.04),1,5,ip[width=36 height=11 bits=16 min=0.0 max=1240.0],ip[width=36 height=11 bits=16 min=5261.0 max=13912.0],1,2.4152164,0.6293558,0.06912493,3.0294552,5.105527,
b577,0,Experiment 13,EM15706,5765.1777,86.84114,(x=56.18 y=5.43),1,5,ip[width=50 height=12 bits=16 min=0.0 max=1240.0],ip[width=50 height=12 bits=16 min=5261.0 max=13912.0],1,3.8174112,0.50762725,0.22558674,4.3525715,5.093397,
b579,0,Experiment 13,EM15706,5860.425,89.52184,(x=57.91 y=69.61),1,5,ip[width=47 height=12 bits=16 min=0.0 max=1240.0],ip[width=47 height=12 bits=16 min=5261.0 max=13912.0],1,3.2536347,0.4714369,0.53942394,4.0674257,4.973955,
b580,0,Experiment 13,EM15706,5922.2896,115.584305,(x=58.37 y=46.89),1,5,ip[width=76 height=11 bits=16 min=0.0 max=1240.0],ip[width=76 height=11 bits=16 min=5261.0 max=13912.0],1,5.3978486,0.32421824,0.2647164,6.583183,4.896376,
b581,0,Experiment 13,EM15706,5922.1484,98.655174,(x=57.44 y=63.88),1,5,ip[width=37 height=12 bits=16 min=0.0 max=1240.0],ip[width=37 height=12 bits=16 min=5261.0 max=13912.0],1,2.7512252,0.6546267,0.1467553,3.1150076,4.8965526,
b583,0,Experiment 13,EM15706,6977.56,126.333336,(x=57.95 y=74.07),1,5,ip[width=34 height=10 bits=16 min=0.0 max=1240.0],ip[width=34 height=10 bits=16 min=5261.0 max=13912.0],1,1.9792933,0.58247215,0.12573513,2.8709908,3.573048,
b585,0,Experiment 13,EM15706,5869.289,84.546844,(x=60.37 y=76.12),1,5,ip[width=52 height=11 bits=16 min=0.0 max=1240.0],ip[width=52 height=11 bits=16 min=5261.0 max=13912.0],1,3.6213446,0.45351738,0.20665054,4.4825306,4.9628396,
b586,0,Experiment 13,EM15706,5851.2046,91.74425,(x=60.48 y=40.77),1,5,ip[width=42 height=11 bits=16 min=0.0 max=1240.0],ip[width=42 height=11 bits=16 min=5261.0 max=13912.0],1,3.0588632,0.54487145,0.41997147,3.642052,4.9855175,
b587,0,Experiment 13,EM15706,5821.9263,86.73704,(x=60.75 y=54.71),1,5,ip[width=31 height=11 bits=16 min=0.0 max=1240.0],ip[width=31 height=11 bits=16 min=5261.0 max=13912.0],1,2.1627166,0.69070673,0.2513981,2.6409645,5.0222335,
b589,0,Experiment 13,EM15706,5652.092,89.76887,(x=60.74 y=17.81),1,5,ip[width=25 height=11 bits=16 min=0.0 max=1240.0],ip[width=25 height=11 bits=16 min=5261.0 max=13912.0],1,1.6592895,0.7843406,0.12843312,2.1000578,5.2352085,
b590,0,Experiment 13,EM15706,5677.945,92.27517,(x=62.12 y=30.97),1,5,ip[width=33 height=11 bits=16 min=0.0 max=1240.0],ip[width=33 height=11 bits=16 min=5261.0 max=13912.0],1,2.3618672,0.67715883,0.18461306,2.8310177,5.2027884,
b591,0,Experiment 13,EM15706,5741.796,87.4,(x=62.97 y=60.07),1,5,ip[width=39 height=11 bits=16 min=0.0 max=1240.0],ip[width=39 height=11 bits=16 min=5261.0 max=13912.0],1,2.7942748,0.6216185,0.0708282,3.2937303,5.122718,
b592,0,Experiment 13,EM15706,5835.706,91.47875,(x=63.33 y=39.42),1,5,ip[width=39 height=11 bits=16 min=0.0 max=1240.0],ip[width=39 height=11 bits=16 min=5261.0 max=13912.0],1,2.7628202,0.6030305,0.16833748,3.3438325,5.0049534,
b593,0,Experiment 13,EM15706,5744.6094,91.506,(x=65.04 y=95.33),1,5,ip[width=55 height=11 bits=16 min=0.0 max=1240.0],ip[width=55 height=11 bits=16 min=5261.0 max=13912.0],1,3.9472384,0.43540686,0.3548356,4.767391,5.1191897,
b594,0,Experiment 13,EM15706,5644.9146,94.60837,(x=66.11 y=66.11),1,5,ip[width=30 height=11 bits=16 min=0.0 max=1240.0],ip[width=30 height=11 bits=16 min=5261.0 max=13912.0],1,2.0700798,0.73338044,0.0051367977,2.4987302,5.2442093,
b595,0,Experiment 13,EM15706,5634.1357,81.594246,(x=66.40 y=82.68),1,5,ip[width=34 height=11 bits=16 min=0.0 max=1240.0],ip[width=34 height=11 bits=16 min=5261.0 max=13912.0],1,2.4534554,0.66810477,0.032633733,2.9249182,5.257726,
b596,0,Experiment 13,EM15706,5831.2676,85.80494,(x=74.80 y=44.62),1,5,ip[width=44 height=11 bits=16 min=0.0 max=1240.0],ip[width=44 height=11 bits=16 min=5261.0 max=13912.0],1,3.1570506,0.54868406,0.24333566,3.7493305,5.0105186,
b597,0,Experiment 13,EM15706,5700.17,90.20968,(x=75.69 y=79.49),1,5,ip[width=33 height=12 bits=16 min=0.0 max=1240.0],ip[width=33 height=12 bits=16 min=5261.0 max=13912.0],1,2.4492614,0.71220684,0.039874732,2.765859,5.174918,
b598,0,Experiment 13,EM15706,5803.1855,89.357994,(x=76.57 y=95.86),1,5,ip[width=47 height=11 bits=16 min=0.0 max=1240.0],ip[width=47 height=11 bits=16 min=5261.0 max=13912.0],1,3.300138,0.519096,0.3062179,4.0605793,5.0457344,
b600,0,Experiment 13,EM15706,5829.874,94.55639,(x=78.70 y=82.85),1,5,ip[width=60 height=11 bits=16 min=0.0 max=1240.0],ip[width=60 height=11 bits=16 min=5261.0 max=13912.0],1,4.1801257,0.39447084,0.4416456,5.1868143,5.0122666,
b601,0,Experiment 13,EM15706,5765.578,92.37093,(x=79.85 y=93.68),1,5,ip[width=49 height=12 bits=16 min=0.0 max=1240.0],ip[width=49 height=12 bits=16 min=5261.0 max=13912.0],1,3.6154237,0.48847738,0.62857646,4.225674,5.0928946,
b602,0,Experiment 13,EM15706,5835.642,87.86096,(x=83.27 y=44.06),1,5,ip[width=43 height=11 bits=16 min=0.0 max=1240.0],ip[width=43 height=11 bits=16 min=5261.0 max=13912.0],1,2.9167626,0.5450483,0.14714116,3.680184,5.0050335,
b604,0,Experiment 13,EM15706,5773.887,89.311745,(x=85.09 y=24.36),1,5,ip[width=29 height=11 bits=16 min=0.0 max=1240.0],ip[width=29 height=11 bits=16 min=5261.0 max=13912.0],1,1.9431515,0.70692426,0.12514935,2.452471,5.082475,
b605,0,Experiment 13,EM15706,5804.9956,89.65385,(x=85.26 y=26.17),1,5,ip[width=28 height=11 bits=16 min=0.0 max=1240.0],ip[width=28 height=11 bits=16 min=5261.0 max=13912.0],1,1.8437304,0.7154952,0.0022791266,2.3537815,5.043464,
b607,0,Experiment 13,EM15706,5721.411,86.98746,(x=88.77 y=15.97),1,5,ip[width=34 height=12 bits=16 min=0.0 max=1240.0],ip[width=34 height=12 bits=16 min=5261.0 max=13912.0],1,2.5219152,0.6949367,0.06654283,2.8887773,5.148281,
b614,0,Experiment 13,EM15706,5876.05,90.193184,(x=95.15 y=81.93),1,5,ip[width=42 height=11 bits=16 min=0.0 max=1240.0],ip[width=42 height=11 bits=16 min=5261.0 max=13912.0],1,2.7677543,0.5090849,0.6761507,3.6206152,4.954361,
b618,0,Experiment 13,EM15706,5933.577,88.06606,(x=102.61 y=50.33),1,5,ip[width=76 height=11 bits=16 min=0.0 max=1240.0],ip[width=76 height=11 bits=16 min=5261.0 max=13912.0],1,5.268823,0.3294679,0.21234056,6.580032,4.882221,
b620,0,Experiment 13,EM15706,5780.146,89.12963,(x=106.15 y=68.10),1,5,ip[width=26 height=11 bits=16 min=0.0 max=1240.0],ip[width=26 height=11 bits=16 min=5261.0 max=13912.0],1,1.7128547,0.77271616,0.018016554,2.1934605,5.0746264,
b625,0,Experiment 13,EM15706,5992.5547,104.90402,(x=110.06 y=86.55),1,5,ip[width=39 height=10 bits=16 min=0.0 max=1240.0],ip[width=39 height=10 bits=16 min=5261.0 max=13912.0],1,2.5533698,0.5612897,0.086370826,3.3256247,4.808262,
b626,0,Experiment 13,EM15706,5834.52,90.01887,(x=110.96 y=60.23),1,5,ip[width=32 height=11 bits=16 min=0.0 max=1240.0],ip[width=32 height=11 bits=16 min=5261.0 max=13912.0],1,2.1275616,0.68865275,0.3525779,2.6767325,5.0064406,
b631,0,Experiment 13,EM15706,5927.7134,88.385635,(x=116.47 y=88.64),1,5,ip[width=46 height=11 bits=16 min=0.0 max=1240.0],ip[width=46 height=11 bits=16 min=5261.0 max=13912.0],1,3.0023682,0.49187368,0.40089765,3.9446652,4.8895745,
b632,0,Experiment 13,EM15706,5799.114,85.01007,(x=117.63 y=59.10),1,5,ip[width=35 height=11 bits=16 min=0.0 max=1240.0],ip[width=35 height=11 bits=16 min=5261.0 max=13912.0],1,2.3523073,0.64102894,0.0960848,2.9555495,5.0508404,
b634,0,Experiment 13,EM15706,5835.8657,92.90933,(x=118.31 y=79.55),1,5,ip[width=40 height=11 bits=16 min=0.0 max=1240.0],ip[width=40 height=11 bits=16 min=5261.0 max=13912.0],1,2.943653,0.61170214,0.124899134,3.42277,5.0047526,
b638,0,Experiment 13,EM15706,6064.2437,91.25769,(x=7.59 y=8.46),1,5,ip[width=33 height=11 bits=16 min=0.0 max=1240.0],ip[width=33 height=11 bits=16 min=5261.0 max=13912.0],1,2.0281675,0.60193795,0.062103417,2.7892203,4.7183633,
b639,0,Experiment 13,EM15706,6179.9395,87.4799,(x=9.60 y=9.33),1,5,ip[width=44 height=11 bits=16 min=0.0 max=1240.0],ip[width=44 height=11 bits=16 min=5261.0 max=13912.0],1,2.9658139,0.51697403,0.19226107,3.812518,4.573278,
b642,0,Experiment 13,EM15706,5814.936,218.2551,(x=1.16 y=89.95),1,6,ip[width=34 height=11 bits=16 min=0.0 max=1240.0],ip[width=34 height=11 bits=16 min=5261.0 max=13912.0],1,2.306066,0.66278714,0.20846781,2.8616753,4.5939975,
b643,0,Experiment 13,EM15706,5615.017,93.52367,(x=1.79 y=22.62),1,6,ip[width=36 height=12 bits=16 min=0.0 max=1240.0],ip[width=36 height=12 bits=16 min=5261.0 max=13912.0],1,2.6924343,0.67074406,0.3586706,3.053054,4.8358684,
b644,0,Experiment 13,EM15706,5786.676,487.92294,(x=3.46 y=79.28),1,6,ip[width=65 height=12 bits=16 min=0.0 max=1240.0],ip[width=65 height=12 bits=16 min=5261.0 max=13912.0],1,4.747861,0.38514423,0.3598724,5.655559,4.628187,
b645,0,Experiment 13,EM15706,5623.777,1617.8278,(x=5.35 y=29.68),1,6,ip[width=31 height=12 bits=16 min=0.0 max=1240.0],ip[width=31 height=12 bits=16 min=5261.0 max=13912.0],1,2.3746417,0.736237,0.15357567,2.648391,4.8252707,
b646,0,Experiment 13,EM15706,5824.2383,85.50196,(x=7.12 y=69.17),1,6,ip[width=31 height=10 bits=16 min=0.0 max=1240.0],ip[width=31 height=10 bits=16 min=5261.0 max=13912.0],1,1.993417,0.6650338,0.05014241,2.6662827,4.5827427,
b647,0,Experiment 13,EM15706,5920.8394,86.567474,(x=8.67 y=70.61),1,6,ip[width=39 height=9 bits=16 min=0.0 max=1240.0],ip[width=39 height=9 bits=16 min=5261.0 max=13912.0],1,2.2790213,0.5092405,0.055648793,3.3635917,4.46587,
b648,0,Experiment 13,EM15706,5748.438,223.14261,(x=9.94 y=49.95),1,6,ip[width=64 height=11 bits=16 min=0.0 max=1240.0],ip[width=64 height=11 bits=16 min=5261.0 max=13912.0],1,4.4088187,0.36373013,0.6308471,5.5554667,4.67445,
b649,0,Experiment 13,EM15706,5540.4336,93.81231,(x=9.42 y=23.05),1,6,ip[width=37 height=11 bits=16 min=0.0 max=1240.0],ip[width=37 height=11 bits=16 min=5261.0 max=13912.0],1,2.563554,0.63151574,0.070551336,3.1308794,4.926103,
b650,0,Experiment 13,EM15706,6022.4097,89.37643,(x=9.17 y=68.47),1,6,ip[width=35 height=10 bits=16 min=0.0 max=1240.0],ip[width=35 height=10 bits=16 min=5261.0 max=13912.0],1,2.0719302,0.59568375,0.11385834,2.9386938,4.3429856,
b651,0,Experiment 13,EM15706,5427.2573,678.31226,(x=9.63 y=86.44),1,6,ip[width=30 height=11 bits=16 min=0.0 max=1240.0],ip[width=30 height=11 bits=16 min=5261.0 max=13912.0],1,2.153712,0.73220295,0.019315902,2.5623217,5.0630293,
b652,0,Experiment 13,EM15706,5493.1035,137.5158,(x=10.50 y=12.55),1,6,ip[width=30 height=12 bits=16 min=0.0 max=1240.0],ip[width=30 height=12 bits=16 min=5261.0 max=13912.0],1,2.2398689,0.73818594,0.0743561,2.56216,4.9833655,
b655,0,Experiment 13,EM15706,5721.3184,104.06736,(x=16.29 y=8.95),1,6,ip[width=26 height=10 bits=16 min=0.0 max=1240.0],ip[width=26 height=10 bits=16 min=5261.0 max=13912.0],1,1.5268258,0.72671187,0.034303963,2.1395605,4.7072606,
b656,0,Experiment 13,EM15706,5734.6787,83.92824,(x=17.57 y=42.94),1,6,ip[width=48 height=11 bits=16 min=0.0 max=1240.0],ip[width=48 height=11 bits=16 min=5261.0 max=13912.0],1,3.445415,0.51964086,0.038754288,4.105246,4.6910963,
b658,0,Experiment 13,EM15706,5541.392,90.96164,(x=19.27 y=39.82),1,6,ip[width=44 height=11 bits=16 min=0.0 max=1240.0],ip[width=44 height=11 bits=16 min=5261.0 max=13912.0],1,3.0834408,0.5428519,0.41016904,3.7357557,4.924944,
b659,0,Experiment 13,EM15706,5770.431,84.31796,(x=21.13 y=62.91),1,6,ip[width=44 height=12 bits=16 min=0.0 max=1240.0],ip[width=44 height=12 bits=16 min=5261.0 max=13912.0],1,3.2601721,0.5681182,0.07930787,3.7719052,4.6478415,
b660,0,Experiment 13,EM15706,5510.1055,85.83582,(x=20.88 y=2.82),1,6,ip[width=39 height=11 bits=16 min=0.0 max=1240.0],ip[width=39 height=11 bits=16 min=5261.0 max=13912.0],1,2.6230083,0.5421122,0.11824902,3.3140717,4.9627953,
b661,0,Experiment 13,EM15706,5715.2715,88.15589,(x=23.61 y=64.23),1,6,ip[width=59 height=11 bits=16 min=0.0 max=1240.0],ip[width=59 height=11 bits=16 min=5261.0 max=13912.0],1,4.1340537,0.41117913,0.2610836,5.120245,4.714576,
b662,0,Experiment 13,EM15706,5573.2573,85.39014,(x=23.06 y=54.29),1,6,ip[width=49 height=11 bits=16 min=0.0 max=1240.0],ip[width=49 height=11 bits=16 min=5261.0 max=13912.0],1,3.5102668,0.51269376,0.2870115,4.1837826,4.8863916,
b664,0,Experiment 13,EM15706,5405.8174,80.847824,(x=24.37 y=50.94),1,6,ip[width=32 height=11 bits=16 min=0.0 max=1240.0],ip[width=32 height=11 bits=16 min=5261.0 max=13912.0],1,2.1638885,0.6562969,0.05893568,2.735841,5.0889683,
b672,0,Experiment 13,EM15706,5657.549,87.20331,(x=30.25 y=11.48),1,6,ip[width=51 height=10 bits=16 min=0.0 max=1240.0],ip[width=51 height=10 bits=16 min=5261.0 max=13912.0],1,3.3685055,0.46483454,0.120706975,4.3662605,4.7844114,
b673,0,Experiment 13,EM15706,5654.7173,85.12915,(x=30.82 y=81.67),1,6,ip[width=59 height=11 bits=16 min=0.0 max=1240.0],ip[width=59 height=11 bits=16 min=5261.0 max=13912.0],1,4.2848506,0.4320784,0.15396729,5.1166353,4.787837,
b675,0,Experiment 13,EM15706,6019.5693,110.083336,(x=31.21 y=10.81),1,6,ip[width=26 height=9 bits=16 min=0.0 max=1240.0],ip[width=26 height=9 bits=16 min=5261.0 max=13912.0],1,1.422301,0.6911164,0.18346675,2.1873362,4.346422,
b677,0,Experiment 13,EM15706,5745.282,104.278946,(x=32.27 y=9.58),1,6,ip[width=24 height=10 bits=16 min=0.0 max=1240.0],ip[width=24 height=10 bits=16 min=5261.0 max=13912.0],1,1.4788268,0.78506476,0.04066559,2.0067787,4.678268,
b678,0,Experiment 13,EM15706,5616.417,85.36759,(x=32.85 y=7.76),1,6,ip[width=33 height=10 bits=16 min=0.0 max=1240.0],ip[width=33 height=10 bits=16 min=5261.0 max=13912.0],1,1.9834334,0.554729,0.05034134,2.8144002,4.8341746,
b679,0,Experiment 13,EM15706,5612.754,652.2882,(x=37.72 y=47.03),1,6,ip[width=64 height=11 bits=16 min=0.0 max=1240.0],ip[width=64 height=11 bits=16 min=5261.0 max=13912.0],1,4.5261254,0.39146277,0.077629134,5.5146804,4.838607,
b680,0,Experiment 13,EM15706,5424.7656,87.64038,(x=37.67 y=56.27),1,6,ip[width=35 height=11 bits=16 min=0.0 max=1240.0],ip[width=35 height=11 bits=16 min=5261.0 max=13912.0],1,2.474425,0.6613106,0.0488884,2.9460118,5.066044,
b681,0,Experiment 13,EM15706,5524.122,80.61034,(x=39.78 y=22.34),1,6,ip[width=53 height=12 bits=16 min=0.0 max=1240.0],ip[width=53 height=12 bits=16 min=5261.0 max=13912.0],1,3.943723,0.49508962,0.15105857,4.5669675,4.9458375,
b682,0,Experiment 13,EM15706,5406.758,87.4781,(x=39.63 y=12.23),1,6,ip[width=32 height=11 bits=16 min=0.0 max=1240.0],ip[width=32 height=11 bits=16 min=5261.0 max=13912.0],1,2.1489475,0.67065555,0.0895747,2.7157354,5.08783,
b684,0,Experiment 13,EM15706,5686.4844,85.42117,(x=41.99 y=74.54),1,6,ip[width=52 height=10 bits=16 min=0.0 max=1240.0],ip[width=52 height=10 bits=16 min=5261.0 max=13912.0],1,3.5234036,0.4543054,0.085703105,4.511866,4.749404,
b685,0,Experiment 13,EM15706,5608.4727,85.24852,(x=43.20 y=76.98),1,6,ip[width=40 height=11 bits=16 min=0.0 max=1240.0],ip[width=40 height=11 bits=16 min=5261.0 max=13912.0],1,2.650694,0.57190627,0.19977908,3.3778265,4.8437867,
b688,0,Experiment 13,EM15706,5580.825,133.17697,(x=44.40 y=90.70),1,6,ip[width=40 height=11 bits=16 min=0.0 max=1240.0],ip[width=40 height=11 bits=16 min=5261.0 max=13912.0],1,2.813024,0.5675767,0.3529012,3.418815,4.8772354,
b689,0,Experiment 13,EM15706,5527.9775,86.22922,(x=47.05 y=19.19),1,6,ip[width=46 height=11 bits=16 min=0.0 max=1240.0],ip[width=46 height=11 bits=16 min=5261.0 max=13912.0],1,3.1322262,0.5073105,0.32513824,3.9292037,4.941173,
b691,0,Experiment 13,EM15706,5361.3335,84.96,(x=49.73 y=29.54),1,6,ip[width=28 height=11 bits=16 min=0.0 max=1240.0],ip[width=28 height=11 bits=16 min=5261.0 max=13912.0],1,1.9417946,0.7365496,0.16552849,2.3797913,5.142787,
b692,0,Experiment 13,EM15706,5409.609,90.92891,(x=51.26 y=85.64),1,6,ip[width=25 height=11 bits=16 min=0.0 max=1240.0],ip[width=25 height=11 bits=16 min=5261.0 max=13912.0],1,1.659567,0.7836485,0.034338694,2.1208546,5.084381,
b693,0,Experiment 13,EM15706,5458.675,82.841774,(x=52.68 y=15.71),1,6,ip[width=35 height=11 bits=16 min=0.0 max=1240.0],ip[width=35 height=11 bits=16 min=5261.0 max=13912.0],1,2.5130649,0.6686563,0.11800641,2.9575083,5.0250187,
b694,0,Experiment 13,EM15706,5429.454,83.56902,(x=52.85 y=50.92),1,6,ip[width=33 height=12 bits=16 min=0.0 max=1240.0],ip[width=33 height=12 bits=16 min=5261.0 max=13912.0],1,2.3709335,0.7094658,0.28504175,2.766396,5.060372,
b695,0,Experiment 13,EM15706,5601.4,94.80977,(x=55.85 y=7.80),1,6,ip[width=45 height=10 bits=16 min=0.0 max=1240.0],ip[width=45 height=10 bits=16 min=5261.0 max=13912.0],1,3.0499973,0.5212833,0.26469484,3.8557708,4.852343,
b696,0,Experiment 13,EM15706,5585.4854,81.90773,(x=56.23 y=89.47),1,6,ip[width=43 height=12 bits=16 min=0.0 max=1240.0],ip[width=43 height=12 bits=16 min=5261.0 max=13912.0],1,3.1570506,0.5803917,0.3788927,3.649839,4.8715973,
b697,0,Experiment 13,EM15706,5618.5786,82.02425,(x=58.27 y=9.54),1,6,ip[width=39 height=11 bits=16 min=0.0 max=1240.0],ip[width=39 height=11 bits=16 min=5261.0 max=13912.0],1,2.5898356,0.57974905,0.044974174,3.3166308,4.8315597,
b698,0,Experiment 13,EM15706,5583.2593,94.61033,(x=60.81 y=43.66),1,6,ip[width=25 height=11 bits=16 min=0.0 max=1240.0],ip[width=25 height=11 bits=16 min=5261.0 max=13912.0],1,1.6868277,0.7841658,0.12826926,2.12768,4.874291,
b699,0,Experiment 13,EM15706,5497.8745,86.01775,(x=61.76 y=22.72),1,6,ip[width=22 height=10 bits=16 min=0.0 max=1240.0],ip[width=22 height=10 bits=16 min=5261.0 max=13912.0],1,1.3244219,0.8175246,0.011060436,1.810534,4.9775934,
b700,0,Experiment 13,EM15706,5604.132,261.10062,(x=62.38 y=75.89),1,6,ip[width=55 height=11 bits=16 min=0.0 max=1240.0],ip[width=55 height=11 bits=16 min=5261.0 max=13912.0],1,3.8206801,0.42631954,0.38316107,4.7602434,4.849038,
b701,0,Experiment 13,EM15706,5571.443,2048.6765,(x=62.43 y=89.33),1,6,ip[width=24 height=12 bits=16 min=0.0 max=1240.0],ip[width=24 height=12 bits=16 min=5261.0 max=13912.0],1,1.5956712,0.82404256,0.020980366,1.9600099,4.8885865,
b702,0,Experiment 13,EM15706,5488.4717,89.72781,(x=63.59 y=53.35),1,6,ip[width=20 height=11 bits=16 min=0.0 max=1240.0],ip[width=20 height=11 bits=16 min=5261.0 max=13912.0],1,1.3231883,0.889774,0.015128712,1.6769997,4.988969,
b703,0,Experiment 13,EM15706,5548.346,93.53134,(x=64.75 y=12.32),1,6,ip[width=37 height=11 bits=16 min=0.0 max=1240.0],ip[width=37 height=11 bits=16 min=5261.0 max=13912.0],1,2.6543636,0.62068003,0.1191587,3.195385,4.91653,
b704,0,Experiment 13,EM15706,5850.435,85.26131,(x=66.03 y=71.50),1,6,ip[width=28 height=9 bits=16 min=0.0 max=1240.0],ip[width=28 height=9 bits=16 min=5261.0 max=13912.0],1,1.5645866,0.66157645,0.038886193,2.3611212,4.5510488,
b706,0,Experiment 13,EM15706,5875.9487,81.36411,(x=67.34 y=72.04),1,6,ip[width=46 height=11 bits=16 min=0.0 max=1240.0],ip[width=46 height=11 bits=16 min=5261.0 max=13912.0],1,3.031726,0.506463,0.30394328,3.9212313,4.520181,
b707,0,Experiment 13,EM15706,5870.8755,95.057594,(x=67.40 y=70.23),1,6,ip[width=28 height=9 bits=16 min=0.0 max=1240.0],ip[width=28 height=9 bits=16 min=5261.0 max=13912.0],1,1.5157396,0.6358698,0.03274239,2.322811,4.5263186,
b709,0,Experiment 13,EM15706,5604.535,84.597404,(x=69.59 y=51.53),1,6,ip[width=36 height=11 bits=16 min=0.0 max=1240.0],ip[width=36 height=11 bits=16 min=5261.0 max=13912.0],1,2.4439573,0.61589,0.3123536,3.0976634,4.84855,
b711,0,Experiment 13,EM15706,5545.307,95.25357,(x=73.01 y=13.82),1,6,ip[width=33 height=11 bits=16 min=0.0 max=1240.0],ip[width=33 height=11 bits=16 min=5261.0 max=13912.0],1,2.2349079,0.6570797,0.32464668,2.8227715,4.920207,
b713,0,Experiment 13,EM15706,5592.3276,88.208336,(x=76.99 y=94.67),1,6,ip[width=51 height=11 bits=16 min=0.0 max=1240.0],ip[width=51 height=11 bits=16 min=5261.0 max=13912.0],1,3.5974145,0.47744566,0.17056835,4.39562,4.8633194,
b715,0,Experiment 13,EM15706,5607.769,87.56284,(x=77.98 y=80.19),1,6,ip[width=23 height=11 bits=16 min=0.0 max=1240.0],ip[width=23 height=11 bits=16 min=5261.0 max=13912.0],1,1.440742,0.81029063,0.10063571,1.9350827,4.8446374,
b718,0,Experiment 13,EM15706,5659.7866,84.92021,(x=85.24 y=85.24),1,6,ip[width=44 height=11 bits=16 min=0.0 max=1240.0],ip[width=44 height=11 bits=16 min=5261.0 max=13912.0],1,2.9680767,0.52511823,0.17849222,3.8062813,4.7817044,
b719,0,Experiment 13,EM15706,5663.043,97.31579,(x=87.03 y=55.10),1,6,ip[width=30 height=10 bits=16 min=0.0 max=1240.0],ip[width=30 height=10 bits=16 min=5261.0 max=13912.0],1,1.9610374,0.6811639,0.106556505,2.5668721,4.7777643,
b748,0,Experiment 13,EM15706,5751.917,742.91034,(x=15.21 y=10.87),1,6,ip[width=27 height=11 bits=16 min=0.0 max=1240.0],ip[width=27 height=11 bits=16 min=5261.0 max=13912.0],1,1.7672296,0.75139683,0.0064693205,2.2652059,4.6702404,
b749,0,Experiment 13,EM15706,5896.09,149.83893,(x=16.81 y=11.04),1,6,ip[width=35 height=11 bits=16 min=0.0 max=1240.0],ip[width=35 height=11 bits=16 min=5261.0 max=13912.0],1,2.3451607,0.6279541,0.055475578,2.9996567,4.4958134,
b750,0,Experiment 13,EM15706,5727.7905,90.43939,(x=63.75 y=18.49),1,6,ip[width=43 height=9 bits=16 min=0.0 max=1240.0],ip[width=43 height=9 bits=16 min=5261.0 max=13912.0],1,2.6056092,0.48862407,0.28540295,3.7017884,4.69943,
b751,0,Experiment 13,EM15706,5826.0,80.2765,(x=64.29 y=19.58),1,6,ip[width=31 height=10 bits=16 min=0.0 max=1240.0],ip[width=31 height=10 bits=16 min=5261.0 max=13912.0],1,1.7007663,0.5794164,0.3263955,2.5814223,4.580611,
b2,0,Experiment 14,EM15707,7122.6323,778.52673,(x=1.69 y=58.60),1,1,ip[width=41 height=12 bits=16 min=0.0 max=927.0],ip[width=41 height=12 bits=16 min=6432.0 max=15817.0],1,2.974618,0.57402766,0.23172022,3.5257034,4.275068,
b3,0,Experiment 14,EM15707,6841.135,84.17088,(x=3.88 y=93.20),1,1,ip[width=34 height=11 bits=16 min=0.0 max=927.0],ip[width=34 height=11 bits=16 min=6432.0 max=15817.0],1,2.4723897,0.6647825,0.16537863,2.888235,4.561974,
b4,0,Experiment 14,EM15707,7095.139,2298.863,(x=4.62 y=53.63),1,1,ip[width=34 height=12 bits=16 min=0.0 max=927.0],ip[width=34 height=12 bits=16 min=6432.0 max=15817.0],1,2.4603631,0.67281926,0.1216224,2.8970053,4.3030887,
b5,0,Experiment 14,EM15707,7336.0537,83.91434,(x=6.79 y=83.33),1,1,ip[width=63 height=11 bits=16 min=0.0 max=927.0],ip[width=63 height=11 bits=16 min=6432.0 max=15817.0],1,4.2418165,0.3832787,0.05463767,5.471896,4.057545,
b6,0,Experiment 14,EM15707,7079.7134,87.825714,(x=5.85 y=79.85),1,1,ip[width=40 height=11 bits=16 min=0.0 max=927.0],ip[width=40 height=11 bits=16 min=6432.0 max=15817.0],1,2.7753248,0.5735289,0.20176125,3.4018202,4.318811,
b7,0,Experiment 14,EM15707,7299.183,82.83667,(x=7.93 y=85.73),1,1,ip[width=42 height=9 bits=16 min=0.0 max=927.0],ip[width=42 height=9 bits=16 min=6432.0 max=15817.0],1,2.382621,0.4822945,0.04847796,3.5883512,4.0951242,
b8,0,Experiment 14,EM15707,7187.0947,83.677345,(x=7.45 y=12.50),1,1,ip[width=49 height=11 bits=16 min=0.0 max=927.0],ip[width=49 height=11 bits=16 min=6432.0 max=15817.0],1,3.4746222,0.4870304,0.10901535,4.22509,4.2093663,
b9,0,Experiment 14,EM15707,7466.0244,81.38776,(x=8.56 y=84.29),1,1,ip[width=38 height=9 bits=16 min=0.0 max=927.0],ip[width=38 height=9 bits=16 min=6432.0 max=15817.0],1,1.8992385,0.43144655,0.41512406,3.2847342,3.9250767,
b10,0,Experiment 14,EM15707,6913.2476,87.63207,(x=8.66 y=38.39),1,1,ip[width=24 height=12 bits=16 min=0.0 max=927.0],ip[width=24 height=12 bits=16 min=6432.0 max=15817.0],1,1.6587036,0.84588957,0.010276715,1.9575576,4.488476,
b11,0,Experiment 14,EM15707,7174.913,88.035614,(x=10.49 y=33.46),1,1,ip[width=44 height=11 bits=16 min=0.0 max=927.0],ip[width=44 height=11 bits=16 min=6432.0 max=15817.0],1,2.9284346,0.5224281,0.1313819,3.74653,4.221782,
b13,0,Experiment 14,EM15707,7161.753,85.329544,(x=12.69 y=37.65),1,1,ip[width=42 height=10 bits=16 min=0.0 max=927.0],ip[width=42 height=10 bits=16 min=6432.0 max=15817.0],1,2.773228,0.52136713,0.23059003,3.6264176,4.235195,
b14,0,Experiment 14,EM15707,7117.4272,79.60101,(x=12.33 y=1.10),1,1,ip[width=24 height=11 bits=16 min=0.0 max=927.0],ip[width=24 height=11 bits=16 min=6432.0 max=15817.0],1,1.5552211,0.8065599,0.07116476,1.9694068,4.2803726,
b15,0,Experiment 14,EM15707,7146.988,86.14141,(x=12.64 y=28.27),1,1,ip[width=42 height=11 bits=16 min=0.0 max=927.0],ip[width=42 height=11 bits=16 min=6432.0 max=15817.0],1,3.1050427,0.51465535,0.097494215,3.61115,4.250244,
b16,0,Experiment 14,EM15707,7319.33,83.06731,(x=12.40 y=38.60),1,1,ip[width=16 height=9 bits=16 min=0.0 max=927.0],ip[width=16 height=9 bits=16 min=6432.0 max=15817.0],1,0.8018445,0.87669134,0.015951155,1.3088155,4.0745897,
b17,0,Experiment 14,EM15707,6945.704,87.17629,(x=14.71 y=42.27),1,1,ip[width=36 height=11 bits=16 min=0.0 max=927.0],ip[width=36 height=11 bits=16 min=6432.0 max=15817.0],1,2.5643482,0.6035875,0.27370167,3.0934312,4.4553957,
b18,0,Experiment 14,EM15707,7228.7383,89.39094,(x=14.61 y=32.90),1,1,ip[width=39 height=11 bits=16 min=0.0 max=927.0],ip[width=39 height=11 bits=16 min=6432.0 max=15817.0],1,2.739877,0.60848796,0.06622842,3.295569,4.1669226,
b19,0,Experiment 14,EM15707,7166.1553,88.752686,(x=15.34 y=36.14),1,1,ip[width=23 height=11 bits=16 min=0.0 max=927.0],ip[width=23 height=11 bits=16 min=6432.0 max=15817.0],1,1.458042,0.81972426,0.0051443246,1.9142277,4.2307086,
b20,0,Experiment 14,EM15707,6988.1475,84.64762,(x=17.02 y=45.78),1,1,ip[width=37 height=11 bits=16 min=0.0 max=927.0],ip[width=37 height=11 bits=16 min=6432.0 max=15817.0],1,2.478033,0.5717216,0.23493308,3.1466186,4.4121366,
b21,0,Experiment 14,EM15707,7083.5757,85.82888,(x=16.90 y=34.91),1,1,ip[width=22 height=11 bits=16 min=0.0 max=927.0],ip[width=22 height=11 bits=16 min=6432.0 max=15817.0],1,1.4528304,0.8623899,0.060607217,1.790427,4.3148746,
b22,0,Experiment 14,EM15707,7134.658,85.23508,(x=17.56 y=63.67),1,1,ip[width=31 height=12 bits=16 min=0.0 max=927.0],ip[width=31 height=12 bits=16 min=6432.0 max=15817.0],1,2.1151648,0.7067597,0.17877764,2.577849,4.2628107,
b23,0,Experiment 14,EM15707,7051.6123,84.796295,(x=21.01 y=14.84),1,1,ip[width=50 height=11 bits=16 min=0.0 max=927.0],ip[width=50 height=11 bits=16 min=6432.0 max=15817.0],1,3.4396174,0.47336236,0.21176769,4.28214,4.3474526,
b24,0,Experiment 14,EM15707,7086.4526,85.69277,(x=24.01 y=55.37),1,1,ip[width=38 height=11 bits=16 min=0.0 max=927.0],ip[width=38 height=11 bits=16 min=6432.0 max=15817.0],1,2.6293542,0.6045595,0.16859198,3.2453399,4.3119426,
b25,0,Experiment 14,EM15707,7126.5845,87.31783,(x=25.30 y=19.00),1,1,ip[width=54 height=12 bits=16 min=0.0 max=927.0],ip[width=54 height=12 bits=16 min=6432.0 max=15817.0],1,4.084605,0.46688515,0.3622282,4.6556478,4.2710395,
b26,0,Experiment 14,EM15707,7194.243,84.599556,(x=24.16 y=45.56),1,1,ip[width=53 height=11 bits=16 min=0.0 max=927.0],ip[width=53 height=11 bits=16 min=6432.0 max=15817.0],1,3.5227869,0.43703547,0.17085718,4.538382,4.2020802,
b28,0,Experiment 14,EM15707,6990.556,83.63684,(x=26.02 y=57.96),1,1,ip[width=23 height=11 bits=16 min=0.0 max=927.0],ip[width=23 height=11 bits=16 min=6432.0 max=15817.0],1,1.4990255,0.82004684,0.0038517476,1.9266589,4.409682,
b30,0,Experiment 14,EM15707,7132.3896,89.7758,(x=27.24 y=43.04),1,1,ip[width=32 height=11 bits=16 min=0.0 max=927.0],ip[width=32 height=11 bits=16 min=6432.0 max=15817.0],1,2.2054577,0.6886887,0.11189621,2.700921,4.265123,
b31,0,Experiment 14,EM15707,6895.408,80.74,(x=27.69 y=94.32),1,1,ip[width=28 height=11 bits=16 min=0.0 max=927.0],ip[width=28 height=11 bits=16 min=6432.0 max=15817.0],1,2.0138316,0.76715904,0.076695636,2.3564348,4.5066576,
b34,0,Experiment 14,EM15707,7211.936,85.84306,(x=28.59 y=77.32),1,1,ip[width=32 height=11 bits=16 min=0.0 max=927.0],ip[width=32 height=11 bits=16 min=6432.0 max=15817.0],1,2.1749284,0.6746169,0.028557826,2.7119603,4.1840477,
b35,0,Experiment 14,EM15707,7165.7964,112.42342,(x=29.14 y=62.60),1,1,ip[width=37 height=11 bits=16 min=0.0 max=927.0],ip[width=37 height=11 bits=16 min=6432.0 max=15817.0],1,2.5959878,0.62405735,0.056656446,3.134927,4.231074,
b36,0,Experiment 14,EM15707,7155.625,80.236115,(x=30.40 y=73.41),1,1,ip[width=35 height=11 bits=16 min=0.0 max=927.0],ip[width=35 height=11 bits=16 min=6432.0 max=15817.0],1,2.2670717,0.58136517,0.0061660367,2.9647284,4.241441,
b37,0,Experiment 14,EM15707,7377.093,81.30348,(x=30.28 y=75.53),1,1,ip[width=28 height=10 bits=16 min=0.0 max=927.0],ip[width=28 height=10 bits=16 min=6432.0 max=15817.0],1,1.6508092,0.62990534,0.20854187,2.3522024,4.0157175,
b38,0,Experiment 14,EM15707,7082.623,91.796875,(x=30.68 y=25.26),1,1,ip[width=30 height=11 bits=16 min=0.0 max=927.0],ip[width=30 height=11 bits=16 min=6432.0 max=15817.0],1,2.012043,0.70222056,0.0021421832,2.515262,4.3158455,
b39,0,Experiment 14,EM15707,7218.0454,84.14381,(x=32.17 y=17.14),1,1,ip[width=52 height=10 bits=16 min=0.0 max=927.0],ip[width=52 height=10 bits=16 min=6432.0 max=15817.0],1,3.5848327,0.46420017,0.090506256,4.5075192,4.1778207,
b40,0,Experiment 14,EM15707,7071.832,86.468254,(x=35.04 y=50.21),1,1,ip[width=42 height=12 bits=16 min=0.0 max=927.0],ip[width=42 height=12 bits=16 min=6432.0 max=15817.0],1,2.9859009,0.5416715,0.2180768,3.6075773,4.3268437,
b41,0,Experiment 14,EM15707,6881.517,86.51462,(x=36.36 y=74.08),1,1,ip[width=21 height=11 bits=16 min=0.0 max=927.0],ip[width=21 height=11 bits=16 min=6432.0 max=15817.0],1,1.3551363,0.85779077,0.013097805,1.752707,4.520816,
b42,0,Experiment 14,EM15707,7298.603,87.6492,(x=37.69 y=87.00),1,1,ip[width=52 height=11 bits=16 min=0.0 max=927.0],ip[width=52 height=11 bits=16 min=6432.0 max=15817.0],1,3.4645653,0.4440956,0.25319627,4.467515,4.095715,
b43,0,Experiment 14,EM15707,7122.759,86.4871,(x=37.58 y=44.10),1,1,ip[width=34 height=11 bits=16 min=0.0 max=927.0],ip[width=34 height=11 bits=16 min=6432.0 max=15817.0],1,2.433411,0.6637252,0.07567234,2.9090385,4.2749386,
b44,0,Experiment 14,EM15707,7412.4473,95.613075,(x=37.49 y=58.67),1,1,ip[width=46 height=11 bits=16 min=0.0 max=927.0],ip[width=46 height=11 bits=16 min=6432.0 max=15817.0],1,2.9388423,0.45402378,0.7177785,3.9368439,3.9796834,
b45,0,Experiment 14,EM15707,7149.45,170.85417,(x=37.35 y=61.30),1,1,ip[width=24 height=11 bits=16 min=0.0 max=927.0],ip[width=24 height=11 bits=16 min=6432.0 max=15817.0],1,1.5212903,0.8051202,0.00605733,1.9697934,4.2477345,
b46,0,Experiment 14,EM15707,7183.056,84.90131,(x=38.70 y=90.60),1,1,ip[width=54 height=11 bits=16 min=0.0 max=927.0],ip[width=54 height=11 bits=16 min=6432.0 max=15817.0],1,3.5912468,0.42278808,0.08230296,4.658623,4.213483,
b47,0,Experiment 14,EM15707,7208.0864,86.650566,(x=38.47 y=19.89),1,1,ip[width=39 height=11 bits=16 min=0.0 max=927.0],ip[width=39 height=11 bits=16 min=6432.0 max=15817.0],1,2.7695737,0.60892844,0.13197403,3.319565,4.1879716,
b48,0,Experiment 14,EM15707,7393.9355,84.81426,(x=39.63 y=39.85),1,1,ip[width=63 height=11 bits=16 min=0.0 max=927.0],ip[width=63 height=11 bits=16 min=6432.0 max=15817.0],1,4.217069,0.3842881,0.2095016,5.421554,3.998551,
b49,0,Experiment 14,EM15707,7617.053,141.84473,(x=38.35 y=59.80),1,1,ip[width=24 height=9 bits=16 min=0.0 max=927.0],ip[width=24 height=9 bits=16 min=6432.0 max=15817.0],1,1.2885267,0.73701775,0.02313251,1.9565928,3.7711458,
b50,0,Experiment 14,EM15707,7414.258,83.2801,(x=38.73 y=37.84),1,1,ip[width=51 height=10 bits=16 min=0.0 max=927.0],ip[width=51 height=10 bits=16 min=6432.0 max=15817.0],1,3.201457,0.41333896,0.29841927,4.4015326,3.977838,
b51,0,Experiment 14,EM15707,7272.6274,81.78632,(x=41.76 y=17.55),1,1,ip[width=54 height=12 bits=16 min=0.0 max=927.0],ip[width=54 height=12 bits=16 min=6432.0 max=15817.0],1,3.6840377,0.36661756,0.8763122,4.671515,4.12219,
b53,0,Experiment 14,EM15707,7103.634,84.076515,(x=44.45 y=21.98),1,1,ip[width=41 height=11 bits=16 min=0.0 max=927.0],ip[width=41 height=11 bits=16 min=6432.0 max=15817.0],1,2.9981127,0.56948304,0.1948321,3.5122676,4.294431,
b54,0,Experiment 14,EM15707,7223.6245,87.99775,(x=45.48 y=13.11),1,1,ip[width=47 height=11 bits=16 min=0.0 max=927.0],ip[width=47 height=11 bits=16 min=6432.0 max=15817.0],1,3.4632392,0.52342314,0.19842064,4.026861,4.172135,
b56,0,Experiment 14,EM15707,7136.7456,84.561646,(x=48.32 y=11.54),1,1,ip[width=28 height=10 bits=16 min=0.0 max=927.0],ip[width=28 height=10 bits=16 min=6432.0 max=15817.0],1,1.7282429,0.69476825,0.1705698,2.3847442,4.260683,
b57,0,Experiment 14,EM15707,7134.306,78.05965,(x=50.70 y=62.75),1,1,ip[width=34 height=10 bits=16 min=0.0 max=927.0],ip[width=34 height=10 bits=16 min=6432.0 max=15817.0],1,2.2574503,0.620129,0.1784245,2.9159071,4.2631693,
b61,0,Experiment 14,EM15707,6970.694,106.251854,(x=51.89 y=58.32),1,1,ip[width=18 height=10 bits=16 min=0.0 max=927.0],ip[width=18 height=10 bits=16 min=6432.0 max=15817.0],1,1.1109009,0.8959937,0.023449933,1.4871659,4.4299254,
b64,0,Experiment 14,EM15707,7335.0435,86.23529,(x=53.14 y=2.59),1,1,ip[width=30 height=10 bits=16 min=0.0 max=927.0],ip[width=30 height=10 bits=16 min=6432.0 max=15817.0],1,1.7549021,0.6520959,0.025036607,2.494405,4.0585747,
b65,0,Experiment 14,EM15707,6937.5737,90.04372,(x=52.86 y=32.12),1,1,ip[width=22 height=11 bits=16 min=0.0 max=927.0],ip[width=22 height=11 bits=16 min=6432.0 max=15817.0],1,1.4322925,0.84710044,0.0043738163,1.8149703,4.463682,
b68,0,Experiment 14,EM15707,7284.697,89.041664,(x=53.95 y=1.91),1,1,ip[width=34 height=10 bits=16 min=0.0 max=927.0],ip[width=34 height=10 bits=16 min=6432.0 max=15817.0],1,2.053443,0.5725381,0.019977719,2.8999493,4.1098886,
b69,0,Experiment 14,EM15707,7167.1255,82.418365,(x=54.95 y=15.84),1,1,ip[width=46 height=11 bits=16 min=0.0 max=927.0],ip[width=46 height=11 bits=16 min=6432.0 max=15817.0],1,3.1001856,0.49373725,0.41676405,3.9182777,4.229719,
b71,0,Experiment 14,EM15707,7064.5635,225.83206,(x=55.92 y=39.55),1,1,ip[width=29 height=12 bits=16 min=0.0 max=927.0],ip[width=29 height=12 bits=16 min=6432.0 max=15817.0],1,2.0797012,0.7575863,0.061157156,2.4168992,4.3342524,
b74,0,Experiment 14,EM15707,7235.1216,82.30724,(x=58.25 y=60.55),1,1,ip[width=40 height=11 bits=16 min=0.0 max=927.0],ip[width=40 height=11 bits=16 min=6432.0 max=15817.0],1,2.7242112,0.5544893,0.2547769,3.440143,4.1604166,
b75,0,Experiment 14,EM15707,6987.4033,87.495766,(x=59.46 y=76.63),1,1,ip[width=28 height=11 bits=16 min=0.0 max=927.0],ip[width=28 height=11 bits=16 min=6432.0 max=15817.0],1,1.8616164,0.7199815,0.04673136,2.3728852,4.412895,
b76,0,Experiment 14,EM15707,7198.634,86.816666,(x=63.48 y=40.32),1,1,ip[width=47 height=11 bits=16 min=0.0 max=927.0],ip[width=47 height=11 bits=16 min=6432.0 max=15817.0],1,3.2928603,0.49615538,0.39662674,4.0292788,4.1976056,
b77,0,Experiment 14,EM15707,7073.748,79.72031,(x=63.32 y=90.03),1,1,ip[width=32 height=10 bits=16 min=0.0 max=927.0],ip[width=32 height=10 bits=16 min=6432.0 max=15817.0],1,2.0587316,0.65965086,0.3573027,2.6793044,4.324891,
b79,0,Experiment 14,EM15707,7102.2153,80.27559,(x=65.06 y=90.46),1,1,ip[width=31 height=11 bits=16 min=0.0 max=927.0],ip[width=31 height=11 bits=16 min=6432.0 max=15817.0],1,1.9913818,0.6779941,0.015827876,2.6136973,4.295877,
b80,0,Experiment 14,EM15707,7377.3706,87.406906,(x=67.95 y=26.72),1,1,ip[width=74 height=11 bits=16 min=0.0 max=927.0],ip[width=74 height=11 bits=16 min=6432.0 max=15817.0],1,5.254576,0.34855825,0.10525967,6.45107,4.0154343,
b81,0,Experiment 14,EM15707,7124.5693,81.64597,(x=67.42 y=83.51),1,1,ip[width=49 height=11 bits=16 min=0.0 max=927.0],ip[width=49 height=11 bits=16 min=6432.0 max=15817.0],1,3.4316304,0.4850202,0.32094532,4.264902,4.273093,
b82,0,Experiment 14,EM15707,7075.7554,75.55022,(x=67.67 y=46.42),1,1,ip[width=26 height=11 bits=16 min=0.0 max=927.0],ip[width=26 height=11 bits=16 min=6432.0 max=15817.0],1,1.8103023,0.779572,0.05552766,2.1854672,4.3228455,
b83,0,Experiment 14,EM15707,7195.9614,81.67584,(x=67.60 y=56.86),1,1,ip[width=36 height=11 bits=16 min=0.0 max=927.0],ip[width=36 height=11 bits=16 min=6432.0 max=15817.0],1,2.5791502,0.638902,0.22153999,3.0926068,4.20033,
b84,0,Experiment 14,EM15707,7070.145,83.762886,(x=72.60 y=64.96),1,1,ip[width=34 height=11 bits=16 min=0.0 max=927.0],ip[width=34 height=11 bits=16 min=6432.0 max=15817.0],1,2.3076544,0.66262734,0.20198292,2.8451917,4.3285637,
b85,0,Experiment 14,EM15707,8149.222,1694.5011,(x=74.71 y=27.80),1,1,ip[width=56 height=10 bits=16 min=0.0 max=927.0],ip[width=56 height=10 bits=16 min=6432.0 max=15817.0],1,3.7291534,0.39146382,0.07975848,4.8667316,3.228751,
b86,0,Experiment 14,EM15707,7023.3174,84.44231,(x=75.86 y=66.90),1,1,ip[width=29 height=11 bits=16 min=0.0 max=927.0],ip[width=29 height=11 bits=16 min=6432.0 max=15817.0],1,2.0545375,0.737771,0.07243678,2.4660926,4.3762913,
b87,0,Experiment 14,EM15707,7245.0044,81.30787,(x=76.06 y=83.09),1,1,ip[width=47 height=12 bits=16 min=0.0 max=927.0],ip[width=47 height=12 bits=16 min=6432.0 max=15817.0],1,3.3909245,0.5045259,0.2592758,4.036051,4.150344,
b88,0,Experiment 14,EM15707,7181.0864,86.0996,(x=77.43 y=16.68),1,1,ip[width=55 height=12 bits=16 min=0.0 max=927.0],ip[width=55 height=12 bits=16 min=6432.0 max=15817.0],1,3.965186,0.42390266,0.38226944,4.7362475,4.2154903,
b91,0,Experiment 14,EM15707,7027.1763,84.507576,(x=79.58 y=66.60),1,1,ip[width=30 height=11 bits=16 min=0.0 max=927.0],ip[width=30 height=11 bits=16 min=6432.0 max=15817.0],1,2.1164598,0.727309,0.07892495,2.542265,4.372358,
b93,0,Experiment 14,EM15707,7331.202,84.24034,(x=80.54 y=5.50),1,1,ip[width=51 height=12 bits=16 min=0.0 max=927.0],ip[width=51 height=12 bits=16 min=6432.0 max=15817.0],1,3.713534,0.47849295,0.34512496,4.4240074,4.06249,
b95,0,Experiment 14,EM15707,7464.5234,113.77957,(x=81.88 y=36.39),1,1,ip[width=28 height=9 bits=16 min=0.0 max=927.0],ip[width=28 height=9 bits=16 min=6432.0 max=15817.0],1,1.4683727,0.6082819,0.3200831,2.3813348,3.9266067,
b96,0,Experiment 14,EM15707,7403.3594,110.72754,(x=83.07 y=37.25),1,1,ip[width=46 height=10 bits=16 min=0.0 max=927.0],ip[width=46 height=10 bits=16 min=6432.0 max=15817.0],1,2.7446876,0.4218631,0.3102582,3.9609513,3.988946,
b97,0,Experiment 14,EM15707,6993.643,97.73946,(x=85.64 y=82.66),1,1,ip[width=32 height=11 bits=16 min=0.0 max=927.0],ip[width=32 height=11 bits=16 min=6432.0 max=15817.0],1,2.0727935,0.6355108,0.28931522,2.703108,4.406535,
b98,0,Experiment 14,EM15707,7225.772,84.9038,(x=85.71 y=68.28),1,1,ip[width=48 height=11 bits=16 min=0.0 max=927.0],ip[width=48 height=11 bits=16 min=6432.0 max=15817.0],1,3.478504,0.51563066,0.27934107,4.166526,4.169946,
b99,0,Experiment 14,EM15707,6844.573,79.97041,(x=86.51 y=87.02),1,1,ip[width=21 height=11 bits=16 min=0.0 max=927.0],ip[width=21 height=11 bits=16 min=6432.0 max=15817.0],1,1.342061,0.8880524,0.03142885,1.6969138,4.55847,
b100,0,Experiment 14,EM15707,7003.87,86.694916,(x=88.73 y=49.89),1,1,ip[width=21 height=11 bits=16 min=0.0 max=927.0],ip[width=21 height=11 bits=16 min=6432.0 max=15817.0],1,1.4042301,0.8811542,0.008590294,1.7047291,4.3961115,
b101,0,Experiment 14,EM15707,7195.55,91.6116,(x=91.41 y=5.96),1,1,ip[width=61 height=11 bits=16 min=0.0 max=927.0],ip[width=61 height=11 bits=16 min=6432.0 max=15817.0],1,4.463047,0.4244657,0.17935905,5.2435517,4.200749,
b102,0,Experiment 14,EM15707,7217.6055,89.8764,(x=92.23 y=68.01),1,1,ip[width=52 height=11 bits=16 min=0.0 max=927.0],ip[width=52 height=11 bits=16 min=6432.0 max=15817.0],1,3.5162494,0.4456583,0.1913789,4.5256667,4.1782694,
b103,0,Experiment 14,EM15707,7195.955,86.016464,(x=92.39 y=58.59),1,1,ip[width=55 height=11 bits=16 min=0.0 max=927.0],ip[width=55 height=11 bits=16 min=6432.0 max=15817.0],1,3.817473,0.42708904,0.27378702,4.74707,4.200336,
b105,0,Experiment 14,EM15707,7011.4556,84.4313,(x=93.72 y=32.72),1,1,ip[width=30 height=11 bits=16 min=0.0 max=927.0],ip[width=30 height=11 bits=16 min=6432.0 max=15817.0],1,2.058238,0.7046646,0.17230725,2.5430255,4.3883805,
b106,0,Experiment 14,EM15707,7367.331,84.86567,(x=94.62 y=65.62),1,1,ip[width=52 height=11 bits=16 min=0.0 max=927.0],ip[width=52 height=11 bits=16 min=6432.0 max=15817.0],1,3.6785796,0.47864595,0.08951758,4.4773793,4.0256667,
b107,0,Experiment 14,EM15707,6822.6514,85.24852,(x=95.29 y=57.10),1,1,ip[width=20 height=11 bits=16 min=0.0 max=927.0],ip[width=20 height=11 bits=16 min=6432.0 max=15817.0],1,1.3457617,0.8837086,0.012734777,1.676003,4.580813,
b111,0,Experiment 14,EM15707,7203.9814,201.22284,(x=99.05 y=10.79),1,1,ip[width=67 height=11 bits=16 min=0.0 max=927.0],ip[width=67 height=11 bits=16 min=6432.0 max=15817.0],1,4.243343,0.33996353,0.095397726,5.8195896,4.1921554,
b114,0,Experiment 14,EM15707,6992.5806,85.013245,(x=99.68 y=93.69),1,1,ip[width=32 height=12 bits=16 min=0.0 max=927.0],ip[width=32 height=12 bits=16 min=6432.0 max=15817.0],1,2.4038682,0.7024325,0.12215682,2.7515016,4.407618,
b120,0,Experiment 14,EM15707,7117.209,80.70904,(x=100.26 y=31.09),1,1,ip[width=39 height=11 bits=16 min=0.0 max=927.0],ip[width=39 height=11 bits=16 min=6432.0 max=15817.0],1,2.7770057,0.5940443,0.123337254,3.3118691,4.2805953,
b121,0,Experiment 14,EM15707,6883.815,83.15809,(x=103.55 y=87.31),1,1,ip[width=32 height=10 bits=16 min=0.0 max=927.0],ip[width=32 height=10 bits=16 min=6432.0 max=15817.0],1,2.136443,0.67182964,0.11097476,2.6984818,4.518474,
b122,0,Experiment 14,EM15707,7031.2534,86.28492,(x=105.98 y=28.13),1,1,ip[width=63 height=11 bits=16 min=0.0 max=927.0],ip[width=63 height=11 bits=16 min=6432.0 max=15817.0],1,4.251546,0.3722737,0.4211739,5.435812,4.3682027,
b123,0,Experiment 14,EM15707,7034.4873,1295.4601,(x=106.15 y=7.93),1,1,ip[width=47 height=12 bits=16 min=0.0 max=927.0],ip[width=47 height=12 bits=16 min=6432.0 max=15817.0],1,3.3790827,0.48044243,0.6428608,4.0171757,4.3649063,
b128,0,Experiment 14,EM15707,7238.2656,83.846985,(x=109.27 y=42.60),1,1,ip[width=69 height=11 bits=16 min=0.0 max=927.0],ip[width=69 height=11 bits=16 min=6432.0 max=15817.0],1,5.0936646,0.38143882,0.04580338,5.9543815,4.1572123,
b129,0,Experiment 14,EM15707,6990.8584,87.819725,(x=107.90 y=67.44),1,1,ip[width=34 height=11 bits=16 min=0.0 max=927.0],ip[width=34 height=11 bits=16 min=6432.0 max=15817.0],1,2.3148086,0.65707123,0.17735048,2.8920805,4.4093733,
b131,0,Experiment 14,EM15707,7112.2886,84.31389,(x=112.73 y=70.52),1,1,ip[width=41 height=11 bits=16 min=0.0 max=927.0],ip[width=41 height=11 bits=16 min=6432.0 max=15817.0],1,2.8395445,0.5602539,0.38710612,3.4854481,4.28561,
b132,0,Experiment 14,EM15707,7053.0483,206.0651,(x=114.01 y=64.45),1,1,ip[width=58 height=11 bits=16 min=0.0 max=927.0],ip[width=58 height=11 bits=16 min=6432.0 max=15817.0],1,3.9995394,0.38178837,0.07445501,5.0207996,4.3459883,
b133,0,Experiment 14,EM15707,7130.33,86.085,(x=114.69 y=72.38),1,1,ip[width=26 height=10 bits=16 min=0.0 max=927.0],ip[width=26 height=10 bits=16 min=6432.0 max=15817.0],1,1.5690273,0.75046146,0.011705089,2.1611128,4.267222,
b134,0,Experiment 14,EM15707,7046.7983,81.97561,(x=115.61 y=74.41),1,1,ip[width=24 height=11 bits=16 min=0.0 max=927.0],ip[width=24 height=11 bits=16 min=6432.0 max=15817.0],1,1.6168876,0.7858583,0.010273709,1.9961077,4.352359,
b135,0,Experiment 14,EM15707,7056.865,86.03132,(x=117.83 y=50.47),1,1,ip[width=54 height=11 bits=16 min=0.0 max=927.0],ip[width=54 height=11 bits=16 min=6432.0 max=15817.0],1,3.7698593,0.41457936,0.4136934,4.659331,4.3420987,
b147,0,Experiment 14,EM15707,7294.828,88.764854,(x=4.15 y=42.59),1,2,ip[width=44 height=11 bits=16 min=0.0 max=927.0],ip[width=44 height=11 bits=16 min=6432.0 max=15817.0],1,3.0852757,0.52953136,0.3977897,3.7798076,4.767724,
b148,0,Experiment 14,EM15707,7358.3613,87.440445,(x=3.73 y=47.18),1,2,ip[width=38 height=12 bits=16 min=0.0 max=927.0],ip[width=38 height=12 bits=16 min=6432.0 max=15817.0],1,2.839614,0.6275213,0.1072095,3.2599754,4.698368,
b149,0,Experiment 14,EM15707,7298.1206,80.295456,(x=5.65 y=35.68),1,2,ip[width=49 height=11 bits=16 min=0.0 max=927.0],ip[width=49 height=11 bits=16 min=6432.0 max=15817.0],1,3.4636054,0.48625165,0.14619961,4.2419133,4.76413,
b151,0,Experiment 14,EM15707,7252.3633,86.2522,(x=9.82 y=81.72),1,2,ip[width=41 height=10 bits=16 min=0.0 max=927.0],ip[width=41 height=10 bits=16 min=6432.0 max=15817.0],1,2.6684873,0.5459259,0.12381298,3.492301,4.8140817,
b152,0,Experiment 14,EM15707,7619.871,88.97868,(x=10.82 y=65.45),1,2,ip[width=68 height=11 bits=16 min=0.0 max=927.0],ip[width=68 height=11 bits=16 min=6432.0 max=15817.0],1,4.4782963,0.34529105,0.03385259,5.912768,4.4128895,
b153,0,Experiment 14,EM15707,7258.8696,89.08488,(x=10.99 y=56.08),1,2,ip[width=42 height=11 bits=16 min=0.0 max=927.0],ip[width=42 height=11 bits=16 min=6432.0 max=15817.0],1,2.964746,0.54367083,0.14102511,3.634637,4.806978,
b154,0,Experiment 14,EM15707,7625.3228,88.5,(x=11.09 y=69.83),1,2,ip[width=27 height=10 bits=16 min=0.0 max=927.0],ip[width=27 height=10 bits=16 min=6432.0 max=15817.0],1,1.6767745,0.72147894,0.20730141,2.2699873,4.4069376,
b155,0,Experiment 14,EM15707,7691.8394,88.72021,(x=11.05 y=67.61),1,2,ip[width=27 height=10 bits=16 min=0.0 max=927.0],ip[width=27 height=10 bits=16 min=6432.0 max=15817.0],1,1.5357225,0.698364,0.06616063,2.2271583,4.334325,
b156,0,Experiment 14,EM15707,7443.3125,91.037315,(x=11.69 y=72.11),1,2,ip[width=33 height=10 bits=16 min=0.0 max=927.0],ip[width=33 height=10 bits=16 min=6432.0 max=15817.0],1,2.119081,0.6345182,0.2651033,2.8128774,4.6056304,
b157,0,Experiment 14,EM15707,7260.744,90.105125,(x=13.55 y=38.29),1,2,ip[width=41 height=12 bits=16 min=0.0 max=927.0],ip[width=41 height=12 bits=16 min=6432.0 max=15817.0],1,3.0784142,0.6029459,0.22761637,3.5006955,4.804932,
b159,0,Experiment 14,EM15707,7103.463,100.676765,(x=14.27 y=50.04),1,2,ip[width=22 height=12 bits=16 min=0.0 max=927.0],ip[width=22 height=12 bits=16 min=6432.0 max=15817.0],1,1.5598376,0.86201537,0.0024313163,1.8534012,4.9766293,
b161,0,Experiment 14,EM15707,7148.6704,88.42424,(x=15.48 y=62.79),1,2,ip[width=20 height=11 bits=16 min=0.0 max=927.0],ip[width=20 height=11 bits=16 min=6432.0 max=15817.0],1,1.3033596,0.88810515,0.0034392208,1.6513828,4.927278,
b162,0,Experiment 14,EM15707,7455.9077,88.0604,(x=16.92 y=79.77),1,2,ip[width=42 height=10 bits=16 min=0.0 max=927.0],ip[width=42 height=10 bits=16 min=6432.0 max=15817.0],1,2.347065,0.45196941,0.26662922,3.6131487,4.591881,
b163,0,Experiment 14,EM15707,7455.9253,82.76136,(x=16.34 y=80.91),1,2,ip[width=34 height=10 bits=16 min=0.0 max=927.0],ip[width=34 height=10 bits=16 min=6432.0 max=15817.0],1,2.0414007,0.55890536,0.0018636108,2.932483,4.5918617,
b164,0,Experiment 14,EM15707,7513.1797,87.00726,(x=17.96 y=23.51),1,2,ip[width=53 height=10 bits=16 min=0.0 max=927.0],ip[width=53 height=10 bits=16 min=6432.0 max=15817.0],1,3.2822828,0.4024888,0.23402682,4.5434833,4.5293593,
b165,0,Experiment 14,EM15707,7352.3857,843.12286,(x=19.94 y=45.87),1,2,ip[width=43 height=13 bits=16 min=0.0 max=927.0],ip[width=43 height=13 bits=16 min=6432.0 max=15817.0],1,3.3034067,0.57208645,0.33564422,3.6853328,4.7048917,
b167,0,Experiment 14,EM15707,7314.5996,90.11963,(x=24.57 y=53.98),1,2,ip[width=36 height=12 bits=16 min=0.0 max=927.0],ip[width=36 height=12 bits=16 min=6432.0 max=15817.0],1,2.544612,0.6150246,0.07616063,3.101495,4.746141,
b168,0,Experiment 14,EM15707,7431.0225,517.43866,(x=25.33 y=42.13),1,2,ip[width=61 height=11 bits=16 min=0.0 max=927.0],ip[width=61 height=11 bits=16 min=6432.0 max=15817.0],1,4.211642,0.37822023,0.6358808,5.319318,4.619047,
b169,0,Experiment 14,EM15707,7286.7104,90.676315,(x=26.13 y=75.62),1,2,ip[width=40 height=11 bits=16 min=0.0 max=927.0],ip[width=40 height=11 bits=16 min=6432.0 max=15817.0],1,2.9805968,0.6086128,0.10683329,3.449003,4.776586,
b171,0,Experiment 14,EM15707,7181.949,91.24286,(x=28.74 y=70.29),1,2,ip[width=24 height=11 bits=16 min=0.0 max=927.0],ip[width=24 height=11 bits=16 min=6432.0 max=15817.0],1,1.6569767,0.83189684,0.07655792,1.9666128,4.8909492,
b172,0,Experiment 14,EM15707,7470.466,89.021736,(x=31.21 y=51.70),1,2,ip[width=47 height=11 bits=16 min=0.0 max=927.0],ip[width=47 height=11 bits=16 min=6432.0 max=15817.0],1,3.269362,0.51204425,0.052410826,4.003406,4.5759883,
b176,0,Experiment 14,EM15707,7390.67,86.400536,(x=39.10 y=24.27),1,2,ip[width=47 height=10 bits=16 min=0.0 max=927.0],ip[width=47 height=10 bits=16 min=6432.0 max=15817.0],1,2.9536138,0.46454865,0.34456512,4.0358667,4.663098,
b177,0,Experiment 14,EM15707,7095.567,87.0566,(x=39.83 y=77.30),1,2,ip[width=19 height=11 bits=16 min=0.0 max=927.0],ip[width=19 height=11 bits=16 min=6432.0 max=15817.0],1,1.252138,0.91086453,0.04571062,1.5698873,4.985249,
b178,0,Experiment 14,EM15707,7473.619,89.344826,(x=41.23 y=2.88),1,2,ip[width=49 height=11 bits=16 min=0.0 max=927.0],ip[width=49 height=11 bits=16 min=6432.0 max=15817.0],1,3.4430711,0.49714908,0.14754064,4.2331324,4.572546,
b179,0,Experiment 14,EM15707,7202.4937,88.55745,(x=43.44 y=55.46),1,2,ip[width=28 height=11 bits=16 min=0.0 max=927.0],ip[width=28 height=11 bits=16 min=6432.0 max=15817.0],1,1.8712378,0.7039038,0.024272073,2.3884087,4.8685217,
b180,0,Experiment 14,EM15707,7166.1143,88.803925,(x=45.48 y=67.46),1,2,ip[width=23 height=11 bits=16 min=0.0 max=927.0],ip[width=23 height=11 bits=16 min=6432.0 max=15817.0],1,1.5898737,0.8352715,0.14111285,1.9513353,4.9082355,
b181,0,Experiment 14,EM15707,7454.707,90.9147,(x=47.81 y=2.18),1,2,ip[width=40 height=11 bits=16 min=0.0 max=927.0],ip[width=40 height=11 bits=16 min=6432.0 max=15817.0],1,2.693756,0.55987185,0.22539072,3.392315,4.593191,
b182,0,Experiment 14,EM15707,7445.1646,92.18911,(x=47.41 y=48.79),1,2,ip[width=39 height=11 bits=16 min=0.0 max=927.0],ip[width=39 height=11 bits=16 min=6432.0 max=15817.0],1,2.7482648,0.5933864,0.072067596,3.3397737,4.603609,
b183,0,Experiment 14,EM15707,7541.893,84.79808,(x=47.40 y=19.08),1,2,ip[width=46 height=11 bits=16 min=0.0 max=927.0],ip[width=46 height=11 bits=16 min=6432.0 max=15817.0],1,3.2460177,0.52715915,0.13321231,3.9223776,4.4980145,
b184,0,Experiment 14,EM15707,7298.535,425.2586,(x=50.39 y=72.31),1,2,ip[width=32 height=12 bits=16 min=0.0 max=927.0],ip[width=32 height=12 bits=16 min=6432.0 max=15817.0],1,2.3000064,0.7092324,0.16573809,2.7229848,4.7636776,
b186,0,Experiment 14,EM15707,7172.1953,92.1,(x=53.38 y=95.52),1,2,ip[width=27 height=11 bits=16 min=0.0 max=927.0],ip[width=27 height=11 bits=16 min=6432.0 max=15817.0],1,1.7577546,0.7532008,0.17493226,2.2433739,4.901597,
b187,0,Experiment 14,EM15707,7398.0933,89.29888,(x=53.39 y=48.17),1,2,ip[width=40 height=11 bits=16 min=0.0 max=927.0],ip[width=40 height=11 bits=16 min=6432.0 max=15817.0],1,2.8204253,0.5792962,0.12515007,3.3904977,4.654994,
b188,0,Experiment 14,EM15707,7367.015,83.41122,(x=56.37 y=82.28),1,2,ip[width=37 height=11 bits=16 min=0.0 max=927.0],ip[width=37 height=11 bits=16 min=6432.0 max=15817.0],1,2.5269728,0.62086004,0.037343618,3.1480005,4.688921,
b191,0,Experiment 14,EM15707,7368.0303,96.19273,(x=58.21 y=66.39),1,2,ip[width=41 height=11 bits=16 min=0.0 max=927.0],ip[width=41 height=11 bits=16 min=6432.0 max=15817.0],1,2.827703,0.5623217,0.03928612,3.5273836,4.687813,
b192,0,Experiment 14,EM15707,7496.585,84.19664,(x=57.80 y=16.23),1,2,ip[width=48 height=11 bits=16 min=0.0 max=927.0],ip[width=48 height=11 bits=16 min=6432.0 max=15817.0],1,3.2880497,0.47654262,0.30381453,4.169448,4.5474753,
b193,0,Experiment 14,EM15707,7524.4414,92.72443,(x=59.25 y=3.97),1,2,ip[width=56 height=11 bits=16 min=0.0 max=927.0],ip[width=56 height=11 bits=16 min=6432.0 max=15817.0],1,3.7484696,0.39841372,0.4767338,4.8385015,4.517066,
b194,0,Experiment 14,EM15707,7474.1445,86.465515,(x=58.61 y=51.39),1,2,ip[width=28 height=10 bits=16 min=0.0 max=927.0],ip[width=28 height=10 bits=16 min=6432.0 max=15817.0],1,1.8469375,0.7246186,0.013555935,2.3516536,4.5719724,
b195,0,Experiment 14,EM15707,7602.643,89.549225,(x=60.23 y=59.40),1,2,ip[width=48 height=11 bits=16 min=0.0 max=927.0],ip[width=48 height=11 bits=16 min=6432.0 max=15817.0],1,3.0163069,0.4604816,0.01022908,4.1138844,4.4316964,
b196,0,Experiment 14,EM15707,7532.3027,87.28144,(x=59.61 y=49.30),1,2,ip[width=22 height=10 bits=16 min=0.0 max=927.0],ip[width=22 height=10 bits=16 min=6432.0 max=15817.0],1,1.3394707,0.818086,0.010523003,1.8164158,4.5084834,
b197,0,Experiment 14,EM15707,7368.9907,89.89687,(x=60.71 y=74.65),1,2,ip[width=36 height=11 bits=16 min=0.0 max=927.0],ip[width=36 height=11 bits=16 min=6432.0 max=15817.0],1,2.5020556,0.62770075,0.16105796,3.096635,4.6867642,
b198,0,Experiment 14,EM15707,7697.9097,101.421875,(x=61.14 y=60.56),1,2,ip[width=27 height=9 bits=16 min=0.0 max=927.0],ip[width=27 height=9 bits=16 min=6432.0 max=15817.0],1,1.5219071,0.6655764,0.04853384,2.3058841,4.327698,
b200,0,Experiment 14,EM15707,7538.7036,86.213295,(x=61.15 y=31.73),1,2,ip[width=44 height=11 bits=16 min=0.0 max=927.0],ip[width=44 height=11 bits=16 min=6432.0 max=15817.0],1,2.8114207,0.44279104,0.61533,3.8198714,4.5014963,
b202,0,Experiment 14,EM15707,7400.3677,87.42691,(x=64.18 y=79.57),1,2,ip[width=58 height=13 bits=16 min=0.0 max=927.0],ip[width=58 height=13 bits=16 min=6432.0 max=15817.0],1,4.734219,0.49424487,0.25663722,4.9902234,4.652511,
b203,0,Experiment 14,EM15707,7648.385,88.747955,(x=64.03 y=46.21),1,2,ip[width=73 height=11 bits=16 min=0.0 max=927.0],ip[width=73 height=11 bits=16 min=6432.0 max=15817.0],1,4.8562136,0.31787103,0.15814789,6.363999,4.3817625,
b205,0,Experiment 14,EM15707,7537.385,97.582565,(x=63.38 y=59.95),1,2,ip[width=26 height=11 bits=16 min=0.0 max=927.0],ip[width=26 height=11 bits=16 min=6432.0 max=15817.0],1,1.7070572,0.7635801,0.20744899,2.199364,4.502936,
b206,0,Experiment 14,EM15707,7383.6045,85.31278,(x=65.77 y=67.81),1,2,ip[width=46 height=12 bits=16 min=0.0 max=927.0],ip[width=46 height=12 bits=16 min=6432.0 max=15817.0],1,3.4417453,0.46226734,0.16499706,3.9974072,4.670811,
b207,0,Experiment 14,EM15707,7564.742,86.454544,(x=65.62 y=25.72),1,2,ip[width=48 height=10 bits=16 min=0.0 max=927.0],ip[width=48 height=10 bits=16 min=6432.0 max=15817.0],1,3.2841024,0.48744106,0.22501177,4.143362,4.473071,
b208,0,Experiment 14,EM15707,7405.356,89.94539,(x=67.30 y=38.48),1,2,ip[width=36 height=11 bits=16 min=0.0 max=927.0],ip[width=36 height=11 bits=16 min=6432.0 max=15817.0],1,2.2685518,0.5203688,0.5673442,3.0828404,4.647066,
b210,0,Experiment 14,EM15707,7517.8164,84.50437,(x=70.73 y=33.92),1,2,ip[width=39 height=11 bits=16 min=0.0 max=927.0],ip[width=39 height=11 bits=16 min=6432.0 max=15817.0],1,2.7239645,0.5921986,0.07489945,3.3625896,4.5242977,
b211,0,Experiment 14,EM15707,7325.777,91.17647,(x=72.47 y=56.40),1,2,ip[width=35 height=11 bits=16 min=0.0 max=927.0],ip[width=35 height=11 bits=16 min=6432.0 max=15817.0],1,2.4106524,0.6290645,0.26958036,3.0187721,4.7339387,
b212,0,Experiment 14,EM15707,7376.9795,233.48431,(x=72.18 y=24.32),1,2,ip[width=33 height=11 bits=16 min=0.0 max=927.0],ip[width=33 height=11 bits=16 min=6432.0 max=15817.0],1,2.2606575,0.67938757,0.072175376,2.7610865,4.678043,
b217,0,Experiment 14,EM15707,7327.537,88.40706,(x=79.26 y=77.59),1,2,ip[width=47 height=11 bits=16 min=0.0 max=927.0],ip[width=47 height=11 bits=16 min=6432.0 max=15817.0],1,3.3751357,0.52170926,0.2397155,4.0660615,4.7320175,
b218,0,Experiment 14,EM15707,7465.0586,94.58868,(x=79.81 y=96.52),1,2,ip[width=36 height=10 bits=16 min=0.0 max=927.0],ip[width=36 height=10 bits=16 min=6432.0 max=15817.0],1,2.0991907,0.5607943,0.0992335,3.0518024,4.5818915,
b219,0,Experiment 14,EM15707,7373.035,162.38618,(x=80.47 y=95.57),1,2,ip[width=30 height=11 bits=16 min=0.0 max=927.0],ip[width=30 height=11 bits=16 min=6432.0 max=15817.0],1,1.9622709,0.6941099,0.049231667,2.5191364,4.682349,
b220,0,Experiment 14,EM15707,7504.406,91.76316,(x=82.56 y=13.16),1,2,ip[width=44 height=11 bits=16 min=0.0 max=927.0],ip[width=44 height=11 bits=16 min=6432.0 max=15817.0],1,2.9914825,0.5339916,0.0886398,3.7696927,4.5389376,
b221,0,Experiment 14,EM15707,7450.209,86.30318,(x=86.03 y=25.62),1,2,ip[width=46 height=11 bits=16 min=0.0 max=927.0],ip[width=46 height=11 bits=16 min=6432.0 max=15817.0],1,3.236427,0.4935986,0.26955545,3.9963026,4.5981016,
b225,0,Experiment 14,EM15707,7413.4893,91.79155,(x=90.06 y=43.82),1,2,ip[width=41 height=11 bits=16 min=0.0 max=927.0],ip[width=41 height=11 bits=16 min=6432.0 max=15817.0],1,2.8267162,0.56093127,0.20307603,3.5422359,4.6381874,
b228,0,Experiment 14,EM15707,7216.158,91.0,(x=90.97 y=94.15),1,2,ip[width=31 height=10 bits=16 min=0.0 max=927.0],ip[width=31 height=10 bits=16 min=6432.0 max=15817.0],1,2.0022366,0.6827956,0.2375618,2.5977387,4.853605,
b229,0,Experiment 14,EM15707,7279.97,88.28405,(x=91.22 y=91.88),1,2,ip[width=30 height=11 bits=16 min=0.0 max=927.0],ip[width=30 height=11 bits=16 min=6432.0 max=15817.0],1,2.0456562,0.72951865,0.018747626,2.5035028,4.783944,
b230,0,Experiment 14,EM15707,7322.512,91.85821,(x=93.41 y=67.10),1,2,ip[width=45 height=11 bits=16 min=0.0 max=927.0],ip[width=45 height=11 bits=16 min=6432.0 max=15817.0],1,3.1681523,0.5290544,0.13700634,3.8793218,4.7375026,
b231,0,Experiment 14,EM15707,7414.7827,87.747475,(x=92.78 y=20.05),1,2,ip[width=45 height=11 bits=16 min=0.0 max=927.0],ip[width=45 height=11 bits=16 min=6432.0 max=15817.0],1,3.108512,0.5272908,0.2669089,3.864067,4.6367755,
b232,0,Experiment 14,EM15707,7480.0205,91.388885,(x=99.10 y=50.03),1,2,ip[width=49 height=11 bits=16 min=0.0 max=927.0],ip[width=49 height=11 bits=16 min=6432.0 max=15817.0],1,3.392158,0.4439548,0.2009355,4.262019,4.565558,
b233,0,Experiment 14,EM15707,7338.201,86.68788,(x=99.33 y=79.43),1,2,ip[width=52 height=12 bits=16 min=0.0 max=927.0],ip[width=52 height=12 bits=16 min=6432.0 max=15817.0],1,3.8285747,0.5002108,0.02512019,4.4694963,4.720376,
b234,0,Experiment 14,EM15707,7506.732,88.09293,(x=101.25 y=11.51),1,2,ip[width=58 height=11 bits=16 min=0.0 max=927.0],ip[width=58 height=11 bits=16 min=6432.0 max=15817.0],1,4.2525325,0.4338222,0.021382252,5.0009375,4.5363984,
b235,0,Experiment 14,EM15707,7466.8936,90.289474,(x=101.82 y=61.92),1,2,ip[width=47 height=10 bits=16 min=0.0 max=927.0],ip[width=47 height=10 bits=16 min=6432.0 max=15817.0],1,2.99028,0.46738952,0.15593366,4.0395746,4.5798883,
b236,0,Experiment 14,EM15707,7220.451,86.72857,(x=103.48 y=36.94),1,2,ip[width=24 height=11 bits=16 min=0.0 max=927.0],ip[width=24 height=11 bits=16 min=6432.0 max=15817.0],1,1.659567,0.816935,0.010069209,2.0172255,4.8489184,
b237,0,Experiment 14,EM15707,7479.767,83.392975,(x=104.23 y=60.19),1,2,ip[width=39 height=11 bits=16 min=0.0 max=927.0],ip[width=39 height=11 bits=16 min=6432.0 max=15817.0],1,2.4791124,0.5559721,0.1630293,3.308979,4.5658345,
b238,0,Experiment 14,EM15707,7453.4644,263.53387,(x=107.62 y=91.07),1,2,ip[width=56 height=12 bits=16 min=0.0 max=927.0],ip[width=56 height=12 bits=16 min=6432.0 max=15817.0],1,3.8934574,0.41381946,0.77362615,4.810536,4.594548,
b239,0,Experiment 14,EM15707,7125.583,89.756035,(x=106.07 y=28.84),1,2,ip[width=41 height=11 bits=16 min=0.0 max=927.0],ip[width=41 height=11 bits=16 min=6432.0 max=15817.0],1,2.9459968,0.56923455,0.1148942,3.535741,4.9524817,
b240,0,Experiment 14,EM15707,7508.173,81.41595,(x=108.13 y=13.97),1,2,ip[width=51 height=11 bits=16 min=0.0 max=927.0],ip[width=51 height=11 bits=16 min=6432.0 max=15817.0],1,3.655451,0.4847937,0.12787555,4.4298124,4.5348253,
b241,0,Experiment 14,EM15707,7190.105,90.273766,(x=111.43 y=69.63),1,2,ip[width=30 height=11 bits=16 min=0.0 max=927.0],ip[width=30 height=11 bits=16 min=6432.0 max=15817.0],1,2.0577447,0.6750956,0.22091214,2.53171,4.882046,
b243,0,Experiment 14,EM15707,7453.4507,300.58392,(x=113.36 y=11.73),1,2,ip[width=35 height=10 bits=16 min=0.0 max=927.0],ip[width=35 height=10 bits=16 min=6432.0 max=15817.0],1,2.257327,0.6017005,0.036204197,2.9491158,4.5945635,
b244,0,Experiment 14,EM15707,7365.6616,86.88776,(x=114.33 y=46.91),1,2,ip[width=41 height=12 bits=16 min=0.0 max=927.0],ip[width=41 height=12 bits=16 min=6432.0 max=15817.0],1,3.1271996,0.53219616,0.31336316,3.5185356,4.690398,
b246,0,Experiment 14,EM15707,7278.995,83.83088,(x=117.12 y=81.36),1,2,ip[width=42 height=12 bits=16 min=0.0 max=927.0],ip[width=42 height=12 bits=16 min=6432.0 max=15817.0],1,3.2401893,0.5757172,0.009294471,3.6072037,4.7850084,
b249,0,Experiment 14,EM15707,7211.3823,89.2,(x=120.21 y=67.89),1,2,ip[width=20 height=10 bits=16 min=0.0 max=927.0],ip[width=20 height=10 bits=16 min=6432.0 max=15817.0],1,1.1898457,0.875918,0.029938547,1.6028259,4.8588185,
b262,0,Experiment 14,EM15707,7330.1963,87.18939,(x=111.01 y=83.70),1,2,ip[width=49 height=10 bits=16 min=0.0 max=927.0],ip[width=49 height=10 bits=16 min=6432.0 max=15817.0],1,3.1207855,0.44939685,0.16608827,4.1816287,4.729114,
b263,0,Experiment 14,EM15707,7404.3013,84.701385,(x=111.21 y=82.59),1,2,ip[width=20 height=10 bits=16 min=0.0 max=927.0],ip[width=20 height=10 bits=16 min=6432.0 max=15817.0],1,1.1229893,0.82089484,0.050183956,1.6551682,4.648217,
b267,0,Experiment 14,EM15707,7543.022,105.56827,(x=4.39 y=63.46),1,3,ip[width=32 height=10 bits=16 min=0.0 max=927.0],ip[width=32 height=10 bits=16 min=6432.0 max=15817.0],1,2.1431346,0.6537763,0.108585365,2.7509975,4.3460956,
b268,0,Experiment 14,EM15707,7613.14,101.3829,(x=4.54 y=65.61),1,3,ip[width=32 height=11 bits=16 min=0.0 max=927.0],ip[width=32 height=11 bits=16 min=6432.0 max=15817.0],1,2.1332512,0.67793643,0.14197874,2.7016394,4.2743607,
b269,0,Experiment 14,EM15707,7699.6465,101.850266,(x=5.44 y=74.33),1,3,ip[width=51 height=10 bits=16 min=0.0 max=927.0],ip[width=51 height=10 bits=16 min=6432.0 max=15817.0],1,2.9319656,0.38983774,0.16425337,4.377958,4.18586,
b270,0,Experiment 14,EM15707,7479.437,98.78125,(x=4.62 y=88.62),1,3,ip[width=21 height=10 bits=16 min=0.0 max=927.0],ip[width=21 height=10 bits=16 min=6432.0 max=15817.0],1,1.2721518,0.825633,0.03326,1.7590804,4.411146,
b271,0,Experiment 14,EM15707,7450.2554,160.87878,(x=5.48 y=87.36),1,3,ip[width=27 height=11 bits=16 min=0.0 max=927.0],ip[width=27 height=11 bits=16 min=6432.0 max=15817.0],1,1.8421577,0.77724004,0.037679225,2.2332764,4.441001,
b273,0,Experiment 14,EM15707,7761.7563,98.88669,(x=6.39 y=73.87),1,3,ip[width=44 height=11 bits=16 min=0.0 max=927.0],ip[width=44 height=11 bits=16 min=6432.0 max=15817.0],1,2.7872128,0.48545384,0.1540238,3.8212264,4.122318,
b274,0,Experiment 14,EM15707,7548.0244,127.91873,(x=6.00 y=24.61),1,3,ip[width=31 height=12 bits=16 min=0.0 max=927.0],ip[width=31 height=12 bits=16 min=6432.0 max=15817.0],1,2.2325218,0.69167465,0.0773925,2.60137,4.3409777,
b275,0,Experiment 14,EM15707,7451.991,95.22523,(x=7.06 y=40.08),1,3,ip[width=26 height=11 bits=16 min=0.0 max=927.0],ip[width=26 height=11 bits=16 min=6432.0 max=15817.0],1,1.7558041,0.7894871,0.058095984,2.1399205,4.4392247,
b276,0,Experiment 14,EM15707,7668.9775,104.722855,(x=8.47 y=36.02),1,3,ip[width=39 height=11 bits=16 min=0.0 max=927.0],ip[width=39 height=11 bits=16 min=6432.0 max=15817.0],1,2.7616637,0.5969243,0.05252954,3.3663478,4.217236,
b277,0,Experiment 14,EM15707,7511.6943,97.06362,(x=11.93 y=92.86),1,3,ip[width=63 height=12 bits=16 min=0.0 max=927.0],ip[width=63 height=12 bits=16 min=6432.0 max=15817.0],1,4.8244505,0.43315038,0.21479264,5.4505863,4.378145,
b278,0,Experiment 14,EM15707,7563.432,98.89893,(x=13.25 y=18.89),1,3,ip[width=23 height=11 bits=16 min=0.0 max=927.0],ip[width=23 height=11 bits=16 min=6432.0 max=15817.0],1,1.5342654,0.8279407,0.04729902,1.9323716,4.325215,
b279,0,Experiment 14,EM15707,7855.635,108.567795,(x=19.21 y=86.27),1,3,ip[width=34 height=10 bits=16 min=0.0 max=927.0],ip[width=34 height=10 bits=16 min=6432.0 max=15817.0],1,1.86396,0.5512793,0.0017134396,2.8678823,4.026275,
b280,0,Experiment 14,EM15707,7677.2593,101.472725,(x=19.76 y=88.84),1,3,ip[width=39 height=11 bits=16 min=0.0 max=927.0],ip[width=39 height=11 bits=16 min=6432.0 max=15817.0],1,2.5779784,0.57314855,0.2385357,3.3503697,4.2087636,
b281,0,Experiment 14,EM15707,7707.3447,109.62764,(x=20.49 y=72.17),1,3,ip[width=62 height=11 bits=16 min=0.0 max=927.0],ip[width=62 height=11 bits=16 min=6432.0 max=15817.0],1,4.132697,0.36533055,0.45716646,5.376753,4.177984,
b282,0,Experiment 14,EM15707,7478.0186,103.957695,(x=20.23 y=28.08),1,3,ip[width=30 height=11 bits=16 min=0.0 max=927.0],ip[width=30 height=11 bits=16 min=6432.0 max=15817.0],1,2.045934,0.737034,0.17415863,2.5033832,4.4125977,
b283,0,Experiment 14,EM15707,7815.306,104.318054,(x=20.90 y=86.51),1,3,ip[width=43 height=10 bits=16 min=0.0 max=927.0],ip[width=43 height=10 bits=16 min=6432.0 max=15817.0],1,2.758688,0.5063206,0.115362614,3.7225718,4.0675335,
b284,0,Experiment 14,EM15707,7803.62,101.07757,(x=21.54 y=6.59),1,3,ip[width=57 height=11 bits=16 min=0.0 max=927.0],ip[width=57 height=11 bits=16 min=6432.0 max=15817.0],1,3.76565,0.39836258,0.19945294,4.950289,4.0794888,
b285,0,Experiment 14,EM15707,7545.2637,99.69751,(x=22.51 y=38.84),1,3,ip[width=32 height=11 bits=16 min=0.0 max=927.0],ip[width=32 height=11 bits=16 min=6432.0 max=15817.0],1,2.2251015,0.6925617,0.094457425,2.7143776,4.343802,
b287,0,Experiment 14,EM15707,7780.1943,959.70276,(x=24.94 y=3.96),1,3,ip[width=43 height=12 bits=16 min=0.0 max=927.0],ip[width=43 height=12 bits=16 min=6432.0 max=15817.0],1,3.147703,0.5294452,0.17199077,3.73062,4.1034546,
b288,0,Experiment 14,EM15707,7547.812,93.69136,(x=25.14 y=9.35),1,3,ip[width=30 height=11 bits=16 min=0.0 max=927.0],ip[width=30 height=11 bits=16 min=6432.0 max=15817.0],1,1.9292744,0.6756178,0.2570854,2.528974,4.341195,
b290,0,Experiment 14,EM15707,7507.8467,98.73115,(x=26.58 y=14.32),1,3,ip[width=35 height=12 bits=16 min=0.0 max=927.0],ip[width=35 height=12 bits=16 min=6432.0 max=15817.0],1,2.3958967,0.61102724,0.091844395,2.9630136,4.3820815,
b293,0,Experiment 14,EM15707,7265.1934,103.50944,(x=28.56 y=80.60),1,3,ip[width=25 height=11 bits=16 min=0.0 max=927.0],ip[width=25 height=11 bits=16 min=6432.0 max=15817.0],1,1.6649945,0.80518305,0.061998818,2.0846388,4.6303296,
b294,0,Experiment 14,EM15707,7832.188,105.6748,(x=31.23 y=1.46),1,3,ip[width=56 height=11 bits=16 min=0.0 max=927.0],ip[width=56 height=11 bits=16 min=6432.0 max=15817.0],1,3.8930326,0.4167406,0.49766353,4.879937,4.0502625,
b295,0,Experiment 14,EM15707,7498.2153,101.58766,(x=30.61 y=46.69),1,3,ip[width=39 height=10 bits=16 min=0.0 max=927.0],ip[width=39 height=10 bits=16 min=6432.0 max=15817.0],1,2.441367,0.55484647,0.08161647,3.3060644,4.3919353,
b297,0,Experiment 14,EM15707,7559.521,95.56982,(x=32.01 y=88.64),1,3,ip[width=46 height=12 bits=16 min=0.0 max=927.0],ip[width=46 height=12 bits=16 min=6432.0 max=15817.0],1,3.507738,0.55830115,0.2019146,3.9511359,4.329216,
b304,0,Experiment 14,EM15707,7570.9062,98.17866,(x=36.23 y=54.52),1,3,ip[width=45 height=11 bits=16 min=0.0 max=927.0],ip[width=45 height=11 bits=16 min=6432.0 max=15817.0],1,3.2220566,0.54048413,0.08832099,3.8666475,4.3175683,
b306,0,Experiment 14,EM15707,7403.056,103.31295,(x=36.75 y=75.45),1,3,ip[width=31 height=11 bits=16 min=0.0 max=927.0],ip[width=31 height=11 bits=16 min=6432.0 max=15817.0],1,2.1855366,0.71631056,0.08977835,2.5945258,4.4892883,
b308,0,Experiment 14,EM15707,7643.7124,100.77907,(x=38.62 y=64.09),1,3,ip[width=40 height=11 bits=16 min=0.0 max=927.0],ip[width=40 height=11 bits=16 min=6432.0 max=15817.0],1,2.7312422,0.5604432,0.37693095,3.4551907,4.2430835,
b315,0,Experiment 14,EM15707,7533.4766,96.05948,(x=43.08 y=10.27),1,3,ip[width=30 height=11 bits=16 min=0.0 max=927.0],ip[width=30 height=11 bits=16 min=6432.0 max=15817.0],1,2.0994682,0.713248,0.019311637,2.546016,4.355861,
b319,0,Experiment 14,EM15707,7722.7476,134.30605,(x=46.50 y=53.00),1,3,ip[width=57 height=11 bits=16 min=0.0 max=927.0],ip[width=57 height=11 bits=16 min=6432.0 max=15817.0],1,4.0614614,0.41392568,0.40296295,4.9485307,4.162226,
b320,0,Experiment 14,EM15707,7631.066,95.020966,(x=48.19 y=46.96),1,3,ip[width=56 height=11 bits=16 min=0.0 max=927.0],ip[width=56 height=11 bits=16 min=6432.0 max=15817.0],1,3.8042743,0.41280726,0.09865645,4.8637457,4.2560215,
b321,0,Experiment 14,EM15707,7919.158,112.204865,(x=50.00 y=58.61),1,3,ip[width=69 height=11 bits=16 min=0.0 max=927.0],ip[width=69 height=11 bits=16 min=6432.0 max=15817.0],1,4.558567,0.3331859,0.15967408,6.003011,3.961287,
b328,0,Experiment 14,EM15707,7723.9355,99.28148,(x=51.35 y=55.32),1,3,ip[width=34 height=10 bits=16 min=0.0 max=927.0],ip[width=34 height=10 bits=16 min=6432.0 max=15817.0],1,2.154822,0.6098432,0.15298599,2.9286323,4.1610107,
b329,0,Experiment 14,EM15707,7393.166,101.08475,(x=51.05 y=95.11),1,3,ip[width=29 height=11 bits=16 min=0.0 max=927.0],ip[width=29 height=11 bits=16 min=6432.0 max=15817.0],1,1.8640833,0.6413863,0.18429063,2.4586794,4.4994063,
b334,0,Experiment 14,EM15707,7336.7715,974.99304,(x=52.19 y=91.89),1,3,ip[width=29 height=12 bits=16 min=0.0 max=927.0],ip[width=29 height=12 bits=16 min=6432.0 max=15817.0],1,2.2652214,0.7815147,0.06502375,2.4751704,4.5571012,
b335,0,Experiment 14,EM15707,7339.853,96.54248,(x=53.13 y=96.44),1,3,ip[width=37 height=10 bits=16 min=0.0 max=927.0],ip[width=37 height=10 bits=16 min=6432.0 max=15817.0],1,2.4058418,0.5957783,0.017945606,3.124916,4.553949,
b336,0,Experiment 14,EM15707,7610.1353,111.86732,(x=54.25 y=18.78),1,3,ip[width=35 height=11 bits=16 min=0.0 max=927.0],ip[width=35 height=11 bits=16 min=6432.0 max=15817.0],1,2.444019,0.6610888,0.055529475,2.9517474,4.277435,
b337,0,Experiment 14,EM15707,7622.735,100.27105,(x=54.50 y=77.05),1,3,ip[width=44 height=11 bits=16 min=0.0 max=927.0],ip[width=44 height=11 bits=16 min=6432.0 max=15817.0],1,3.0017514,0.4909453,0.05928502,3.805462,4.2645445,
b338,0,Experiment 14,EM15707,7282.8022,96.55828,(x=55.35 y=86.45),1,3,ip[width=38 height=12 bits=16 min=0.0 max=927.0],ip[width=38 height=12 bits=16 min=6432.0 max=15817.0],1,2.5800138,0.54660136,0.39807412,3.2180054,4.6123147,
b339,0,Experiment 14,EM15707,7638.8013,104.487015,(x=55.58 y=73.23),1,3,ip[width=22 height=10 bits=16 min=0.0 max=927.0],ip[width=22 height=10 bits=16 min=6432.0 max=15817.0],1,1.2023041,0.7873101,0.059663065,1.7902899,4.248108,
b340,0,Experiment 14,EM15707,7677.129,99.26804,(x=56.18 y=74.02),1,3,ip[width=24 height=10 bits=16 min=0.0 max=927.0],ip[width=24 height=10 bits=16 min=6432.0 max=15817.0],1,1.5314052,0.7736738,0.03391831,2.0409873,4.2088966,
b341,0,Experiment 14,EM15707,7459.274,108.24286,(x=57.46 y=61.73),1,3,ip[width=24 height=11 bits=16 min=0.0 max=927.0],ip[width=24 height=11 bits=16 min=6432.0 max=15817.0],1,1.6463685,0.8055157,0.1912157,2.0425773,4.431774,
b342,0,Experiment 14,EM15707,7492.724,101.29412,(x=57.66 y=35.55),1,3,ip[width=26 height=10 bits=16 min=0.0 max=927.0],ip[width=26 height=10 bits=16 min=6432.0 max=15817.0],1,1.6348351,0.76120466,0.008960156,2.1576583,4.397553,
b343,0,Experiment 14,EM15707,7633.4414,103.82544,(x=58.73 y=67.27),1,3,ip[width=47 height=11 bits=16 min=0.0 max=927.0],ip[width=47 height=11 bits=16 min=6432.0 max=15817.0],1,3.1560638,0.45356822,0.4059338,4.031098,4.2535915,
b345,0,Experiment 14,EM15707,7759.0347,223.07669,(x=63.04 y=15.67),1,3,ip[width=39 height=11 bits=16 min=0.0 max=927.0],ip[width=39 height=11 bits=16 min=6432.0 max=15817.0],1,2.6925101,0.58262616,0.077652745,3.3210394,4.1251025,
b347,0,Experiment 14,EM15707,7695.6953,97.45126,(x=64.61 y=56.63),1,3,ip[width=35 height=10 bits=16 min=0.0 max=927.0],ip[width=35 height=10 bits=16 min=6432.0 max=15817.0],1,2.166664,0.5889682,0.07105244,2.9871366,4.189902,
b348,0,Experiment 14,EM15707,7588.634,102.67829,(x=66.06 y=47.59),1,3,ip[width=32 height=11 bits=16 min=0.0 max=927.0],ip[width=32 height=11 bits=16 min=6432.0 max=15817.0],1,2.0344315,0.627449,0.056370668,2.6781504,4.299432,
b349,0,Experiment 14,EM15707,7771.512,103.2807,(x=66.55 y=52.43),1,3,ip[width=37 height=10 bits=16 min=0.0 max=927.0],ip[width=37 height=10 bits=16 min=6432.0 max=15817.0],1,2.2329035,0.5231562,0.061883714,3.1238582,4.112337,
b350,0,Experiment 14,EM15707,7452.929,97.492065,(x=66.63 y=81.78),1,3,ip[width=44 height=11 bits=16 min=0.0 max=927.0],ip[width=44 height=11 bits=16 min=6432.0 max=15817.0],1,2.9749842,0.5194055,0.0568463,3.7813036,4.4382653,
b352,0,Experiment 14,EM15707,7697.321,100.592155,(x=66.84 y=25.52),1,3,ip[width=31 height=11 bits=16 min=0.0 max=927.0],ip[width=31 height=11 bits=16 min=6432.0 max=15817.0],1,2.0275853,0.64620227,0.15528889,2.6455846,4.188239,
b354,0,Experiment 14,EM15707,7855.9487,98.937706,(x=67.54 y=60.97),1,3,ip[width=38 height=10 bits=16 min=0.0 max=927.0],ip[width=38 height=10 bits=16 min=6432.0 max=15817.0],1,2.4355695,0.54335666,0.2813808,3.2678118,4.025954,
b356,0,Experiment 14,EM15707,7762.672,101.358185,(x=70.46 y=53.65),1,3,ip[width=63 height=11 bits=16 min=0.0 max=927.0],ip[width=63 height=11 bits=16 min=6432.0 max=15817.0],1,4.374157,0.3768774,0.18302332,5.4985094,4.1213813,
b358,0,Experiment 14,EM15707,7741.1055,170.04938,(x=68.83 y=62.76),1,3,ip[width=41 height=11 bits=16 min=0.0 max=927.0],ip[width=41 height=11 bits=16 min=6432.0 max=15817.0],1,2.5526297,0.49525076,0.22450593,3.4989452,4.143445,
b359,0,Experiment 14,EM15707,7727.457,100.29069,(x=73.71 y=74.38),1,3,ip[width=129 height=11 bits=16 min=0.0 max=927.0],ip[width=129 height=11 bits=16 min=6432.0 max=15817.0],1,9.682576,0.22008553,0.03099825,11.293589,4.157408,
b360,0,Experiment 14,EM15707,7759.773,95.56338,(x=69.90 y=2.83),1,3,ip[width=30 height=10 bits=16 min=0.0 max=927.0],ip[width=30 height=10 bits=16 min=6432.0 max=15817.0],1,1.6835743,0.59244126,0.026027594,2.5293207,4.1243467,
b361,0,Experiment 14,EM15707,7671.5015,146.61258,(x=70.32 y=12.71),1,3,ip[width=35 height=11 bits=16 min=0.0 max=927.0],ip[width=35 height=11 bits=16 min=6432.0 max=15817.0],1,2.3813875,0.6065666,0.19334011,2.9872706,4.2146535,
b362,0,Experiment 14,EM15707,7785.2583,98.3034,(x=71.20 y=46.44),1,3,ip[width=48 height=10 bits=16 min=0.0 max=927.0],ip[width=48 height=10 bits=16 min=6432.0 max=15817.0],1,3.283979,0.49007192,0.14864399,4.1085424,4.098274,
b363,0,Experiment 14,EM15707,7718.6147,92.41234,(x=71.82 y=4.70),1,3,ip[width=35 height=11 bits=16 min=0.0 max=927.0],ip[width=35 height=11 bits=16 min=6432.0 max=15817.0],1,2.4183004,0.6274349,0.21967958,3.0213773,4.1664543,
b364,0,Experiment 14,EM15707,7721.1973,103.67219,(x=71.09 y=21.02),1,3,ip[width=38 height=10 bits=16 min=0.0 max=927.0],ip[width=38 height=10 bits=16 min=6432.0 max=15817.0],1,2.3804314,0.54782957,0.23834945,3.2224913,4.163812,
b365,0,Experiment 14,EM15707,7407.7695,101.3533,(x=73.58 y=89.21),1,3,ip[width=54 height=11 bits=16 min=0.0 max=927.0],ip[width=54 height=11 bits=16 min=6432.0 max=15817.0],1,3.7893488,0.41878176,0.48329172,4.6400065,4.484466,
b368,0,Experiment 14,EM15707,7577.8345,93.545456,(x=73.23 y=10.92),1,3,ip[width=26 height=12 bits=16 min=0.0 max=927.0],ip[width=26 height=12 bits=16 min=6432.0 max=15817.0],1,1.8278798,0.7871751,0.011763783,2.206379,4.31048,
b371,0,Experiment 14,EM15707,7864.876,103.92308,(x=76.55 y=6.11),1,3,ip[width=58 height=11 bits=16 min=0.0 max=927.0],ip[width=58 height=11 bits=16 min=6432.0 max=15817.0],1,3.886781,0.3995383,0.20905013,5.018761,4.016821,
b382,0,Experiment 14,EM15707,7506.5835,104.106384,(x=80.08 y=69.27),1,3,ip[width=43 height=12 bits=16 min=0.0 max=927.0],ip[width=43 height=12 bits=16 min=6432.0 max=15817.0],1,2.966103,0.4694907,0.8040405,3.7322783,4.383374,
b384,0,Experiment 14,EM15707,7777.8257,106.800735,(x=79.42 y=75.06),1,3,ip[width=35 height=10 bits=16 min=0.0 max=927.0],ip[width=35 height=10 bits=16 min=6432.0 max=15817.0],1,2.1411302,0.6092817,0.20233567,2.9390025,4.1058784,
b385,0,Experiment 14,EM15707,7752.265,101.91391,(x=81.19 y=29.66),1,3,ip[width=51 height=11 bits=16 min=0.0 max=927.0],ip[width=51 height=11 bits=16 min=6432.0 max=15817.0],1,3.5680568,0.45361027,0.37856847,4.438035,4.1320276,
b386,0,Experiment 14,EM15707,7696.724,103.89744,(x=80.32 y=75.89),1,3,ip[width=39 height=11 bits=16 min=0.0 max=927.0],ip[width=39 height=11 bits=16 min=6432.0 max=15817.0],1,2.4756587,0.5546194,0.18357317,3.3046522,4.1888494,
b388,0,Experiment 14,EM15707,7521.6025,99.88271,(x=80.56 y=13.90),1,3,ip[width=20 height=11 bits=16 min=0.0 max=927.0],ip[width=20 height=11 bits=16 min=6432.0 max=15817.0],1,1.2825441,0.907467,0.0036143863,1.6089427,4.368009,
b389,0,Experiment 14,EM15707,7644.914,97.95413,(x=81.85 y=94.91),1,3,ip[width=55 height=12 bits=16 min=0.0 max=927.0],ip[width=55 height=12 bits=16 min=6432.0 max=15817.0],1,4.3143315,0.48938468,0.16406956,4.795893,4.241854,
b392,0,Experiment 14,EM15707,7403.1064,97.104546,(x=84.11 y=89.51),1,3,ip[width=51 height=11 bits=16 min=0.0 max=927.0],ip[width=51 height=11 bits=16 min=6432.0 max=15817.0],1,3.5012004,0.4756241,0.082632065,4.3872857,4.489237,
b393,0,Experiment 14,EM15707,7650.3096,105.1061,(x=87.60 y=50.55),1,3,ip[width=45 height=10 bits=16 min=0.0 max=927.0],ip[width=45 height=10 bits=16 min=6432.0 max=15817.0],1,2.975971,0.503113,0.10551096,3.8688982,4.2363343,
b394,0,Experiment 14,EM15707,7580.625,102.39358,(x=87.59 y=2.72),1,3,ip[width=29 height=11 bits=16 min=0.0 max=927.0],ip[width=29 height=11 bits=16 min=6432.0 max=15817.0],1,1.9662259,0.71390116,0.07645515,2.431581,4.3076253,
b402,0,Experiment 14,EM15707,7390.0776,103.25455,(x=93.24 y=70.04),1,3,ip[width=30 height=11 bits=16 min=0.0 max=927.0],ip[width=30 height=11 bits=16 min=6432.0 max=15817.0],1,2.1973784,0.74344283,0.039159875,2.4919689,4.502566,
b407,0,Experiment 14,EM15707,7660.7993,95.770645,(x=95.82 y=13.16),1,3,ip[width=51 height=11 bits=16 min=0.0 max=927.0],ip[width=51 height=11 bits=16 min=6432.0 max=15817.0],1,3.4429786,0.4535556,0.23811267,4.3874927,4.225602,
b411,0,Experiment 14,EM15707,7438.1045,101.32817,(x=95.98 y=62.23),1,3,ip[width=40 height=11 bits=16 min=0.0 max=927.0],ip[width=40 height=11 bits=16 min=6432.0 max=15817.0],1,2.5538633,0.50220543,0.43822327,3.4634829,4.453432,
b412,0,Experiment 14,EM15707,7403.3335,98.92654,(x=97.10 y=87.56),1,3,ip[width=46 height=12 bits=16 min=0.0 max=927.0],ip[width=46 height=12 bits=16 min=6432.0 max=15817.0],1,3.326782,0.531316,0.1896897,3.930743,4.4890046,
b413,0,Experiment 14,EM15707,7633.315,98.55882,(x=99.54 y=68.45),1,3,ip[width=81 height=11 bits=16 min=0.0 max=927.0],ip[width=81 height=11 bits=16 min=6432.0 max=15817.0],1,5.901368,0.32241964,0.3815269,7.0354977,4.2537208,
b414,0,Experiment 14,EM15707,7453.8086,102.99216,(x=100.08 y=77.41),1,3,ip[width=57 height=12 bits=16 min=0.0 max=927.0],ip[width=57 height=12 bits=16 min=6432.0 max=15817.0],1,4.057761,0.43654907,0.21301676,4.91333,4.437366,
b418,0,Experiment 14,EM15707,7466.1304,95.53939,(x=100.99 y=92.98),1,3,ip[width=38 height=11 bits=16 min=0.0 max=927.0],ip[width=38 height=11 bits=16 min=6432.0 max=15817.0],1,2.6066575,0.6088574,0.15380733,3.2031348,4.42476,
b421,0,Experiment 14,EM15707,7232.905,99.963234,(x=102.55 y=68.27),1,3,ip[width=18 height=10 bits=16 min=0.0 max=927.0],ip[width=18 height=10 bits=16 min=6432.0 max=15817.0],1,1.0990592,0.8959287,0.0066239885,1.49929,4.6633625,
b422,0,Experiment 14,EM15707,7523.74,100.128716,(x=103.08 y=93.08),1,3,ip[width=25 height=10 bits=16 min=0.0 max=927.0],ip[width=25 height=10 bits=16 min=6432.0 max=15817.0],1,1.5981382,0.7635873,0.018721936,2.1016312,4.3658214,
b423,0,Experiment 14,EM15707,7279.581,97.745705,(x=102.74 y=82.82),1,3,ip[width=34 height=11 bits=16 min=0.0 max=927.0],ip[width=34 height=11 bits=16 min=6432.0 max=15817.0],1,2.2992663,0.64349353,0.3201721,2.88281,4.61561,
b425,0,Experiment 14,EM15707,7731.1465,99.577705,(x=104.53 y=17.95),1,3,ip[width=34 height=11 bits=16 min=0.0 max=927.0],ip[width=34 height=11 bits=16 min=6432.0 max=15817.0],1,2.31339,0.65512216,0.09030395,2.8648875,4.153633,
b426,0,Experiment 14,EM15707,7691.124,118.208885,(x=106.48 y=50.25),1,3,ip[width=67 height=11 bits=16 min=0.0 max=927.0],ip[width=67 height=11 bits=16 min=6432.0 max=15817.0],1,4.840548,0.36617395,0.5051751,5.810691,4.1945786,
b429,0,Experiment 14,EM15707,8398.03,136.65504,(x=107.77 y=5.29),1,3,ip[width=30 height=11 bits=16 min=0.0 max=927.0],ip[width=30 height=11 bits=16 min=6432.0 max=15817.0],1,2.0323806,0.69577223,0.13335298,2.570063,3.4713743,
b430,0,Experiment 14,EM15707,7501.762,98.622536,(x=107.65 y=45.19),1,3,ip[width=40 height=11 bits=16 min=0.0 max=927.0],ip[width=40 height=11 bits=16 min=6432.0 max=15817.0],1,2.7872438,0.56385183,0.20168267,3.4659142,4.388306,
b432,0,Experiment 14,EM15707,7469.5317,100.55337,(x=115.18 y=68.54),1,3,ip[width=40 height=11 bits=16 min=0.0 max=927.0],ip[width=40 height=11 bits=16 min=6432.0 max=15817.0],1,2.8022926,0.5751048,0.056459174,3.4655325,4.42128,
b433,0,Experiment 14,EM15707,7342.923,95.4823,(x=115.04 y=29.04),1,3,ip[width=26 height=11 bits=16 min=0.0 max=927.0],ip[width=26 height=11 bits=16 min=6432.0 max=15817.0],1,1.7889625,0.7949304,0.15971242,2.1793604,4.550808,
b434,0,Experiment 14,EM15707,7524.2837,100.02098,(x=116.18 y=25.29),1,3,ip[width=32 height=12 bits=16 min=0.0 max=927.0],ip[width=32 height=12 bits=16 min=6432.0 max=15817.0],1,2.2617676,0.6610314,0.14762093,2.7181103,4.365266,
b436,0,Experiment 14,EM15707,7445.842,96.889175,(x=119.24 y=85.68),1,3,ip[width=43 height=11 bits=16 min=0.0 max=927.0],ip[width=43 height=11 bits=16 min=6432.0 max=15817.0],1,3.0625637,0.5564253,0.005393188,3.6691952,4.445516,
b437,0,Experiment 14,EM15707,7559.014,100.20335,(x=119.35 y=93.78),1,3,ip[width=44 height=12 bits=16 min=0.0 max=927.0],ip[width=44 height=12 bits=16 min=6432.0 max=15817.0],1,3.3171606,0.5463422,0.15144384,3.8111353,4.329735,
b443,0,Experiment 14,EM15707,7919.763,100.746376,(x=107.44 y=16.50),1,3,ip[width=36 height=10 bits=16 min=0.0 max=927.0],ip[width=36 height=10 bits=16 min=6432.0 max=15817.0],1,2.1778271,0.5319281,0.3044212,3.0868726,3.960668,
b444,0,Experiment 14,EM15707,7721.9297,101.452095,(x=109.85 y=16.72),1,3,ip[width=41 height=11 bits=16 min=0.0 max=927.0],ip[width=41 height=11 bits=16 min=6432.0 max=15817.0],1,2.6289842,0.49991235,0.14538553,3.5061705,4.163063,
b458,0,Experiment 14,EM15707,7224.732,92.68601,(x=4.31 y=83.90),1,4,ip[width=42 height=11 bits=16 min=0.0 max=927.0],ip[width=42 height=11 bits=16 min=6432.0 max=15817.0],1,2.9911895,0.57397443,0.34170136,3.5821326,4.5420794,
b460,0,Experiment 14,EM15707,7272.719,84.99769,(x=5.37 y=13.55),1,4,ip[width=51 height=12 bits=16 min=0.0 max=927.0],ip[width=51 height=12 bits=16 min=6432.0 max=15817.0],1,3.426145,0.4161903,0.0879736,4.4102917,4.4922576,
b461,0,Experiment 14,EM15707,7149.6816,88.003525,(x=4.47 y=93.67),1,4,ip[width=29 height=12 bits=16 min=0.0 max=927.0],ip[width=29 height=12 bits=16 min=6432.0 max=15817.0],1,2.2238064,0.77194035,0.006152582,2.4545221,4.619998,
b463,0,Experiment 14,EM15707,7290.5264,86.00728,(x=8.90 y=47.35),1,4,ip[width=47 height=11 bits=16 min=0.0 max=927.0],ip[width=47 height=11 bits=16 min=6432.0 max=15817.0],1,3.2535574,0.49581376,0.35713676,4.087787,4.47377,
b464,0,Experiment 14,EM15707,7390.9746,83.0,(x=9.66 y=60.00),1,4,ip[width=50 height=11 bits=16 min=0.0 max=927.0],ip[width=50 height=11 bits=16 min=6432.0 max=15817.0],1,3.3532407,0.4099332,0.80207926,4.2937245,4.369483,
b465,0,Experiment 14,EM15707,7313.2607,86.52955,(x=11.04 y=28.24),1,4,ip[width=47 height=11 bits=16 min=0.0 max=927.0],ip[width=47 height=11 bits=16 min=6432.0 max=15817.0],1,3.478134,0.5332061,0.13987885,4.045644,4.450167,
b467,0,Experiment 14,EM15707,7436.7583,93.00887,(x=11.16 y=35.52),1,4,ip[width=47 height=13 bits=16 min=0.0 max=927.0],ip[width=47 height=13 bits=16 min=6432.0 max=15817.0],1,3.533395,0.56144536,0.18063289,4.0211415,4.3219495,
b468,0,Experiment 14,EM15707,7210.522,87.551544,(x=11.97 y=50.68),1,4,ip[width=23 height=11 bits=16 min=0.0 max=927.0],ip[width=23 height=11 bits=16 min=6432.0 max=15817.0],1,1.5364934,0.82903427,0.0013651231,1.9410537,4.5568323,
b469,0,Experiment 14,EM15707,7317.0176,104.96,(x=12.56 y=82.19),1,4,ip[width=32 height=11 bits=16 min=0.0 max=927.0],ip[width=32 height=11 bits=16 min=6432.0 max=15817.0],1,2.1849816,0.6669156,0.12179344,2.7205224,4.446266,
b470,0,Experiment 14,EM15707,7344.269,92.09292,(x=12.55 y=48.40),1,4,ip[width=26 height=11 bits=16 min=0.0 max=927.0],ip[width=26 height=11 bits=16 min=6432.0 max=15817.0],1,1.7999716,0.79409206,0.037352134,2.1894732,4.4179735,
b471,0,Experiment 14,EM15707,7287.718,1724.1158,(x=12.77 y=62.47),1,4,ip[width=31 height=12 bits=16 min=0.0 max=927.0],ip[width=31 height=12 bits=16 min=6432.0 max=15817.0],1,2.3437653,0.72803074,0.020810718,2.6521537,4.4766865,
b473,0,Experiment 14,EM15707,7268.4624,91.121544,(x=14.98 y=30.07),1,4,ip[width=22 height=11 bits=16 min=0.0 max=927.0],ip[width=22 height=11 bits=16 min=6432.0 max=15817.0],1,1.4110914,0.845729,0.0132390065,1.8253812,4.4966774,
b474,0,Experiment 14,EM15707,7235.6978,87.21923,(x=15.93 y=38.59),1,4,ip[width=32 height=10 bits=16 min=0.0 max=927.0],ip[width=32 height=10 bits=16 min=6432.0 max=15817.0],1,2.0262594,0.6549633,0.20397344,2.6850066,4.5306945,
b475,0,Experiment 14,EM15707,7438.108,87.65085,(x=17.06 y=24.08),1,4,ip[width=34 height=11 bits=16 min=0.0 max=927.0],ip[width=34 height=11 bits=16 min=6432.0 max=15817.0],1,2.3214233,0.64905185,0.01550521,2.8888538,4.320548,
b477,0,Experiment 14,EM15707,7450.4624,119.937744,(x=18.59 y=72.51),1,4,ip[width=31 height=11 bits=16 min=0.0 max=927.0],ip[width=31 height=11 bits=16 min=6432.0 max=15817.0],1,2.0309775,0.65016997,0.08272572,2.6149824,4.307721,
b478,0,Experiment 14,EM15707,7223.955,94.79026,(x=19.80 y=20.41),1,4,ip[width=30 height=11 bits=16 min=0.0 max=927.0],ip[width=30 height=11 bits=16 min=6432.0 max=15817.0],1,2.0818753,0.7263286,0.00867952,2.5079625,4.542886,
b479,0,Experiment 14,EM15707,7599.5625,99.968956,(x=19.87 y=62.92),1,4,ip[width=52 height=11 bits=16 min=0.0 max=927.0],ip[width=52 height=11 bits=16 min=6432.0 max=15817.0],1,3.5683036,0.4516493,0.3744659,4.4510727,4.1529226,
b480,0,Experiment 14,EM15707,7429.3877,86.335106,(x=21.13 y=60.19),1,4,ip[width=24 height=10 bits=16 min=0.0 max=927.0],ip[width=24 height=10 bits=16 min=6432.0 max=15817.0],1,1.4529538,0.7642773,0.009884731,1.983103,4.3296013,
b481,0,Experiment 14,EM15707,7551.371,89.166664,(x=22.09 y=37.86),1,4,ip[width=28 height=11 bits=16 min=0.0 max=927.0],ip[width=28 height=11 bits=16 min=6432.0 max=15817.0],1,1.7697505,0.701877,0.12464341,2.3683374,4.2029557,
b482,0,Experiment 14,EM15707,7365.6514,210.88095,(x=23.17 y=79.54),1,4,ip[width=32 height=11 bits=16 min=0.0 max=927.0],ip[width=32 height=11 bits=16 min=6432.0 max=15817.0],1,2.2972312,0.6929751,0.07085556,2.7415624,4.395774,
b486,0,Experiment 14,EM15707,7144.6836,90.44271,(x=25.23 y=6.61),1,4,ip[width=24 height=10 bits=16 min=0.0 max=927.0],ip[width=24 height=10 bits=16 min=6432.0 max=15817.0],1,1.5464926,0.7926986,0.11066288,2.019144,4.6251874,
b488,0,Experiment 14,EM15707,7506.732,176.38734,(x=27.72 y=8.95),1,4,ip[width=29 height=11 bits=16 min=0.0 max=927.0],ip[width=29 height=11 bits=16 min=6432.0 max=15817.0],1,2.01,0.7472745,0.07289195,2.4211085,4.249301,
b489,0,Experiment 14,EM15707,7233.158,90.2216,(x=28.60 y=34.22),1,4,ip[width=40 height=11 bits=16 min=0.0 max=927.0],ip[width=40 height=11 bits=16 min=6432.0 max=15817.0],1,2.8748538,0.56082594,0.33239248,3.453803,4.533331,
b490,0,Experiment 14,EM15707,7343.0254,90.09808,(x=29.40 y=19.74),1,4,ip[width=54 height=11 bits=16 min=0.0 max=927.0],ip[width=54 height=11 bits=16 min=6432.0 max=15817.0],1,3.6721036,0.39430925,0.6083619,4.6257334,4.419265,
b491,0,Experiment 14,EM15707,7666.749,188.36797,(x=28.21 y=11.46),1,4,ip[width=30 height=10 bits=16 min=0.0 max=927.0],ip[width=30 height=10 bits=16 min=6432.0 max=15817.0],1,1.8641142,0.68755704,0.09717089,2.513812,4.083168,
b492,0,Experiment 14,EM15707,7856.352,198.72278,(x=28.90 y=53.48),1,4,ip[width=28 height=10 bits=16 min=0.0 max=927.0],ip[width=28 height=10 bits=16 min=6432.0 max=15817.0],1,1.6352051,0.7004743,0.12816595,2.3188622,3.8863184,
b493,0,Experiment 14,EM15707,7363.853,85.339935,(x=28.76 y=86.98),1,4,ip[width=32 height=12 bits=16 min=0.0 max=927.0],ip[width=32 height=12 bits=16 min=6432.0 max=15817.0],1,2.3756208,0.7194806,0.15729707,2.7236412,4.397641,
b494,0,Experiment 14,EM15707,7647.9,89.27304,(x=29.79 y=51.39),1,4,ip[width=36 height=12 bits=16 min=0.0 max=927.0],ip[width=36 height=12 bits=16 min=6432.0 max=15817.0],1,2.3038921,0.5366606,0.1631382,3.0302243,4.102738,
b495,0,Experiment 14,EM15707,7459.6455,94.89247,(x=29.64 y=12.46),1,4,ip[width=34 height=10 bits=16 min=0.0 max=927.0],ip[width=34 height=10 bits=16 min=6432.0 max=15817.0],1,2.185876,0.6154749,0.070089355,2.8779993,4.2981873,
b496,0,Experiment 14,EM15707,8037.651,319.22162,(x=29.67 y=55.72),1,4,ip[width=29 height=8 bits=16 min=0.0 max=927.0],ip[width=29 height=8 bits=16 min=6432.0 max=15817.0],1,1.4427156,0.5778139,0.040228978,2.4628499,3.69809,
b497,0,Experiment 14,EM15707,7311.977,91.35761,(x=30.58 y=96.77),1,4,ip[width=34 height=11 bits=16 min=0.0 max=927.0],ip[width=34 height=11 bits=16 min=6432.0 max=15817.0],1,2.358105,0.6446353,0.075035185,2.9201887,4.4514995,
b498,0,Experiment 14,EM15707,8269.303,156.44444,(x=30.71 y=53.98),1,4,ip[width=26 height=9 bits=16 min=0.0 max=927.0],ip[width=26 height=9 bits=16 min=6432.0 max=15817.0],1,1.2931523,0.63899416,0.4364418,2.1836927,3.457585,
b499,0,Experiment 14,EM15707,7888.651,147.72646,(x=30.95 y=56.69),1,4,ip[width=30 height=10 bits=16 min=0.0 max=927.0],ip[width=30 height=10 bits=16 min=6432.0 max=15817.0],1,1.7473931,0.6482954,0.21106651,2.5391498,3.8527853,
b500,0,Experiment 14,EM15707,7739.3447,95.64706,(x=31.67 y=52.23),1,4,ip[width=25 height=9 bits=16 min=0.0 max=927.0],ip[width=25 height=9 bits=16 min=6432.0 max=15817.0],1,1.3339815,0.69959027,0.061127014,2.0887806,4.0077977,
b501,0,Experiment 14,EM15707,7897.276,96.75,(x=31.82 y=54.50),1,4,ip[width=23 height=9 bits=16 min=0.0 max=927.0],ip[width=23 height=9 bits=16 min=6432.0 max=15817.0],1,1.242825,0.75258225,0.081270404,1.9026643,3.8438303,
b502,0,Experiment 14,EM15707,7245.101,87.01714,(x=32.26 y=60.92),1,4,ip[width=22 height=11 bits=16 min=0.0 max=927.0],ip[width=22 height=11 bits=16 min=6432.0 max=15817.0],1,1.4028732,0.8323606,0.0154441865,1.8501062,4.5209317,
b503,0,Experiment 14,EM15707,7310.3623,87.855,(x=34.23 y=17.88),1,4,ip[width=45 height=11 bits=16 min=0.0 max=927.0],ip[width=45 height=11 bits=16 min=6432.0 max=15817.0],1,3.1097763,0.522809,0.07586729,3.8264112,4.453176,
b504,0,Experiment 14,EM15707,7329.936,88.242294,(x=34.01 y=69.29),1,4,ip[width=26 height=11 bits=16 min=0.0 max=927.0],ip[width=26 height=11 bits=16 min=6432.0 max=15817.0],1,1.7858787,0.77496094,0.08810204,2.2031953,4.432854,
b506,0,Experiment 14,EM15707,7384.338,85.9375,(x=36.27 y=50.53),1,4,ip[width=47 height=11 bits=16 min=0.0 max=927.0],ip[width=47 height=11 bits=16 min=6432.0 max=15817.0],1,3.3962903,0.50725,0.11244237,4.0846953,4.3763733,
b508,0,Experiment 14,EM15707,7578.796,2188.0645,(x=39.71 y=66.64),1,4,ip[width=35 height=10 bits=16 min=0.0 max=927.0],ip[width=35 height=10 bits=16 min=6432.0 max=15817.0],1,2.214154,0.6081979,0.17905623,2.9738302,4.174483,
b509,0,Experiment 14,EM15707,7172.899,90.62646,(x=40.88 y=18.19),1,4,ip[width=27 height=12 bits=16 min=0.0 max=927.0],ip[width=27 height=12 bits=16 min=6432.0 max=15817.0],1,1.9966859,0.7969949,0.3489009,2.2702544,4.5958934,
b510,0,Experiment 14,EM15707,7333.009,88.667656,(x=42.69 y=37.58),1,4,ip[width=39 height=11 bits=16 min=0.0 max=927.0],ip[width=39 height=11 bits=16 min=6432.0 max=15817.0],1,2.649152,0.5974293,0.16465245,3.3053741,4.429664,
b513,0,Experiment 14,EM15707,7295.1396,87.461075,(x=43.91 y=15.36),1,4,ip[width=37 height=11 bits=16 min=0.0 max=927.0],ip[width=37 height=11 bits=16 min=6432.0 max=15817.0],1,2.5972521,0.63383555,0.20691408,3.1282027,4.4689803,
b516,0,Experiment 14,EM15707,7283.1084,870.1203,(x=44.82 y=86.35),1,4,ip[width=29 height=12 bits=16 min=0.0 max=927.0],ip[width=29 height=12 bits=16 min=6432.0 max=15817.0],1,2.120037,0.7695351,0.16845761,2.4237087,4.481472,
b517,0,Experiment 14,EM15707,7387.858,89.3982,(x=46.01 y=44.85),1,4,ip[width=37 height=11 bits=16 min=0.0 max=927.0],ip[width=37 height=11 bits=16 min=6432.0 max=15817.0],1,2.637187,0.62520343,0.052814808,3.186681,4.3727183,
b519,0,Experiment 14,EM15707,7593.9766,385.01193,(x=49.41 y=7.82),1,4,ip[width=49 height=11 bits=16 min=0.0 max=927.0],ip[width=49 height=11 bits=16 min=6432.0 max=15817.0],1,3.3182552,0.47532448,0.16331185,4.1827497,4.158722,
b520,0,Experiment 14,EM15707,7326.004,85.703125,(x=48.82 y=60.43),1,4,ip[width=27 height=12 bits=16 min=0.0 max=927.0],ip[width=27 height=12 bits=16 min=6432.0 max=15817.0],1,2.0049505,0.7911882,0.091992244,2.2729547,4.436937,
b522,0,Experiment 14,EM15707,7425.317,92.710106,(x=52.49 y=63.86),1,4,ip[width=44 height=11 bits=16 min=0.0 max=927.0],ip[width=44 height=11 bits=16 min=6432.0 max=15817.0],1,3.0116196,0.47689098,0.05628809,3.8199193,4.333828,
b523,0,Experiment 14,EM15707,7381.4907,169.36433,(x=51.70 y=4.48),1,4,ip[width=31 height=11 bits=16 min=0.0 max=927.0],ip[width=31 height=11 bits=16 min=6432.0 max=15817.0],1,2.04938,0.6783293,0.024098765,2.6077964,4.379329,
b524,0,Experiment 14,EM15707,7992.7837,111.12595,(x=51.19 y=6.69),1,4,ip[width=33 height=10 bits=16 min=0.0 max=927.0],ip[width=33 height=10 bits=16 min=6432.0 max=15817.0],1,2.1002238,0.6302568,0.24939068,2.8356743,3.744672,
b526,0,Experiment 14,EM15707,7526.0366,90.58837,(x=53.61 y=35.76),1,4,ip[width=47 height=12 bits=16 min=0.0 max=927.0],ip[width=47 height=12 bits=16 min=6432.0 max=15817.0],1,3.4096122,0.42564076,0.48487452,4.059817,4.2292585,
b527,0,Experiment 14,EM15707,7615.0547,157.54956,(x=56.63 y=41.97),1,4,ip[width=63 height=11 bits=16 min=0.0 max=927.0],ip[width=63 height=11 bits=16 min=6432.0 max=15817.0],1,4.567078,0.40907738,0.16348931,5.4397798,4.1368384,
b528,0,Experiment 14,EM15707,7358.182,120.29911,(x=55.74 y=64.41),1,4,ip[width=26 height=11 bits=16 min=0.0 max=927.0],ip[width=26 height=11 bits=16 min=6432.0 max=15817.0],1,1.7861254,0.76818496,0.032506518,2.2154365,4.4035287,
b531,0,Experiment 14,EM15707,7312.013,84.91057,(x=61.64 y=12.85),1,4,ip[width=41 height=11 bits=16 min=0.0 max=927.0],ip[width=41 height=11 bits=16 min=6432.0 max=15817.0],1,2.9034405,0.57191885,0.28333896,3.5013132,4.451462,
b534,0,Experiment 14,EM15707,7339.325,85.34035,(x=62.10 y=71.24),1,4,ip[width=32 height=11 bits=16 min=0.0 max=927.0],ip[width=32 height=11 bits=16 min=6432.0 max=15817.0],1,2.2630012,0.69952774,0.41264123,2.691371,4.423106,
b536,0,Experiment 14,EM15707,7299.726,90.94701,(x=64.95 y=92.34),1,4,ip[width=47 height=11 bits=16 min=0.0 max=927.0],ip[width=47 height=11 bits=16 min=6432.0 max=15817.0],1,3.4200354,0.53130394,0.04723371,4.0431204,4.464219,
b538,0,Experiment 14,EM15707,7463.1816,88.12761,(x=64.54 y=5.23),1,4,ip[width=49 height=11 bits=16 min=0.0 max=927.0],ip[width=49 height=11 bits=16 min=6432.0 max=15817.0],1,3.4235663,0.48593166,0.36091682,4.254001,4.294516,
b540,0,Experiment 14,EM15707,7381.4297,91.35625,(x=66.12 y=51.36),1,4,ip[width=35 height=11 bits=16 min=0.0 max=927.0],ip[width=35 height=11 bits=16 min=6432.0 max=15817.0],1,2.5378275,0.65272367,0.0012724617,2.973232,4.379392,
b545,0,Experiment 14,EM15707,7495.01,86.233665,(x=71.48 y=21.99),1,4,ip[width=44 height=13 bits=16 min=0.0 max=927.0],ip[width=44 height=13 bits=16 min=6432.0 max=15817.0],1,3.1312087,0.46651545,0.9632732,3.7538915,4.2614713,
b547,0,Experiment 14,EM15707,7415.8936,87.86555,(x=72.57 y=48.20),1,4,ip[width=31 height=10 bits=16 min=0.0 max=927.0],ip[width=31 height=10 bits=16 min=6432.0 max=15817.0],1,1.8870267,0.6736942,0.051956892,2.577925,4.3436117,
b548,0,Experiment 14,EM15707,7350.566,87.62989,(x=73.12 y=17.53),1,4,ip[width=34 height=10 bits=16 min=0.0 max=927.0],ip[width=34 height=10 bits=16 min=6432.0 max=15817.0],1,2.241538,0.63477015,0.067755245,2.9018412,4.4114356,
b550,0,Experiment 14,EM15707,7474.199,91.60976,(x=74.86 y=47.39),1,4,ip[width=29 height=11 bits=16 min=0.0 max=927.0],ip[width=29 height=11 bits=16 min=6432.0 max=15817.0],1,1.9283494,0.71063757,0.097992875,2.4090614,4.2830772,
b551,0,Experiment 14,EM15707,7506.965,85.624,(x=74.64 y=96.33),1,4,ip[width=34 height=10 bits=16 min=0.0 max=927.0],ip[width=34 height=10 bits=16 min=6432.0 max=15817.0],1,1.9936022,0.59814966,0.19158421,2.8464348,4.249059,
b552,0,Experiment 14,EM15707,7478.4316,85.79615,(x=76.26 y=20.38),1,4,ip[width=30 height=11 bits=16 min=0.0 max=927.0],ip[width=30 height=11 bits=16 min=6432.0 max=15817.0],1,2.0301142,0.699144,0.25425994,2.5241158,4.278683,
b553,0,Experiment 14,EM15707,7614.166,88.56195,(x=76.46 y=18.55),1,4,ip[width=28 height=11 bits=16 min=0.0 max=927.0],ip[width=28 height=11 bits=16 min=6432.0 max=15817.0],1,1.7782925,0.7382773,0.014675791,2.3159504,4.137761,
b554,0,Experiment 14,EM15707,8519.831,1154.3784,(x=76.87 y=12.61),1,4,ip[width=21 height=9 bits=16 min=0.0 max=927.0],ip[width=21 height=9 bits=16 min=6432.0 max=15817.0],1,1.1380073,0.80200773,0.0020308327,1.7262785,3.197481,
b555,0,Experiment 14,EM15707,7557.524,84.22785,(x=76.84 y=94.37),1,4,ip[width=21 height=11 bits=16 min=0.0 max=927.0],ip[width=21 height=11 bits=16 min=6432.0 max=15817.0],1,1.2527548,0.8477753,0.07939679,1.6939178,4.196568,
b556,0,Experiment 14,EM15707,7376.4604,88.198845,(x=78.47 y=79.26),1,4,ip[width=52 height=13 bits=16 min=0.0 max=927.0],ip[width=52 height=13 bits=16 min=6432.0 max=15817.0],1,4.0266767,0.5204288,0.36187947,4.4527326,4.3845515,
b558,0,Experiment 14,EM15707,7574.6577,87.24097,(x=77.97 y=91.86),1,4,ip[width=39 height=10 bits=16 min=0.0 max=927.0],ip[width=39 height=10 bits=16 min=6432.0 max=15817.0],1,2.612085,0.58096606,0.0051554306,3.3117123,4.178779,
b559,0,Experiment 14,EM15707,7608.5703,121.304825,(x=78.33 y=14.68),1,4,ip[width=50 height=11 bits=16 min=0.0 max=927.0],ip[width=50 height=11 bits=16 min=6432.0 max=15817.0],1,3.6421602,0.5064816,0.13805474,4.269801,4.1435704,
b560,0,Experiment 14,EM15707,7528.949,93.67114,(x=79.69 y=46.48),1,4,ip[width=51 height=11 bits=16 min=0.0 max=927.0],ip[width=51 height=11 bits=16 min=6432.0 max=15817.0],1,3.516496,0.45862228,0.18500717,4.420877,4.226235,
b564,0,Experiment 14,EM15707,7384.38,89.518135,(x=82.09 y=26.34),1,4,ip[width=23 height=11 bits=16 min=0.0 max=927.0],ip[width=23 height=11 bits=16 min=6432.0 max=15817.0],1,1.4997039,0.819645,0.11483975,1.9219272,4.3763294,
b565,0,Experiment 14,EM15707,7338.5894,89.128525,(x=82.92 y=68.00),1,4,ip[width=35 height=11 bits=16 min=0.0 max=927.0],ip[width=35 height=11 bits=16 min=6432.0 max=15817.0],1,2.5136507,0.64361554,0.037169322,2.996121,4.42387,
b566,0,Experiment 14,EM15707,7295.3726,88.12,(x=84.02 y=80.53),1,4,ip[width=50 height=11 bits=16 min=0.0 max=927.0],ip[width=50 height=11 bits=16 min=6432.0 max=15817.0],1,3.3339362,0.4341322,0.6608381,4.275488,4.4687386,
b570,0,Experiment 14,EM15707,7264.1665,84.85145,(x=88.15 y=1.89),1,4,ip[width=29 height=13 bits=16 min=0.0 max=927.0],ip[width=29 height=13 bits=16 min=6432.0 max=15817.0],1,2.1847541,0.7955732,0.035491895,2.4269004,4.5011373,
b573,0,Experiment 14,EM15707,7213.2427,91.12712,(x=90.52 y=56.26),1,4,ip[width=27 height=12 bits=16 min=0.0 max=927.0],ip[width=27 height=12 bits=16 min=6432.0 max=15817.0],1,1.8924541,0.7466536,0.19966254,2.2671685,4.5540075,
b574,0,Experiment 14,EM15707,7250.821,87.03125,(x=91.11 y=38.59),1,4,ip[width=30 height=11 bits=16 min=0.0 max=927.0],ip[width=30 height=11 bits=16 min=6432.0 max=15817.0],1,2.0271537,0.7041607,0.10955785,2.5074415,4.5149937,
b575,0,Experiment 14,EM15707,7244.775,99.81624,(x=91.32 y=82.38),1,4,ip[width=26 height=11 bits=16 min=0.0 max=927.0],ip[width=26 height=11 bits=16 min=6432.0 max=15817.0],1,1.8384264,0.80293477,0.051345058,2.1430793,4.5212703,
b577,0,Experiment 14,EM15707,7540.1963,86.36707,(x=95.47 y=88.01),1,4,ip[width=77 height=11 bits=16 min=0.0 max=927.0],ip[width=77 height=11 bits=16 min=6432.0 max=15817.0],1,5.2513075,0.29269648,0.4316939,6.7151456,4.214558,
b578,0,Experiment 14,EM15707,7338.8354,86.19575,(x=93.85 y=48.39),1,4,ip[width=28 height=11 bits=16 min=0.0 max=927.0],ip[width=28 height=11 bits=16 min=6432.0 max=15817.0],1,1.8596427,0.72698635,0.088348314,2.3407798,4.423615,
b579,0,Experiment 14,EM15707,7244.805,86.289696,(x=97.07 y=67.26),1,4,ip[width=40 height=11 bits=16 min=0.0 max=927.0],ip[width=40 height=11 bits=16 min=6432.0 max=15817.0],1,2.8439853,0.5985785,0.09293674,3.4256124,4.5212393,
b581,0,Experiment 14,EM15707,7225.165,92.30857,(x=99.48 y=46.36),1,4,ip[width=21 height=11 bits=16 min=0.0 max=927.0],ip[width=21 height=11 bits=16 min=6432.0 max=15817.0],1,1.4089174,0.85004467,0.030715665,1.7491056,4.54163,
b582,0,Experiment 14,EM15707,7217.681,83.85283,(x=99.64 y=81.36),1,4,ip[width=30 height=11 bits=16 min=0.0 max=927.0],ip[width=30 height=11 bits=16 min=6432.0 max=15817.0],1,2.102398,0.7199083,0.02905588,2.5408232,4.5493994,
b584,0,Experiment 14,EM15707,7145.661,83.67686,(x=101.29 y=89.32),1,4,ip[width=26 height=11 bits=16 min=0.0 max=927.0],ip[width=26 height=11 bits=16 min=6432.0 max=15817.0],1,1.8255978,0.793107,0.05745164,2.1963654,4.624172,
b591,0,Experiment 14,EM15707,7408.886,91.63427,(x=103.82 y=37.02),1,4,ip[width=47 height=11 bits=16 min=0.0 max=927.0],ip[width=47 height=11 bits=16 min=6432.0 max=15817.0],1,3.125226,0.48970798,0.046979085,4.0121193,4.3508863,
b592,0,Experiment 14,EM15707,7213.2393,92.546936,(x=106.34 y=84.29),1,4,ip[width=28 height=11 bits=16 min=0.0 max=927.0],ip[width=28 height=11 bits=16 min=6432.0 max=15817.0],1,1.9272392,0.7634233,0.02258509,2.3420372,4.5540113,
b602,0,Experiment 14,EM15707,7322.3,88.89267,(x=113.73 y=83.20),1,4,ip[width=42 height=11 bits=16 min=0.0 max=927.0],ip[width=42 height=11 bits=16 min=6432.0 max=15817.0],1,3.086247,0.58334696,0.29324698,3.6016817,4.440782,
b603,0,Experiment 14,EM15707,7441.785,86.64103,(x=114.26 y=35.36),1,4,ip[width=36 height=10 bits=16 min=0.0 max=927.0],ip[width=36 height=10 bits=16 min=6432.0 max=15817.0],1,2.1500115,0.54204816,0.41232893,3.0615478,4.3167305,
b604,0,Experiment 14,EM15707,7613.3354,106.8747,(x=118.01 y=34.64),1,4,ip[width=51 height=11 bits=16 min=0.0 max=927.0],ip[width=51 height=11 bits=16 min=6432.0 max=15817.0],1,3.3360333,0.40975404,0.08303473,4.4279137,4.138623,
b605,0,Experiment 14,EM15707,7234.1157,90.26991,(x=118.36 y=91.55),1,4,ip[width=27 height=11 bits=16 min=0.0 max=927.0],ip[width=27 height=11 bits=16 min=6432.0 max=15817.0],1,1.7777375,0.7496335,0.091412805,2.2715538,4.5323367,
b606,0,Experiment 14,EM15707,7406.4385,86.51439,(x=120.03 y=33.31),1,4,ip[width=36 height=11 bits=16 min=0.0 max=927.0],ip[width=36 height=11 bits=16 min=6432.0 max=15817.0],1,2.2012022,0.52203,0.35100392,3.1097312,4.353428,
b607,0,Experiment 14,EM15707,7228.9014,85.618835,(x=119.43 y=88.01),1,4,ip[width=25 height=11 bits=16 min=0.0 max=927.0],ip[width=25 height=11 bits=16 min=6432.0 max=15817.0],1,1.7654024,0.80859196,0.04354533,2.1182058,4.5377507,
b617,0,Experiment 14,EM15707,7670.737,87.90533,(x=1.02 y=23.52),1,5,ip[width=22 height=10 bits=16 min=0.0 max=927.0],ip[width=22 height=10 bits=16 min=6432.0 max=15817.0],1,1.3216267,0.8166085,0.113154344,1.8238128,3.9466853,
b618,0,Experiment 14,EM15707,7640.0693,93.76,(x=1.60 y=25.47),1,5,ip[width=22 height=9 bits=16 min=0.0 max=927.0],ip[width=22 height=9 bits=16 min=6432.0 max=15817.0],1,1.2038441,0.776278,0.06437866,1.8252985,3.978724,
b619,0,Experiment 14,EM15707,7477.9507,273.80923,(x=2.01 y=48.74),1,5,ip[width=52 height=12 bits=16 min=0.0 max=927.0],ip[width=52 height=12 bits=16 min=6432.0 max=15817.0],1,3.774084,0.4667812,0.5843919,4.4877973,4.14809,
b621,0,Experiment 14,EM15707,7151.852,86.246864,(x=2.53 y=88.37),1,5,ip[width=29 height=11 bits=16 min=0.0 max=927.0],ip[width=29 height=11 bits=16 min=6432.0 max=15817.0],1,1.8895091,0.6874718,0.021516027,2.400511,4.4887667,
b622,0,Experiment 14,EM15707,7630.1104,91.72897,(x=3.21 y=52.49),1,5,ip[width=42 height=10 bits=16 min=0.0 max=927.0],ip[width=42 height=10 bits=16 min=6432.0 max=15817.0],1,2.5450127,0.48324198,0.09377741,3.5823035,3.9891279,
b623,0,Experiment 14,EM15707,7120.301,91.55183,(x=3.70 y=93.42),1,5,ip[width=35 height=12 bits=16 min=0.0 max=927.0],ip[width=35 height=12 bits=16 min=6432.0 max=15817.0],1,2.5997653,0.6835576,0.087803826,2.948786,4.5217285,
b624,0,Experiment 14,EM15707,7106.557,84.757965,(x=3.46 y=56.94),1,5,ip[width=18 height=11 bits=16 min=0.0 max=927.0],ip[width=18 height=11 bits=16 min=6432.0 max=15817.0],1,1.1992589,0.92394394,0.008301466,1.510737,4.5360866,
b625,0,Experiment 14,EM15707,7535.624,89.86176,(x=4.79 y=52.76),1,5,ip[width=42 height=11 bits=16 min=0.0 max=927.0],ip[width=42 height=11 bits=16 min=6432.0 max=15817.0],1,2.6972206,0.45872688,0.58997536,3.6417003,4.087838,
b626,0,Experiment 14,EM15707,7383.4414,85.822365,(x=5.76 y=77.74),1,5,ip[width=21 height=10 bits=16 min=0.0 max=927.0],ip[width=21 height=10 bits=16 min=6432.0 max=15817.0],1,1.1765546,0.81662846,0.05415359,1.7120309,4.246824,
b627,0,Experiment 14,EM15707,7430.0854,84.71795,(x=6.12 y=79.50),1,5,ip[width=22 height=9 bits=16 min=0.0 max=927.0],ip[width=22 height=9 bits=16 min=6432.0 max=15817.0],1,1.2254171,0.7815769,0.17187324,1.8219048,4.198095,
b628,0,Experiment 14,EM15707,7501.248,92.89835,(x=6.15 y=57.99),1,5,ip[width=41 height=11 bits=16 min=0.0 max=927.0],ip[width=41 height=11 bits=16 min=6432.0 max=15817.0],1,2.8833807,0.56346864,0.12190275,3.5449994,4.123751,
b629,0,Experiment 14,EM15707,7231.814,85.48837,(x=7.51 y=30.11),1,5,ip[width=32 height=12 bits=16 min=0.0 max=927.0],ip[width=32 height=12 bits=16 min=6432.0 max=15817.0],1,2.3625455,0.70426005,0.065558605,2.7267125,4.4052305,
b630,0,Experiment 14,EM15707,7626.047,89.25414,(x=7.11 y=78.99),1,5,ip[width=25 height=10 bits=16 min=0.0 max=927.0],ip[width=25 height=10 bits=16 min=6432.0 max=15817.0],1,1.4468788,0.6967177,0.40740526,2.1329181,3.9933732,
b631,0,Experiment 14,EM15707,7463.29,86.22124,(x=7.77 y=77.46),1,5,ip[width=29 height=10 bits=16 min=0.0 max=927.0],ip[width=29 height=10 bits=16 min=6432.0 max=15817.0],1,1.7972115,0.67848724,0.059695233,2.468687,4.163406,
b633,0,Experiment 14,EM15707,7261.0347,83.54972,(x=12.86 y=35.23),1,5,ip[width=42 height=11 bits=16 min=0.0 max=927.0],ip[width=42 height=11 bits=16 min=6432.0 max=15817.0],1,2.8918765,0.5412596,0.07842048,3.6144273,4.3747034,
b635,0,Experiment 14,EM15707,7539.189,85.5314,(x=15.25 y=64.49),1,5,ip[width=49 height=10 bits=16 min=0.0 max=927.0],ip[width=49 height=10 bits=16 min=6432.0 max=15817.0],1,3.2730932,0.48064712,0.0066303113,4.239169,4.0841136,
b636,0,Experiment 14,EM15707,7387.608,176.7971,(x=17.84 y=57.26),1,5,ip[width=61 height=12 bits=16 min=0.0 max=927.0],ip[width=61 height=12 bits=16 min=6432.0 max=15817.0],1,4.394109,0.38550344,0.5693062,5.2954993,4.2424717,
b637,0,Experiment 14,EM15707,7416.6045,83.690216,(x=16.85 y=64.55),1,5,ip[width=23 height=10 bits=16 min=0.0 max=927.0],ip[width=23 height=10 bits=16 min=6432.0 max=15817.0],1,1.4361163,0.7780696,0.16202563,1.9106382,4.2121787,
b638,0,Experiment 14,EM15707,7174.856,84.179855,(x=17.62 y=82.93),1,5,ip[width=31 height=11 bits=16 min=0.0 max=927.0],ip[width=31 height=11 bits=16 min=6432.0 max=15817.0],1,2.2002153,0.7058786,0.11604159,2.607176,4.464734,
b640,0,Experiment 14,EM15707,6994.376,94.13861,(x=20.80 y=89.57),1,5,ip[width=24 height=11 bits=16 min=0.0 max=927.0],ip[width=24 height=11 bits=16 min=6432.0 max=15817.0],1,1.6128169,0.8298222,0.11047035,1.9612454,4.6532826,
b641,0,Experiment 14,EM15707,7250.1255,86.83032,(x=24.35 y=4.83),1,5,ip[width=32 height=12 bits=16 min=0.0 max=927.0],ip[width=32 height=12 bits=16 min=6432.0 max=15817.0],1,2.191099,0.6778163,0.108940855,2.6680076,4.3861,
b643,0,Experiment 14,EM15707,7366.8813,89.02895,(x=25.54 y=34.40),1,5,ip[width=53 height=11 bits=16 min=0.0 max=927.0],ip[width=53 height=11 bits=16 min=6432.0 max=15817.0],1,3.5477655,0.41262648,0.7852621,4.532589,4.2641244,
b644,0,Experiment 14,EM15707,7122.724,87.42647,(x=27.15 y=50.10),1,5,ip[width=18 height=11 bits=16 min=0.0 max=927.0],ip[width=18 height=11 bits=16 min=6432.0 max=15817.0],1,1.086354,0.9251328,0.013404701,1.4394482,4.519197,
b650,0,Experiment 14,EM15707,7542.084,85.31511,(x=32.61 y=31.63),1,5,ip[width=40 height=11 bits=16 min=0.0 max=927.0],ip[width=40 height=11 bits=16 min=6432.0 max=15817.0],1,2.4764912,0.52044135,0.16415277,3.4342573,4.0810895,
b651,0,Experiment 14,EM15707,7527.16,84.31654,(x=33.25 y=29.49),1,5,ip[width=33 height=11 bits=16 min=0.0 max=927.0],ip[width=33 height=11 bits=16 min=6432.0 max=15817.0],1,2.2028058,0.6615109,0.022021722,2.808568,4.09668,
b652,0,Experiment 14,EM15707,7763.937,82.88104,(x=35.49 y=68.72),1,5,ip[width=66 height=11 bits=16 min=0.0 max=927.0],ip[width=66 height=11 bits=16 min=6432.0 max=15817.0],1,4.215774,0.34138858,0.30340692,5.7584085,3.8493185,
b653,0,Experiment 14,EM15707,7179.025,86.62978,(x=34.58 y=9.56),1,5,ip[width=25 height=12 bits=16 min=0.0 max=927.0],ip[width=25 height=12 bits=16 min=6432.0 max=15817.0],1,1.839043,0.82161456,0.023995837,2.097133,4.460379,
b655,0,Experiment 14,EM15707,7324.0312,88.61218,(x=35.27 y=96.59),1,5,ip[width=37 height=11 bits=16 min=0.0 max=927.0],ip[width=37 height=11 bits=16 min=6432.0 max=15817.0],1,2.4553056,0.6127811,0.1056748,3.1176398,4.3088903,
b656,0,Experiment 14,EM15707,7295.8027,91.85878,(x=36.32 y=5.17),1,5,ip[width=31 height=11 bits=16 min=0.0 max=927.0],ip[width=31 height=11 bits=16 min=6432.0 max=15817.0],1,2.1016655,0.7039169,0.033726413,2.5843184,4.3383803,
b657,0,Experiment 14,EM15707,7348.3843,88.92145,(x=38.19 y=34.97),1,5,ip[width=39 height=10 bits=16 min=0.0 max=927.0],ip[width=39 height=10 bits=16 min=6432.0 max=15817.0],1,2.6167724,0.57024544,0.06445904,3.355366,4.2834487,
b658,0,Experiment 14,EM15707,7343.8755,87.41428,(x=39.04 y=70.60),1,5,ip[width=40 height=11 bits=16 min=0.0 max=927.0],ip[width=40 height=11 bits=16 min=6432.0 max=15817.0],1,2.7718248,0.5853955,0.13710876,3.3875926,4.288159,
b659,0,Experiment 14,EM15707,7637.2085,85.96532,(x=40.68 y=55.43),1,5,ip[width=42 height=10 bits=16 min=0.0 max=927.0],ip[width=42 height=10 bits=16 min=6432.0 max=15817.0],1,2.6943603,0.53438115,0.14013849,3.6045814,3.9817126,
b660,0,Experiment 14,EM15707,7537.244,84.85756,(x=42.13 y=57.65),1,5,ip[width=41 height=11 bits=16 min=0.0 max=927.0],ip[width=41 height=11 bits=16 min=6432.0 max=15817.0],1,2.6971974,0.53099215,0.22144257,3.5440242,4.0861454,
b661,0,Experiment 14,EM15707,7495.8467,86.289474,(x=43.47 y=52.26),1,5,ip[width=44 height=11 bits=16 min=0.0 max=927.0],ip[width=44 height=11 bits=16 min=6432.0 max=15817.0],1,3.0148268,0.51518077,0.3402237,3.7849214,4.129394,
b662,0,Experiment 14,EM15707,7392.6816,90.21201,(x=45.00 y=24.07),1,5,ip[width=35 height=10 bits=16 min=0.0 max=927.0],ip[width=35 height=10 bits=16 min=6432.0 max=15817.0],1,2.2378376,0.58460504,0.1402599,2.996534,4.2371707,
b663,0,Experiment 14,EM15707,7321.4023,85.3765,(x=45.56 y=84.44),1,5,ip[width=39 height=11 bits=16 min=0.0 max=927.0],ip[width=39 height=11 bits=16 min=6432.0 max=15817.0],1,2.6069043,0.5334216,0.05844723,3.372593,4.3116364,
b664,0,Experiment 14,EM15707,7255.975,137.52563,(x=45.77 y=8.15),1,5,ip[width=27 height=11 bits=16 min=0.0 max=927.0],ip[width=27 height=11 bits=16 min=6432.0 max=15817.0],1,1.8525809,0.77309877,0.012609454,2.2528043,4.379989,
b667,0,Experiment 14,EM15707,7378.2095,178.04384,(x=47.66 y=20.64),1,5,ip[width=41 height=11 bits=16 min=0.0 max=927.0],ip[width=41 height=11 bits=16 min=6432.0 max=15817.0],1,2.8924932,0.56217116,0.06756617,3.5461578,4.25229,
b669,0,Experiment 14,EM15707,7260.0176,87.27273,(x=50.84 y=72.54),1,5,ip[width=27 height=11 bits=16 min=0.0 max=927.0],ip[width=27 height=11 bits=16 min=6432.0 max=15817.0],1,1.7413489,0.69564265,0.17772134,2.2804332,4.3757653,
b670,0,Experiment 14,EM15707,7244.524,90.77686,(x=52.34 y=15.90),1,5,ip[width=30 height=11 bits=16 min=0.0 max=927.0],ip[width=30 height=11 bits=16 min=6432.0 max=15817.0],1,1.9293362,0.632701,0.10558804,2.556795,4.391952,
b671,0,Experiment 14,EM15707,7579.2676,85.5044,(x=52.14 y=63.27),1,5,ip[width=40 height=11 bits=16 min=0.0 max=927.0],ip[width=40 height=11 bits=16 min=6432.0 max=15817.0],1,2.734573,0.5761004,0.0037953327,3.438295,4.0422435,
b672,0,Experiment 14,EM15707,7401.6,86.26939,(x=52.51 y=27.22),1,5,ip[width=31 height=10 bits=16 min=0.0 max=927.0],ip[width=31 height=10 bits=16 min=6432.0 max=15817.0],1,1.9216267,0.58291787,0.7219044,2.6394358,4.227854,
b673,0,Experiment 14,EM15707,7440.514,83.71381,(x=52.80 y=96.23),1,5,ip[width=36 height=11 bits=16 min=0.0 max=927.0],ip[width=36 height=11 bits=16 min=6432.0 max=15817.0],1,2.4226177,0.62992644,0.2930932,3.0223632,4.1872,
b675,0,Experiment 14,EM15707,7410.2256,83.8937,(x=53.10 y=79.18),1,5,ip[width=31 height=10 bits=16 min=0.0 max=927.0],ip[width=31 height=10 bits=16 min=6432.0 max=15817.0],1,2.0245633,0.68953854,0.072419696,2.5779529,4.2188425,
b676,0,Experiment 14,EM15707,7562.063,92.878204,(x=54.63 y=37.17),1,5,ip[width=39 height=10 bits=16 min=0.0 max=927.0],ip[width=39 height=10 bits=16 min=6432.0 max=15817.0],1,2.445006,0.5482773,0.042191673,3.3241181,4.0602174,
b678,0,Experiment 14,EM15707,7405.0205,93.37633,(x=56.29 y=83.37),1,5,ip[width=65 height=11 bits=16 min=0.0 max=927.0],ip[width=65 height=11 bits=16 min=6432.0 max=15817.0],1,4.512927,0.38379112,0.2664889,5.6074324,4.2242804,
b679,0,Experiment 14,EM15707,7539.634,84.43112,(x=56.68 y=25.64),1,5,ip[width=49 height=11 bits=16 min=0.0 max=927.0],ip[width=49 height=11 bits=16 min=6432.0 max=15817.0],1,3.0898242,0.413648,0.42549372,4.1989713,4.083649,
b681,0,Experiment 14,EM15707,7328.7046,76.9917,(x=57.50 y=71.67),1,5,ip[width=28 height=11 bits=16 min=0.0 max=927.0],ip[width=28 height=11 bits=16 min=6432.0 max=15817.0],1,1.9062694,0.75153005,0.11247753,2.3737195,4.304008,
b682,0,Experiment 14,EM15707,7628.594,93.71168,(x=57.78 y=15.02),1,5,ip[width=30 height=12 bits=16 min=0.0 max=927.0],ip[width=30 height=12 bits=16 min=6432.0 max=15817.0],1,2.1396809,0.74930245,0.10497767,2.5316978,3.9907117,
b683,0,Experiment 14,EM15707,7559.525,86.77165,(x=58.66 y=12.23),1,5,ip[width=32 height=10 bits=16 min=0.0 max=927.0],ip[width=32 height=10 bits=16 min=6432.0 max=15817.0],1,2.0180874,0.6498744,0.06615782,2.7074068,4.062869,
b684,0,Experiment 14,EM15707,7349.8594,945.5562,(x=60.88 y=78.21),1,5,ip[width=38 height=11 bits=16 min=0.0 max=927.0],ip[width=38 height=11 bits=16 min=6432.0 max=15817.0],1,2.6288607,0.5897451,0.14417586,3.2471786,4.2819076,
b685,0,Experiment 14,EM15707,7557.3486,89.90557,(x=59.90 y=93.33),1,5,ip[width=69 height=11 bits=16 min=0.0 max=927.0],ip[width=69 height=11 bits=16 min=6432.0 max=15817.0],1,5.0919375,0.37756982,0.3651278,6.0345645,4.0651426,
b686,0,Experiment 14,EM15707,7543.247,89.76802,(x=61.90 y=27.20),1,5,ip[width=53 height=10 bits=16 min=0.0 max=927.0],ip[width=53 height=10 bits=16 min=6432.0 max=15817.0],1,3.5100818,0.41948336,0.46476302,4.579228,4.079874,
b687,0,Experiment 14,EM15707,7483.905,88.962616,(x=60.23 y=39.47),1,5,ip[width=29 height=10 bits=16 min=0.0 max=927.0],ip[width=29 height=10 bits=16 min=6432.0 max=15817.0],1,1.6684483,0.6292553,0.14175561,2.4550662,4.1418695,
b694,0,Experiment 14,EM15707,7406.5195,89.62116,(x=64.17 y=4.97),1,5,ip[width=36 height=10 bits=16 min=0.0 max=927.0],ip[width=36 height=10 bits=16 min=6432.0 max=15817.0],1,2.3622217,0.60130215,0.07939798,3.0873992,4.2227144,
b695,0,Experiment 14,EM15707,7566.4897,1788.8966,(x=64.29 y=72.82),1,5,ip[width=44 height=16 bits=16 min=0.0 max=927.0],ip[width=44 height=16 bits=16 min=6432.0 max=15817.0],1,3.4523535,0.5103457,0.5260268,3.7359478,4.0555925,
b696,0,Experiment 14,EM15707,7593.476,85.852715,(x=64.94 y=27.39),1,5,ip[width=61 height=11 bits=16 min=0.0 max=927.0],ip[width=61 height=11 bits=16 min=6432.0 max=15817.0],1,4.0824313,0.38488317,0.35370436,5.2721066,4.0273995,
b697,0,Experiment 14,EM15707,7746.384,87.705315,(x=65.07 y=77.00),1,5,ip[width=29 height=9 bits=16 min=0.0 max=927.0],ip[width=29 height=9 bits=16 min=6432.0 max=15817.0],1,1.6524127,0.64747167,2.3888575E-4,2.457809,3.8676567,
b698,0,Experiment 14,EM15707,7643.8667,91.38247,(x=65.38 y=79.54),1,5,ip[width=32 height=10 bits=16 min=0.0 max=927.0],ip[width=32 height=10 bits=16 min=6432.0 max=15817.0],1,1.992862,0.6461298,0.0048600663,2.706535,3.9747567,
b699,0,Experiment 14,EM15707,7897.8813,79.33158,(x=66.32 y=77.11),1,5,ip[width=27 height=9 bits=16 min=0.0 max=927.0],ip[width=27 height=9 bits=16 min=6432.0 max=15817.0],1,1.4898359,0.6967376,0.115631536,2.23735,3.709386,
b702,0,Experiment 14,EM15707,7229.8276,91.63846,(x=67.65 y=74.16),1,5,ip[width=36 height=11 bits=16 min=0.0 max=927.0],ip[width=36 height=11 bits=16 min=6432.0 max=15817.0],1,2.052564,0.5765203,0.12666398,3.0661626,4.4073052,
b704,0,Experiment 14,EM15707,7583.338,84.1716,(x=69.48 y=43.43),1,5,ip[width=44 height=10 bits=16 min=0.0 max=927.0],ip[width=44 height=10 bits=16 min=6432.0 max=15817.0],1,2.701268,0.4678912,0.113248944,3.7720144,4.037991,
b706,0,Experiment 14,EM15707,7428.4443,93.85249,(x=70.26 y=96.45),1,5,ip[width=46 height=12 bits=16 min=0.0 max=927.0],ip[width=46 height=12 bits=16 min=6432.0 max=15817.0],1,3.6240582,0.57772726,0.08553721,3.9806602,4.1998096,
b707,0,Experiment 14,EM15707,7275.45,1137.1344,(x=69.37 y=80.02),1,5,ip[width=28 height=12 bits=16 min=0.0 max=927.0],ip[width=28 height=12 bits=16 min=6432.0 max=15817.0],1,2.0271537,0.7750826,0.028916033,2.3513541,4.359643,
b712,0,Experiment 14,EM15707,7639.8286,81.87234,(x=71.94 y=9.49),1,5,ip[width=30 height=10 bits=16 min=0.0 max=927.0],ip[width=30 height=10 bits=16 min=6432.0 max=15817.0],1,1.8585942,0.62596345,0.085125856,2.5525882,3.9789753,
b715,0,Experiment 14,EM15707,7430.7227,82.34021,(x=73.46 y=14.31),1,5,ip[width=25 height=10 bits=16 min=0.0 max=927.0],ip[width=25 height=10 bits=16 min=6432.0 max=15817.0],1,1.536,0.7694031,0.11031761,2.0735216,4.197429,
b717,0,Experiment 14,EM15707,7552.4067,85.63719,(x=74.02 y=9.01),1,5,ip[width=39 height=11 bits=16 min=0.0 max=927.0],ip[width=39 height=11 bits=16 min=6432.0 max=15817.0],1,2.5699914,0.55032146,0.14325458,3.3757536,4.0703053,
b719,0,Experiment 14,EM15707,7485.8496,88.2924,(x=77.34 y=70.82),1,5,ip[width=59 height=11 bits=16 min=0.0 max=927.0],ip[width=59 height=11 bits=16 min=6432.0 max=15817.0],1,4.0881057,0.41354048,0.2130651,5.151119,4.1398377,
b720,0,Experiment 14,EM15707,7736.605,89.69435,(x=76.67 y=32.52),1,5,ip[width=38 height=10 bits=16 min=0.0 max=927.0],ip[width=38 height=10 bits=16 min=6432.0 max=15817.0],1,2.398564,0.55064255,0.0060986746,3.2206118,3.8778722,
b721,0,Experiment 14,EM15707,7450.2964,100.059074,(x=77.55 y=66.12),1,5,ip[width=28 height=11 bits=16 min=0.0 max=927.0],ip[width=28 height=11 bits=16 min=6432.0 max=15817.0],1,1.8791322,0.7519689,0.13664132,2.3165886,4.1769805,
b722,0,Experiment 14,EM15707,8423.192,1252.6382,(x=78.92 y=86.83),1,5,ip[width=33 height=12 bits=16 min=0.0 max=927.0],ip[width=33 height=12 bits=16 min=6432.0 max=15817.0],1,2.4314988,0.71449023,0.22591668,2.7592049,3.1605914,
b723,0,Experiment 14,EM15707,7790.227,96.66071,(x=78.65 y=32.03),1,5,ip[width=24 height=10 bits=16 min=0.0 max=927.0],ip[width=24 height=10 bits=16 min=6432.0 max=15817.0],1,1.3256553,0.7242389,0.060614377,2.0161843,3.821853,
b724,0,Experiment 14,EM15707,7627.086,91.15625,(x=78.43 y=55.06),1,5,ip[width=42 height=10 bits=16 min=0.0 max=927.0],ip[width=42 height=10 bits=16 min=6432.0 max=15817.0],1,2.544982,0.5037515,0.4115751,3.5745535,3.9922876,
b726,0,Experiment 14,EM15707,7492.8413,94.803825,(x=80.49 y=33.03),1,5,ip[width=25 height=10 bits=16 min=0.0 max=927.0],ip[width=25 height=10 bits=16 min=6432.0 max=15817.0],1,1.6484654,0.7751595,0.002548044,2.1073651,4.1325336,
b727,0,Experiment 14,EM15707,7599.57,88.37527,(x=81.78 y=77.60),1,5,ip[width=53 height=11 bits=16 min=0.0 max=927.0],ip[width=53 height=11 bits=16 min=6432.0 max=15817.0],1,3.6593368,0.45297366,0.19331317,4.613238,4.021034,
b728,0,Experiment 14,EM15707,7401.477,87.09638,(x=81.42 y=28.33),1,5,ip[width=21 height=11 bits=16 min=0.0 max=927.0],ip[width=21 height=11 bits=16 min=6432.0 max=15817.0],1,1.3242985,0.86737144,0.0047175228,1.7006422,4.227982,
b729,0,Experiment 14,EM15707,7609.2466,87.33452,(x=81.77 y=74.17),1,5,ip[width=34 height=11 bits=16 min=0.0 max=927.0],ip[width=34 height=11 bits=16 min=6432.0 max=15817.0],1,2.2430182,0.6425092,0.00946198,2.899909,4.0109243,
b731,0,Experiment 14,EM15707,7640.784,256.25,(x=82.85 y=40.85),1,5,ip[width=39 height=11 bits=16 min=0.0 max=927.0],ip[width=39 height=11 bits=16 min=6432.0 max=15817.0],1,2.5082233,0.52398765,0.25150907,3.3073962,3.977977,
b732,0,Experiment 14,EM15707,7495.198,81.86747,(x=84.74 y=21.97),1,5,ip[width=30 height=10 bits=16 min=0.0 max=927.0],ip[width=30 height=10 bits=16 min=6432.0 max=15817.0],1,1.9636894,0.6725606,0.032836936,2.5715346,4.130071,
b733,0,Experiment 14,EM15707,7210.9688,86.01295,(x=86.35 y=86.60),1,5,ip[width=37 height=11 bits=16 min=0.0 max=927.0],ip[width=37 height=11 bits=16 min=6432.0 max=15817.0],1,2.4593763,0.5688093,0.23428738,3.1659236,4.427007,
b734,0,Experiment 14,EM15707,7678.375,89.388695,(x=86.14 y=60.45),1,5,ip[width=35 height=10 bits=16 min=0.0 max=927.0],ip[width=35 height=10 bits=16 min=6432.0 max=15817.0],1,2.2230353,0.59876037,0.10243535,2.9667833,3.9387057,
b737,0,Experiment 14,EM15707,7666.0327,91.78322,(x=88.15 y=57.21),1,5,ip[width=50 height=11 bits=16 min=0.0 max=927.0],ip[width=50 height=11 bits=16 min=6432.0 max=15817.0],1,3.3667476,0.45289385,0.32727206,4.3136444,3.9515998,
b738,0,Experiment 14,EM15707,7340.0176,98.52409,(x=87.79 y=45.57),1,5,ip[width=21 height=10 bits=16 min=0.0 max=927.0],ip[width=21 height=10 bits=16 min=6432.0 max=15817.0],1,1.2879099,0.8509515,0.007829586,1.7406558,4.2921896,
b739,0,Experiment 14,EM15707,7291.635,113.75635,(x=88.75 y=37.73),1,5,ip[width=23 height=11 bits=16 min=0.0 max=927.0],ip[width=23 height=11 bits=16 min=6432.0 max=15817.0],1,1.51907,0.828735,0.04341086,1.914897,4.342735,
b741,0,Experiment 14,EM15707,7402.2563,86.94717,(x=89.88 y=61.89),1,5,ip[width=34 height=10 bits=16 min=0.0 max=927.0],ip[width=34 height=10 bits=16 min=6432.0 max=15817.0],1,2.0883358,0.6016915,0.054891244,2.8859017,4.227168,
b745,0,Experiment 14,EM15707,7491.475,88.26203,(x=96.49 y=41.74),1,5,ip[width=47 height=11 bits=16 min=0.0 max=927.0],ip[width=47 height=11 bits=16 min=6432.0 max=15817.0],1,2.9927468,0.45830452,0.09100654,4.00943,4.1339607,
b748,0,Experiment 14,EM15707,7439.437,83.328575,(x=97.91 y=14.33),1,5,ip[width=32 height=11 bits=16 min=0.0 max=927.0],ip[width=32 height=11 bits=16 min=6432.0 max=15817.0],1,2.2215552,0.69396555,0.08116825,2.6717758,4.1883254,
b749,0,Experiment 14,EM15707,7345.429,87.66568,(x=100.18 y=72.02),1,5,ip[width=41 height=10 bits=16 min=0.0 max=927.0],ip[width=41 height=10 bits=16 min=6432.0 max=15817.0],1,2.6680865,0.52189696,0.14588952,3.517021,4.2865357,
b750,0,Experiment 14,EM15707,7256.587,162.99338,(x=99.45 y=27.48),1,5,ip[width=19 height=10 bits=16 min=0.0 max=927.0],ip[width=19 height=10 bits=16 min=6432.0 max=15817.0],1,1.1834314,0.87679225,0.019828983,1.5924428,4.3793497,
b752,0,Experiment 14,EM15707,7615.4985,86.36856,(x=100.70 y=43.09),1,5,ip[width=47 height=10 bits=16 min=0.0 max=927.0],ip[width=47 height=10 bits=16 min=6432.0 max=15817.0],1,2.959442,0.46064806,0.20893744,4.0732408,4.0043926,
b754,0,Experiment 14,EM15707,7309.6196,89.028984,(x=101.21 y=61.57),1,5,ip[width=33 height=10 bits=16 min=0.0 max=927.0],ip[width=33 height=10 bits=16 min=6432.0 max=15817.0],1,2.1870167,0.6561363,0.0028747425,2.7974844,4.323946,
b757,0,Experiment 14,EM15707,7358.5957,100.95437,(x=102.16 y=83.42),1,5,ip[width=62 height=10 bits=16 min=0.0 max=927.0],ip[width=62 height=10 bits=16 min=6432.0 max=15817.0],1,3.9598203,0.35911137,0.5160425,5.3733006,4.2727804,
b758,0,Experiment 14,EM15707,7562.1646,86.56911,(x=103.45 y=23.61),1,5,ip[width=44 height=10 bits=16 min=0.0 max=927.0],ip[width=44 height=10 bits=16 min=6432.0 max=15817.0],1,2.9231768,0.52351797,0.18935193,3.7589817,4.0601115,
b761,0,Experiment 14,EM15707,7376.03,87.16514,(x=108.42 y=57.31),1,5,ip[width=40 height=10 bits=16 min=0.0 max=927.0],ip[width=40 height=10 bits=16 min=6432.0 max=15817.0],1,2.608878,0.5437911,0.22195815,3.453807,4.254567,
b762,0,Experiment 14,EM15707,7499.472,88.556335,(x=107.79 y=70.58),1,5,ip[width=37 height=10 bits=16 min=0.0 max=927.0],ip[width=37 height=10 bits=16 min=6432.0 max=15817.0],1,2.2454853,0.5691446,0.18553963,3.1120543,4.125606,
b763,0,Experiment 14,EM15707,7103.915,86.617836,(x=108.58 y=97.38),1,5,ip[width=20 height=11 bits=16 min=0.0 max=927.0],ip[width=20 height=11 bits=16 min=6432.0 max=15817.0],1,1.2754514,0.87149435,0.010152928,1.6669496,4.5388465,
b764,0,Experiment 14,EM15707,7574.942,98.57447,(x=109.59 y=69.56),1,5,ip[width=35 height=10 bits=16 min=0.0 max=927.0],ip[width=35 height=10 bits=16 min=6432.0 max=15817.0],1,2.2235289,0.609353,0.2447144,2.9674823,4.0467625,
b765,0,Experiment 14,EM15707,7652.0596,88.95652,(x=110.03 y=46.66),1,5,ip[width=63 height=10 bits=16 min=0.0 max=927.0],ip[width=63 height=10 bits=16 min=6432.0 max=15817.0],1,4.1527414,0.35741052,0.3085697,5.49852,3.9661973,
b766,0,Experiment 14,EM15707,7375.663,82.757256,(x=109.97 y=86.65),1,5,ip[width=42 height=11 bits=16 min=0.0 max=927.0],ip[width=42 height=11 bits=16 min=6432.0 max=15817.0],1,2.9865792,0.56175923,0.08155512,3.6232777,4.25495,
b767,0,Experiment 14,EM15707,7478.4595,86.90988,(x=109.61 y=26.35),1,5,ip[width=38 height=11 bits=16 min=0.0 max=927.0],ip[width=38 height=11 bits=16 min=6432.0 max=15817.0],1,2.7034883,0.6033931,0.23334628,3.264199,4.147558,
b770,0,Experiment 14,EM15707,7494.555,95.358444,(x=113.46 y=32.14),1,5,ip[width=43 height=11 bits=16 min=0.0 max=927.0],ip[width=43 height=11 bits=16 min=6432.0 max=15817.0],1,3.0529423,0.5568609,0.14235389,3.7194629,4.1307435,
b771,0,Experiment 14,EM15707,7449.0796,83.459595,(x=113.11 y=47.64),1,5,ip[width=25 height=10 bits=16 min=0.0 max=927.0],ip[width=25 height=10 bits=16 min=6432.0 max=15817.0],1,1.5705075,0.76399153,0.033731945,2.1207268,4.1782517,
b772,0,Experiment 14,EM15707,7390.2217,87.402596,(x=114.35 y=53.58),1,5,ip[width=35 height=11 bits=16 min=0.0 max=927.0],ip[width=35 height=11 bits=16 min=6432.0 max=15817.0],1,2.4290318,0.6333453,0.19009267,3.0145347,4.239741,
b774,0,Experiment 14,EM15707,7418.912,86.96875,(x=116.60 y=82.82),1,5,ip[width=35 height=10 bits=16 min=0.0 max=927.0],ip[width=35 height=10 bits=16 min=6432.0 max=15817.0],1,2.2923586,0.61166364,0.23773378,2.9710686,4.209768,
b776,0,Experiment 14,EM15707,7371.809,93.73699,(x=117.51 y=86.07),1,5,ip[width=42 height=10 bits=16 min=0.0 max=927.0],ip[width=42 height=10 bits=16 min=6432.0 max=15817.0],1,2.7359297,0.5426434,0.09667572,3.5957286,4.2589765,
b777,0,Experiment 14,EM15707,7399.802,82.65084,(x=118.19 y=63.37),1,5,ip[width=41 height=10 bits=16 min=0.0 max=927.0],ip[width=41 height=10 bits=16 min=6432.0 max=15817.0],1,2.8225222,0.55912524,0.14096385,3.5218387,4.2297325,
b779,0,Experiment 14,EM15707,7511.4688,99.8175,(x=118.34 y=49.36),1,5,ip[width=49 height=10 bits=16 min=0.0 max=927.0],ip[width=49 height=10 bits=16 min=6432.0 max=15817.0],1,3.125966,0.44967672,0.35192078,4.247068,4.1130733,
b780,0,Experiment 14,EM15707,7494.4023,84.465836,(x=120.57 y=23.55),1,5,ip[width=41 height=10 bits=16 min=0.0 max=927.0],ip[width=41 height=10 bits=16 min=6432.0 max=15817.0],1,2.5125406,0.47950533,0.3825853,3.4835975,4.130903,
b796,0,Experiment 14,EM15707,7127.3433,94.09607,(x=1.42 y=31.01),1,6,ip[width=26 height=11 bits=16 min=0.0 max=927.0],ip[width=26 height=11 bits=16 min=6432.0 max=15817.0],1,1.7863725,0.77582186,0.03253139,2.1956606,3.594369,
b799,0,Experiment 14,EM15707,7096.7563,87.15909,(x=3.52 y=72.95),1,6,ip[width=31 height=10 bits=16 min=0.0 max=927.0],ip[width=31 height=10 bits=16 min=6432.0 max=15817.0],1,2.0778432,0.6586499,0.07887394,2.6661901,3.6208253,
b800,0,Experiment 14,EM15707,7211.9946,85.63736,(x=3.35 y=73.96),1,6,ip[width=27 height=9 bits=16 min=0.0 max=927.0],ip[width=27 height=9 bits=16 min=6432.0 max=15817.0],1,1.4510958,0.6620982,0.0038559935,2.271712,3.5211492,
b802,0,Experiment 14,EM15707,7181.643,87.82097,(x=4.91 y=18.96),1,6,ip[width=48 height=11 bits=16 min=0.0 max=927.0],ip[width=48 height=11 bits=16 min=6432.0 max=15817.0],1,3.0782793,0.46020037,0.34499705,4.1202264,3.547402,
b803,0,Experiment 14,EM15707,7367.0425,83.79888,(x=5.42 y=20.46),1,6,ip[width=25 height=10 bits=16 min=0.0 max=927.0],ip[width=25 height=10 bits=16 min=6432.0 max=15817.0],1,1.4039294,0.70512074,0.17756422,2.1236324,3.3870394,
b808,0,Experiment 14,EM15707,7185.96,218.28308,(x=9.24 y=34.25),1,6,ip[width=30 height=12 bits=16 min=0.0 max=927.0],ip[width=30 height=12 bits=16 min=6432.0 max=15817.0],1,2.1289647,0.7313124,0.19866192,2.539457,3.5436683,
b809,0,Experiment 14,EM15707,6921.338,82.25694,(x=10.46 y=42.95),1,6,ip[width=18 height=11 bits=16 min=0.0 max=927.0],ip[width=18 height=11 bits=16 min=6432.0 max=15817.0],1,1.1384699,0.92074317,0.022996776,1.4674894,3.772555,
b810,0,Experiment 14,EM15707,7004.2524,89.55584,(x=12.90 y=85.25),1,6,ip[width=48 height=11 bits=16 min=0.0 max=927.0],ip[width=48 height=11 bits=16 min=6432.0 max=15817.0],1,3.110578,0.4411744,0.052133653,4.1224046,3.7008374,
b811,0,Experiment 14,EM15707,7144.824,80.35216,(x=12.86 y=20.92),1,6,ip[width=35 height=11 bits=16 min=0.0 max=927.0],ip[width=35 height=11 bits=16 min=6432.0 max=15817.0],1,2.3726757,0.63697463,0.12670273,2.972487,3.579249,
b812,0,Experiment 14,EM15707,6911.689,84.86429,(x=12.00 y=6.35),1,6,ip[width=31 height=11 bits=16 min=0.0 max=927.0],ip[width=31 height=11 bits=16 min=6432.0 max=15817.0],1,2.2663567,0.7135323,0.18016449,2.651492,3.7809007,
b813,0,Experiment 14,EM15707,7546.1,109.53481,(x=13.20 y=22.94),1,6,ip[width=46 height=10 bits=16 min=0.0 max=927.0],ip[width=46 height=10 bits=16 min=6432.0 max=15817.0],1,2.4875774,0.4112249,0.15858565,3.920321,3.2321625,
b814,0,Experiment 14,EM15707,7688.298,702.5508,(x=13.85 y=23.81),1,6,ip[width=44 height=9 bits=16 min=0.0 max=927.0],ip[width=44 height=9 bits=16 min=6432.0 max=15817.0],1,2.561989,0.45378372,0.12919717,3.7930763,3.1091673,
b815,0,Experiment 14,EM15707,7063.4536,88.34296,(x=15.75 y=84.24),1,6,ip[width=59 height=12 bits=16 min=0.0 max=927.0],ip[width=59 height=12 bits=16 min=6432.0 max=15817.0],1,4.375637,0.440456,0.05042923,5.137562,3.649631,
b816,0,Experiment 14,EM15707,7240.778,82.55556,(x=14.63 y=2.06),1,6,ip[width=28 height=10 bits=16 min=0.0 max=927.0],ip[width=28 height=10 bits=16 min=6432.0 max=15817.0],1,1.6425576,0.6265074,0.083253905,2.361864,3.496253,
b817,0,Experiment 14,EM15707,7014.4907,86.52123,(x=15.56 y=9.42),1,6,ip[width=30 height=11 bits=16 min=0.0 max=927.0],ip[width=30 height=11 bits=16 min=6432.0 max=15817.0],1,2.0715754,0.73496735,0.02293492,2.5089724,3.6919818,
b818,0,Experiment 14,EM15707,7350.809,89.248405,(x=15.65 y=2.13),1,6,ip[width=23 height=9 bits=16 min=0.0 max=927.0],ip[width=23 height=9 bits=16 min=6432.0 max=15817.0],1,1.2281221,0.7260829,0.17127289,1.91429,3.4010808,
b819,0,Experiment 14,EM15707,7400.9834,107.56035,(x=16.34 y=23.62),1,6,ip[width=53 height=11 bits=16 min=0.0 max=927.0],ip[width=53 height=11 bits=16 min=6432.0 max=15817.0],1,3.685595,0.4515407,0.18202731,4.5918393,3.3576822,
b820,0,Experiment 14,EM15707,7244.9297,83.84049,(x=16.53 y=2.59),1,6,ip[width=22 height=10 bits=16 min=0.0 max=927.0],ip[width=22 height=10 bits=16 min=6432.0 max=15817.0],1,1.2824169,0.79523295,0.026542488,1.8255441,3.4926617,
b821,0,Experiment 14,EM15707,6848.2397,84.088234,(x=18.90 y=79.51),1,6,ip[width=25 height=11 bits=16 min=0.0 max=927.0],ip[width=25 height=11 bits=16 min=6432.0 max=15817.0],1,1.615654,0.7619103,0.101564676,2.0808845,3.8357818,
b822,0,Experiment 14,EM15707,7003.588,97.25857,(x=21.45 y=30.50),1,6,ip[width=35 height=11 bits=16 min=0.0 max=927.0],ip[width=35 height=11 bits=16 min=6432.0 max=15817.0],1,2.527836,0.65275794,0.056208547,3.0123582,3.7014122,
b823,0,Experiment 14,EM15707,6933.338,81.768364,(x=21.93 y=94.03),1,6,ip[width=40 height=11 bits=16 min=0.0 max=927.0],ip[width=40 height=11 bits=16 min=6432.0 max=15817.0],1,2.788724,0.5719356,0.022153404,3.4286923,3.7621753,
b824,0,Experiment 14,EM15707,7083.5483,85.5098,(x=21.75 y=12.28),1,6,ip[width=39 height=11 bits=16 min=0.0 max=927.0],ip[width=39 height=11 bits=16 min=6432.0 max=15817.0],1,2.8118138,0.61325884,0.1953072,3.304207,3.6322498,
b825,0,Experiment 14,EM15707,6892.0527,88.15694,(x=22.57 y=85.64),1,6,ip[width=31 height=12 bits=16 min=0.0 max=927.0],ip[width=31 height=12 bits=16 min=6432.0 max=15817.0],1,2.1880653,0.6847722,0.02821373,2.6553354,3.7978854,
b826,0,Experiment 14,EM15707,7041.5674,86.23642,(x=23.61 y=39.15),1,6,ip[width=36 height=11 bits=16 min=0.0 max=927.0],ip[width=36 height=11 bits=16 min=6432.0 max=15817.0],1,2.4762137,0.6343964,0.20055611,3.0535316,3.6685615,
b830,0,Experiment 14,EM15707,6938.78,82.05334,(x=26.07 y=60.96),1,6,ip[width=28 height=10 bits=16 min=0.0 max=927.0],ip[width=28 height=10 bits=16 min=6432.0 max=15817.0],1,1.8049364,0.72272515,0.09096942,2.375507,3.7574685,
b832,0,Experiment 14,EM15707,7106.564,84.611595,(x=27.36 y=41.77),1,6,ip[width=38 height=11 bits=16 min=0.0 max=927.0],ip[width=38 height=11 bits=16 min=6432.0 max=15817.0],1,2.7261848,0.6020283,0.06607084,3.2608232,3.6123421,
b833,0,Experiment 14,EM15707,6932.2065,88.881676,(x=27.60 y=45.08),1,6,ip[width=30 height=11 bits=16 min=0.0 max=927.0],ip[width=30 height=11 bits=16 min=6432.0 max=15817.0],1,2.0748906,0.7161205,0.03623806,2.5599911,3.763154,
b834,0,Experiment 14,EM15707,6848.544,81.595375,(x=27.65 y=90.23),1,6,ip[width=20 height=12 bits=16 min=0.0 max=927.0],ip[width=20 height=12 bits=16 min=6432.0 max=15817.0],1,1.3936219,0.89824545,0.0038452921,1.6861924,3.8355186,
b835,0,Experiment 14,EM15707,6971.4546,83.88281,(x=29.81 y=56.68),1,6,ip[width=31 height=11 bits=16 min=0.0 max=927.0],ip[width=31 height=11 bits=16 min=6432.0 max=15817.0],1,2.0085893,0.6144859,0.23954578,2.6346493,3.729206,
b836,0,Experiment 14,EM15707,7182.866,104.86253,(x=30.32 y=5.85),1,6,ip[width=43 height=10 bits=16 min=0.0 max=927.0],ip[width=43 height=10 bits=16 min=6432.0 max=15817.0],1,2.9100976,0.53882957,0.03849592,3.665985,3.546344,
b837,0,Experiment 14,EM15707,7031.911,83.69139,(x=32.20 y=10.71),1,6,ip[width=38 height=11 bits=16 min=0.0 max=927.0],ip[width=38 height=11 bits=16 min=6432.0 max=15817.0],1,2.653423,0.5944996,0.050528552,3.2620325,3.676914,
b838,0,Experiment 14,EM15707,7256.1567,84.49034,(x=32.95 y=78.57),1,6,ip[width=51 height=11 bits=16 min=0.0 max=927.0],ip[width=51 height=11 bits=16 min=6432.0 max=15817.0],1,3.266463,0.4387412,0.2620993,4.376438,3.482951,
b841,0,Experiment 14,EM15707,7278.1387,201.60382,(x=34.04 y=50.73),1,6,ip[width=44 height=11 bits=16 min=0.0 max=927.0],ip[width=44 height=11 bits=16 min=6432.0 max=15817.0],1,2.8775368,0.5102447,0.070344016,3.788248,3.4639375,
b842,0,Experiment 14,EM15707,7142.284,82.66577,(x=33.97 y=82.13),1,6,ip[width=45 height=11 bits=16 min=0.0 max=927.0],ip[width=45 height=11 bits=16 min=6432.0 max=15817.0],1,2.9509308,0.50722957,0.1919949,3.8486698,3.5814457,
b843,0,Experiment 14,EM15707,7212.656,1336.5305,(x=34.66 y=49.44),1,6,ip[width=30 height=9 bits=16 min=0.0 max=927.0],ip[width=30 height=9 bits=16 min=6432.0 max=15817.0],1,1.6760961,0.6144648,0.15975499,2.5654027,3.5205774,
b844,0,Experiment 14,EM15707,7014.041,79.229034,(x=34.26 y=16.27),1,6,ip[width=34 height=11 bits=16 min=0.0 max=927.0],ip[width=34 height=11 bits=16 min=6432.0 max=15817.0],1,2.4579577,0.671873,0.24988481,2.912288,3.6923707,
b845,0,Experiment 14,EM15707,6896.512,82.3405,(x=34.99 y=63.84),1,6,ip[width=32 height=11 bits=16 min=0.0 max=927.0],ip[width=32 height=11 bits=16 min=6432.0 max=15817.0],1,2.2221718,0.6999496,0.06918525,2.7126782,3.7940283,
b846,0,Experiment 14,EM15707,7018.7974,83.46599,(x=34.98 y=76.15),1,6,ip[width=36 height=10 bits=16 min=0.0 max=927.0],ip[width=36 height=10 bits=16 min=6432.0 max=15817.0],1,2.3544044,0.5867025,0.26547587,3.0682287,3.6882567,
b847,0,Experiment 14,EM15707,7083.5283,93.54422,(x=36.15 y=89.22),1,6,ip[width=36 height=10 bits=16 min=0.0 max=927.0],ip[width=36 height=10 bits=16 min=6432.0 max=15817.0],1,2.3098745,0.52976817,0.88429695,3.108944,3.6322672,
b848,0,Experiment 14,EM15707,7156.4775,88.644485,(x=36.23 y=28.04),1,6,ip[width=61 height=11 bits=16 min=0.0 max=927.0],ip[width=61 height=11 bits=16 min=6432.0 max=15817.0],1,4.166557,0.37117058,0.056391485,5.31663,3.5691693,
b849,0,Experiment 14,EM15707,7154.95,84.40162,(x=38.02 y=11.73),1,6,ip[width=54 height=12 bits=16 min=0.0 max=927.0],ip[width=54 height=12 bits=16 min=6432.0 max=15817.0],1,3.895292,0.44575933,0.33285162,4.6264696,3.5704904,
b850,0,Experiment 14,EM15707,7164.4634,1665.1741,(x=39.06 y=90.43),1,6,ip[width=56 height=11 bits=16 min=0.0 max=927.0],ip[width=56 height=11 bits=16 min=6432.0 max=15817.0],1,3.7252064,0.41076517,0.4029601,4.80557,3.5622616,
b851,0,Experiment 14,EM15707,7238.4785,80.76712,(x=38.37 y=2.73),1,6,ip[width=50 height=12 bits=16 min=0.0 max=927.0],ip[width=50 height=12 bits=16 min=6432.0 max=15817.0],1,3.4554276,0.46149737,0.18430516,4.288952,3.4982417,
b852,0,Experiment 14,EM15707,7724.4263,6107.417,(x=38.44 y=42.02),1,6,ip[width=22 height=10 bits=16 min=0.0 max=927.0],ip[width=22 height=10 bits=16 min=6432.0 max=15817.0],1,1.3088796,0.7876351,0.009969816,1.8296738,3.077918,
b853,0,Experiment 14,EM15707,8190.8804,175.42639,(x=42.79 y=92.59),1,6,ip[width=28 height=10 bits=16 min=0.0 max=927.0],ip[width=28 height=10 bits=16 min=6432.0 max=15817.0],1,1.5885167,0.67254245,0.110386536,2.3365417,2.674455,
b854,0,Experiment 14,EM15707,7131.2207,179.89615,(x=44.55 y=93.18),1,6,ip[width=30 height=11 bits=16 min=0.0 max=927.0],ip[width=30 height=11 bits=16 min=6432.0 max=15817.0],1,2.0478766,0.7086913,0.031237554,2.5749037,3.5910153,
b855,0,Experiment 14,EM15707,7041.7266,83.98089,(x=46.38 y=34.39),1,6,ip[width=52 height=11 bits=16 min=0.0 max=927.0],ip[width=52 height=11 bits=16 min=6432.0 max=15817.0],1,3.7050383,0.47012326,0.17643398,4.492846,3.668424,
b856,0,Experiment 14,EM15707,7199.1323,84.509186,(x=46.43 y=92.27),1,6,ip[width=47 height=11 bits=16 min=0.0 max=927.0],ip[width=47 height=11 bits=16 min=6432.0 max=15817.0],1,3.002245,0.46120757,0.21176559,4.067339,3.5322747,
b857,0,Experiment 14,EM15707,7084.0176,89.978264,(x=46.76 y=41.45),1,6,ip[width=33 height=11 bits=16 min=0.0 max=927.0],ip[width=33 height=11 bits=16 min=6432.0 max=15817.0],1,2.1627784,0.6565504,0.11065529,2.7585135,3.6318438,
b858,0,Experiment 14,EM15707,7245.48,85.674484,(x=46.33 y=69.16),1,6,ip[width=49 height=9 bits=16 min=0.0 max=927.0],ip[width=49 height=9 bits=16 min=6432.0 max=15817.0],1,2.7182903,0.39020288,0.53722787,4.2326956,3.4921858,
b859,0,Experiment 14,EM15707,7434.5747,84.23204,(x=47.18 y=70.34),1,6,ip[width=27 height=9 bits=16 min=0.0 max=927.0],ip[width=27 height=9 bits=16 min=6432.0 max=15817.0],1,1.4319841,0.6625618,0.048950702,2.2535,3.328627,
b860,0,Experiment 14,EM15707,7334.5464,81.71287,(x=47.80 y=43.24),1,6,ip[width=35 height=11 bits=16 min=0.0 max=927.0],ip[width=35 height=11 bits=16 min=6432.0 max=15817.0],1,2.409974,0.638602,0.25578254,2.992056,3.4151473,
b861,0,Experiment 14,EM15707,7378.81,87.397,(x=48.10 y=2.98),1,6,ip[width=36 height=10 bits=16 min=0.0 max=927.0],ip[width=36 height=10 bits=16 min=6432.0 max=15817.0],1,2.1382892,0.52566224,0.09737592,3.1105847,3.376861,
b862,0,Experiment 14,EM15707,7206.592,86.20736,(x=49.51 y=69.61),1,6,ip[width=38 height=10 bits=16 min=0.0 max=927.0],ip[width=38 height=10 bits=16 min=6432.0 max=15817.0],1,2.3899295,0.55398273,0.102522865,3.2328153,3.5258226,
b863,0,Experiment 14,EM15707,6925.426,84.66509,(x=48.89 y=6.63),1,6,ip[width=26 height=11 bits=16 min=0.0 max=927.0],ip[width=26 height=11 bits=16 min=6432.0 max=15817.0],1,1.6724881,0.7682868,0.006026119,2.1786096,3.769019,
b865,0,Experiment 14,EM15707,6980.2373,93.17193,(x=51.09 y=50.58),1,6,ip[width=32 height=12 bits=16 min=0.0 max=927.0],ip[width=32 height=12 bits=16 min=6432.0 max=15817.0],1,2.271389,0.6719587,0.018709071,2.7155237,3.7216096,
b866,0,Experiment 14,EM15707,6967.497,86.82808,(x=51.61 y=82.30),1,6,ip[width=39 height=11 bits=16 min=0.0 max=927.0],ip[width=39 height=11 bits=16 min=6432.0 max=15817.0],1,2.7815695,0.58596843,0.03350445,3.3174193,3.732629,
b867,0,Experiment 14,EM15707,7018.4434,82.97436,(x=52.36 y=10.24),1,6,ip[width=26 height=12 bits=16 min=0.0 max=927.0],ip[width=26 height=12 bits=16 min=6432.0 max=15817.0],1,1.8367456,0.81621414,0.073668644,2.1460712,3.6885626,
b869,0,Experiment 14,EM15707,6951.2793,99.09479,(x=53.72 y=52.01),1,6,ip[width=24 height=11 bits=16 min=0.0 max=927.0],ip[width=24 height=11 bits=16 min=6432.0 max=15817.0],1,1.6752326,0.83078504,0.0146787185,2.00957,3.746657,
b870,0,Experiment 14,EM15707,7099.7256,82.06905,(x=56.02 y=38.71),1,6,ip[width=45 height=11 bits=16 min=0.0 max=927.0],ip[width=45 height=11 bits=16 min=6432.0 max=15817.0],1,3.1263978,0.50414973,0.34812096,3.9063518,3.618257,
b872,0,Experiment 14,EM15707,7231.1875,85.269585,(x=57.37 y=48.61),1,6,ip[width=50 height=11 bits=16 min=0.0 max=927.0],ip[width=50 height=11 bits=16 min=6432.0 max=15817.0],1,3.4229958,0.4671847,0.2513323,4.2910604,3.504548,
b873,0,Experiment 14,EM15707,7220.439,83.6,(x=57.82 y=57.92),1,6,ip[width=43 height=13 bits=16 min=0.0 max=927.0],ip[width=43 height=13 bits=16 min=6432.0 max=15817.0],1,3.4306436,0.6214711,0.10041442,3.684828,3.513845,
b874,0,Experiment 14,EM15707,7331.557,83.39308,(x=58.68 y=7.00),1,6,ip[width=33 height=12 bits=16 min=0.0 max=927.0],ip[width=33 height=12 bits=16 min=6432.0 max=15817.0],1,2.4946392,0.7154397,0.0050873226,2.778345,3.4177327,
b875,0,Experiment 14,EM15707,6995.232,86.337036,(x=60.45 y=42.17),1,6,ip[width=30 height=11 bits=16 min=0.0 max=927.0],ip[width=30 height=11 bits=16 min=6432.0 max=15817.0],1,2.1172,0.70601547,0.18103331,2.5702944,3.7086399,
b876,0,Experiment 14,EM15707,6960.377,83.7493,(x=61.18 y=30.56),1,6,ip[width=42 height=11 bits=16 min=0.0 max=927.0],ip[width=42 height=11 bits=16 min=6432.0 max=15817.0],1,2.7806444,0.5114963,0.5409686,3.5793288,3.7387881,
b877,0,Experiment 14,EM15707,6742.9854,105.807106,(x=61.24 y=92.78),1,6,ip[width=23 height=11 bits=16 min=0.0 max=927.0],ip[width=23 height=11 bits=16 min=6432.0 max=15817.0],1,1.5566921,0.8464665,0.13089858,1.8995503,3.9268224,
b878,0,Experiment 14,EM15707,7216.552,84.34314,(x=64.68 y=40.43),1,6,ip[width=29 height=10 bits=16 min=0.0 max=927.0],ip[width=29 height=10 bits=16 min=6432.0 max=15817.0],1,1.5988783,0.6393972,0.28188616,2.447127,3.5172074,
b879,0,Experiment 14,EM15707,7076.0103,84.7205,(x=66.19 y=64.20),1,6,ip[width=51 height=12 bits=16 min=0.0 max=927.0],ip[width=51 height=12 bits=16 min=6432.0 max=15817.0],1,3.7910757,0.49693882,0.21344674,4.393209,3.63877,
b880,0,Experiment 14,EM15707,6970.174,88.111115,(x=65.45 y=53.88),1,6,ip[width=32 height=12 bits=16 min=0.0 max=927.0],ip[width=32 height=12 bits=16 min=6432.0 max=15817.0],1,2.408679,0.7180725,0.13544047,2.7365894,3.7303138,
b882,0,Experiment 14,EM15707,7289.4897,82.94982,(x=65.42 y=41.60),1,6,ip[width=36 height=10 bits=16 min=0.0 max=927.0],ip[width=36 height=10 bits=16 min=6432.0 max=15817.0],1,2.201819,0.58103,0.057465564,3.095718,3.4541194,
b883,0,Experiment 14,EM15707,7338.51,80.48731,(x=66.94 y=69.59),1,6,ip[width=26 height=10 bits=16 min=0.0 max=927.0],ip[width=26 height=10 bits=16 min=6432.0 max=15817.0],1,1.5628598,0.72122145,0.039341927,2.2107987,3.4117188,
b884,0,Experiment 14,EM15707,7054.7764,83.66204,(x=67.15 y=70.91),1,6,ip[width=26 height=11 bits=16 min=0.0 max=927.0],ip[width=26 height=11 bits=16 min=6432.0 max=15817.0],1,1.7106345,0.76892465,0.11766082,2.1481645,3.6571364,
b885,0,Experiment 14,EM15707,6932.9756,88.255455,(x=68.50 y=23.16),1,6,ip[width=37 height=11 bits=16 min=0.0 max=927.0],ip[width=37 height=11 bits=16 min=6432.0 max=15817.0],1,2.521792,0.61699605,0.11239114,3.1318746,3.7624886,
b886,0,Experiment 14,EM15707,7206.484,83.91903,(x=67.60 y=86.08),1,6,ip[width=51 height=12 bits=16 min=0.0 max=927.0],ip[width=51 height=12 bits=16 min=6432.0 max=15817.0],1,3.891237,0.5065769,0.16409042,4.4184966,3.5259156,
b887,0,Experiment 14,EM15707,7143.9077,98.21151,(x=69.74 y=68.50),1,6,ip[width=61 height=13 bits=16 min=0.0 max=927.0],ip[width=61 height=13 bits=16 min=6432.0 max=15817.0],1,5.0231075,0.4657255,0.42465836,5.287499,3.5800416,
b889,0,Experiment 14,EM15707,7131.3,1402.8168,(x=68.19 y=8.65),1,6,ip[width=23 height=11 bits=16 min=0.0 max=927.0],ip[width=23 height=11 bits=16 min=6432.0 max=15817.0],1,1.6078212,0.84072083,0.04271018,1.9464266,3.5909467,
b890,0,Experiment 14,EM15707,6916.299,82.24746,(x=69.58 y=53.38),1,6,ip[width=32 height=11 bits=16 min=0.0 max=927.0],ip[width=32 height=11 bits=16 min=6432.0 max=15817.0],1,2.3210995,0.71317464,0.0023861667,2.6820939,3.7769136,
b891,0,Experiment 14,EM15707,7083.5913,87.486725,(x=71.02 y=39.07),1,6,ip[width=37 height=12 bits=16 min=0.0 max=927.0],ip[width=37 height=12 bits=16 min=6432.0 max=15817.0],1,2.7110126,0.6497008,0.34067255,3.1390352,3.6322126,
b892,0,Experiment 14,EM15707,6940.869,84.242424,(x=73.75 y=80.31),1,6,ip[width=34 height=11 bits=16 min=0.0 max=927.0],ip[width=34 height=11 bits=16 min=6432.0 max=15817.0],1,2.3550212,0.6545898,0.10750455,2.8678567,3.7556612,
b894,0,Experiment 14,EM15707,7049.9604,92.9198,(x=75.50 y=44.04),1,6,ip[width=43 height=12 bits=16 min=0.0 max=927.0],ip[width=43 height=12 bits=16 min=6432.0 max=15817.0],1,3.1428652,0.5655286,0.29511476,3.729241,3.6613019,
b895,0,Experiment 14,EM15707,7111.5293,88.0,(x=74.93 y=71.43),1,6,ip[width=64 height=12 bits=16 min=0.0 max=927.0],ip[width=64 height=12 bits=16 min=6432.0 max=15817.0],1,4.612348,0.40274605,0.4443439,5.575849,3.6080472,
b896,0,Experiment 14,EM15707,7313.817,89.24099,(x=76.47 y=55.09),1,6,ip[width=61 height=11 bits=16 min=0.0 max=927.0],ip[width=61 height=11 bits=16 min=6432.0 max=15817.0],1,4.1941876,0.40024394,0.2924787,5.3219037,3.4330773,
b901,0,Experiment 14,EM15707,7035.051,85.99729,(x=76.03 y=27.36),1,6,ip[width=42 height=11 bits=16 min=0.0 max=927.0],ip[width=42 height=11 bits=16 min=6432.0 max=15817.0],1,2.8912904,0.5344634,0.19854584,3.602624,3.6741982,
b902,0,Experiment 14,EM15707,7143.0,85.24104,(x=75.75 y=15.87),1,6,ip[width=37 height=11 bits=16 min=0.0 max=927.0],ip[width=37 height=11 bits=16 min=6432.0 max=15817.0],1,2.464557,0.6074429,0.09839382,3.1195083,3.5808268,
b905,0,Experiment 14,EM15707,7126.7124,86.150536,(x=77.61 y=16.50),1,6,ip[width=35 height=11 bits=16 min=0.0 max=927.0],ip[width=35 height=11 bits=16 min=6432.0 max=15817.0],1,2.2256875,0.55123323,0.56951237,3.0143828,3.594915,
b907,0,Experiment 14,EM15707,7176.9873,90.477875,(x=78.20 y=53.45),1,6,ip[width=30 height=10 bits=16 min=0.0 max=927.0],ip[width=30 height=10 bits=16 min=6432.0 max=15817.0],1,1.7834116,0.635155,0.15763493,2.5532382,3.5514293,
b908,0,Experiment 14,EM15707,7071.3525,83.37297,(x=78.92 y=83.42),1,6,ip[width=23 height=10 bits=16 min=0.0 max=927.0],ip[width=23 height=10 bits=16 min=6432.0 max=15817.0],1,1.4478964,0.8028385,0.18741916,1.8786752,3.642799,
b910,0,Experiment 14,EM15707,7079.1475,94.52631,(x=79.94 y=70.00),1,6,ip[width=28 height=10 bits=16 min=0.0 max=927.0],ip[width=28 height=10 bits=16 min=6432.0 max=15817.0],1,1.6573467,0.6554528,0.20225082,2.3411577,3.6360564,
b911,0,Experiment 14,EM15707,7028.2026,89.388885,(x=80.16 y=71.07),1,6,ip[width=27 height=11 bits=16 min=0.0 max=927.0],ip[width=27 height=11 bits=16 min=6432.0 max=15817.0],1,1.84114,0.7566405,0.014120974,2.2855327,3.6801217,
b912,0,Experiment 14,EM15707,7061.595,90.95468,(x=81.13 y=32.00),1,6,ip[width=40 height=10 bits=16 min=0.0 max=927.0],ip[width=40 height=10 bits=16 min=6432.0 max=15817.0],1,2.6118383,0.56102747,0.028353568,3.391379,3.6512382,
b914,0,Experiment 14,EM15707,7093.7134,90.56088,(x=82.89 y=56.56),1,6,ip[width=62 height=11 bits=16 min=0.0 max=927.0],ip[width=62 height=11 bits=16 min=6432.0 max=15817.0],1,4.2479687,0.36238265,0.6898507,5.373935,3.6234574,
b915,0,Experiment 14,EM15707,6911.671,85.04114,(x=82.29 y=60.23),1,6,ip[width=35 height=11 bits=16 min=0.0 max=927.0],ip[width=35 height=11 bits=16 min=6432.0 max=15817.0],1,2.4717114,0.6506271,0.17102589,2.9740763,3.7809165,
b916,0,Experiment 14,EM15707,7229.086,85.16744,(x=82.98 y=9.98),1,6,ip[width=66 height=14 bits=16 min=0.0 max=927.0],ip[width=66 height=14 bits=16 min=6432.0 max=15817.0],1,5.066743,0.3755079,0.5544951,5.733443,3.506366,
b917,0,Experiment 14,EM15707,6954.9775,93.28428,(x=83.75 y=65.49),1,6,ip[width=33 height=12 bits=16 min=0.0 max=927.0],ip[width=33 height=12 bits=16 min=6432.0 max=15817.0],1,2.3833919,0.6730162,0.08740974,2.8102,3.743458,
b918,0,Experiment 14,EM15707,6906.731,84.22857,(x=85.45 y=74.00),1,6,ip[width=41 height=12 bits=16 min=0.0 max=927.0],ip[width=41 height=12 bits=16 min=6432.0 max=15817.0],1,3.0874805,0.52822524,1.1866693,3.5180042,3.7851892,
b919,0,Experiment 14,EM15707,7073.6016,89.405685,(x=84.52 y=29.19),1,6,ip[width=44 height=11 bits=16 min=0.0 max=927.0],ip[width=44 height=11 bits=16 min=6432.0 max=15817.0],1,3.0726783,0.52589434,0.55257434,3.7602491,3.6408534,
b920,0,Experiment 14,EM15707,6838.1035,92.01818,(x=85.35 y=58.93),1,6,ip[width=29 height=12 bits=16 min=0.0 max=927.0],ip[width=29 height=12 bits=16 min=6432.0 max=15817.0],1,2.153712,0.76615965,0.014858983,2.440439,3.8445492,
b922,0,Experiment 14,EM15707,7155.4985,86.2526,(x=87.01 y=1.99),1,6,ip[width=40 height=12 bits=16 min=0.0 max=927.0],ip[width=40 height=12 bits=16 min=6432.0 max=15817.0],1,3.010918,0.6226336,0.06776394,3.4103446,3.570016,
b923,0,Experiment 14,EM15707,7053.496,88.53543,(x=88.76 y=39.27),1,6,ip[width=31 height=11 bits=16 min=0.0 max=927.0],ip[width=31 height=11 bits=16 min=6432.0 max=15817.0],1,2.0235765,0.6910594,0.005512161,2.596222,3.6582437,
b925,0,Experiment 14,EM15707,6919.512,87.53309,(x=89.95 y=80.24),1,6,ip[width=30 height=12 bits=16 min=0.0 max=927.0],ip[width=30 height=12 bits=16 min=6432.0 max=15817.0],1,2.1704876,0.6986012,0.0443411,2.555346,3.774134,
b926,0,Experiment 14,EM15707,7006.113,84.87419,(x=89.91 y=52.60),1,6,ip[width=36 height=12 bits=16 min=0.0 max=927.0],ip[width=36 height=12 bits=16 min=6432.0 max=15817.0],1,2.4601164,0.61835897,0.15174602,3.0236483,3.6992283,
b928,0,Experiment 14,EM15707,7154.8887,78.1129,(x=90.53 y=39.66),1,6,ip[width=32 height=10 bits=16 min=0.0 max=927.0],ip[width=32 height=10 bits=16 min=6432.0 max=15817.0],1,1.9478388,0.5820343,0.15657319,2.733866,3.5705438,
b929,0,Experiment 14,EM15707,7276.374,87.30584,(x=91.53 y=3.78),1,6,ip[width=65 height=11 bits=16 min=0.0 max=927.0],ip[width=65 height=11 bits=16 min=6432.0 max=15817.0],1,4.597966,0.35184687,0.58119226,5.5991263,3.4654639,
b930,0,Experiment 14,EM15707,7350.4077,103.51288,(x=92.31 y=75.01),1,6,ip[width=55 height=10 bits=16 min=0.0 max=927.0],ip[width=55 height=10 bits=16 min=6432.0 max=15817.0],1,3.379823,0.35260335,0.6168374,4.7788754,3.4014277,
b931,0,Experiment 14,EM15707,7490.246,98.16878,(x=92.94 y=77.65),1,6,ip[width=32 height=10 bits=16 min=0.0 max=927.0],ip[width=32 height=10 bits=16 min=6432.0 max=15817.0],1,1.8922074,0.61948884,0.0023377787,2.6781106,3.2804737,
b932,0,Experiment 14,EM15707,7170.9536,83.966896,(x=93.58 y=83.86),1,6,ip[width=63 height=11 bits=16 min=0.0 max=927.0],ip[width=63 height=11 bits=16 min=6432.0 max=15817.0],1,4.5514126,0.4117667,0.008067978,5.433844,3.5566483,
b933,0,Experiment 14,EM15707,7640.488,88.3871,(x=93.16 y=76.63),1,6,ip[width=24 height=9 bits=16 min=0.0 max=927.0],ip[width=24 height=9 bits=16 min=6432.0 max=15817.0],1,1.2238907,0.6969472,0.033841815,1.9909492,3.150521,
b934,0,Experiment 14,EM15707,7116.285,82.897,(x=94.85 y=23.48),1,6,ip[width=58 height=11 bits=16 min=0.0 max=927.0],ip[width=58 height=11 bits=16 min=6432.0 max=15817.0],1,4.2123203,0.43685484,0.17695975,5.0644135,3.6039338,
b935,0,Experiment 14,EM15707,7541.0845,84.900566,(x=94.65 y=1.00),1,6,ip[width=45 height=10 bits=16 min=0.0 max=927.0],ip[width=45 height=10 bits=16 min=6432.0 max=15817.0],1,2.7536054,0.4845727,0.028950304,3.8629248,3.2365005,
b936,0,Experiment 14,EM15707,7182.2583,222.71385,(x=94.60 y=69.55),1,6,ip[width=38 height=11 bits=16 min=0.0 max=927.0],ip[width=38 height=11 bits=16 min=6432.0 max=15817.0],1,2.6202261,0.5698389,0.05113422,3.2745636,3.5468702,
b937,0,Experiment 14,EM15707,7029.942,85.60551,(x=95.76 y=37.58),1,6,ip[width=60 height=11 bits=16 min=0.0 max=927.0],ip[width=60 height=11 bits=16 min=6432.0 max=15817.0],1,4.3065605,0.41350427,0.25045893,5.1558185,3.678617,
b938,0,Experiment 14,EM15707,7020.177,85.65895,(x=98.48 y=43.83),1,6,ip[width=50 height=12 bits=16 min=0.0 max=927.0],ip[width=50 height=12 bits=16 min=6432.0 max=15817.0],1,3.7284133,0.5192277,0.1884227,4.2707906,3.6870635,
b939,0,Experiment 14,EM15707,7229.715,85.19058,(x=99.07 y=23.60),1,6,ip[width=50 height=11 bits=16 min=0.0 max=927.0],ip[width=50 height=11 bits=16 min=6432.0 max=15817.0],1,3.5290778,0.4878848,0.22567748,4.3118653,3.505822,
b940,0,Experiment 14,EM15707,6991.514,106.63739,(x=98.99 y=66.75),1,6,ip[width=39 height=11 bits=16 min=0.0 max=927.0],ip[width=39 height=11 bits=16 min=6432.0 max=15817.0],1,2.7717016,0.60571957,0.05912253,3.3173246,3.7118556,
b941,0,Experiment 14,EM15707,6948.706,85.13837,(x=101.82 y=90.24),1,6,ip[width=51 height=12 bits=16 min=0.0 max=927.0],ip[width=51 height=12 bits=16 min=6432.0 max=15817.0],1,3.7952697,0.5074694,0.19598867,4.3824773,3.7488828,
b942,0,Experiment 14,EM15707,6917.601,191.74556,(x=101.60 y=1.28),1,6,ip[width=20 height=11 bits=16 min=0.0 max=927.0],ip[width=20 height=11 bits=16 min=6432.0 max=15817.0],1,1.3220319,0.87517756,0.023105772,1.6787785,3.775787,
b943,0,Experiment 14,EM15707,6940.5728,93.37952,(x=101.32 y=32.18),1,6,ip[width=35 height=12 bits=16 min=0.0 max=927.0],ip[width=35 height=12 bits=16 min=6432.0 max=15817.0],1,2.5807538,0.6593133,0.06670967,3.0215046,3.7559175,
b944,0,Experiment 14,EM15707,6770.5864,83.29858,(x=103.06 y=24.24),1,6,ip[width=24 height=11 bits=16 min=0.0 max=927.0],ip[width=24 height=11 bits=16 min=6432.0 max=15817.0],1,1.6669681,0.82405066,0.007297991,2.0116818,3.9029486,
b946,0,Experiment 14,EM15707,7130.716,88.337524,(x=104.83 y=10.13),1,6,ip[width=57 height=12 bits=16 min=0.0 max=927.0],ip[width=57 height=12 bits=16 min=6432.0 max=15817.0],1,4.418132,0.47231027,0.19127981,4.9427805,3.591452,
b947,0,Experiment 14,EM15707,6888.044,89.11523,(x=104.40 y=48.23),1,6,ip[width=28 height=12 bits=16 min=0.0 max=927.0],ip[width=28 height=12 bits=16 min=6432.0 max=15817.0],1,1.9260056,0.7743439,0.086546645,2.311029,3.801353,
b948,0,Experiment 14,EM15707,7078.2466,82.04348,(x=106.39 y=79.67),1,6,ip[width=45 height=12 bits=16 min=0.0 max=927.0],ip[width=45 height=12 bits=16 min=6432.0 max=15817.0],1,3.2944639,0.5583839,0.039446928,3.8254735,3.6368358,
b950,0,Experiment 14,EM15707,6839.587,83.3165,(x=107.34 y=96.77),1,6,ip[width=34 height=11 bits=16 min=0.0 max=927.0],ip[width=34 height=11 bits=16 min=6432.0 max=15817.0],1,2.3811715,0.6753677,0.04674344,2.8513718,3.843266,
b951,0,Experiment 14,EM15707,6927.225,88.48859,(x=107.09 y=19.39),1,6,ip[width=26 height=11 bits=16 min=0.0 max=927.0],ip[width=26 height=11 bits=16 min=6432.0 max=15817.0],1,1.7433842,0.76865554,0.091370426,2.2085075,3.7674627,
b952,0,Experiment 14,EM15707,7052.4355,92.68735,(x=108.70 y=57.83),1,6,ip[width=46 height=12 bits=16 min=0.0 max=927.0],ip[width=46 height=12 bits=16 min=6432.0 max=15817.0],1,3.339117,0.5069596,0.36096087,3.9792223,3.659161,
b953,0,Experiment 14,EM15707,7044.4277,83.19598,(x=108.24 y=14.96),1,6,ip[width=43 height=11 bits=16 min=0.0 max=927.0],ip[width=43 height=11 bits=16 min=6432.0 max=15817.0],1,3.131147,0.54609466,0.14769867,3.705622,3.6660874,
b954,0,Experiment 14,EM15707,6810.107,86.51415,(x=109.54 y=18.23),1,6,ip[width=23 height=12 bits=16 min=0.0 max=927.0],ip[width=23 height=12 bits=16 min=6432.0 max=15817.0],1,1.6632676,0.8652775,0.01848718,1.9034038,3.8687649,
b956,0,Experiment 14,EM15707,7492.6753,229.18692,(x=111.26 y=80.46),1,6,ip[width=17 height=9 bits=16 min=0.0 max=927.0],ip[width=17 height=9 bits=16 min=6432.0 max=15817.0],1,0.8619782,0.87459457,0.122234754,1.3749998,3.2783725,
b957,0,Experiment 14,EM15707,7379.339,301.32144,(x=111.65 y=79.55),1,6,ip[width=18 height=8 bits=16 min=0.0 max=927.0],ip[width=18 height=8 bits=16 min=6432.0 max=15817.0],1,0.87678033,0.81564647,0.07014778,1.4775119,3.3764036,
b958,0,Experiment 14,EM15707,7442.015,846.0945,(x=112.41 y=81.86),1,6,ip[width=45 height=10 bits=16 min=0.0 max=927.0],ip[width=45 height=10 bits=16 min=6432.0 max=15817.0],1,2.5992565,0.41236392,0.032854263,3.8711133,3.3221915,
b959,0,Experiment 14,EM15707,7103.8667,107.98897,(x=112.74 y=10.51),1,6,ip[width=30 height=11 bits=16 min=0.0 max=927.0],ip[width=30 height=11 bits=16 min=6432.0 max=15817.0],1,2.1305835,0.73509413,0.3590789,2.5116045,3.614675,
b961,0,Experiment 14,EM15707,8012.646,1435.726,(x=113.23 y=78.86),1,6,ip[width=21 height=9 bits=16 min=0.0 max=927.0],ip[width=21 height=9 bits=16 min=6432.0 max=15817.0],1,1.0849972,0.80720055,0.12253254,1.6912708,2.8286202,
b962,0,Experiment 14,EM15707,6958.0864,176.79385,(x=113.75 y=77.25),1,6,ip[width=26 height=12 bits=16 min=0.0 max=927.0],ip[width=26 height=12 bits=16 min=6432.0 max=15817.0],1,1.8127693,0.79594886,0.07506081,2.1934423,3.7407691,
b963,0,Experiment 14,EM15707,7376.8516,232.07391,(x=113.72 y=80.42),1,6,ip[width=31 height=9 bits=16 min=0.0 max=927.0],ip[width=31 height=9 bits=16 min=6432.0 max=15817.0],1,1.8142495,0.60330486,0.13184634,2.657076,3.3785548,
b966,0,Experiment 14,EM15707,6921.9844,98.737015,(x=115.44 y=58.11),1,6,ip[width=35 height=11 bits=16 min=0.0 max=927.0],ip[width=35 height=11 bits=16 min=6432.0 max=15817.0],1,2.4450674,0.6283691,0.26904467,2.9700384,3.7719958,
b967,0,Experiment 14,EM15707,7118.223,77.63617,(x=117.28 y=24.69),1,6,ip[width=52 height=12 bits=16 min=0.0 max=927.0],ip[width=52 height=12 bits=16 min=6432.0 max=15817.0],1,3.7351978,0.46962923,0.06367429,4.5102916,3.6022575,
b970,0,Experiment 14,EM15707,7211.317,1961.1069,(x=116.42 y=66.71),1,6,ip[width=47 height=12 bits=16 min=0.0 max=927.0],ip[width=47 height=12 bits=16 min=6432.0 max=15817.0],1,3.5081081,0.53367186,0.10126231,4.0304394,3.5217354,
b971,0,Experiment 14,EM15707,6947.2686,85.03735,(x=117.37 y=49.91),1,6,ip[width=40 height=11 bits=16 min=0.0 max=927.0],ip[width=40 height=11 bits=16 min=6432.0 max=15817.0],1,2.7285285,0.58169633,0.09065922,3.3793623,3.7501261,
b976,0,Experiment 14,EM15707,6843.329,89.54717,(x=119.09 y=80.70),1,6,ip[width=20 height=10 bits=16 min=0.0 max=927.0],ip[width=20 height=10 bits=16 min=6432.0 max=15817.0],1,1.2502878,0.86991227,0.02836983,1.6498584,3.840029,
b991,0,Experiment 14,EM15707,7280.257,221.7255,(x=106.57 y=86.56),1,6,ip[width=31 height=11 bits=16 min=0.0 max=927.0],ip[width=31 height=11 bits=16 min=6432.0 max=15817.0],1,1.9805269,0.6821879,0.10938127,2.5847697,3.4621055,
b992,0,Experiment 14,EM15707,7174.724,856.7973,(x=107.64 y=86.35),1,6,ip[width=34 height=12 bits=16 min=0.0 max=927.0],ip[width=34 height=12 bits=16 min=6432.0 max=15817.0],1,2.318509,0.63470757,0.4458627,2.9192636,3.5533864,
b4,0,Experiment 15,EM15708,6310.6514,88.16099,(x=3.05 y=72.51),1,1,ip[width=38 height=11 bits=16 min=0.0 max=1966.0],ip[width=38 height=11 bits=16 min=5379.0 max=14296.0],1,2.5601003,0.5879944,0.09587551,3.274359,3.806506,
b5,0,Experiment 15,EM15708,6379.851,292.30197,(x=2.83 y=56.16),1,1,ip[width=54 height=10 bits=16 min=0.0 max=1966.0],ip[width=54 height=10 bits=16 min=5379.0 max=14296.0],1,3.5964892,0.41156605,0.5539938,4.6859837,3.736426,
b6,0,Experiment 15,EM15708,6192.431,89.166664,(x=2.46 y=85.87),1,1,ip[width=22 height=10 bits=16 min=0.0 max=1966.0],ip[width=22 height=10 bits=16 min=5379.0 max=14296.0],1,1.2967603,0.8197326,0.022382228,1.7879963,3.9262304,
b7,0,Experiment 15,EM15708,6237.838,499.75275,(x=3.09 y=43.06),1,1,ip[width=20 height=12 bits=16 min=0.0 max=1966.0],ip[width=20 height=12 bits=16 min=5379.0 max=14296.0],1,1.4366059,0.90914863,0.013880854,1.6807649,3.8802462,
b8,0,Experiment 15,EM15708,6213.9233,101.64019,(x=4.04 y=77.79),1,1,ip[width=26 height=11 bits=16 min=0.0 max=1966.0],ip[width=26 height=11 bits=16 min=5379.0 max=14296.0],1,1.6898729,0.76227254,0.0064055338,2.1815886,3.9044647,
b10,0,Experiment 15,EM15708,6363.0815,205.27692,(x=6.52 y=38.67),1,1,ip[width=33 height=11 bits=16 min=0.0 max=1966.0],ip[width=33 height=11 bits=16 min=5379.0 max=14296.0],1,2.0750062,0.6401078,0.2855742,2.7611074,3.753409,
b12,0,Experiment 15,EM15708,6351.7617,87.95625,(x=8.21 y=4.15),1,1,ip[width=38 height=10 bits=16 min=0.0 max=1966.0],ip[width=38 height=10 bits=16 min=5379.0 max=14296.0],1,2.5104706,0.5746779,0.092568785,3.282078,3.7648728,
b14,0,Experiment 15,EM15708,6538.0776,92.18248,(x=8.01 y=29.36),1,1,ip[width=21 height=10 bits=16 min=0.0 max=1966.0],ip[width=21 height=10 bits=16 min=5379.0 max=14296.0],1,1.1034305,0.7973787,0.16876742,1.6930534,3.5761862,
b17,0,Experiment 15,EM15708,6593.2886,131.76245,(x=9.25 y=29.19),1,1,ip[width=42 height=9 bits=16 min=0.0 max=1966.0],ip[width=42 height=9 bits=16 min=5379.0 max=14296.0],1,2.061129,0.38357103,0.6487548,3.5865743,3.5202727,
b19,0,Experiment 15,EM15708,6401.3135,127.432175,(x=10.10 y=41.71),1,1,ip[width=41 height=10 bits=16 min=0.0 max=1966.0],ip[width=41 height=10 bits=16 min=5379.0 max=14296.0],1,2.490985,0.4833216,0.42339092,3.5446882,3.7146902,
b20,0,Experiment 15,EM15708,6656.544,1104.7019,(x=9.86 y=44.77),1,1,ip[width=36 height=9 bits=16 min=0.0 max=1966.0],ip[width=36 height=9 bits=16 min=5379.0 max=14296.0],1,2.0408149,0.5409753,0.3110716,3.0485625,3.4562123,
b22,0,Experiment 15,EM15708,6435.509,1177.9529,(x=12.18 y=29.48),1,1,ip[width=69 height=11 bits=16 min=0.0 max=1966.0],ip[width=69 height=11 bits=16 min=5379.0 max=14296.0],1,4.8817472,0.36564758,0.24482884,5.993585,3.6800601,
b28,0,Experiment 15,EM15708,6261.9746,89.23372,(x=13.25 y=82.71),1,1,ip[width=33 height=11 bits=16 min=0.0 max=1966.0],ip[width=33 height=11 bits=16 min=5379.0 max=14296.0],1,2.0967238,0.60090065,0.065192275,2.790356,3.8558023,
b29,0,Experiment 15,EM15708,6314.2285,88.35204,(x=14.97 y=64.30),1,1,ip[width=46 height=11 bits=16 min=0.0 max=1966.0],ip[width=46 height=11 bits=16 min=5379.0 max=14296.0],1,3.057321,0.4895215,0.02266651,3.9462,3.8028836,
b30,0,Experiment 15,EM15708,6489.408,1474.4313,(x=17.53 y=15.90),1,1,ip[width=108 height=11 bits=16 min=0.0 max=1966.0],ip[width=108 height=11 bits=16 min=5379.0 max=14296.0],1,7.1095853,0.22598872,0.21931204,9.451006,3.625475,
b31,0,Experiment 15,EM15708,6438.351,89.77061,(x=15.53 y=5.20),1,1,ip[width=66 height=11 bits=16 min=0.0 max=1966.0],ip[width=66 height=11 bits=16 min=5379.0 max=14296.0],1,4.4102063,0.35918126,0.41862738,5.7265954,3.6771817,
b32,0,Experiment 15,EM15708,6243.164,91.0,(x=17.58 y=87.86),1,1,ip[width=52 height=11 bits=16 min=0.0 max=1966.0],ip[width=52 height=11 bits=16 min=5379.0 max=14296.0],1,3.4642568,0.4410038,0.36982015,4.5293665,3.8748522,
b33,0,Experiment 15,EM15708,6522.2437,104.762276,(x=17.97 y=18.46),1,1,ip[width=66 height=11 bits=16 min=0.0 max=1966.0],ip[width=66 height=11 bits=16 min=5379.0 max=14296.0],1,4.048787,0.3045525,0.60990185,5.717736,3.5922215,
b34,0,Experiment 15,EM15708,6338.715,84.80645,(x=18.16 y=36.24),1,1,ip[width=53 height=11 bits=16 min=0.0 max=1966.0],ip[width=53 height=11 bits=16 min=5379.0 max=14296.0],1,3.4438422,0.41528755,0.51358986,4.5474005,3.7780857,
b35,0,Experiment 15,EM15708,6230.492,139.05511,(x=17.43 y=41.78),1,1,ip[width=30 height=11 bits=16 min=0.0 max=1966.0],ip[width=30 height=11 bits=16 min=5379.0 max=14296.0],1,1.9965625,0.7163301,0.077158205,2.4955854,3.887685,
b38,0,Experiment 15,EM15708,6377.799,86.109184,(x=19.19 y=94.47),1,1,ip[width=47 height=12 bits=16 min=0.0 max=1966.0],ip[width=47 height=12 bits=16 min=5379.0 max=14296.0],1,3.1738265,0.49981394,0.33323804,4.0168176,3.7385042,
b39,0,Experiment 15,EM15708,6025.425,1313.9344,(x=18.86 y=46.23),1,1,ip[width=26 height=11 bits=16 min=0.0 max=1966.0],ip[width=26 height=11 bits=16 min=5379.0 max=14296.0],1,1.8230999,0.800385,0.044290133,2.1548438,4.0953617,
b40,0,Experiment 15,EM15708,6712.414,200.68616,(x=20.14 y=14.62),1,1,ip[width=49 height=9 bits=16 min=0.0 max=1966.0],ip[width=49 height=9 bits=16 min=5379.0 max=14296.0],1,2.5604472,0.38299325,0.36613473,4.246788,3.3996315,
b43,0,Experiment 15,EM15708,6024.32,312.25702,(x=18.95 y=71.49),1,1,ip[width=25 height=11 bits=16 min=0.0 max=1966.0],ip[width=25 height=11 bits=16 min=5379.0 max=14296.0],1,1.6895413,0.7877379,0.17964968,2.1065602,4.096481,
b44,0,Experiment 15,EM15708,6223.018,87.52409,(x=20.20 y=51.42),1,1,ip[width=39 height=10 bits=16 min=0.0 max=1966.0],ip[width=39 height=10 bits=16 min=5379.0 max=14296.0],1,2.6228473,0.57513005,0.038164597,3.3427956,3.8952544,
b46,0,Experiment 15,EM15708,6340.8374,88.8815,(x=24.30 y=91.26),1,1,ip[width=41 height=10 bits=16 min=0.0 max=1966.0],ip[width=41 height=10 bits=16 min=5379.0 max=14296.0],1,2.7332158,0.5438592,0.21877919,3.5472705,3.775936,
b48,0,Experiment 15,EM15708,6180.628,119.01748,(x=26.36 y=46.11),1,1,ip[width=32 height=11 bits=16 min=0.0 max=1966.0],ip[width=32 height=11 bits=16 min=5379.0 max=14296.0],1,2.2530713,0.6732663,0.24300364,2.7450085,3.9381838,
b49,0,Experiment 15,EM15708,5966.903,1203.4237,(x=27.29 y=61.36),1,1,ip[width=21 height=12 bits=16 min=0.0 max=1966.0],ip[width=21 height=12 bits=16 min=5379.0 max=14296.0],1,1.4004062,0.8932145,0.025173476,1.6920309,4.1546288,
b50,0,Experiment 15,EM15708,6144.1914,137.94841,(x=31.42 y=59.58),1,1,ip[width=31 height=10 bits=16 min=0.0 max=1966.0],ip[width=31 height=10 bits=16 min=5379.0 max=14296.0],1,1.9947122,0.67122304,0.3300159,2.6028118,3.9750838,
b52,0,Experiment 15,EM15708,6464.0874,92.13187,(x=32.50 y=19.70),1,1,ip[width=58 height=10 bits=16 min=0.0 max=1966.0],ip[width=58 height=10 bits=16 min=5379.0 max=14296.0],1,3.5778015,0.38471967,0.22465606,5.022596,3.6511176,
b53,0,Experiment 15,EM15708,6198.2744,236.10368,(x=32.59 y=95.94),1,1,ip[width=37 height=10 bits=16 min=0.0 max=1966.0],ip[width=37 height=10 bits=16 min=5379.0 max=14296.0],1,2.3494704,0.5382345,0.17547171,3.19676,3.920313,
b54,0,Experiment 15,EM15708,6451.0327,170.61778,(x=32.91 y=25.79),1,1,ip[width=78 height=12 bits=16 min=0.0 max=1966.0],ip[width=78 height=12 bits=16 min=5379.0 max=14296.0],1,5.3090663,0.31370917,0.062417176,6.7992525,3.6643388,
b55,0,Experiment 15,EM15708,6078.0127,1590.9344,(x=33.97 y=43.23),1,1,ip[width=34 height=12 bits=16 min=0.0 max=1966.0],ip[width=34 height=12 bits=16 min=5379.0 max=14296.0],1,2.3912246,0.62805355,0.3336869,2.8570015,4.0421047,
b56,0,Experiment 15,EM15708,6294.125,86.52889,(x=34.17 y=19.53),1,1,ip[width=29 height=10 bits=16 min=0.0 max=1966.0],ip[width=29 height=10 bits=16 min=5379.0 max=14296.0],1,1.7718166,0.7132767,0.011585696,2.4101703,3.8232427,
b57,0,Experiment 15,EM15708,6761.645,111.37425,(x=36.22 y=88.95),1,1,ip[width=42 height=10 bits=16 min=0.0 max=1966.0],ip[width=42 height=10 bits=16 min=5379.0 max=14296.0],1,2.6102347,0.50108033,0.23102863,3.592327,3.3497744,
b58,0,Experiment 15,EM15708,6162.6787,90.26888,(x=38.09 y=17.63),1,1,ip[width=37 height=11 bits=16 min=0.0 max=1966.0],ip[width=37 height=11 bits=16 min=5379.0 max=14296.0],1,2.6050231,0.6083132,0.07603103,3.1958938,3.9563618,
b59,0,Experiment 15,EM15708,5940.5146,128.05641,(x=38.45 y=22.79),1,1,ip[width=22 height=11 bits=16 min=0.0 max=1966.0],ip[width=22 height=11 bits=16 min=5379.0 max=14296.0],1,1.5463614,0.8516326,0.06432163,1.863798,4.181352,
b60,0,Experiment 15,EM15708,6080.6694,90.15978,(x=39.27 y=10.90),1,1,ip[width=42 height=10 bits=16 min=0.0 max=1966.0],ip[width=42 height=10 bits=16 min=5379.0 max=14296.0],1,2.8509238,0.543361,0.077616885,3.613335,4.0394144,
b61,0,Experiment 15,EM15708,6100.226,711.5049,(x=39.30 y=96.69),1,1,ip[width=35 height=11 bits=16 min=0.0 max=1966.0],ip[width=35 height=11 bits=16 min=5379.0 max=14296.0],1,2.4398868,0.6377019,0.16515046,3.0073788,4.019609,
b63,0,Experiment 15,EM15708,6185.9536,86.21229,(x=42.04 y=29.33),1,1,ip[width=43 height=11 bits=16 min=0.0 max=1966.0],ip[width=43 height=11 bits=16 min=5379.0 max=14296.0],1,2.8369544,0.5275337,0.09439458,3.6481202,3.9327903,
b68,0,Experiment 15,EM15708,6249.2925,91.488464,(x=43.57 y=58.33),1,1,ip[width=32 height=10 bits=16 min=0.0 max=1966.0],ip[width=32 height=10 bits=16 min=5379.0 max=14296.0],1,2.0598416,0.6372955,0.2214642,2.7195914,3.8686457,
b69,0,Experiment 15,EM15708,6014.094,81.64327,(x=44.09 y=43.43),1,1,ip[width=19 height=12 bits=16 min=0.0 max=1966.0],ip[width=19 height=12 bits=16 min=5379.0 max=14296.0],1,1.3358319,0.9180298,0.022609113,1.6001259,4.1068363,
b72,0,Experiment 15,EM15708,6409.083,225.67079,(x=47.10 y=56.65),1,1,ip[width=69 height=10 bits=16 min=0.0 max=1966.0],ip[width=69 height=10 bits=16 min=5379.0 max=14296.0],1,4.4406433,0.33575374,0.105100535,5.9769554,3.706822,
b73,0,Experiment 15,EM15708,6385.5977,126.285416,(x=47.38 y=53.46),1,1,ip[width=56 height=11 bits=16 min=0.0 max=1966.0],ip[width=56 height=11 bits=16 min=5379.0 max=14296.0],1,3.7316206,0.39554825,0.42463836,4.8337517,3.7306063,
b75,0,Experiment 15,EM15708,6146.3105,88.54493,(x=48.56 y=7.64),1,1,ip[width=39 height=11 bits=16 min=0.0 max=1966.0],ip[width=39 height=11 bits=16 min=5379.0 max=14296.0],1,2.7180746,0.5893645,0.05562585,3.3416169,3.972938,
b76,0,Experiment 15,EM15708,6070.604,1553.4478,(x=51.10 y=69.26),1,1,ip[width=49 height=11 bits=16 min=0.0 max=1966.0],ip[width=49 height=11 bits=16 min=5379.0 max=14296.0],1,3.5034208,0.48592326,0.05545164,4.2225456,4.0496078,
b78,0,Experiment 15,EM15708,6112.131,435.98627,(x=51.17 y=36.52),1,1,ip[width=33 height=12 bits=16 min=0.0 max=1966.0],ip[width=33 height=12 bits=16 min=5379.0 max=14296.0],1,2.2853277,0.6439431,0.35274482,2.8146963,4.0075526,
b79,0,Experiment 15,EM15708,6145.22,100.83155,(x=53.20 y=38.88),1,1,ip[width=41 height=11 bits=16 min=0.0 max=1966.0],ip[width=41 height=11 bits=16 min=5379.0 max=14296.0],1,2.9463668,0.5827079,0.28241885,3.5182126,3.9740422,
b83,0,Experiment 15,EM15708,5946.6895,92.07025,(x=54.44 y=4.85),1,1,ip[width=29 height=11 bits=16 min=0.0 max=1966.0],ip[width=29 height=11 bits=16 min=5379.0 max=14296.0],1,1.9138402,0.7390406,0.011175302,2.4015996,4.175099,
b85,0,Experiment 15,EM15708,6297.955,90.28937,(x=54.28 y=47.03),1,1,ip[width=61 height=10 bits=16 min=0.0 max=1966.0],ip[width=61 height=10 bits=16 min=5379.0 max=14296.0],1,3.9934952,0.35049322,0.662632,5.3078437,3.8193638,
b87,0,Experiment 15,EM15708,6104.3203,85.2902,(x=59.34 y=28.25),1,1,ip[width=56 height=11 bits=16 min=0.0 max=1966.0],ip[width=56 height=11 bits=16 min=5379.0 max=14296.0],1,4.008914,0.42884836,0.41255844,4.8428216,4.0154624,
b88,0,Experiment 15,EM15708,5883.3438,89.26047,(x=58.32 y=83.56),1,1,ip[width=24 height=12 bits=16 min=0.0 max=1966.0],ip[width=24 height=12 bits=16 min=5379.0 max=14296.0],1,1.7059472,0.8332035,0.013038014,1.9973378,4.2392507,
b89,0,Experiment 15,EM15708,6219.495,87.92182,(x=59.90 y=78.20),1,1,ip[width=38 height=10 bits=16 min=0.0 max=1966.0],ip[width=38 height=10 bits=16 min=5379.0 max=14296.0],1,2.4302654,0.5593593,0.23771262,3.2704067,3.898822,
b90,0,Experiment 15,EM15708,5728.173,92.12778,(x=60.78 y=89.71),1,1,ip[width=23 height=10 bits=16 min=0.0 max=1966.0],ip[width=23 height=10 bits=16 min=5379.0 max=14296.0],1,1.4441959,0.7951425,0.01134848,1.9232177,4.396396,
b91,0,Experiment 15,EM15708,6345.8604,94.29042,(x=61.09 y=77.32),1,1,ip[width=42 height=10 bits=16 min=0.0 max=1966.0],ip[width=42 height=10 bits=16 min=5379.0 max=14296.0],1,2.5834675,0.52380514,0.14129968,3.5568635,3.770849,
b92,0,Experiment 15,EM15708,6037.3813,1356.3617,(x=61.86 y=13.11),1,1,ip[width=31 height=11 bits=16 min=0.0 max=1966.0],ip[width=31 height=11 bits=16 min=5379.0 max=14296.0],1,2.233366,0.7117946,0.15924874,2.611425,4.083253,
b93,0,Experiment 15,EM15708,6333.81,93.84078,(x=62.42 y=39.44),1,1,ip[width=81 height=11 bits=16 min=0.0 max=1966.0],ip[width=81 height=11 bits=16 min=5379.0 max=14296.0],1,5.7286763,0.31998923,0.24433051,7.028633,3.783053,
b94,0,Experiment 15,EM15708,6054.299,92.210526,(x=62.42 y=84.78),1,1,ip[width=44 height=11 bits=16 min=0.0 max=1966.0],ip[width=44 height=11 bits=16 min=5379.0 max=14296.0],1,2.8378177,0.5048392,0.15272558,3.7451687,4.06612,
b95,0,Experiment 15,EM15708,6097.2476,86.891304,(x=63.16 y=81.74),1,1,ip[width=38 height=11 bits=16 min=0.0 max=1966.0],ip[width=38 height=11 bits=16 min=5379.0 max=14296.0],1,2.5536165,0.5981793,0.109680854,3.2381659,4.022625,
b96,0,Experiment 15,EM15708,6065.3735,86.99507,(x=65.29 y=28.21),1,1,ip[width=48 height=11 bits=16 min=0.0 max=1966.0],ip[width=48 height=11 bits=16 min=5379.0 max=14296.0],1,3.2094748,0.48437575,0.2816528,4.1027303,4.054905,
b97,0,Experiment 15,EM15708,6199.8403,84.04174,(x=65.64 y=17.60),1,1,ip[width=65 height=11 bits=16 min=0.0 max=1966.0],ip[width=65 height=11 bits=16 min=5379.0 max=14296.0],1,4.55499,0.36133146,0.2838745,5.633264,3.918727,
b98,0,Experiment 15,EM15708,5832.597,87.41993,(x=68.27 y=78.98),1,1,ip[width=32 height=11 bits=16 min=0.0 max=1966.0],ip[width=32 height=11 bits=16 min=5379.0 max=14296.0],1,2.2097135,0.6901969,0.0753707,2.6974115,4.2906427,
b99,0,Experiment 15,EM15708,6193.0103,85.49296,(x=68.42 y=17.98),1,1,ip[width=34 height=10 bits=16 min=0.0 max=1966.0],ip[width=34 height=10 bits=16 min=5379.0 max=14296.0],1,2.2359254,0.64533174,0.02346003,2.8512151,3.9256442,
b100,0,Experiment 15,EM15708,6169.5312,83.154205,(x=69.55 y=41.27),1,1,ip[width=48 height=11 bits=16 min=0.0 max=1966.0],ip[width=48 height=11 bits=16 min=5379.0 max=14296.0],1,3.3681045,0.47591674,0.2977478,4.1366005,3.949422,
b101,0,Experiment 15,EM15708,6042.4346,838.4314,(x=70.09 y=6.92),1,1,ip[width=41 height=11 bits=16 min=0.0 max=1966.0],ip[width=41 height=11 bits=16 min=5379.0 max=14296.0],1,2.8089843,0.5734614,0.24204844,3.5150275,4.0781355,
b103,0,Experiment 15,EM15708,6119.3643,84.56328,(x=72.04 y=71.09),1,1,ip[width=46 height=11 bits=16 min=0.0 max=1966.0],ip[width=46 height=11 bits=16 min=5379.0 max=14296.0],1,3.1910956,0.514436,0.14858863,3.9438984,4.0002275,
b104,0,Experiment 15,EM15708,5796.639,90.44633,(x=71.55 y=64.07),1,1,ip[width=22 height=11 bits=16 min=0.0 max=1966.0],ip[width=22 height=11 bits=16 min=5379.0 max=14296.0],1,1.3946087,0.8597817,0.050465215,1.7936864,4.3270583,
b107,0,Experiment 15,EM15708,5887.9746,90.02293,(x=74.45 y=94.83),1,1,ip[width=42 height=11 bits=16 min=0.0 max=1966.0],ip[width=42 height=11 bits=16 min=5379.0 max=14296.0],1,2.7361763,0.5340004,0.22015934,3.5625663,4.234561,
b108,0,Experiment 15,EM15708,6129.657,103.1476,(x=74.20 y=35.82),1,1,ip[width=63 height=11 bits=16 min=0.0 max=1966.0],ip[width=63 height=11 bits=16 min=5379.0 max=14296.0],1,4.3052034,0.36646765,0.5801404,5.464643,3.9898033,
b109,0,Experiment 15,EM15708,6140.821,88.90649,(x=74.64 y=18.94),1,1,ip[width=59 height=11 bits=16 min=0.0 max=1966.0],ip[width=59 height=11 bits=16 min=5379.0 max=14296.0],1,4.1193132,0.41353676,0.32623634,5.0885925,3.9784975,
b110,0,Experiment 15,EM15708,6131.669,88.512314,(x=75.45 y=45.19),1,1,ip[width=46 height=11 bits=16 min=0.0 max=1966.0],ip[width=46 height=11 bits=16 min=5379.0 max=14296.0],1,3.203184,0.49848056,0.4479768,3.927765,3.9877658,
b111,0,Experiment 15,EM15708,5879.698,105.94958,(x=75.73 y=81.60),1,1,ip[width=38 height=12 bits=16 min=0.0 max=1966.0],ip[width=38 height=12 bits=16 min=5379.0 max=14296.0],1,2.8124075,0.63791883,0.08410038,3.2398238,4.2429423,
b112,0,Experiment 15,EM15708,5899.561,1762.9622,(x=76.45 y=59.89),1,1,ip[width=41 height=12 bits=16 min=0.0 max=1966.0],ip[width=41 height=12 bits=16 min=5379.0 max=14296.0],1,3.1496496,0.5998041,0.40946695,3.5409503,4.2228274,
b113,0,Experiment 15,EM15708,5712.368,85.15484,(x=77.12 y=88.32),1,1,ip[width=19 height=11 bits=16 min=0.0 max=1966.0],ip[width=19 height=11 bits=16 min=5379.0 max=14296.0],1,1.216983,0.8944818,0.022271689,1.5794647,4.4124017,
b114,0,Experiment 15,EM15708,5819.504,90.00415,(x=80.63 y=28.65),1,1,ip[width=28 height=11 bits=16 min=0.0 max=1966.0],ip[width=28 height=11 bits=16 min=5379.0 max=14296.0],1,1.9355037,0.7525733,0.14732796,2.3519084,4.3039026,
b115,0,Experiment 15,EM15708,6108.4243,88.442566,(x=81.40 y=47.73),1,1,ip[width=35 height=10 bits=16 min=0.0 max=1966.0],ip[width=35 height=10 bits=16 min=5379.0 max=14296.0],1,2.3425627,0.60761136,0.16091962,3.0042222,4.0113063,
b116,0,Experiment 15,EM15708,6249.5884,87.78208,(x=81.71 y=52.15),1,1,ip[width=51 height=11 bits=16 min=0.0 max=1966.0],ip[width=51 height=11 bits=16 min=5379.0 max=14296.0],1,3.2747276,0.4501513,0.40758872,4.3573737,3.868346,
b119,0,Experiment 15,EM15708,6174.1157,89.968994,(x=82.27 y=4.57),1,1,ip[width=44 height=11 bits=16 min=0.0 max=1966.0],ip[width=44 height=11 bits=16 min=5379.0 max=14296.0],1,3.0797942,0.5304295,0.03429206,3.7970457,3.9447792,
b124,0,Experiment 15,EM15708,6128.68,119.03509,(x=85.33 y=8.85),1,1,ip[width=63 height=12 bits=16 min=0.0 max=1966.0],ip[width=63 height=12 bits=16 min=5379.0 max=14296.0],1,4.5196805,0.37034687,0.36556825,5.4333134,3.9907928,
b125,0,Experiment 15,EM15708,6033.0703,156.88365,(x=84.92 y=59.26),1,1,ip[width=38 height=11 bits=16 min=0.0 max=1966.0],ip[width=38 height=11 bits=16 min=5379.0 max=14296.0],1,2.4837997,0.5431215,0.0552598,3.2718933,4.087619,
b128,0,Experiment 15,EM15708,5892.948,89.51125,(x=86.28 y=63.47),1,1,ip[width=32 height=13 bits=16 min=0.0 max=1966.0],ip[width=32 height=13 bits=16 min=5379.0 max=14296.0],1,2.5119238,0.73445165,0.13226262,2.754117,4.229524,
b131,0,Experiment 15,EM15708,6109.061,88.41064,(x=87.98 y=9.91),1,1,ip[width=54 height=11 bits=16 min=0.0 max=1966.0],ip[width=54 height=11 bits=16 min=5379.0 max=14296.0],1,3.6969588,0.42326763,0.7641398,4.6443725,4.0106616,
b138,0,Experiment 15,EM15708,5944.1924,84.444664,(x=90.28 y=65.45),1,1,ip[width=57 height=11 bits=16 min=0.0 max=1966.0],ip[width=57 height=11 bits=16 min=5379.0 max=14296.0],1,3.984984,0.4050338,0.34409615,4.9614325,4.177628,
b143,0,Experiment 15,EM15708,5975.8325,92.674675,(x=92.39 y=34.11),1,1,ip[width=61 height=11 bits=16 min=0.0 max=1966.0],ip[width=61 height=11 bits=16 min=5379.0 max=14296.0],1,4.270295,0.39120644,0.4733134,5.299183,4.145585,
b144,0,Experiment 15,EM15708,5940.69,86.6866,(x=91.03 y=18.79),1,1,ip[width=48 height=11 bits=16 min=0.0 max=1966.0],ip[width=48 height=11 bits=16 min=5379.0 max=14296.0],1,3.338932,0.47542515,0.52670217,4.133926,4.1811748,
b146,0,Experiment 15,EM15708,5934.6978,87.44444,(x=93.81 y=58.21),1,1,ip[width=49 height=11 bits=16 min=0.0 max=1966.0],ip[width=49 height=11 bits=16 min=5379.0 max=14296.0],1,3.4340975,0.49943706,0.29054117,4.225563,4.1872435,
b147,0,Experiment 15,EM15708,5808.3193,97.03915,(x=93.31 y=90.00),1,1,ip[width=30 height=11 bits=16 min=0.0 max=1966.0],ip[width=30 height=11 bits=16 min=5379.0 max=14296.0],1,2.2215552,0.7330945,0.07274827,2.5659468,4.31523,
b148,0,Experiment 15,EM15708,5916.2036,89.52553,(x=94.85 y=64.19),1,1,ip[width=39 height=11 bits=16 min=0.0 max=1966.0],ip[width=39 height=11 bits=16 min=5379.0 max=14296.0],1,2.636262,0.58823514,0.096455745,3.3161092,4.2059727,
b149,0,Experiment 15,EM15708,5915.047,87.59642,(x=95.03 y=73.62),1,1,ip[width=54 height=12 bits=16 min=0.0 max=1966.0],ip[width=54 height=12 bits=16 min=5379.0 max=14296.0],1,3.9837503,0.46830046,0.4561106,4.6500936,4.2071443,
b150,0,Experiment 15,EM15708,5892.738,104.57239,(x=96.89 y=53.69),1,1,ip[width=31 height=12 bits=16 min=0.0 max=1966.0],ip[width=31 height=12 bits=16 min=5379.0 max=14296.0],1,2.3486068,0.74544054,0.017645927,2.6151183,4.2297373,
b151,0,Experiment 15,EM15708,6020.7725,89.8776,(x=100.40 y=26.93),1,1,ip[width=89 height=11 bits=16 min=0.0 max=1966.0],ip[width=89 height=11 bits=16 min=5379.0 max=14296.0],1,6.5372434,0.2786697,0.12970883,7.7878175,4.1000733,
b153,0,Experiment 15,EM15708,5865.7427,1174.9742,(x=100.48 y=38.50),1,1,ip[width=27 height=11 bits=16 min=0.0 max=1966.0],ip[width=27 height=11 bits=16 min=5379.0 max=14296.0],1,1.8397832,0.76478064,0.20335834,2.2971113,4.257076,
b154,0,Experiment 15,EM15708,5835.4766,91.632866,(x=101.34 y=65.93),1,1,ip[width=32 height=11 bits=16 min=0.0 max=1966.0],ip[width=32 height=11 bits=16 min=5379.0 max=14296.0],1,2.2595472,0.7052341,0.08463184,2.6832883,4.2877274,
b155,0,Experiment 15,EM15708,5907.927,89.77003,(x=101.85 y=33.87),1,1,ip[width=43 height=11 bits=16 min=0.0 max=1966.0],ip[width=43 height=11 bits=16 min=5379.0 max=14296.0],1,3.0740352,0.5466785,0.12109983,3.7153518,4.214355,
b156,0,Experiment 15,EM15708,5902.186,87.38436,(x=103.19 y=17.01),1,1,ip[width=35 height=11 bits=16 min=0.0 max=1966.0],ip[width=35 height=11 bits=16 min=5379.0 max=14296.0],1,2.4062736,0.6432831,0.21790224,2.9537294,4.2201686,
b157,0,Experiment 15,EM15708,5699.5347,86.4881,(x=103.38 y=86.63),1,1,ip[width=21 height=11 bits=16 min=0.0 max=1966.0],ip[width=21 height=11 bits=16 min=5379.0 max=14296.0],1,1.3257787,0.8593264,0.015924437,1.7093112,4.425399,
b158,0,Experiment 15,EM15708,6013.2715,93.0,(x=106.35 y=17.08),1,1,ip[width=50 height=11 bits=16 min=0.0 max=1966.0],ip[width=50 height=11 bits=16 min=5379.0 max=14296.0],1,3.4979317,0.4807031,0.052891906,4.3544774,4.10767,
b161,0,Experiment 15,EM15708,6433.5864,86.60741,(x=111.85 y=42.03),1,1,ip[width=37 height=10 bits=16 min=0.0 max=1966.0],ip[width=37 height=10 bits=16 min=5379.0 max=14296.0],1,2.1581526,0.5276969,0.084467225,3.1865222,3.6820068,
b164,0,Experiment 15,EM15708,5971.2773,89.47284,(x=114.30 y=78.20),1,1,ip[width=54 height=11 bits=16 min=0.0 max=1966.0],ip[width=54 height=11 bits=16 min=5379.0 max=14296.0],1,3.9122066,0.46606442,0.1891817,4.647735,4.1501985,
b165,0,Experiment 15,EM15708,5924.047,93.56227,(x=114.84 y=33.65),1,1,ip[width=64 height=11 bits=16 min=0.0 max=1966.0],ip[width=64 height=11 bits=16 min=5379.0 max=14296.0],1,4.342579,0.37706557,0.32490242,5.5306807,4.19803,
b166,0,Experiment 15,EM15708,5860.321,89.95141,(x=115.29 y=44.09),1,1,ip[width=44 height=11 bits=16 min=0.0 max=1966.0],ip[width=44 height=11 bits=16 min=5379.0 max=14296.0],1,3.0943882,0.53335375,0.38050917,3.774553,4.2625666,
b167,0,Experiment 15,EM15708,5828.784,89.767296,(x=115.22 y=70.18),1,1,ip[width=35 height=11 bits=16 min=0.0 max=1966.0],ip[width=35 height=11 bits=16 min=5379.0 max=14296.0],1,2.4857733,0.65951174,0.100281194,2.993433,4.2945046,
b168,0,Experiment 15,EM15708,5926.583,90.72464,(x=115.56 y=96.15),1,1,ip[width=38 height=11 bits=16 min=0.0 max=1966.0],ip[width=38 height=11 bits=16 min=5379.0 max=14296.0],1,2.7137265,0.62189454,0.17684333,3.2601168,4.1954613,
b171,0,Experiment 15,EM15708,5901.8613,93.73421,(x=117.90 y=84.49),1,1,ip[width=43 height=12 bits=16 min=0.0 max=1966.0],ip[width=43 height=12 bits=16 min=5379.0 max=14296.0],1,3.0102627,0.5011473,0.87433827,3.7126722,4.220497,
b172,0,Experiment 15,EM15708,5920.309,92.58809,(x=119.52 y=19.93),1,1,ip[width=44 height=11 bits=16 min=0.0 max=1966.0],ip[width=44 height=11 bits=16 min=5379.0 max=14296.0],1,3.1918356,0.5584535,0.15140195,3.7866464,4.201815,
b176,0,Experiment 15,EM15708,6314.9136,87.04929,(x=36.63 y=54.15),1,1,ip[width=19 height=10 bits=16 min=0.0 max=1966.0],ip[width=19 height=10 bits=16 min=5379.0 max=14296.0],1,1.1126279,0.855345,0.0032329306,1.5693187,3.8021898,
b177,0,Experiment 15,EM15708,6358.319,86.68401,(x=38.03 y=53.64),1,1,ip[width=36 height=10 bits=16 min=0.0 max=1966.0],ip[width=36 height=10 bits=16 min=5379.0 max=14296.0],1,2.1374297,0.5608644,0.20245191,3.0505407,3.758232,
b186,0,Experiment 15,EM15708,6065.9565,90.39528,(x=110.85 y=39.11),1,1,ip[width=39 height=10 bits=16 min=0.0 max=1966.0],ip[width=39 height=10 bits=16 min=5379.0 max=14296.0],1,2.6483502,0.57461613,0.24343261,3.3559651,4.0543146,
b187,0,Experiment 15,EM15708,6400.055,91.07801,(x=111.78 y=40.91),1,1,ip[width=39 height=10 bits=16 min=0.0 max=1966.0],ip[width=39 height=10 bits=16 min=5379.0 max=14296.0],1,2.2551067,0.48546112,0.0677857,3.3768988,3.7159646,
b190,0,Experiment 15,EM15708,6237.4985,158.94862,(x=1.53 y=50.38),1,2,ip[width=37 height=10 bits=16 min=0.0 max=1966.0],ip[width=37 height=10 bits=16 min=5379.0 max=14296.0],1,2.3160481,0.5787625,0.26052332,3.1205435,4.5256634,
b191,0,Experiment 15,EM15708,6305.0854,90.25278,(x=2.08 y=31.61),1,2,ip[width=41 height=11 bits=16 min=0.0 max=1966.0],ip[width=41 height=11 bits=16 min=5379.0 max=14296.0],1,2.813368,0.563455,0.18239692,3.5389073,4.44914,
b192,0,Experiment 15,EM15708,6532.3706,100.327866,(x=2.57 y=46.97),1,2,ip[width=50 height=11 bits=16 min=0.0 max=1966.0],ip[width=50 height=11 bits=16 min=5379.0 max=14296.0],1,3.3767314,0.4722175,0.03352975,4.2979016,4.1918025,
b193,0,Experiment 15,EM15708,6246.7876,90.07767,(x=3.26 y=8.46),1,2,ip[width=36 height=12 bits=16 min=0.0 max=1966.0],ip[width=36 height=12 bits=16 min=5379.0 max=14296.0],1,2.4701324,0.6107512,0.21952076,3.0568638,4.5151463,
b195,0,Experiment 15,EM15708,6341.438,84.69163,(x=4.28 y=79.04),1,2,ip[width=51 height=11 bits=16 min=0.0 max=1966.0],ip[width=51 height=11 bits=16 min=5379.0 max=14296.0],1,3.5634234,0.46062544,0.012229557,4.4229946,4.407981,
b196,0,Experiment 15,EM15708,6337.4146,204.63976,(x=8.80 y=51.65),1,2,ip[width=37 height=11 bits=16 min=0.0 max=1966.0],ip[width=37 height=11 bits=16 min=5379.0 max=14296.0],1,2.5181377,0.5985222,0.17705798,3.198747,4.412536,
b197,0,Experiment 15,EM15708,6532.564,83.064514,(x=8.80 y=59.23),1,2,ip[width=25 height=10 bits=16 min=0.0 max=1966.0],ip[width=25 height=10 bits=16 min=5379.0 max=14296.0],1,1.4806615,0.7330003,0.08382233,2.108992,4.191583,
b198,0,Experiment 15,EM15708,6311.189,84.19905,(x=9.93 y=60.54),1,2,ip[width=26 height=10 bits=16 min=0.0 max=1966.0],ip[width=26 height=10 bits=16 min=5379.0 max=14296.0],1,1.6713779,0.73885345,0.047172427,2.218495,4.4422293,
b199,0,Experiment 15,EM15708,6558.0835,80.59529,(x=9.48 y=56.64),1,2,ip[width=52 height=11 bits=16 min=0.0 max=1966.0],ip[width=52 height=11 bits=16 min=5379.0 max=14296.0],1,3.3526702,0.412861,0.45782527,4.4943995,4.1626897,
b201,0,Experiment 15,EM15708,6188.424,94.77988,(x=13.76 y=94.64),1,2,ip[width=36 height=11 bits=16 min=0.0 max=1966.0],ip[width=36 height=11 bits=16 min=5379.0 max=14296.0],1,2.4860818,0.6331017,0.30646893,3.0478065,4.581227,
b202,0,Experiment 15,EM15708,6160.6597,93.49653,(x=13.90 y=55.03),1,2,ip[width=32 height=12 bits=16 min=0.0 max=1966.0],ip[width=32 height=12 bits=16 min=5379.0 max=14296.0],1,2.27916,0.719299,0.16006383,2.6712418,4.612662,
b203,0,Experiment 15,EM15708,6219.6865,87.98089,(x=15.19 y=95.79),1,2,ip[width=19 height=11 bits=16 min=0.0 max=1966.0],ip[width=19 height=11 bits=16 min=5379.0 max=14296.0],1,1.2317234,0.9058885,0.072628744,1.5491613,4.5458302,
b204,0,Experiment 15,EM15708,6266.0703,100.700356,(x=21.26 y=53.92),1,2,ip[width=61 height=11 bits=16 min=0.0 max=1966.0],ip[width=61 height=11 bits=16 min=5379.0 max=14296.0],1,4.4671946,0.40689987,0.24540493,5.29755,4.4933133,
b206,0,Experiment 15,EM15708,6301.1367,91.7,(x=26.12 y=64.04),1,2,ip[width=50 height=13 bits=16 min=0.0 max=1966.0],ip[width=50 height=13 bits=16 min=5379.0 max=14296.0],1,3.7801592,0.48591962,0.21874128,4.3396325,4.453611,
b207,0,Experiment 15,EM15708,6146.4004,85.023315,(x=28.88 y=77.65),1,2,ip[width=44 height=11 bits=16 min=0.0 max=1966.0],ip[width=44 height=11 bits=16 min=5379.0 max=14296.0],1,3.0509686,0.5313021,0.24563377,3.820987,4.6288066,
b208,0,Experiment 15,EM15708,6148.4346,198.04152,(x=27.99 y=56.19),1,2,ip[width=31 height=12 bits=16 min=0.0 max=1966.0],ip[width=31 height=12 bits=16 min=5379.0 max=14296.0],1,2.2922354,0.72072786,0.31345797,2.6539316,4.626504,
b209,0,Experiment 15,EM15708,5961.827,90.63115,(x=30.73 y=95.75),1,2,ip[width=28 height=11 bits=16 min=0.0 max=1966.0],ip[width=28 height=11 bits=16 min=5379.0 max=14296.0],1,1.9060228,0.7649296,0.05378735,2.3125758,4.837785,
b210,0,Experiment 15,EM15708,6041.952,169.01358,(x=30.69 y=23.28),1,2,ip[width=26 height=11 bits=16 min=0.0 max=1966.0],ip[width=26 height=11 bits=16 min=5379.0 max=14296.0],1,1.7498602,0.77599275,0.08496654,2.1690338,4.7470655,
b211,0,Experiment 15,EM15708,6303.712,677.5728,(x=32.82 y=61.64),1,2,ip[width=59 height=11 bits=16 min=0.0 max=1966.0],ip[width=59 height=11 bits=16 min=5379.0 max=14296.0],1,4.1249876,0.4014151,0.06785902,5.1383467,4.450695,
b212,0,Experiment 15,EM15708,6219.36,89.80741,(x=34.82 y=56.68),1,2,ip[width=47 height=10 bits=16 min=0.0 max=1966.0],ip[width=47 height=10 bits=16 min=5379.0 max=14296.0],1,3.2161357,0.5136305,0.20356095,4.010987,4.5462003,
b214,0,Experiment 15,EM15708,6080.1304,90.561226,(x=34.53 y=76.58),1,2,ip[width=33 height=11 bits=16 min=0.0 max=1966.0],ip[width=33 height=11 bits=16 min=5379.0 max=14296.0],1,2.3153021,0.66468424,0.11551156,2.8255997,4.7038393,
b218,0,Experiment 15,EM15708,6535.174,1885.336,(x=37.57 y=69.36),1,2,ip[width=55 height=12 bits=16 min=0.0 max=1966.0],ip[width=55 height=12 bits=16 min=5379.0 max=14296.0],1,3.904929,0.42620537,0.38182527,4.7728367,4.188628,
b219,0,Experiment 15,EM15708,6017.0713,84.00658,(x=38.57 y=95.91),1,2,ip[width=33 height=12 bits=16 min=0.0 max=1966.0],ip[width=33 height=12 bits=16 min=5379.0 max=14296.0],1,2.405225,0.6799281,0.3090028,2.843838,4.775236,
b221,0,Experiment 15,EM15708,6134.951,85.15614,(x=44.70 y=64.31),1,2,ip[width=34 height=11 bits=16 min=0.0 max=1966.0],ip[width=34 height=11 bits=16 min=5379.0 max=14296.0],1,2.3730304,0.6493049,0.102353364,2.898713,4.64177,
b222,0,Experiment 15,EM15708,6204.4565,526.604,(x=44.86 y=26.19),1,2,ip[width=53 height=11 bits=16 min=0.0 max=1966.0],ip[width=53 height=11 bits=16 min=5379.0 max=14296.0],1,3.9275022,0.45997494,0.29698366,4.5910945,4.563074,
b223,0,Experiment 15,EM15708,6147.184,88.15084,(x=46.21 y=68.91),1,2,ip[width=40 height=11 bits=16 min=0.0 max=1966.0],ip[width=40 height=11 bits=16 min=5379.0 max=14296.0],1,2.8267162,0.5746984,0.19362949,3.4588633,4.627919,
b224,0,Experiment 15,EM15708,6212.087,85.92742,(x=47.10 y=34.99),1,2,ip[width=42 height=11 bits=16 min=0.0 max=1966.0],ip[width=42 height=11 bits=16 min=5379.0 max=14296.0],1,2.934525,0.56045395,0.16359565,3.6016374,4.554435,
b226,0,Experiment 15,EM15708,6447.7017,84.098724,(x=51.41 y=55.08),1,2,ip[width=41 height=10 bits=16 min=0.0 max=1966.0],ip[width=41 height=10 bits=16 min=5379.0 max=14296.0],1,2.5003288,0.50683695,0.091916695,3.5162597,4.2876663,
b227,0,Experiment 15,EM15708,6044.092,89.49573,(x=52.79 y=66.82),1,2,ip[width=27 height=11 bits=16 min=0.0 max=1966.0],ip[width=27 height=11 bits=16 min=5379.0 max=14296.0],1,1.8237475,0.7497973,0.16138841,2.3078258,4.744643,
b228,0,Experiment 15,EM15708,6520.4697,85.05352,(x=52.54 y=56.31),1,2,ip[width=43 height=11 bits=16 min=0.0 max=1966.0],ip[width=43 height=11 bits=16 min=5379.0 max=14296.0],1,2.8311567,0.5209095,0.4307528,3.6994987,4.2052765,
b229,0,Experiment 15,EM15708,6224.6206,819.1664,(x=56.95 y=19.08),1,2,ip[width=59 height=12 bits=16 min=0.0 max=1966.0],ip[width=59 height=12 bits=16 min=5379.0 max=14296.0],1,4.1905794,0.39491472,0.15474173,5.131335,4.5402436,
b230,0,Experiment 15,EM15708,6084.3994,90.9699,(x=57.13 y=90.59),1,2,ip[width=37 height=11 bits=16 min=0.0 max=1966.0],ip[width=37 height=11 bits=16 min=5379.0 max=14296.0],1,2.376731,0.5438874,0.053095836,3.1987457,4.6990056,
b233,0,Experiment 15,EM15708,6250.384,84.81907,(x=57.93 y=66.86),1,2,ip[width=46 height=11 bits=16 min=0.0 max=1966.0],ip[width=46 height=11 bits=16 min=5379.0 max=14296.0],1,3.275221,0.5378434,0.16533153,3.9346728,4.511074,
b235,0,Experiment 15,EM15708,6130.1157,86.885,(x=58.92 y=77.91),1,2,ip[width=25 height=11 bits=16 min=0.0 max=1966.0],ip[width=25 height=11 bits=16 min=5379.0 max=14296.0],1,1.5821025,0.7834377,0.1798143,2.0535421,4.6472445,
b236,0,Experiment 15,EM15708,6447.796,339.44,(x=58.95 y=30.41),1,2,ip[width=49 height=10 bits=16 min=0.0 max=1966.0],ip[width=49 height=10 bits=16 min=5379.0 max=14296.0],1,3.1447773,0.44757435,0.36196113,4.20548,4.2875595,
b237,0,Experiment 15,EM15708,6170.3145,95.42056,(x=59.60 y=76.21),1,2,ip[width=27 height=10 bits=16 min=0.0 max=1966.0],ip[width=27 height=10 bits=16 min=5379.0 max=14296.0],1,1.6435314,0.728716,0.22536641,2.228723,4.6017303,
b238,0,Experiment 15,EM15708,6482.3276,1762.2655,(x=60.53 y=31.77),1,2,ip[width=37 height=10 bits=16 min=0.0 max=1966.0],ip[width=37 height=10 bits=16 min=5379.0 max=14296.0],1,2.2103302,0.5497555,0.12233676,3.1133463,4.2484627,
b239,0,Experiment 15,EM15708,6369.342,87.697876,(x=61.11 y=45.16),1,2,ip[width=53 height=13 bits=16 min=0.0 max=1966.0],ip[width=53 height=13 bits=16 min=5379.0 max=14296.0],1,3.7295237,0.39549285,0.8991686,4.5828705,4.3763876,
b240,0,Experiment 15,EM15708,6247.3657,216.90565,(x=61.65 y=56.83),1,2,ip[width=38 height=12 bits=16 min=0.0 max=1966.0],ip[width=38 height=12 bits=16 min=5379.0 max=14296.0],1,2.540048,0.54334587,0.80684334,3.1985242,4.514491,
b243,0,Experiment 15,EM15708,6237.305,88.68996,(x=65.75 y=61.25),1,2,ip[width=50 height=12 bits=16 min=0.0 max=1966.0],ip[width=50 height=12 bits=16 min=5379.0 max=14296.0],1,3.6251683,0.4775131,0.42990422,4.290725,4.5258822,
b248,0,Experiment 15,EM15708,6314.7344,87.637115,(x=70.60 y=50.39),1,2,ip[width=43 height=11 bits=16 min=0.0 max=1966.0],ip[width=43 height=11 bits=16 min=5379.0 max=14296.0],1,2.835104,0.51911664,0.054551117,3.6474657,4.4382153,
b249,0,Experiment 15,EM15708,6256.782,83.408394,(x=75.23 y=30.97),1,2,ip[width=59 height=11 bits=16 min=0.0 max=1966.0],ip[width=59 height=11 bits=16 min=5379.0 max=14296.0],1,4.131895,0.42577833,0.110470116,5.108376,4.50383,
b250,0,Experiment 15,EM15708,6163.588,91.70731,(x=74.87 y=27.19),1,2,ip[width=39 height=11 bits=16 min=0.0 max=1966.0],ip[width=39 height=11 bits=16 min=5379.0 max=14296.0],1,2.9331682,0.6118142,0.17494982,3.372987,4.6093464,
b251,0,Experiment 15,EM15708,6168.626,87.81169,(x=74.84 y=55.45),1,2,ip[width=36 height=11 bits=16 min=0.0 max=1966.0],ip[width=36 height=11 bits=16 min=5379.0 max=14296.0],1,2.48602,0.6277271,0.2425025,3.0528996,4.603642,
b252,0,Experiment 15,EM15708,6131.806,105.832214,(x=75.76 y=11.73),1,2,ip[width=37 height=10 bits=16 min=0.0 max=1966.0],ip[width=37 height=10 bits=16 min=5379.0 max=14296.0],1,2.357334,0.5822049,0.0063107912,3.133576,4.645331,
b253,0,Experiment 15,EM15708,6251.7886,86.46753,(x=75.28 y=49.36),1,2,ip[width=48 height=10 bits=16 min=0.0 max=1966.0],ip[width=48 height=10 bits=16 min=5379.0 max=14296.0],1,3.0512154,0.41116777,0.7980955,4.1542554,4.5094833,
b255,0,Experiment 15,EM15708,6425.906,88.57537,(x=77.11 y=8.41),1,2,ip[width=54 height=11 bits=16 min=0.0 max=1966.0],ip[width=54 height=11 bits=16 min=5379.0 max=14296.0],1,3.727889,0.4460287,0.18976867,4.6553903,4.312344,
b256,0,Experiment 15,EM15708,6371.9463,87.96488,(x=79.80 y=46.22),1,2,ip[width=70 height=11 bits=16 min=0.0 max=1966.0],ip[width=70 height=11 bits=16 min=5379.0 max=14296.0],1,5.187535,0.3729335,0.18897632,6.0625634,4.3734384,
b258,0,Experiment 15,EM15708,6496.8257,83.37423,(x=80.19 y=5.20),1,2,ip[width=41 height=10 bits=16 min=0.0 max=1966.0],ip[width=41 height=10 bits=16 min=5379.0 max=14296.0],1,2.5823574,0.5297274,0.14033072,3.5165765,4.232047,
b260,0,Experiment 15,EM15708,6272.809,86.15157,(x=80.85 y=15.83),1,2,ip[width=56 height=11 bits=16 min=0.0 max=1966.0],ip[width=56 height=11 bits=16 min=5379.0 max=14296.0],1,4.0314875,0.44605458,0.12772079,4.865543,4.485684,
b261,0,Experiment 15,EM15708,6642.221,85.314285,(x=80.90 y=3.41),1,2,ip[width=30 height=9 bits=16 min=0.0 max=1966.0],ip[width=30 height=9 bits=16 min=5379.0 max=14296.0],1,1.6739452,0.6200011,0.32342097,2.5615826,4.067427,
b262,0,Experiment 15,EM15708,6627.1763,86.73577,(x=81.92 y=4.08),1,2,ip[width=36 height=9 bits=16 min=0.0 max=1966.0],ip[width=36 height=9 bits=16 min=5379.0 max=14296.0],1,1.9400291,0.53305316,0.13923539,3.0254602,4.084461,
b263,0,Experiment 15,EM15708,6074.3794,94.902596,(x=85.58 y=84.45),1,2,ip[width=34 height=12 bits=16 min=0.0 max=1966.0],ip[width=34 height=12 bits=16 min=5379.0 max=14296.0],1,2.451975,0.6931409,0.15146992,2.8641543,4.7103505,
b264,0,Experiment 15,EM15708,6106.668,90.39024,(x=86.72 y=69.22),1,2,ip[width=28 height=11 bits=16 min=0.0 max=1966.0],ip[width=28 height=11 bits=16 min=5379.0 max=14296.0],1,1.9250188,0.7586942,0.093414895,2.3196876,4.673793,
b266,0,Experiment 15,EM15708,6411.4883,94.13215,(x=89.23 y=36.10),1,2,ip[width=57 height=11 bits=16 min=0.0 max=1966.0],ip[width=57 height=11 bits=16 min=5379.0 max=14296.0],1,4.033584,0.44513628,0.23128611,4.907735,4.328668,
b267,0,Experiment 15,EM15708,6176.4165,87.83398,(x=89.00 y=49.35),1,2,ip[width=31 height=11 bits=16 min=0.0 max=1966.0],ip[width=31 height=11 bits=16 min=5379.0 max=14296.0],1,2.0468898,0.6926878,0.29120266,2.614033,4.594822,
b272,0,Experiment 15,EM15708,6158.1494,85.755264,(x=93.16 y=58.83),1,2,ip[width=41 height=11 bits=16 min=0.0 max=1966.0],ip[width=41 height=11 bits=16 min=5379.0 max=14296.0],1,2.9490805,0.5948565,0.02497572,3.5039725,4.6155043,
b278,0,Experiment 15,EM15708,6098.469,79.39914,(x=94.07 y=8.60),1,2,ip[width=28 height=11 bits=16 min=0.0 max=1966.0],ip[width=28 height=11 bits=16 min=5379.0 max=14296.0],1,1.8438846,0.7283152,0.17887816,2.3562908,4.6830754,
b279,0,Experiment 15,EM15708,6391.925,541.79,(x=96.78 y=52.79),1,2,ip[width=59 height=11 bits=16 min=0.0 max=1966.0],ip[width=59 height=11 bits=16 min=5379.0 max=14296.0],1,3.926022,0.38951412,0.016145704,5.074005,4.350818,
b280,0,Experiment 15,EM15708,6307.31,89.157005,(x=96.46 y=32.82),1,2,ip[width=48 height=11 bits=16 min=0.0 max=1966.0],ip[width=48 height=11 bits=16 min=5379.0 max=14296.0],1,3.3104994,0.49882257,0.22707134,4.1273947,4.4466214,
b281,0,Experiment 15,EM15708,6182.285,95.17495,(x=98.25 y=65.96),1,2,ip[width=53 height=12 bits=16 min=0.0 max=1966.0],ip[width=53 height=12 bits=16 min=5379.0 max=14296.0],1,3.9536526,0.46764654,0.65083206,4.541177,4.588177,
b282,0,Experiment 15,EM15708,6367.3765,83.525375,(x=100.48 y=46.18),1,2,ip[width=38 height=11 bits=16 min=0.0 max=1966.0],ip[width=38 height=11 bits=16 min=5379.0 max=14296.0],1,2.6424294,0.5951002,0.22427553,3.2587976,4.3786125,
b283,0,Experiment 15,EM15708,6121.019,82.83109,(x=101.31 y=13.31),1,2,ip[width=59 height=11 bits=16 min=0.0 max=1966.0],ip[width=59 height=11 bits=16 min=5379.0 max=14296.0],1,4.0913124,0.41564506,0.22962874,5.0987267,4.657544,
[truncated: 1,375 more rows]
